# Supplementary material for: Enhanced Arabic disaster data classification using domain adaptation
Source: PLoS One. 2024 Apr 4;19(4):e0301255. doi: 10.1371/journal.pone.0301255 (PMC10994337; doi:10.1371/journal.pone.0301255)
Supplement: S1 File — (ZIP) [file pone.0301255.s001.zip]

Archive with 1 entries (1 files):
- S1_File.py
