# Supplementary material for: Enhanced Arabic disaster data classification using domain adaptation
Source: PLoS One. 2024 Apr 4;19(4):e0301255. doi: 10.1371/journal.pone.0301255 (PMC10994337; doi:10.1371/journal.pone.0301255)
Supplement: S1 File — (ZIP) [file pone.0301255.s001.zip › S1_File.py]

import torch
import numpy as np
from torch import nn
from transformers import BertModel
from transformers import BertTokenizer
from torch.optim import Adam
from tqdm import tqdm
import pandas as pd


datapath = 'Beirut_train.csv'
dftr = pd.read_csv(datapath)

datapathh = 'Beirut_test.csv'
dfte = pd.read_csv(datapathh)

print(len(dftr),len(dfte))

tokenizer = BertTokenizer.from_pretrained('UBC-NLP/MARBERT')

labels = {'emotional_support_and_prayers':0,
          'affected_individuals_and_help':1,
          'opinions_and_criticism':2,
          'caution_advice_and_crisis_updates':3,
          'irrelevant':4,
          'infrastructure_and_utilities_damage':5
          }

class Dataset(torch.utils.data.Dataset):

    def __init__(self, df):

        self.labels = [labels[label] for label in df['category']]
        self.texts = [tokenizer(text, 
                               padding='max_length', max_length = 110, truncation=True,
                                return_tensors="pt") for text in df['text']]

    def classes(self):
        return self.labels

    def __len__(self):
        return len(self.labels)

    def get_batch_labels(self, idx):
        # Fetch a batch of labels
        return np.array(self.labels[idx])

    def get_batch_texts(self, idx):
        # Fetch a batch of inputs
        return self.texts[idx]

    def __getitem__(self, idx):

        batch_texts = self.get_batch_texts(idx)
        batch_y = self.get_batch_labels(idx)

        return batch_texts, batch_y


class BertClassifier(nn.Module):

    def __init__(self, dropout=0.2):

        super(BertClassifier, self).__init__()

        self.bert = BertModel.from_pretrained('UBC-NLP/MARBERT')
        self.dropout = nn.Dropout(dropout)
        self.linear = nn.Linear(768, 6)
        self.relu = nn.ReLU()

    def forward(self, input_id, mask):

        _, pooled_output = self.bert(input_ids= input_id, attention_mask=mask,return_dict=False)
        dropout_output = self.dropout(pooled_output)
        linear_output = self.linear(dropout_output)
        final_layer = self.relu(linear_output)

        return final_layer


def train(model, train_data, val_data, learning_rate, epochs):

    train, val = Dataset(train_data), Dataset(val_data)

    train_dataloader = torch.utils.data.DataLoader(train, batch_size=32, shuffle=True)
    val_dataloader = torch.utils.data.DataLoader(val, batch_size=32)

    use_cuda = torch.cuda.is_available()
    device = torch.device("cuda" if use_cuda else "cpu")

    criterion = nn.CrossEntropyLoss()
    optimizer = Adam(model.parameters(), lr= learning_rate)

    if use_cuda:

            model = model.cuda()
            criterion = criterion.cuda()

    for epoch_num in range(epochs):

            total_acc_train = 0
            total_loss_train = 0

            for train_input, train_label in tqdm(train_dataloader):

                train_label = train_label.to(device)
                mask = train_input['attention_mask'].to(device)
                input_id = train_input['input_ids'].squeeze(1).to(device)

                output = model(input_id, mask)
                
                batch_loss = criterion(output, train_label.long())
                total_loss_train += batch_loss.item()
                
                acc = (output.argmax(dim=1) == train_label).sum().item()
                total_acc_train += acc

                model.zero_grad()
                batch_loss.backward()
                optimizer.step()
            
            total_acc_val = 0
            total_loss_val = 0

            with torch.no_grad():

                for val_input, val_label in val_dataloader:

                    val_label = val_label.to(device)
                    mask = val_input['attention_mask'].to(device)
                    input_id = val_input['input_ids'].squeeze(1).to(device)

                    output = model(input_id, mask)

                    batch_loss = criterion(output, val_label.long())
                    total_loss_val += batch_loss.item()
                    
                    acc = (output.argmax(dim=1) == val_label).sum().item()
                    total_acc_val += acc
            
            print(
                f'Epochs: {epoch_num + 1} | Train Loss: {total_loss_train / len(train_data): .3f} \
                | Train Accuracy: {total_acc_train / len(train_data): .3f} \
                | Val Loss: {total_loss_val / len(val_data): .3f} \
                | Val Accuracy: {total_acc_val / len(val_data): .3f}')
                  
EPOCHS = 18
model = BertClassifier()
LR = 5e-5
              
train(model, dftr, dfte, LR, EPOCHS)
