# Supplementary material for: Enhanced Arabic disaster data classification using domain adaptation
Source: PLoS One. 2024 Apr 4;19(4):e0301255. doi: 10.1371/journal.pone.0301255 (PMC10994337; doi:10.1371/journal.pone.0301255)
Supplement: S2 File — (ZIP) [file pone.0301255.s002.zip]

Archive with 16 entries (15 files):
- Data/
- Data/Beirut_test.csv
- Data/Beirut_train.csv
- Data/Cairo_bombing_test.csv
- Data/Cairo_bombing_train.csv
- Data/Covid_test.csv
- Data/Covid_train.csv
- Data/Dragon_test.csv
- Data/Dragon_train.csv
- Data/Hafr_test.csv
- Data/Hafr_train.csv
- Data/Jordan_test.csv
- Data/Jordan_train.csv
- Data/Kuwait_test.csv
- Data/Kuwait_train.csv
- Data/unified-unlabelled-corpus.txt
