# Supplementary material for: Enhanced Arabic disaster data classification using domain adaptation
Source: PLoS One. 2024 Apr 4;19(4):e0301255. doi: 10.1371/journal.pone.0301255 (PMC10994337; doi:10.1371/journal.pone.0301255)
Supplement: S2 File — (ZIP) [file pone.0301255.s002.zip › Data/Beirut_test.csv]

category	text
emotional_support_and_prayers	لبنان ينهار بردا وسلاما يابيروت لبنان ينهار
opinions_and_criticism	مستحيل انفجار مفرقعات ناريه تتسبب بهذا الكم الكبير بالاضرار وعلي مسافه كبيره جدا ربما مستودع ذخيره وسلاح لحزب الله
caution_advice_and_crisis_updates	انفجار بيروت ماحدث هو انفجار مخازن وقود صواريخ ليست مفرقعات او متفجرات انفجار بيروت
opinions_and_criticism	بس شكله الانفجار القوي الصوت القوي انفجار مخزن سلاح هني عم يقولو مفرقعات
irrelevant	بيروت لبنان ينفجر ومعنا اتصال من بيروت ومنقول الوو لبنان ينفجر
opinions_and_criticism	لبنان ينهار لبنان انفجار لبنان مش معقول اللعاب ناريه هذا الحزب ابن كلب لبنان ينهار لبنان الله يعين الشعب اللبناني
caution_advice_and_crisis_updates	انفجار لبنان وسائل اعلام لبنانيه معلومات اوليه تتحدث عن ان الانفجار هو في العنبر رقم في المرفا ادي الي احتراقه جراء انفجار المفرقعات الناريه داخله انفجار لبنان
opinions_and_criticism	بيروت هذا انفجار في بيروت لبنان من اجمل البلدان بالدنيا و صار رماد و دمار و حزن و الم اذا كان هذا بسبب صراع مصالح او طوائف بلاها من هذه الاديان بكبرها بطوائفها الدين بريء من هالضياع لبنان ينهار
caution_advice_and_crisis_updates	فيديو انفجار مستودع انابيب غاز غير مرخص في قنا
opinions_and_criticism	لبنان يا اخي كيف المذيع عندكم يقول انفجار هائل في بيروت في هنغر رقم ١٢ وهو مستودع للمفرفقعات علي الاقل قول انهم يزعمون انه مستودع للمفرفقعات اعرف لا تقدرون ان تذيعوا انه مستودع صواريخ لحزب الشيطان ولكن لا تقروا انه مستودع مفرقعات ارجوكم لبنان
caution_advice_and_crisis_updates	انفجار مخيف حدث قبل دقائق في بيروت لبنان هذا الانفجار ناجم عن انفجار مفرقعات في احد المستودعات اتمني كل السلامه لاخواننا في بيروت
caution_advice_and_crisis_updates	انفجار مستودع مفرقعات ناريه بالمرفئ
affected_individuals_and_help	لبنان ينفجر عاجل نقل عشرات المرضي الي مستشفي اوتيل ديو وعوات الي التبرع بالدم في مختلف المستشفيات لقادر ينزل يساعد لبنان ينفجر
irrelevant	لبنان ينهار صهوه وغسيل امول المشاهير الحلقه الاخيره مجلس الامه متي اتخلص لبنان ينهار صهوه وغسيل امول المشاهير الحلقه الاخيره مجلس الامه
emotional_support_and_prayers	لبنان ينفجر لاحول ولاقوه الابالله رحمه الله علي المتوفين وشافي الله المصابين لبنان ينفجر
caution_advice_and_crisis_updates	انفجار مفرقعات ناريه داخل مرفا بيروت العنبر رقم ١٢
emotional_support_and_prayers	بيروت لبنان بيروت عم تبكي لبنان ينهار اوجعها الشتات منذ زمن فـ يارب سلاما لـ بيروت وخلاصا لـ لبنان لـ تعود بيروت عم تبكي لبنان ينهار
emotional_support_and_prayers	لبنان انفجار المرفا قوه الانفجار اللهم احفظ اخواننا المسلمين ببيروت وهون مصابهم وامن روعهم واشف مريضهم وارحم موتاهم يا ارحم الراحمين لبنان انفجار المرفا قوه الانفجار
opinions_and_criticism	لبنان المقاومه انفجار المرفا بيروت مدينه منكوبه كل مصائب الامه العربيه والاسلاميه ومنهاماساه انفجارمرفابيروت اليوم سببهاامريكاواسرائيل بصوره مباشره اوغيرمباشره والوضع الاقتصادي الصعب في لبنان سببه امريكا وحصارها وعقوباتها ومؤامراتهاالقذره برداوسلامايا لبنان المقاومه انفجار المرفا بيروت مدينه منكوبه
irrelevant	لبنان ينهار مين الي طلع نيوك لبنان ينهار
affected_individuals_and_help	بيروت الشاب قاسم المولي يعمل في المرفا وهو مفقود لا تتمكن اسرته من الوصول اليه اي حدا بيعرف عنه اي معلومه يحكيني بيروت
affected_individuals_and_help	بيروت مدينه منكوبه اللهم الطف بعبادك تدمير المرفا دمار هائل جرحي بالمئات مفقودين قتلي بالعشرت بيروت مدينه منكوبه اللهم الطف بعبادك واحد النواتج الرئيسيه لما حدث هو تدمير المرفا ولكم ان تتخيلوا في هذه الاوقات والازمات الصعبه ماذا يعني تدمير المرفا وبدهم ايانا نقتنع انه حادث
opinions_and_criticism	بيروت مدينه منكوبه اللهم الطف بعبادك تدمير المرفا دمار هائل جرحي بالمئات مفقودين قتلي بالعشرت بيروت مدينه منكوبه اللهم الطف بعبادك واحد النواتج الرئيسيه لما حدث هو تدمير المرفا ولكم ان تتخيلوا في هذه الاوقات والازمات الصعبه ماذا يعني تدمير المرفا وبدهم ايانا نقتنع انه حادث
emotional_support_and_prayers	بيروت مدينه منكوبه اللهم الطف بعبادك تدمير المرفا دمار هائل جرحي بالمئات مفقودين قتلي بالعشرت بيروت مدينه منكوبه اللهم الطف بعبادك واحد النواتج الرئيسيه لما حدث هو تدمير المرفا ولكم ان تتخيلوا في هذه الاوقات والازمات الصعبه ماذا يعني تدمير المرفا وبدهم ايانا نقتنع انه حادث
emotional_support_and_prayers	بيروت لبنان ينهار برد و سلاما عليكم اهل لبنان وكانك تري مقطع من فيلم خيال علمي او من هول الانفجار رحم الله المتوفين منهم و نساله الشفاء للمصابين لاحول ولاقوه الا بالله بيروت لبنان ينهار
caution_advice_and_crisis_updates	عاجل بيروت لبنان انفجار لبنان انفجار بيروت مباشر من موقع الانفجار في بيروت عاجل الرئيس اللبناني يكلف الجيش والقوي الامنيه بالعمل علي معالجه تداعيات الانفجار بيروت لبنان انفجار لبنان انفجار بيروت
emotional_support_and_prayers	بيروت الله يرحم الشهداء ويشفي الجرحي ويا رب ما يكون في مفقود بينهم بيروت
affected_individuals_and_help	لبنان ينهار لبنان منيره عاشور كل الزجاج تكسر في بيتي بلبنان وهو بمنطقه بعيده عن مكان الانفجار الحمد لله علي كل حال الله يحفظ لبنان يارب لبنان ينهار لبنان منيره عاشور
caution_advice_and_crisis_updates	انفجار المرفا بيروت انفجار بيروت مصادر طبيه تطالب المواطنين التزام المنازل لان المواد التي انتشرت في الجو مضره بالصحه المزيد في تغطيه مباشره انفجار المرفا بيروت انفجار بيروت
affected_individuals_and_help	انفجار مرفا بيروت اللجنه الصحيه حجر وبشر بدك تساعد قادر تساعد انزل علي اقرب بنك دم للصليب الاحمر واتبرع بالدم كل الفئات مهمه هلا انفجار مرفا بيروت اللجنه الصحيه حجر وبشر
caution_advice_and_crisis_updates	مروان حماده لبنان ينهار لبنان ينهار لبنان ينتفض كلن يعني كلن مروان حماده يعلن استقالته من مجلس النواب لبنان ينهار لبنان ينهار لبنان ينتفض كلن يعني كلن
emotional_support_and_prayers	لبنان بيروت انفجار بيروت انفجار المرفا تعازينا للشعب اللبناني الشقيق ونتضامن معه في هذا الموقف الاليم وسيعود لبنان قويا كما كان بردا وسلاما ل بيروت انفجار بيروت انفجار المرفا
emotional_support_and_prayers	لبنان الله يعين لي عندو احباء مفقودين يا رب تلطف فيهن لبنان
emotional_support_and_prayers	لبنان لبنان ينهار حمي الله لبنان واهله الطيبين من كل سوء ونسال الله تخفيف البلاء ورد كيد المعتدين والعابثين بارواح المواطنين وامن البلد واستقراره نحن علي يقين ان بيروت ستنهض مجددا علي انقاض هذا الخراب المتعمد وستستعيد عافيتها وعنفوانها مجددا لبنان ينهار
caution_advice_and_crisis_updates	انفجار المرفا مطار رفيق الحريري بيروت انفجار بيروت لبنان رغم انه يبعد ما يقارب كيلومتر عن موقع انفجار المرفا الا ان الدمار يصل مطار رفيق الحريري في بيروت ومازالت اسباب انفجار بيروت مجهوله حتي اللحظه لبنان
affected_individuals_and_help	كلنا معك بيروت لكل يلي بيعرف اي معلومه عن اي مفقود يبلغ الجهات المختصه كلنا معك بيروت
emotional_support_and_prayers	انفجار بيروت فاطمه شعبان كل مواطن لبناني فقدناه في انفجار بيروت هو اخ عزيز واخت عزيزه علي قلبي تالمت من اجلهم وكل مفقود وجريح قلبي مع اسرهم ويدي مرفوعتان مع الداعين بان يفرج الله عنهم وكل يد اثيمه اقدمت علي هذا الفعل الاجرامي وقتلت الابرياء اقول لهم شلت يدكم يا اعداء الانسانيه فاطمه شعبان
emotional_support_and_prayers	بيروت لبنان ينهار لبنان مجروح لبنان بردا وسلاما بيروت لبنان ينهار لبنان مجروح لبنان
opinions_and_criticism	بيروت مرفا بيروت لبنان ينهار لبنان يحتضر بيروت مرفا بيروت لبنان ينهار لبنان يحتضر كل الشامتين بما حدث في ارامكو بقيق اشربوو
opinions_and_criticism	انفجار بيروت لبنان سنه ٢٠٢٠ سنه شؤم علي جميع المستويات الله يعديها علينا لافاقدين ولا مفقودين انفجار بيروت لبنان
opinions_and_criticism	لبنان لبنان ينهار ما حصل اليوم يستدعي استقاله دوله باكملها لبنان لبنان ينهار
caution_advice_and_crisis_updates	انفجار المرفا بيروت انفجار بيروت الرئيس الفرنسي ايمانويل ماكرون يعلن تضامنه مع الشعب اللبناني بعد الانفجار الذي تسبب بوقوع عدد من الضحايا في بيروت ويؤكد ان فرنسا تقف الي جانب لبنان وان المساعدات الفرنسيه في طريقها الي المكان المزيد في تغطيه مباشره انفجار المرفا بيروت انفجار بيروت
irrelevant	بيروت لبنان انفجار بيروت لبنان ينهار اقتباسات قران ربنا اتنا منْ لدنْك رحْمه بيروت لبنان انفجار بيروت لبنان ينهار اقتباسات قران
caution_advice_and_crisis_updates	انفجار بيروت بيروت العربيه شاهد دمار كبير وصيحات وصراخ من كل مكان وداخل البنايات القريبه من محيط انفجار بيروت بيروت العربيه
affected_individuals_and_help	مرفا بيروت بيروت فشكول لبنان انفجار بيروت مصدر طبي لبناني اعداد القتلي في انفجار مرفا بيروت قد تتراوح بين ٧٠٠ ـ ١٠٠٠ شخص اغلبهم مدنيون وبينهم عناصر اطفاء ودفاع مدني وعدد الجرحي يتجاوز ١٠ الاف مشاهد مروعه لقتلي في الطرقات ومشاف رئيسه في بيروت لم تعد قادره علي استقبال جرحي ومصابين فشكول لبنان انفجار بيروت
infrastructure_and_utilities_damage	بيروت العربيه انفجار بيروت هكذا اقتحم انفجار بيروت سيارات الماره وقلب الهدوء دمارا العربيه انفجار بيروت
opinions_and_criticism	انفجار بيروت بيروت منكوبه لبنان منكوب بعد هذه الكارثه الامنيه وبعد سلسله كوارث اقتصاديه ماليه وصحيه علي رئاسه الجمهوريه والحكومه الاستقاله الفوريه وتسليم الجيش السلطه بحكومه طواريء لاداره الكوارث علي ان يصار الي اعاده انتاج الحياه السياسيه بعد تخطي الوضع الكارثي انفجار بيروت
affected_individuals_and_help	لبنان انفجار بيروت ندعو الاخوه اليمنيين المقيمين في لبنان الي التوجه للتبرع بالدم لمساعده ضحايا الانفجار استجابه لنداء دوله رئيس الوزراء اللبناني ووزاره الصحه اللبنانيه ونحثهم علي المسارعه وتقديم العون في اعمال الاغاثه قدر امكانهم بالتنسيق مع الجهات المسؤوله العامله هناك انفجار بيروت
opinions_and_criticism	انفجار بيروت اصحيح انه لم يسْتقلْ احد بعد بعد انفجار بيروت ياا حيف
infrastructure_and_utilities_damage	العربيه انفجار بيروت مراسل العربيه محمود شكر الاف الشقق السكنيه طالها انفجار بيروت ومئات الجرحي ملقون في الارض وداخل البنايات
affected_individuals_and_help	انفجار بيروت تدعوكم لجنه الاغاثه والصحه التابعه لحزب الله في منطقه البقاع للمشاركه في حمله تبرع بالدم للمصابين في انفجار بيروت وذلك في المستشفيات التاليه مستشفي البتول الهرمل مستشفي دار الحكمه بعلبك مستشفي العبدالله رياق
emotional_support_and_prayers	بيروت انفجار بيروت اللهم اجعلها علي بيروت بردا وسلاما الا علي من عبث بامنها واقتصادها اللهم فلا تجعلها عليه بردا ولا سلاما انفجار بيروت
affected_individuals_and_help	انفجار بيروت لبنان وزير الصحه اللبناني شهيدا و جريحاجراء الانفجار الذي وقع في مرفا بيروت اللهم الطف باخواننا في بيروت اللهم بردا وسلاما حسبنا الله ونعم الوكيل انفجار بيروت
emotional_support_and_prayers	انفجار بيروت لبنان وزير الصحه اللبناني شهيدا و جريحاجراء الانفجار الذي وقع في مرفا بيروت اللهم الطف باخواننا في بيروت اللهم بردا وسلاما حسبنا الله ونعم الوكيل انفجار بيروت
affected_individuals_and_help	بيروت منكوبه بيروت عم تبكي شهداء للجيش اللبناني بانفجار المرفا بينهم ملازم اول وثلاثه مفقودين بيروت منكوبه بيروت عم تبكي
infrastructure_and_utilities_damage	بيروت بيروت منكوبه لبنان ينهار بس بلبنان المستشفيات بتعلن عدم قدرتها علي استيعاب جرحي بعد كارثه وطنيه بسبب انقطاع الكهرباء تفه بيروت بيروت منكوبه لبنان ينهار
irrelevant	انفجار بيروت بيروت شاهده علي قلبي وارحل عن شوارعها وعني عالقا بقصيده لا تنتهي واقول ناري لا تموت علي البنايات الحمام علي بقاياها السلام انفجار بيروت
affected_individuals_and_help	بيروت ارم نيوز بيروت لبنان تواصل عمليات البحث عن مفقودين تحت انقاض المباني المتهدمه جراء انفجار بيروت ارم نيوز بيروت لبنان
affected_individuals_and_help	كلنا معك بيروت كلنا معك بيروت الحاج حسين بشر من كفرتبنيت مفقود في انفجار بيروت لمن يعرف عنه شيئا
infrastructure_and_utilities_damage	مرفا بيروت لبنان انفجار المرفا بيروت انفجار بيروت اضرار في مطار رفيق الحريري جراء انفجار مرفا بيروت المزيد في تغطيه مباشره لبنان انفجار المرفا بيروت انفجار بيروت
opinions_and_criticism	بيروت لبنان لبنان الكويت انفجار بيروت لبنان ينهار نتمني من مجلس الوزراء وجميع اللجان الخيريه فتح باب التبرعات الماليه والعينيه وتكريس كافه الجهود لمساعده لبنان مثلما كان لبنان اول دوله استنكرت الغزو العراقي للكويت في سنه بيروت لبنان لبنان الكويت انفجار بيروت لبنان ينهار
caution_advice_and_crisis_updates	بيروت الافضل لسكان بيروت مغادره المدينه هذين اليومين لعدم استنشاق المواد السامه التي خلفها التفجير في سماء العاصمه
caution_advice_and_crisis_updates	بيروت اعـلان بيروت مدينـه منكـوبه
infrastructure_and_utilities_damage	الاحياء الشماليه من بيروت بعد انفجار مستودع المفرقعات في مرفا بيروت
affected_individuals_and_help	لبنان بيروت اكثر من قتيل واكثر من جريح في انفجار لبنان بيروت
emotional_support_and_prayers	بيروت اللهم لطفك الخفي الجميل باهل بيروت وسائر لبنان اللهم انا نستودعك اياهم
infrastructure_and_utilities_damage	انفجار مستودع مفرقعات في بيروت القوات المسلحه السودانيه قفل الكباري وكل الطرق المؤديه الي القياده العامه
emotional_support_and_prayers	بيروت اللهم الطف بحال اهلنا ف لبنان وگن معهم يالله بيروت
opinions_and_criticism	انفجار مستودع حزب الكلب حسن لن يكون الاخير فمرفا بيروت به العديد من مثل هذه المتفجرات وضعت في يد جهله لا يعرفون كيف يتعاملون بها لماذا هذه المواد المتفجره و بهذه الكميه و مخزنه في الميناء لتصديرها للاحزاب الارهابيه في سوريا و اليمن و العراق و يمكن مصر ايضا عز طريق انفاق حماس
affected_individuals_and_help	لبنان انفجار المرفا بيروت انفجار بيروت مصدر طبي لـ اندبندنت عربيه حصيله جديده تشير الي تجاوز عدد القتلي ال وحوالي مفقود واكثر من جريح المزيد في تغطيه مباشره لبنان انفجار المرفا بيروت انفجار بيروت
affected_individuals_and_help	انفجار بيروت بيروت لبنان الي كل من لديه شخص مفقود جراء انفجار بيروت الاتصال علي رقم وزاره الصحه انفجار بيروت بيروت لبنان
emotional_support_and_prayers	بيروت بيروت وبشر الصابرين الذين اذا اصابتْهمْ مصيبه قالوا انا لله وانا اليْه راجعون
affected_individuals_and_help	نحن امام نكبه فعليه يبدو اكثر من الفين اصابه حتي اللحظه مخزون الادويه المستعصيه في الكرنتينا جزء كبير منه طار مخزون المواد الغذائيه المستورده مخزون المواد الاستهلاكيه المستورده مخزون القمح كله طار لبنان انفجار بيروت بيروت بيروت منكوبه
infrastructure_and_utilities_damage	نحن امام نكبه فعليه يبدو اكثر من الفين اصابه حتي اللحظه مخزون الادويه المستعصيه في الكرنتينا جزء كبير منه طار مخزون المواد الغذائيه المستورده مخزون المواد الاستهلاكيه المستورده مخزون القمح كله طار لبنان انفجار بيروت بيروت بيروت منكوبه
emotional_support_and_prayers	انفجار بيروت كيف لو نري هذا الانفجار في اعين كل من عاشه ما هي اللحظه الاخيره التي استقبل الموت فيها الناس هنالك يا تري كم فرحه تحولت فيها الزغاريد لصراخ و دموع يا تري ما اخر ما كانوا يتسامرون فيه قبل الانفجار يا تري كم تغيرت احلامهم بعد الانفجار يا تري يا رب نسالك الرحمه لهم انفجار بيروت
infrastructure_and_utilities_damage	بيروت مشاهد من الدمار الكبير الذي نتج عن انفجار بيروت اليوم
infrastructure_and_utilities_damage	بيروت صوره ترصد حجم الدمار الذي خلفه الانفجار في مرفا لبنان بيروت
opinions_and_criticism	انفجار بيروت حزب الله في انفجار بيروت لا يمكن الفصل بين ما حدث وتهديدات اسرائيل باستهداف البنيه التحتيه اللبنانيه منذ ايام تزامن التفجير مع ترقب عمليات انتقاميه من حزب الله ضد اسرائيل يجعل هذا الانفجار رساله تهديد وانذار شديد اللهجه بان خصوم لبنان لا خطوط حمر لديهم في القتل والدمار الشامل
emotional_support_and_prayers	بيروت بيروت عم تبكي من قلبي سلام ل بيروت بيروت عم تبكي حسبي الله ونعم الوكيل
infrastructure_and_utilities_damage	بيروت لاحظوا حجم الدمار بيروت مدينه منكوبه حقا الله يتولي اهلها برحمته
emotional_support_and_prayers	بيروت لاحظوا حجم الدمار بيروت مدينه منكوبه حقا الله يتولي اهلها برحمته
emotional_support_and_prayers	بيروت كل السلام للقلعه العظيمه بيروت
emotional_support_and_prayers	لبنان انفجار بيروت انفجار المرفا
emotional_support_and_prayers	انفجار المرفا نسال الله ان يعين اهل لبنان ويرحم موتاهم ويجبر مصابهم والله انها فاجعه الفقر وكورونا والانفجار يقضي علي ماتبقي من هذا البلد انفجار المرفا
irrelevant	بيروت بيروت منكوبه تفاحه للبحر نرجسه الرخام فراشه حجريه بيروت شكل االروح في المراه بيروت منكوبه
emotional_support_and_prayers	لبنان بردا وسلاما علي لبنان واهلها
irrelevant	الغد الاردن كورونا بيروت لجنه عليا مسؤوله عن وظيفه قياديه فقط خلال العيد اردنيا يلقون حتفهم بجرائم وحوادث الحكومه و الاخوان معركه علنيه عبر بوابه المعلمين الغد الاردن كورونا بيروت للاشتراك يرجي ارسال الاسم عبر وتساب الي
opinions_and_criticism	بيروت حسب المصدر الرسمي مواد مصادره عاليه التفجير كانت مخزنه في المرفا هي السبب في نكبه بيروت السؤال ما الذي تفعله مواد بهذه الخطوره وسط المدينه وفي مرفا بهذه الحساسيه الجواب كل المقرات والاسلحه والمعدات العسكريه في الدول العربيه موجوده داخل المدن لان الاعداء هم سكان هذه المدن
affected_individuals_and_help	العراق بغداد لبنان بيروت انفجار بيروت انفجار المرفا من بغداد لبيروت سلاما من قلبي سلام لبيروت اقلاع طائره عراقيه تحمل اطباء و مساعدات طبيه الي بيروت العراق بغداد لبنان بيروت انفجار بيروت انفجار المرفا من بغداد لبيروت سلاما من قلبي سلام لبيروت
opinions_and_criticism	انفجار المرفا بيروت حزب الله الارهابي لبنان حفتر ليبيا بعد انفجار المرفا في بيروت الا يستحق حزب الله الارهابي ان يواجه بالقوه ويجرد من السلاح حمايه لعرب وسنه لبنان مثلما يسلح حفتر في ليبيا لمنع الحكم الديمقراطي
emotional_support_and_prayers	بيروت انفجار المرفا اللهم الطف ب بيروت في قضائك وقدرك لطْفا يليق بكرمك يا اكرم الاكرمين انفجار المرفا
affected_individuals_and_help	لبنان انفجار المرفا اصابه زوجه الفنان رامي عياش في انفجار بيروت لبنان انفجار المرفا
emotional_support_and_prayers	لبنان لبنان ينفجر انفجار بيروت عظم الله اجر شعب لبنان و رحم موتاهم و شفا جرحاهم و صبر اهاليهم لبنان لبنان ينفجر انفجار بيروت
opinions_and_criticism	بيروت منكوبه استقيلوا لبنان ينفجر حزب الله ارهابي ما تسمعونا اصواتكم شبعنا من خطاباتكم الفارغه والمكرره شبعنا من رفع المسؤوليه عن نفسكم والقاءها ع غيركم شبعنا من قرفكم شبعنا من الضحك ع عقولنا بعهدكم شبعنا ذل وقرف ما تسمعونا اصواتكم استقيلوا بيروت منكوبه استقيلوا لبنان ينفجر حزب الله ارهابي
caution_advice_and_crisis_updates	لبنان بيروت انفجار المرفا انفجار بيروت لبنان تحول سفن تحمل الطحين الي ميناء طرابلس بيروت انفجار المرفا انفجار بيروت
opinions_and_criticism	انفجار المرفا انفجار بيروت شو بعدا عم تعمل الدوله ليش ما استقالو بعد من رئيس الجمهوريه ل اصغر نائب و وزير كفانا ضربات بزمن هالعهد النحس مدير الجمارك راس الفساد لي هو زلمه جبران و العهد المدمر ل لبنان مرفا بيروت كان سايب ل التهريب و السرقه و الفساد و محمي و مغطي انفجار المرفا انفجار بيروت
emotional_support_and_prayers	بيروت في قلوبنا انفجار بيروت انفجار المرفا
emotional_support_and_prayers	بيروت لبنان بيروت مدينه منكوبه بيروت عم تبكي والله لا يغمض لنا جفن من هول مصيبه بيروت اللهم هون علي اهلنا في لبنان مصيبتهم بيروت مدينه منكوبه بيروت عم تبكي بيروت الان بيروت لبنان
affected_individuals_and_help	اهراءات القمح دمرت بالكامل مستودعات ادويه الامراض المستعصيه احترق بنسبه ٩٠٪ دمار في المستشفيات العديد من المواطنين مفقودين الالاف من الجرحي و الضحايا شركه كهرباء لبنان شبه مدمره هواء مسرطن رسميا تفشي وباء كورونا انهيار الليره اللبنانيه المنفذ الاخير كان المرفا الان دمر
infrastructure_and_utilities_damage	اهراءات القمح دمرت بالكامل مستودعات ادويه الامراض المستعصيه احترق بنسبه ٩٠٪ دمار في المستشفيات العديد من المواطنين مفقودين الالاف من الجرحي و الضحايا شركه كهرباء لبنان شبه مدمره هواء مسرطن رسميا تفشي وباء كورونا انهيار الليره اللبنانيه المنفذ الاخير كان المرفا الان دمر
affected_individuals_and_help	بيروت في القلب محمد بن راشد محمد بن زايد انفجار بيروت الامارات وطن الانسانيه بيروت في قلوبنا بيروت في القلب بتوجيهات محمد بن راشد و محمد بن زايد الامارات ترسل طنا من الامدادات الطبيه للشعب اللبناني لمساعدته في ازمه انفجار بيروت الامارات وطن الانسانيه تقف مع كل انسان في كل الظروف بيروت في قلوبنا
emotional_support_and_prayers	بيروت لبنان انفجار المرفا انفجار بيروت
affected_individuals_and_help	بيروت ممرضه لبنانيه تحمل بين يديها ثلاثه اطفال رضع لتهدئه روعهم جراء انفجار بيروت وتواصل عملها في طلب المساعده لانقاذ الجرحي تصوير بلال جاويش
caution_advice_and_crisis_updates	فلسطين لبنان انفجار المرفا بيروت في قلوبنا الرئيس الفلسطيني محمود عباس يعلن الحداد وتنكيس الاعلام ليوم واحد تضامنا مع الشعب اللبناني فلسطين لبنان انفجار المرفا بيروت في قلوبنا
affected_individuals_and_help	انفجار المرفا لبنان نادين نسيب نجيم اب يحاول حمايه ابنه من قوه العصف انفجار المرفا لبنان نادين نسيب نجيم
caution_advice_and_crisis_updates	البحرين لبنان انفجار المرفا التجمع القومي التجمع القومي يتضامن مع لبنان الجريح ويدعو الي اوسع حمله شعبيه لدعمه البحرين لبنان انفجار المرفا التجمع القومي
emotional_support_and_prayers	الفاتيكان بيروت لبنان انفجار المرفا انفجار بيروت بابا الفاتيكان يقيم صلاه لضحايا انفجار مرفا بيروت الفاتيكان بيروت لبنان انفجار المرفا انفجار بيروت
emotional_support_and_prayers	بيروت انفجار المرفا لبنان سلامتك يا بيروت يا ست الدنيا يا ست الكل بيروت انفجار المرفا لبنان
affected_individuals_and_help	انفجار بيروت يلي فاقد صبيه اسمها ديانا عمرها ١٢ سنه او بيعرف حدا فاقدها رجاء يخبر اهلها يتوجهوا الي مستشفي الجامعه الاميركيه هي جريحه وما قادره تحكي ما في اي معلومه اضافيه عنها عمموا لو سمحتوا انفجار بيروت
caution_advice_and_crisis_updates	نانسي عجرم انفجار بيروت تاجيل حفل نانسي عجرم احتراما للمتضررين من انفجار بيروت
opinions_and_criticism	انفجار مرفا بيروت قضيه مقتل رفيق الحريري اخذت ١٥سنه وعند التحلحل واعلان القتله دمرت نصف بيروت حتي اللجان الدوليه اما عاجزه او تتبع مصالح دولها انفجار مرفا بيروت سيلحق ملف الحريري ويطلع منها حسن نصر الله والحكومه الفاسده
opinions_and_criticism	مرفا بيروت مجرمون انفجار مرفا بيروت لو نعرف في كل هالمواد المتفجره علي مرفا بيروت وبشركه الكهربا ما كنا نحجرنا ٣ شهور خايفين من كورونا ما لازم نخاف الا من هالطبقه الفاسده مجرمون انفجار مرفا بيروت
emotional_support_and_prayers	انفجار بيروت رحمه الله علي الموتي المسلمين انفجار بيروت
irrelevant	صباح الخير راحتي لبنان منكوب انفجار مرفا بيروت حفر الباطن تطبيق دوم تستخدمه قبول جامعي في اسرع وقت اجراءات السفر كامله من تاشيره وتذاكر توفير نقل من و الي المطار و استقبال توفير سكن مع عائله او خاص الدعم طيل فتره الدراسه وتقديم الاستشارات عرب تهتم صباح الخير راحتي لبنان منكوب انفجار مرفا بيروت حفر الباطن تطبيق دوم تستخدمه
caution_advice_and_crisis_updates	انفجار المرفا بيروت الصحيه هل الغبار النتاج عن انفجار المرفا في بيروت العالق علي المسطحات يحمل جزيئيات ضاره الحلقه كامله من الصحيه في الرابط التالي
irrelevant	انفجار مرفا بيروت حزب الله سرطان لبنان وتلْك الْقري اهْلكْناهمْ لما ظلموا وجعلْنا لمهْلكهم موْعدا انفجار مرفا بيروت حزب الله سرطان لبنان
opinions_and_criticism	انفجار بيروت اليسا تتمني من البنك الدولي ارسال الاموال مباشره الي المتضررين من انفجار بيروت محسبه البنك الدولي منظمه خيريه
caution_advice_and_crisis_updates	انفجار مرفا بيروت لبنان بيروت عم تبكي انفجار مرفا بيروت لبنان حريق كبير في جبل مشغره طال المنازل بيروت عم تبكي
caution_advice_and_crisis_updates	ماكرون لبنان انفجار بيروت الرئيس الفرنسي ماكرون يزور لبنان اثر فاجعه انفجار بيروت
caution_advice_and_crisis_updates	ايمانويل ماكرون انفجار بيروت انفجار المرفا الرؤيه بلا حدود بيروت مدينه منكوبه فيديو متداول علي مواقع التواصل الاجتماعي للرئيس الفرنسي ايمانويل ماكرون اثناء جولته في المناطق المتضرره من انفجار بيروت يستمع فيه للمواطنين اللبنانيين متجاهلا الاجراءات الامنيه وهو ما نال اعجاب كثيرين علي سوشيال ميديا انفجار المرفا الرؤيه بلا حدود بيروت مدينه منكوبه
irrelevant	بيروت منكوبه انفجار مرفا بيروت كورونا كوفيد١٩ من روائع سيدنا علي بن ابي طالب لا تكن عبدا لغيرك وقد جعلك الله حرا بيروت منكوبه انفجار مرفا بيروت كورونا كوفيد١٩
caution_advice_and_crisis_updates	انفجار مرفا بيروت العدل للشهداء حتي الان ٢١ شخص محتجزين علي ذمه التحقيق في قضيه انفجار مرفا بيروت والرقم سيرتفع العدل للشهداء
caution_advice_and_crisis_updates	بيروت انفجار بيروت حقائق جديده ووثائق تكشف لاول مره عن شحنه نترات الامونيوم وكيف وصلت الي بيروت قبطان سفينه الموت يروي للتلفزيون العربي القصه الكامله انفجار بيروت
caution_advice_and_crisis_updates	انا العربي انفجار بيروت تصريح للرئيس الفرنسي من بيروت يثير ضجه واسعه انا العربي انفجار بيروت
affected_individuals_and_help	بيروت منكوبه انفجار بيروت لبنان ارتفاع ضحايا انفجار بيروت لـ قتيلا و الاف مصاب بيروت منكوبه انفجار بيروت لبنان
affected_individuals_and_help	بيروت تفجير بيروت مقتل فرنسي واصابه في انفجار بيروت تفجير بيروت
irrelevant	انفجار مرفا بيروت رغم فداحه انفجار مرفا بيروت فيه احد يذكره هيروشيما
opinions_and_criticism	انطلاقا من فقدان الثقه في المجموعه الحاكمه رئيس حزب القوات اللبنانيه يطالب بتشكيل لجنه تقصي حقائق دوليه توفدها الامم المتحده الي لبنان للتحقيق في انفجار مرفا بيروت
emotional_support_and_prayers	بيروت اللهم ارحم من مات في حادثه انفجار بيروت وشافي يارب جرحاهم واجبر كسرهم ودمر يارب من كان سببا في هذا الدمار بيروت
opinions_and_criticism	انفجار مرفا بيروت مع كل احترامي سعادتك وينك مختفي عن الشاشات سامع ب انفجار مرفا بيروت معك خبر انك رئيس وزراء صحيح مظهر بس اضحك علينا ولو مره بعد
opinions_and_criticism	السعوديه دام عزك ياوطن انفجار مرفا بيروت سوريا السعوديه تتعامل باخلاقها وتعرف مالها وما عليها مستحيل ان نتخلا عن اخواننا في الشام بمجرد اصوات نشاز مدفوعه الاجر لكل بذاءه ضدنا نعرفهم ونعرف من يقف خلفهم مستحيل دام عزك ياوطن انفجار مرفا بيروت سوريا
caution_advice_and_crisis_updates	انفجار بيروت عكاظ ان تكون اولا تطبيق عكاظ كورونا بعد كارثه انفجار بيروت انسحاب ميشال ضاهر من الكتله العونيه عكاظ ان تكون اولا تطبيق عكاظ كورونا
irrelevant	قطر تمول حزب الله انفجار مرفا بيروت قلوبنا معك بيروت الاخ ليش معصب من يقصد قطر تمول حزب الله انفجار مرفا بيروت قلوبنا معك بيروت
opinions_and_criticism	بدري ضاهر انفجار مرفا بيروت علقوا المشانق بالساحات وانا بهمني شوفك معلقه مشنقتك وليك شو اسمع مني الكبار ناويين يضحوا بكم واحد ويطلعوا متل الشعره من العجين كالعاده رايحه ورايحه عليك بشرفك المش موجود افضحهن وخدهن معك ولو اعمل شي لاخرتك علك تكفر عن جريمتك بدري ضاهر انفجار مرفا بيروت علقوا المشانق بالساحات
affected_individuals_and_help	السعوديه لبنان انفجار مرفا بيروت المساعدات السعوديه تصل الي لبنان انفجار مرفا بيروت
opinions_and_criticism	انفجار مرفا بيروت بحرقه ولوعه انفجر الفساد المتراكم ولكن بالابرياء وليس بالفاسدين انفجار مرفا بيروت
irrelevant	ياسر الدوسري ريال مدريد مانشستر سيتي سعد الجبري انفجار مرفا بيروت ريال مدريد يوفنتوس ليون لبنان في قلوبنا حسين الجسمي لبنان يوفنتوس ليون بيروت عم تبكي ما تيسر من سوره غافر الشيخ ياسر الدوسري ريال مدريد مانشستر سيتي سعد الجبري انفجار مرفا بيروت ريال مدريد يوفنتوس ليون لبنان في قلوبنا حسين الجسمي لبنان يوفنتوس ليون بيروت عم تبكي
opinions_and_criticism	انفجار بيروت كل المقالات والصور والتحقيقات وردات الفعل الغاضبه هي زياده في الالم كيف ومتي يتم تضميد الجراح وعلاج المرض هذا هو الاهم انفجار بيروت
opinions_and_criticism	انفجار المرفا لبنان المنكوب ما حصل من انفجار المرفا فاجعه او هو صرخه لدعم استقرار لبنان المنكوب وسياده قراره الوطني والاسراع في تقديم المساعده ومسانده اشقائنا واجب وحق علينا لان بيروت في قلوبنا
irrelevant	انفجار مرفا بيروت منذ ان ظهر فيديو اغتصاب الطفل السوري اللاجيء في لبنان من ثلاثه ذئاب بشريه دون ان تجد والدته من يعاقب الجناه عرفت ان القضيه قد رفعت للسماء وان العقاب الالهي قادم حتي لا يتزعزع ايمان الناس وتدخل تحت سلطان الشيطان انفجار مرفا بيروت
irrelevant	انفجار بيروت جبران باسيل انفجار بيروت تصريح جبران باسيل عند مهاجمه ارامكو السعوديه حبيت اذكركم بس
affected_individuals_and_help	انفجار مرفا بيروت بيروت في قلوبنا يومياتي لبنان نادين نسيب نجيم العنايه الالهيه انقذتها؛ صراخ نادين نجيم المرتعد بالفيديو يكشف مدي قرب منزلها من مكان الانفجار انفجار مرفا بيروت بيروت في قلوبنا يومياتي لبنان نادين نسيب نجيم الحمدلله علي السلامه
irrelevant	دعم لبنان ساقطون السبت بكل الساحات انفجار مرفا بيروت بيروت عم تبكي بيروت لبنان في القلب عمر جابر يروت حان وقت الحساب وانت السياف اعدمي رسل الشياطين ناهبي ارواح الملائكه واخصي كلاب الحرس الخائنين وانبعثي من جديد كطائر الفينيق اكسري ملل الزمن وروتين ايامه دعم لبنان ساقطون السبت بكل الساحات انفجار مرفا بيروت بيروت عم تبكي بيروت لبنان في القلب عمر جابر
irrelevant	انفجار مرفا بيروت لبنان ينهار شو يا شباب هلاء صرتو تمشوا علقانون انفجار مرفا بيروت لبنان ينهار
caution_advice_and_crisis_updates	انفجار بيروت سكاي اخبار لبنان بيروت خسائر انفجار بيروت المؤمن عليها مليارات دولار سكاي اخبار لبنان بيروت
irrelevant	ريال مدريد ريال مدريد مانشستر سيتي انفجار مرفا بيروت مانشستر سيتي ريال مدريد الملكي يودع دوري الابطال سيناريو الذهاب كما هو في الاياب ريال مدريد ريال مدريد مانشستر سيتي انفجار مرفا بيروت
irrelevant	انفجار المرفا انفجار بيروت شو فينا نفهم من هالحكي انفجار المرفا انفجار بيروت
irrelevant	انفجار مرفا بيروت اغسطس شهر اغسطس انفجار لبنان حريق سوق عجمان حريق حفر الباطن حريق كوريا ش حريق النجف حريق قطار الحرمين حريق بنايه في ابوظبي حريق جبل مشغره فقط في اول اسبوع فعلا اب اللهاب اللهم احفظنا بحفظك انفجار مرفا بيروت اغسطس
