# Supplementary material for: Enhanced Arabic disaster data classification using domain adaptation
Source: PLoS One. 2024 Apr 4;19(4):e0301255. doi: 10.1371/journal.pone.0301255 (PMC10994337; doi:10.1371/journal.pone.0301255)
Supplement: S2 File — (ZIP) [file pone.0301255.s002.zip › Data/Beirut_train.csv]

category	text
emotional_support_and_prayers	لاحول ولا قوه الا بالله قلبنا ينزف مع بيروت الجريح ومع اهلها في هذا المصاب الجلل فالايادي الاثمه تعمق ماساه لبنان وتمتد الي استقراره وكان لبنان لاينقصه الماسي والمحن التي يمر بها فالمشاهد مروعه ومؤلمه من العاصمه اللبنانيه حفظ الله لبنان واهلها لبنان ينهار لبنان بيروت
opinions_and_criticism	انفجار بيروت يشبه انفجار هيروشيما ووزير الصحه اللبناني يقول انفجار مفرقعات ما هذا الاستهتار والاستغفال للشعب اللبناني العهد القوي ووزاره حسان دياب اكبر شؤم علي لبنان
emotional_support_and_prayers	بيروت لبنان ينهار لبنان لبنان يحتضر يارب السلام و الامن لكل بلد لكل ارض لكل بيت لكل عائله لكل قلب بيروت لبنان ينهار لبنان لبنان يحتضر
opinions_and_criticism	انفجار بيروت انو مين عم يجيب مفرقعات بهالوضع الكورونا والازمه الماليه انفجار بيروت
caution_advice_and_crisis_updates	مدير عام الامن العام اللبناني ما حصل ليس انفجار مفرقعات بل مواد شديده الانفجار كانت مصادره من سنوات
caution_advice_and_crisis_updates	انفجار وسط العاصمه اللبنانيه بيروت خبر عاجل قناه الجزيره المعلومات الاوليه تشير الي ان الانفجار ناجم عن حادث داخل مستودع يضم مفرقات في مرفابيروت
emotional_support_and_prayers	انفجاربيروت بردا وسلاما علي اهلنا في لبنان الله يحميكم انفجاربيروت
opinions_and_criticism	لبنان ينفجر حزب الشيطان علي ذكري اغتيال الحريري لتخويف اهل لبنان لبنان ينفجر
caution_advice_and_crisis_updates	مصادر امنيه لبنانيه انفجار يضرب عنبر رقم في مرفا بيروت جراء احتراق مفرقعات داخله
affected_individuals_and_help	بيروت عشرات الاصابات في بيروت جراء انفجار مواد كيماويه او مفرقعات في احد عنابر المرفا
caution_advice_and_crisis_updates	عباس ابراهيم انفجار بيروت لبنان
opinions_and_criticism	انفجار لبنان الحمار ل بصدق انه الانفجار كان بس مفرقعات انفجار لبنان
emotional_support_and_prayers	انفجار لبنان بيروت حفظ الله لبنان واهلها من كل مكروه وسوء ولطف بهم في مصابهم انفجار لبنان بيروت
caution_advice_and_crisis_updates	بيروت لبنان ينهار انفجار مرفا بيروت رسميا بحسب مدير عام الجمارك ما حصل هو تفجير احد العنابر الكيميائيه اي حدا بتعرفوه متواجد حاليا بقرب مكان الانفجار للحفاظ علي صحتو اطلبوا منه المغادره فورا ولك فلو من الطرقات بيروت لبنان ينهار انفجار مرفا بيروت
emotional_support_and_prayers	انفجار بيروت الله يحفظ لبنان من كل مكروه وهذه ليست مفرقعات والانفجار شيء مخيف هذه قنبله ولكن في مكان يوجد به غاز او بترول بكميه كبيره والله اعلم والله يشفي المصابين ان شاءالله انفجار بيروت
emotional_support_and_prayers	بيروت لا حول ولا قوه الا بالله مقاطع الضحايا في انفجار بيروت معقوله انفجار مستودع العاب ناريه يسوي كل هالدمار الله يرحم المتوفين ويشفي المصابين
opinions_and_criticism	بيروت لا حول ولا قوه الا بالله مقاطع الضحايا في انفجار بيروت معقوله انفجار مستودع العاب ناريه يسوي كل هالدمار الله يرحم المتوفين ويشفي المصابين
emotional_support_and_prayers	انفجار لبنان انفجار لبنان اللهم احفظ لبنان من العابثين والخونه اللهم سلم اهلها وجعل حياتهم سلاما وامنا وامانا
emotional_support_and_prayers	لبنان ينفجر دعواتنا وقلوبنا معاكم الله يحفظكم و يتلطف فيكم يارب سلامات يا بيروت لبنان ينفجر
caution_advice_and_crisis_updates	بيروت لبنان فيديو يوضح وجود مفرقعات ومواد شديده الانفجار داخل احد المستودعات قبل حصول انفجار في بيروت لبنان
caution_advice_and_crisis_updates	انفجار بيروت لبنان فيديو متداول لـ انفجار ضخم هز العاصمه اللبنانيه بيروت وسائل اعلام لبنانيه ذكرت ان الانفجار ناجم عن احتراق عنبر مفرقعات في المرفا لبنان
affected_individuals_and_help	بيروت انفجار المرفا الانفجار يتسبب في دمار كبير بمستشفي القديس جاورجيوس في بيروت وعملت الاداره علي اجلاء المرضي والمسؤولون فيها يناشدون ارسال تعزيزات الي الموقع لاستكمال عمليات الاجلاء خوفا من تسرب للغاز في المستشفي انفجار المرفا المزيد في تغطيه مباشره
infrastructure_and_utilities_damage	بيروت انفجار المرفا الانفجار يتسبب في دمار كبير بمستشفي القديس جاورجيوس في بيروت وعملت الاداره علي اجلاء المرضي والمسؤولون فيها يناشدون ارسال تعزيزات الي الموقع لاستكمال عمليات الاجلاء خوفا من تسرب للغاز في المستشفي انفجار المرفا المزيد في تغطيه مباشره
opinions_and_criticism	انفجار مستودع مفرقعات ماشي حبيبي
caution_advice_and_crisis_updates	انفجار بيروت انفجار بيروت حسب وسائل اعلام لبنانيه ناجم عن انفجار مفرقعات في المرفا علي البحر
caution_advice_and_crisis_updates	لبنان مصادر امنيه لقناه المنار انفجار يضرب عنبر رقم في مرفا بيروت جراء احتراق مفرقعات داخله
caution_advice_and_crisis_updates	عاجل بيروت صحيفه الخليج لبنان عاجل معلومات اوليه عن انفجار في مرفا بيروت جراء احتراق مخزن مفرقعات صحيفه الخليج لبنان
opinions_and_criticism	اذا بدنا نصدق انو هيدا انفجار عنبر يحوي مفرقعات ناريه فينا نعرف مين الجهه يلي استوردت هيك كميه بهيك اوضاع هيدا مستودع سلاح او مصنح او مستودع مواد تصنيع ذخائر
caution_advice_and_crisis_updates	محطه اللبنانيه تنقل معلومات اوليه عن ان الانفجار هو في العنبر رقم ١٢ في المرفا ادي الي احتراقه جراء انفجار مفرقعات ناريه داخله
caution_advice_and_crisis_updates	لبنان ينفجر فيديو الانفجار اللي صار مش بريء ابدا لبنان ينفجر
opinions_and_criticism	لبنان ينفجر فيديو الانفجار اللي صار مش بريء ابدا لبنان ينفجر
caution_advice_and_crisis_updates	بيروت فيديو متداول من انفجار العاصمه اللبنانيه بيروت والتي تحدثت مصادر عن انه ناتج عن انفجار مستودع العاب ناريه
affected_individuals_and_help	بيروت انفجار المرفا بحسب الامين العام للصليب الاحمر المعطيات الاوليه تشير الي وجود عدد من الاشخاص تحت الانقاض والصليب الاحمر ارسل عددا من سيارات الاسعاف الي مختلف المناطق الشوارع المحيطه ببيروت بيروت انفجار المرفا المزيد في تغطيه مباشره
infrastructure_and_utilities_damage	انفجار المرفا الاضرار في المباني بمنطقه خندق الغميق انفجار المرفا
emotional_support_and_prayers	خالص التعازي والمواساه لاشقائنا في لبنان حكومه وشعبا جراء حادث الانفجار الاليم الذي وقع اليوم بالعاصمه اللبنانيه بيروت داعيا المولي عز وجل بالشفاء العاجل للجرحي وان يلهم اسر الضحايا الصبر والسلوان بيروت لبنان ينهار
opinions_and_criticism	بيروت هل يعقل ان يكون انفجار بيروت مجرد مفرقعات ام تحذير
opinions_and_criticism	انفجار بيروت لبنان انفجار بيروت والله القنبله الذريه يللي ضربت هيروشيما ما عملت هيك اضرار بالمباني مفرقعات قال الله والعدرا يحموا لبنان
affected_individuals_and_help	عااجل وسائل اعلاميه لبنانيه انفجار عنيف في بيروت ناجم عن انفجار مخزن مفرقعات في احد المستودعات بالمرفا ووقوع عدد كبير من الاصابات واضرار ماديه فادحه اثر الانفجار
caution_advice_and_crisis_updates	عااجل وسائل اعلاميه لبنانيه انفجار عنيف في بيروت ناجم عن انفجار مخزن مفرقعات في احد المستودعات بالمرفا ووقوع عدد كبير من الاصابات واضرار ماديه فادحه اثر الانفجار
affected_individuals_and_help	بيروت لبنان ينهار انفجار بيروت لحظه الانفجار الذي هز كامل بيروت قبل قليل في مستودع للمتفجرات في ميناء بيروت بالقرب من القاعده البحريه اللبنانيه اصابات اعداد كبيره من المواطنيين في احياء مختلفه بعيده عن موقع الانفجار وتدمر كثير من المباني و السيارات لبنان ينهار انفجار بيروت
caution_advice_and_crisis_updates	بيروت لبنان ينهار انفجار بيروت لحظه الانفجار الذي هز كامل بيروت قبل قليل في مستودع للمتفجرات في ميناء بيروت بالقرب من القاعده البحريه اللبنانيه اصابات اعداد كبيره من المواطنيين في احياء مختلفه بعيده عن موقع الانفجار وتدمر كثير من المباني و السيارات لبنان ينهار انفجار بيروت
infrastructure_and_utilities_damage	بيروت لبنان ينهار انفجار بيروت لحظه الانفجار الذي هز كامل بيروت قبل قليل في مستودع للمتفجرات في ميناء بيروت بالقرب من القاعده البحريه اللبنانيه اصابات اعداد كبيره من المواطنيين في احياء مختلفه بعيده عن موقع الانفجار وتدمر كثير من المباني و السيارات لبنان ينهار انفجار بيروت
emotional_support_and_prayers	انفجار بيروت لبنان ينهار اللهم لا نسالك رد القضاء بل نسالك اللطف فيه انفجار بيروت لبنان ينهار
opinions_and_criticism	لبنان ينفجر لبنان ينفجر خل ايران و اذنابها ينفعونكم
caution_advice_and_crisis_updates	لبنان هناك تقارير غير مؤكده تقول ان مستودع المفرقعات في مرفا بيروت تابع لحزب الله و انه استهدف من قبل اسرائيل وسائل اعلام لبنانيه الانفجار في مرفا بيروت نجم عن انفجار في مستودع مفرقعات لبنان
opinions_and_criticism	بيروت انفجار بيروت لبنان ينهار بيروت السحابه الدائريه البيضاء التي اعقبت انفجار بيروت ماذا يفسرها خبراء التفجيرات لبنان ينهار
emotional_support_and_prayers	لبنان ينهار سلاما يا لبنان لبنان ينهار
opinions_and_criticism	اخي هناك خبراء يعرفون من الدخان ولونه وشكل الانفجار متنوعه شكل الانفجار ليس انفجار مفرقعات
affected_individuals_and_help	بيروت متابعه لانفجار بيروت عاجل ا ف ب نقل عشرات المصابين جراء الانفجار في مرفا بيروت الي احد مستشفيات العاصمه اللبنانيه عاجل وزير الصحه اللبناني ما حصل في المرفا نتيجه انفجار مفرقعات وهناك عدد كبير من الاصابات
emotional_support_and_prayers	لبنان ينفجر سلامات الله يحميكم لبنان ينفجر
emotional_support_and_prayers	لبنان لبنان ينهار لبنان يجوع الله يعين الشعب اللبناني علي مصابهم حفظ الله لبنان شعبا وحكومه نسال الله السلامه للشعب اللبناني لبنان لبنان ينهار لبنان يجوع
emotional_support_and_prayers	لبنان ينهار لبنان يا ربي ارحمنا والطف فينا لبنان ينهار لبنان
affected_individuals_and_help	انفجار المرفا بيروت يرجي ترك التحليلات والتوجه للتبرع بالدم في كافه المستشفيات انفجار المرفا بيروت
opinions_and_criticism	لبنان انفجار لبنان لبنان ينهار هذه ليست مفرقعات انفجار عنيف مهول تقف خلفه حكومات ارهابيه معروفه لبنان انفجار لبنان لبنان ينهار
caution_advice_and_crisis_updates	انفجار في مستودع للالعاب الناريه بمرفا بيروت
irrelevant	يد بيد لبنان ينهار ننطالب بي حرق اسرائيل نطالب بي ملك سلمان نطالب بي مصر نطالب بي جزائر يد بيد لبنان ينهار
affected_individuals_and_help	بيروت محافظ بيروت؛ يدور علي المرفا ويبكي فقط يبكي قائلا في ناس هون مفقودين هون في ناس بحبن متل ولادي بيروت
caution_advice_and_crisis_updates	مفرقعات ومواد شديده الانفجار كانت مصادره منذ سنوات وليس انفجار
emotional_support_and_prayers	لبنان لبنان يحتضر بردا وسلاما لبنان لبنان يحتضر
emotional_support_and_prayers	لبنان انفجار مرفا بيروت بردا وسلاماعلي لبنان انفجار مرفا بيروت
caution_advice_and_crisis_updates	خاص انفجار العنبر رقم ١٢ في مرفا بيروت نتيجه حريق وصوت الانفجار الذي سمع سببه انفجار مفرقعات ناريه كانت بداخله
caution_advice_and_crisis_updates	قناه المنار مصادر امنيه انفجار يضرب عنبر رقم في مرفا بيروت جراء احتراق مفرقعات داخله
emotional_support_and_prayers	لبنان لبنان ينهار مشهد حزين يهز بيروت الجميله ست الدنيا التي تحاول قوي الارهاب تفتيتها وتمزيق القها وجمالها الله لها حافظ لبنان لبنان ينهار
irrelevant	لبنان ينفجر شو في كمان لبنان ينفجر
emotional_support_and_prayers	بيروت لبنان ينهار لبنان بيروت لاحول ولاقوه الا بالله اللهم اشف الجرحي وصبرهم وارحم من رحلوا و عوض من تضرروا وانا لله وانا اليه راجعون لبنان ينهار لبنان
irrelevant	بيروت لبنان ينهار نتيجه السير خلف هاذا العفن بيروت لبنان ينهار
opinions_and_criticism	لو هالانفجار استهدف اللي ببالي كان لبنان ارتاح ورجع الدولار وبطل مفقود
emotional_support_and_prayers	لبنان ينهار خالص التعازي للشعب البناني في ضحايه الانفجار وتمنياتي بالشفاء العاجل للمصابين لبنان ينهار
emotional_support_and_prayers	بيروت انفجار بيروت الله يرحم القتلي ويشفي المصابين وقلوبنا معهم بعد هذي الاخبار المفجعه ينتشر في الاوساط الاخباريه ان سبب الانفجار مفرقعات لكن من الصعب جدا اني اصدق ان انفجار بهدا الكبر ممكن يكون بسبب المفرقعات بيروت انفجار بيروت
opinions_and_criticism	بيروت انفجار بيروت الله يرحم القتلي ويشفي المصابين وقلوبنا معهم بعد هذي الاخبار المفجعه ينتشر في الاوساط الاخباريه ان سبب الانفجار مفرقعات لكن من الصعب جدا اني اصدق ان انفجار بهدا الكبر ممكن يكون بسبب المفرقعات بيروت انفجار بيروت
affected_individuals_and_help	انفجار المرفا انفجار بيروت الجرحي لا تزال في الشوارع في محيط انفجار المرفا دون ان تجد من ينقلها الي المستشفيات انفجار بيروت
affected_individuals_and_help	عاجل انفجار المرفا انفجار بيروت عاجل ٩٠٪ من مستودع ادويه الامراض المستعصيه في منطقه الكرنتينا تعرض للتلف جراء الانفجار نقيب اصحاب المستشفيات اضرار كبيره في مستشفي الروم في الاشرفيه وهي تجلي المرضي وندعو المستشفيات كافه الي استقبال المرضي من هناك انفجار المرفا انفجار بيروت
infrastructure_and_utilities_damage	عاجل انفجار المرفا انفجار بيروت عاجل ٩٠٪ من مستودع ادويه الامراض المستعصيه في منطقه الكرنتينا تعرض للتلف جراء الانفجار نقيب اصحاب المستشفيات اضرار كبيره في مستشفي الروم في الاشرفيه وهي تجلي المرضي وندعو المستشفيات كافه الي استقبال المرضي من هناك انفجار المرفا انفجار بيروت
affected_individuals_and_help	لبنان منكوب بيروت عم تبكي لا اعلم الي اي مدي سيصل صوتي اتمني من كل الدول الشقيقه ان تساعدنا بمستشفيات ميدانيه ساعدونا كشعب وليس كدوله لم يعد هناك اماكن في المستشفيات ارقام الضحايا مرعبه الدماء بكل مكان الاطباء يجرون العمليات بلا تخدير علي الطرقات القلب يدمي لبنان منكوب بيروت عم تبكي
emotional_support_and_prayers	وين مستودع مفرقعات هذا انفجار شبه نووي الله يرحم المتوفين ويشفي المصابين ويحفظ لبنان واهلها
opinions_and_criticism	وين مستودع مفرقعات هذا انفجار شبه نووي الله يرحم المتوفين ويشفي المصابين ويحفظ لبنان واهلها
emotional_support_and_prayers	بيروت لبنان ينهار بيروت لبنان ينهار احر التعازي لشعب اللبناني برد وسلاما يا بيروت
emotional_support_and_prayers	بيروت انفجار المرفا جرحك جرحنا يا بيروت برد و سلاما عليكم اهل لبنان انفجار المرفا
emotional_support_and_prayers	لبنان ينهار لبنان لبنان ينهار لبنان بردا وسلاما يا رب يارحيم
infrastructure_and_utilities_damage	انفجار المرفا بيروت انفجار بيروت افادت الوكاله الوطنيه للاعلام بان اضرارا جسيمه لحقت بمستشفي الجامعه الاميركيه في بيروت الذي لم يعد باستطاعته استقبال المزيد من الجرحي المزيد في تغطيه مباشره انفجار المرفا بيروت انفجار بيروت
emotional_support_and_prayers	لبنان لبنان يحتضر لبنان يجوع لبنان الان لبنان لبنان يحتضر لبنان يجوع لبنان الان سلام لارض خلقت للسلام ومارات يوما سلاما
affected_individuals_and_help	بيروت لبنان لبنان ينهار وسائل اعلام لبنانيه قتلي علي الاقل في انفجار بيروت لبنان لبنان ينهار
emotional_support_and_prayers	لبنان حزب الله لبنان ينهار السعوديه بيروت حزب الله لبنان حزب الله لبنان ينهار السعوديه بيروت رحم الله المتوفين وعافا المصابين وحسبنا الله ونعم الوكيل علي حزب الله
emotional_support_and_prayers	لبنان انفجار بيروت انفجار مرفا بيروت
emotional_support_and_prayers	لبنان يحتضر بيروت سلاما لبيروت سلاما لارواح قضت سلاما لجرحي الحطام سلاما للبنان لبنان يحتضر بيروت
irrelevant	انفجار مرفا بيروت مال العروبه تبدو مثل ارمله اليس في كتب التاريخ افراح انفجار مرفا بيروت
emotional_support_and_prayers	بيروت انفجار مرفا بيروت اللهم اني استودعتك بيروت فاحفظها يارب يارب يشفيهم جميع المصابين في هذا الانفجار و ارحم من توفي منهم بيروت انفجار مرفا بيروت
opinions_and_criticism	الليله في لبنان كابوس الله يكون بعونهم ناس مفقودين وناس فاقدين اهلهم واقربائهم وناس فقدو كل شيء وبعض البشر لقي الاحداث الي صايره حجه لتشافي والانتقام من خصومهم عييب الابرياء لهم حوبه قويه شويه حياء
emotional_support_and_prayers	الليله في لبنان كابوس الله يكون بعونهم ناس مفقودين وناس فاقدين اهلهم واقربائهم وناس فقدو كل شيء وبعض البشر لقي الاحداث الي صايره حجه لتشافي والانتقام من خصومهم عييب الابرياء لهم حوبه قويه شويه حياء
affected_individuals_and_help	انفجار المرفا بيروت بيتي صغير بس بساع الف محب كل من بحاجه لبيت بيتي بيتو انفجار المرفا بيروت
emotional_support_and_prayers	لبنان انفجار لبنان بردا وسلاما لبنان الحبيبه انفجار لبنان
opinions_and_criticism	بيروت مدينه منكوبه انفجار المرفا بيروت مدينه منكوبه وياتي اقل الناس خلقا ويشمت في الشعب اللبناني ويتهم دون بينه ابناءها بالتسبب في التفجير وكانه يخاف علي لبنان اكثر من ابنائها واكثر لبنانيه من ابنائها بلا شك ان الدول التي كانت تحذر من حرب اهليه بلبنان تسعي لتفجير لبنان واولها امريكا والصهاينه انفجار المرفا
emotional_support_and_prayers	انفجار المرفا الله يرحم الاموات ويشفي المصابين ويعوضهم خير انفجار المرفا
affected_individuals_and_help	لبنان بيروت لبنان ينهار مدرسه العذاريه عجلتون فتحت ابوابها الي كل من فقد او الي من لن يستطع النوم في منزله الليله لبنان بيروت لبنان ينهار
infrastructure_and_utilities_damage	انفجار بيروت لبنان يحتضر بيروت مدينه منكوبه بيروت مدينه منكوبه الضحايا لاحصر لهم الميناء لايصلح للاستخدام بعض المباني دمرت وبعضها سقطت واجهاتها وتساقط زجاجها المريب وجود عناصر من حزب الشيطان انفجار بيروت لبنان يحتضر بيروت مدينه منكوبه
affected_individuals_and_help	لبنان بيروت تحديت ما يقل عن ٤٠٠ مصاب و ٣٠ مفقود الله يحفظ لبنان و واهلنا في بيروت
emotional_support_and_prayers	بيروت انفجار المرفا اللهم احفظهم وارحم موتاهم وعافي المصابين بيروت انفجار المرفا
emotional_support_and_prayers	لبنان لبنان ينهار اللهم بردا وسلاما علي اهالينا في بيروت لبنان لبنان ينهار
caution_advice_and_crisis_updates	بيروت لبنان ينهار انفجار مرفا بيروت النترات ماده كيميائيه شديده الاشتعال اذا تعرضت لاي مصدر من الاحتراق تنفجر بقوه وتنتج دخان وغازات سامه لذا يرجي الابتعاد عن مكان الانفجار الانفجار ابكي قلوبنا ربنا يحمي لبنان والرحمه لشهداء لقمه العيش والدعاء بالشفاء العاجل للجرحي بيروت لبنان ينهار انفجار مرفا بيروت
affected_individuals_and_help	انفجار المرفا بيروت مدينه منكوبه لبنان مقتل امين عام حزب الكتائب اللبنانيه متاثرا بجراحه من انفجار المرفا بيروت مدينه منكوبه لبنان
affected_individuals_and_help	١٠ عناصر من فوج بيروت مفقودين
affected_individuals_and_help	لبنان انفجار المرفا بيروت انفجار بيروت اصابات عده في مبني شركه كهرباء لبنان التي تقع علي مقربه من المرفا حيث وقع الانفجار ومدير عام المؤسسه كمال الحايك من بين المصابين المزيد في تغطيه مباشره انفجار المرفا بيروت انفجار بيروت
emotional_support_and_prayers	لبنان ينهار لبنان ينهار الله يشفي كل مصاب ويرحم كل من توفي لبنان ي لبنان
irrelevant	بيروت انفجار مرفا بيروت هل بدا العد التنازلي لنهايه حزب اللات بيروت انفجار مرفا بيروت
affected_individuals_and_help	لبنان لبنان ينهار بيروت مدينه منكوبه بيروت عم تبكي
irrelevant	حزب الله بتبعيته لاايران اعاد لبنان الذي كان يطلق عليه سويسراء الشرق لعشرات السنين للوراء مفقود السياده رالخدمات والعلاقات مع نسيجه العربي والدولي وقد يكون حسن نصر الله لايعرف ولم يبلغ في سردابه بماحدث للبنانيين بسببه
affected_individuals_and_help	بيروت لبنان ينهار انفجار بيروت اموات بالمئات واصابات لا تحصي الله ارحم جميع الاموات واشفي جميع المصابين يا رب بيروت لبنان ينهار انفجار بيروت
emotional_support_and_prayers	بيروت لبنان ينهار انفجار بيروت اموات بالمئات واصابات لا تحصي الله ارحم جميع الاموات واشفي جميع المصابين يا رب بيروت لبنان ينهار انفجار بيروت
infrastructure_and_utilities_damage	لبنان ينهار مستودع الادويه في مرفا بيروت تعرض للتلف الكامل لبنان ينهار
caution_advice_and_crisis_updates	عاجل بيروت لبنان انفجار بيروت انفجار المرفا عاجل سفارتنا في بيروت علي المواطنين الكويتيتيين المتواجدين في لبنان اخذ اقصي تدابير الحيطه والحذر ملازمه مقار السكن بشكل دائم والتقيد بتوجيهات السلطات المختصه انفجار بيروت انفجار المرفا
emotional_support_and_prayers	انفجار مستودع بارود الله يرحم كل شعيد و يشفي المصابين
affected_individuals_and_help	بيروت انفجار لبنان وزير الصحه اللبناني انفجار بيروت اسفر عن عدد كبير جدا من الاصابات نقل المصابين الي احد مستشفيات العاصمه اللبنانيه الصليب الاحمر اللبناني يطلق استنفارا عاما لجميع المسعفين ويطلب منهم التوجه الي مراكزهم انفجار لبنان
emotional_support_and_prayers	بيروت لبنان ينهار لا حول ولا قوه الا بالله اللهم الطف باخواتنا في لبنان وامن خائفهم واشف مصابهم واحفظهم بحفظك يا ارحم الراحمين بيروت لبنان ينهار
opinions_and_criticism	لبنان عم يبكي لبنان ينهار شو بعد ناطرنا ب ٢٠٢٠ خلصي و خلصينا ثوره وضع اقتصادي سيئ دولار مفقود بطاله انتحارات غلاء فاحش و اليوم هيروشيما حسبنا الله و نعم الوكيل لبنان عم يبكي لبنان ينهار
caution_advice_and_crisis_updates	انفجار لبنان انفجار بيروت اخبار الوئام مدير الامن العام اللبناني الانفجار قد يكون ناتج عن مواد شديده الانفجار وليست مفرقعات ولا يمكن استباق التحقيقات انفجار لبنان انفجار بيروت اخبار الوئام
caution_advice_and_crisis_updates	انفجار المرفا الصليب الاحمر يناشد المواطنين اخلاء الشوارع لافساح الطرقات امام الياته واليات الدفاع المدني والاجهزه الامنيه المزيد في تغطيه مباشره انفجار المرفا
caution_advice_and_crisis_updates	انفجار بيروت لبنان بوابه الاخبار ليست مفرقعات الامن العام اللبناني يكشف السبب وراء انفجار بيروت الضخم لبنان بوابه الاخبار
infrastructure_and_utilities_damage	لبنان بيروت مدينه منكوبه لبنان ينهار الانفجار اليوم ادي الي تلف كميات كبيره من الادويه والقمح وغيرها والمرفا تعطل الي اجل غير مسمي النظام الفاسد المقصر قتلنا اليوم حرفيا لبنان بيروت مدينه منكوبه لبنان ينهار
opinions_and_criticism	لبنان بيروت مدينه منكوبه لبنان ينهار الانفجار اليوم ادي الي تلف كميات كبيره من الادويه والقمح وغيرها والمرفا تعطل الي اجل غير مسمي النظام الفاسد المقصر قتلنا اليوم حرفيا لبنان بيروت مدينه منكوبه لبنان ينهار
affected_individuals_and_help	انفجار المرفا بيروت انفجار بيروت اصابه مدير عام مؤسسه كهرباء لبنان كمال حايك حرجه وهو لا يزال موجودا في مكتبه في مبني مؤسسه كهرباء لبنان وثمه مناشدات للصليب الاحمر لنقله الي المستشفي المزيد في تغطيه مباشره انفجار المرفا بيروت انفجار بيروت
emotional_support_and_prayers	بيروت لبنان لبنان ينهار حزنت كثيير علي هذي المصيبه اللي اصابت البلد العربي لبنان الله يرحم امواتهم و يشفي مصابينهم ويعينهم علي هذي المصيبه تماسكي يا لبنان تمساكي يا بيروت بيروت لبنان لبنان ينهار
infrastructure_and_utilities_damage	بيروت لبنان لبنان ينهار الاضرار الكبيره التي اصابت احياء في بيروت نتيجه الانفجار الضخم في المرفا لبنان لبنان ينهار
emotional_support_and_prayers	قلوبنا معكم بيروت انفجار مرفا بيروت رحاب الحمد لله علي سلامتك انتي واهلك والبقاء لله و عظم الله اجركم في مصابكم الجلل ربي يصبركم و يقويكم و يارب تمر هالمحنه علي خير قلوبنا معكم بيروت انفجار مرفا بيروت
emotional_support_and_prayers	لبنان انفجار المرفا رحم الله شهداء لبنان اللهم واشفي مصابيهم اللهم احم لبنان بعينك التي لا تنام لبنان انفجار المرفا
affected_individuals_and_help	بيروت انفجار بيروت صور متداوله لمتطوع شاب لدي الدفاع المدني اللبناني مفقود منذ الانفجار وهو بين افراد فريق الاطفاء الذي كان متواجدا في الموقع بيروت انفجار بيروت
affected_individuals_and_help	فشكول لبنان مرفا بيروت حزب الله مصادر لـ فشكول خسائر لبنان من انفجار مرفا بيروت تتجاوز ٢ مليار دولار حسب تقديرات اوليه والحكومه عاجزه عن تعويض المتضررين او مساعدتهم مدير الامن العام عباس ابراهيم المقرب من حزب الله يقول ان الحديث عن انفجار مفرقعات مثير للسخريه
opinions_and_criticism	فشكول لبنان مرفا بيروت حزب الله مصادر لـ فشكول خسائر لبنان من انفجار مرفا بيروت تتجاوز ٢ مليار دولار حسب تقديرات اوليه والحكومه عاجزه عن تعويض المتضررين او مساعدتهم مدير الامن العام عباس ابراهيم المقرب من حزب الله يقول ان الحديث عن انفجار مفرقعات مثير للسخريه
emotional_support_and_prayers	بيروت لبنان لبنان ينهار بغداد بيروت عم تبكي سلاما للجمال اينما حل ويبقي الجمال عنوانا لبيروت مهما حدث معها سلاما مفعما بالحب من العراق الي بيروت بيروت لبنان لبنان ينهار بغداد بيروت عم تبكي
caution_advice_and_crisis_updates	علياء جاد انفجار المرفا انفجار بيروت بيروت لبنان لو شاكيين ان هناك غاز سام ف الجو انشروا قطع فحم الشواء ف البيت و قرب الشباك بالذات يمتص الغازات السامه المكون الرئيسي لفلترات الهواء والماء الدكتوره علياء جاد انفجار المرفا انفجار بيروت بيروت لبنان
affected_individuals_and_help	بيروت بيروت مدينه منكوبه لبنان الكويت لبنان انفجار المرفا انفجار مرفا بيروت مستشفيات بيروت تعجز عن استقبال المصابين بسبب القدره الاستيعابيه وتطلب نقلهم الي خارج العاصمه بيروت مدينه منكوبه لبنان الكويت لبنان انفجار المرفا انفجار مرفا بيروت
caution_advice_and_crisis_updates	لبنان لبنان ينهار حريق صغير لمده عشر دقائق اتبعه انفجار ضخم جدا تم سماعه علي مسافه واسعه جدا والاضرار لمساحه كيلومتر البنايات متضرره بشده لبنان لبنان ينهار
affected_individuals_and_help	بيروت صار الوقت لبنان لبنان ينهار روبير سمعان مفقود بيروت صار الوقت لبنان لبنان ينهار
emotional_support_and_prayers	بيروت لبنان ينهار الله يرد كل مفقود لعيلتو يشفي كل متضرر و يرحم الاموات بيروت لبنان ينهار
infrastructure_and_utilities_damage	انفجار القمح خبز ايران لبنان لبنان ينهار بيروت مدينه منكوبه بعد انفجار صوامع القمح غدا بيصحي اللبنانيين بلا خبز بتعطيهم ايران خبز لبنان لبنان ينهار بيروت مدينه منكوبه
opinions_and_criticism	بردا وسلاما لبنان لبنان منكوب اكيد راح تكون ايران اول الدول السباقه الي تمد ايد العون للبنان مو جديد ولا غريب عليهه رغم الحصار لكن تشوفهه ابيه عزيزه كريمه حكومه وشعبا وولاءهه وعقيدتهه مااله مثيل وخصوصا مع الدول المقاومه العراق ولبنان وسوريا واليمن بردا وسلاما لبنان لبنان منكوب
opinions_and_criticism	بيروت لبنان ينهار دائما اسلحه المليشيات يخزنوه داخل احياء سكنيه او قريبه عليه هذا مو يعتبر جبن هذي مو مقاومه خلي المقاومه الكم وعوفو الشعب يعيش بسلام بيروت لبنان ينهار
opinions_and_criticism	لبنان ينهار لبنان ينفجر لبنان يحترق اذا ثبت انو اهمال من المسؤولين ادي الي اشتعال مواد شديده الانفجار علي مرفا بيروت اقل العقوبات هو الاعدام بحق المسؤولين هيدا البلد عم يلفظ انفاسه الاخيره اذا الاحزاب تدخلت سياسيا لتلفلف الموضوع فنحنا امام كارثه وعدوين خارجي وداخلي لبنان ينهار لبنان ينفجر لبنان يحترق
caution_advice_and_crisis_updates	لبنان ينهار بيروت تداعيات انفجار بيروت اضرار ماديه كبيره تلوث كبير بالجو قتله وجرحه بكميات كبيره فقدان للقمح والمواد الاساسيه ارتفاع جنوني بسعر صرف الدولار زياده اعداد مصابين كورونا زعزعه معظم المباني القديمه ببيروت لبنان ينهار بيروت
caution_advice_and_crisis_updates	لبنان ينهار لبنان ينفجر سلاما بيروت الاباء والصبر حسن نصرالله يؤجل كلمته التي كانت مقرره يوم غد الاربعاء الي اشعار اخر التزاما بالحداد الوطني لبنان ينهار لبنان ينفجر سلاما بيروت الاباء والصبر
infrastructure_and_utilities_damage	لبنان بيروت حزب الله حزب الشيطان انفجار بيروت لبنان ينهار بالامس غلاء واليوم بعد الانفجار وتضرر مراسي البواخر صوامع القمح مخازن الغذاء قبل بعد لبنان الي اين بيروت حزب الله حزب الشيطان انفجار بيروت لبنان ينهار
affected_individuals_and_help	اسعافات جمعيه الرساله للاسعاف الصحي مفوضيه جبل عامل وصلت الي ميناء بيروت الان وبدات مهامها البحث عن مفقودين فرقه برج رحال
emotional_support_and_prayers	بيروت لبنان انفجار بيروت لبنان ينهار استغفر الله العظيم واتوب اليه انفجار مرفا بيروت المنا بالغ الالم اعبر للاخوه والاخوات اللبنانيين جميعا عن خالص التعازي وصادق المواساه؛ سائلا المولي القدير الصبر والسلوان لذوي الضحايا والشفاء العاجل للجرحي بيروت لبنان انفجار بيروت لبنان ينهار استغفر الله العظيم واتوب اليه
emotional_support_and_prayers	لبنان منكوب اللهم بردا وسلاما علي لبنان وشعب لبنان لبنان منكوب
affected_individuals_and_help	كلنا معك بيروت الرجاء التعميم رتويت مفقود الاثر الشاب حسن مناع يعمل في شركه قريبه من البور مفقود الاثر الرجاء ممن يعرف عنه اي شيء الاتصال علي الرقم كلنا معك بيروت
infrastructure_and_utilities_damage	انفجار المرفا بيروت انفجار بيروت قالت مصادر في وزاره الاقتصاد لـ اندبندنت عربيه انه في ما يتعلق باهراءات القمح فقد تضررت ولم تعد صالحه للتخزين وهي اهراءات تعود لايام الرئيس الراحل سليمان فرنجيه اي في السبعينيات المزيد في تغطيه مباشره انفجار المرفا بيروت انفجار بيروت
opinions_and_criticism	بيروت الوضع الان في بيروت انساني بحت مش وقت التحليل والتعريص ومن السبب والمسبب في ناس بتموت وناس مجروحه وناس مفقودين الرحمه للجميع والشفاء للجميع بيروت
opinions_and_criticism	انفجار مرفا بيروت لبنان انفجار بيروت انفجار لبنان انفجار مرفا بيروت سوف يضاعف معاناه اللبنانيين للاسف المجاعه قادمه والفوضي كذلك هذا التفجير سوف يحد من استيراد القمح والمواد الغذائيه الضروريه لبنان انفجار بيروت انفجار لبنان
affected_individuals_and_help	بيروت لبنان ينهار الوضع كارثي في مستشفي الروم وهناك ضحايا في المستشفي بيروت لبنان ينهار
infrastructure_and_utilities_damage	بيروت لبنان ينهار الوضع كارثي في مستشفي الروم وهناك ضحايا في المستشفي بيروت لبنان ينهار
irrelevant	لبنان ينهار لبنان بيروت هذا كله مع تحيات حسين الجسمي لبنان ينهار لبنان بيروت
caution_advice_and_crisis_updates	لبنان لبنان ينفجر ماكرون يغرد بالعربيه من اجل لبنان لبنان ينفجر
emotional_support_and_prayers	لبنان انفجار المرفا اللهم اشف المصابين وارحم الموتي لبنان انفجار المرفا
emotional_support_and_prayers	بيروت لبنان ينفجر يارب احفظهم واحميهم وصبرهم علي الشهداء بيروت لبنان ينفجر
caution_advice_and_crisis_updates	مروان حماده هيروشيما بيروت لبنان ينفجر النائب مروان حماده يعلن استقالته الان من التالي هيروشيما بيروت لبنان ينفجر
opinions_and_criticism	جزين لبنان لبنان ينهار انفجار بيروت متفرقعات قلتولي انا بمنطقه جزين سمعت كان الانفجار تحت بيتي ريتكم تنفجروا وتريحونا من اهمالكم قطلتوناا لبنان لبنان ينهار انفجار بيروت
affected_individuals_and_help	الرجاء تعميم اسم الموظف في مرفا بيروت محمد مدحت العطار مفقود
affected_individuals_and_help	انفجار المرفا بيروت انفجار بيروت مصدر طبي لـ اندبندنت عربيه عدد القتلي قد يتجاوز ال و عدد الجرحي التقريبي تخطي المزيد في تغطيه مباشره انفجار المرفا بيروت انفجار بيروت
emotional_support_and_prayers	لبنان بيروت اللهم ياجامع الناس ليوم لاريب فيه اجمع بين كل مفقود لاسرته لبنان بيروت
opinions_and_criticism	لبنان ينهار في يسكت رئيس الحكومه وحاج يطرقنا نظريات ووعود تافهه مثلو ومثل حكومتو لبنان ينهار
emotional_support_and_prayers	لبنان منكوب سلاما لبيروت قلوبنا معكم لبنان منكوب
emotional_support_and_prayers	بيروت لبنان ينهار اللهم بردا وسلاما علي اهلنا في لبنان بيروت لبنان ينهار
opinions_and_criticism	لبنان ينفجر بيروت لو سمحتم ما حدا من السياسيين يطلع يستنكر لبنان ينفجر بيروت
irrelevant	حسين الجسمي لبنان انفجار بيروت انفجار المرفا بيروت حسين الجسمي ياخي خلك في نفسك ياخي محد ناقصك لبنان انفجار بيروت انفجار المرفا بيروت
affected_individuals_and_help	انفجار مرفا بيروت وزير الصحه اللبناني اكثر من ٥٠ قتيلا علي الاقل جراء انفجار مرفا بيروت
affected_individuals_and_help	لبنان انفجار لبنان المركز الطبي الاستشفائي المصري في لبنان يعلن عن استعداده لاستقبال حالات الجرحي والمصابين الناجمين عن انفجار لبنان ويضم فريقا من الاطباء واطقم التمريض المتخصصه من القوات المسلحه المصريه
infrastructure_and_utilities_damage	انفجار المرفا بيروت انفجار بيروت انقطاع الكهرباء بمستشفي الروم في بيروت وسط زحمه المصابين المزيد في تغطيه مباشره انفجار المرفا بيروت انفجار بيروت
caution_advice_and_crisis_updates	بيروت بيروت مدينه منكوبه بيروت الان انفجار بيروت انفجار المرفا اعلان من السفاره الكويتيه في لبنان الي جميع المواطنيين الكويتيين المتواجدين في لبنان باخذ الحيطه والحذر سفاره الكويت لبنان الكويت بيروت بيروت مدينه منكوبه بيروت الان انفجار بيروت انفجار المرفا
infrastructure_and_utilities_damage	حمي الله لبنان واهله من كل مكروه بصراحه انفجار بيروت انفجار قوي وضخم وتسبب باضرار كبيره جدا وبعض الانباء تتحدث عن اصابه نصف بنايات العاصمه اللبنانيه بيروت باضرار مختلفه من شده الانفجار وهذا يوحي بان الموضوع اكبر من انفجار مستودع للمفرقعات
emotional_support_and_prayers	حمي الله لبنان واهله من كل مكروه بصراحه انفجار بيروت انفجار قوي وضخم وتسبب باضرار كبيره جدا وبعض الانباء تتحدث عن اصابه نصف بنايات العاصمه اللبنانيه بيروت باضرار مختلفه من شده الانفجار وهذا يوحي بان الموضوع اكبر من انفجار مستودع للمفرقعات
emotional_support_and_prayers	لبنان بيروت سوريا لبنان ينهار حزب الله الارهابي حسبنا الله ونعم الوكيل سلاما للشعب فقط لبنان بيروت سوريا لبنان ينهار حزب الله الارهابي
affected_individuals_and_help	لبنان ينهار لبنان ينهار عاجل رويترز شهداء في حصيله اوليه لانفجارات بيروت عاجل نقل جريح الي المستشفيات اللبنانيه عاجل المئات من الجرحي تحت الانقاض الاعلامي ابو صدام
affected_individuals_and_help	صار الوقت الشاب جوزف روكز يعمل في مرفا بيروت مفقود واهله ما عم يلاقوه بالمستشفيات بليز اذا حدا بيعرف عنه شي الرجاء الاتصال علي هذا الرقم بليز ريتويت بركه منقدر نساعد اهله يلاقوه صار الوقت
caution_advice_and_crisis_updates	الكويت لبنان ينهار انشالله دوله الكويت تفتح مطارها للبنانيين و تساعدهم يرجعوا عند عائلاتهم في الكويت الكويت لبنان ينهار
emotional_support_and_prayers	يارب بيروت الكويت انفجار بيروت لبنان ينهار الشعب الكويتي صلوا علي الحبيب محمد لبنان بيروت لبنان اولا بيروت مدينه منكوبه بيروت عم تبكي اللهم ياارحم الراحمين بردا وسلاما علي لبنان الحبيبه واهلها الطيبين يارب بيروت الكويت انفجار بيروت لبنان ينهار الشعب الكويتي صلوا علي الحبيب محمد لبنان بيروت لبنان اولا بيروت مدينه منكوبه بيروت عم تبكي
affected_individuals_and_help	لبنان انفجار بيروت انفجار مرفا بيروت بيروت وزير الصحه اللبناني لدينا حتي الان شهيدا علي الاقل ونحو جريحا لبنان انفجار بيروت انفجار مرفا بيروت بيروت
affected_individuals_and_help	لبنان ينفجر لبنان الزميله ابتسام غنيم رفيقه عمر وحبر اصيبت بالانفجار ولم تستقبلها المستشفي من يعرف عنها شيئا طمئنوا قلبي الذي يحترق لبنان ينفجر لبنان
affected_individuals_and_help	كلنا معك بيروت الرجاء التعميم رتويت مفقود الاثر كلنا معك بيروت
emotional_support_and_prayers	انفجار لبنان اللهم احفظ لبنان بردا وسلاما انفجار لبنان
emotional_support_and_prayers	بيروت بيروت لبنان لبنان ينهار بردا وسلاما يا بيروت بيروت لبنان لبنان ينهار
caution_advice_and_crisis_updates	انفجار بيروت لبنان لبنان ينهار بيروت منكوبه بيت الوسط الدكتور وسيم جابر قوه الانفجار بالاف الاطنان والماده المنفجره جدا سامه وتؤدي لتشوه بالرئه انفجار بيروت لبنان لبنان ينهار بيروت منكوبه بيت الوسط
affected_individuals_and_help	لبنان ينهار بيروت لبنان تعلن مستشفي الرسول الاعظم انها جاهزه لتقديم وحدات الدم للمستشفيات التي تستقبل الجرحي وهي بحاجه لذلك للتواصل عبر بنك الدم الخاص بالمستشفي علي الرقم التالي لبنان ينهار بيروت لبنان
caution_advice_and_crisis_updates	تفجير بيروت ناجم عن انفجار مستودع تابع لحزب الله يحتوي علي مواد كيماويه ومواد سامه وغير تقليديه تم تهريبها من ايران ومن سوريه في عهد اوباما
affected_individuals_and_help	تحديث فرنسا الامارات الكويت سوريا ايران قطر انفجار بيروت انفجار المرفا بيروت لبنان تحديث وزير الصحه اللبناني ارتفاع حصيله الضحايا الي قتيلا و نحو جريح و لبنان بحاجه لاعلان حاله طوارئ صحيه تلقينا اتصالات من دول عده لتقديم مساعدات فرنسا الامارات الكويت سوريا ايران قطر انفجار بيروت انفجار المرفا بيروت لبنان
caution_advice_and_crisis_updates	لبنان بيروت لبنان ينهار انفجار مرفا بيروت كما ادعو الجميع الي التزام المنازل ولبس الكمامه بسبب وجود غازات سامه نتيجه الانفجار لبنان بيروت لبنان ينهار انفجار مرفا بيروت
emotional_support_and_prayers	لبنان انفجار بيروت لبنان ينهار بردا وسلاما يا بيروت بردا وسلاما يا جبال الارز بيروت السلام بيروت يا صخره الروشه الثابته لبنان انفجار بيروت لبنان ينهار
emotional_support_and_prayers	الله يرحمه ويرحم كل الشهداء يلي سقطوا اليوم وان شاء الله كل شخص مفقود يتلاقي والله يبعد عن وطنا لبنان المصائب المتتاليه
affected_individuals_and_help	الشاب جوزف روكز يعمل في مرفا بيروت مفقود واهله ما عم يلاقوه بالمستشفيات بليز اذا حدا بيعرف عنه شي الرجاء الاتصال علي هذا الرقم
irrelevant	لبنان بيروت لبنان ينهار ما خرجن يديرو قن دجاج لبنان بيروت لبنان ينهار
affected_individuals_and_help	السيد مرداد ابراهيم المر من بلده طليا البقاعيه مفقود يعمل في مرفا بيروت لمن يعرف عنه شيئا الاتصال علي الرقم ٧٠١١١٣٨٧
opinions_and_criticism	انفجار مرفا بيروت كميه الخراب والدمار و القتلي والمصابين الذي خلفته الانفجار يوحي بانفجار نووي لانهم اعتبروه ثاني اكبر انفجار في العالم بعد هيروشيما ونجزاكي انفجار مرفا بيروت
emotional_support_and_prayers	بيروت مدينه منكوبه لبنان ينهار سلاما بيروت الحبيبه بيروت مدينه منكوبه لبنان ينهار
emotional_support_and_prayers	سلاما بيروت لبنان ينهار بيروت احنا العراقيين انحس انو الانفجار ابغداد وليس ببيروت وهذا سبب الترابط بين الشعبين مواساتنا وتعازينا للشعب البناني الجريح سلاما بيروت لبنان ينهار بيروت
emotional_support_and_prayers	بيروت المشهد مرعب وعشان بلد اقتصادها واقع زي لبنان بدها سنين ضوئيه لتتعافي الله يرحم الضحايا ويشفي الجرحي ويرجع كل مفقود لاهله بيروت
affected_individuals_and_help	لبنان ينهار بيروت انفجار بيروت لبنان ينهار بيروت انفجار بيروت رايت في الشوارع ليلا من العيون واخوه يبگون والف طفل ضائع
infrastructure_and_utilities_damage	انفجار المرفا بيروت انفجار بيروت مصدر في اداره المرفا لـ اندبندنت عربيه بالمئه من مستودع ادويه الامراض المستعصيه في منطقه الكارنتينا تعرض للتلف جراء الانفجار المزيد في تغطيه مباشره انفجار المرفا بيروت انفجار بيروت
caution_advice_and_crisis_updates	ليست مفرقعات انه انفجار نووي متوسط صاروخ اسرائيلي ام امر اخر السفاره الكنديه في بيروت ترسل تحذيرا لموظفيها الانتباه الي ان الانفجار الذي طاول مرفا بيروت يحتوي علي مواد مشعه يورانيوم يطلب اليكم الابتعاد عن بيروت بسرعه والسير عكس الهواء ليست مفرقعات انه انفجار نووي متوسط صاروخ اسرائيلي ام امر اخر
irrelevant	نظريه المؤامره لبنان لبنان ينهار انفجار بيروت هل ترجحون نظريه المؤامره في لبنان لبنان ينهار انفجار بيروت
caution_advice_and_crisis_updates	ترامب بيروت امريكا٣٦٠ انفجار المرفا عاجل المتحدثه باسم البيت الابيض كايلي ماكناني قالت في مؤتمر صحفي قبل قليل ان اداره ترامب تتابع عن كثب الانفجار الكبير الذي حدث اليوم في بيروت دون تقديم اي تفاصيل امريكا٣٦٠ انفجار المرفا
irrelevant	بيروت لبنان لبنان ينهار وبالوالدين احسانا بيروت لبنان لبنان ينهار
affected_individuals_and_help	محمد السباعي مفقود في انفجار مرفا بيروت
caution_advice_and_crisis_updates	انفجار بيروت الحديث عن امكانيه تسرب مواد سامه من جراء الانفجار الرجاء اقفال النوافذ تحسبا انفجار بيروت
opinions_and_criticism	لبنان بيروت انفجار بيروت انفجار الك عين تتصور والعالم عالطرقات ميتي ومجروحه العالم بيوتا تكسرت ونايمه بالشارع استقيل وكون رجال مره قد ما تتصور وتعمل كتب انجازات كل ما تسقط بعين العالم فل وريحنا بقا ما في بقا اقرف من هيك لبنان بيروت انفجار بيروت انفجار
emotional_support_and_prayers	انفجار بيروت اللهم بردا وسلاما علي الشعب اللبناني اللهم سلم سلم انفجار بيروت
affected_individuals_and_help	بيروت انفجار بيروت العربيه مشاهد مروعه من ردهات مستشفي في بيروت لعشرات الجرحي الذين اصيبوا في انفجار العاصمه اللبنانيه الضخم انفجار بيروت العربيه
opinions_and_criticism	لبنان لبنان ينهار بيروت بيروت الان المساعدات الخليجيه التي كانت تصل لبنان سابقا كانت تبني وتطور وتعبد الطرق اما مساعدات ايران فهي تهدم وتقطع الطرق المال الخليجي نعمه المال الايراني نقمه لبنان ينهار بيروت بيروت الان
opinions_and_criticism	مارسيل غانم بيروت بيروت انفجار بيروت فتنه مارسيل غانم و ال افتك و اشد من ما حصل تحاليل سياسيه بوقت خلينا نشوف العالم المفقوده العالم يلي بلا بيوت العالم يلي مش ملاقايه تخت لتتعالج العالم يلي فقدت احبتها ليش وسخ هالقد انت ديعانك يا بيروت ديعانك شو عملنا فيكي بيروت انفجار بيروت
irrelevant	انفجار بيروت يكااد المريب ان يقوول خذووني انفجار بيروت
opinions_and_criticism	لبنان سلام علي بيروت انفجار بيروت المنفذ الاخير اقتصاديا للبنان كان المرفا اليوم دمر المرفا ومن هنا تبدا مؤامرات الكيان الاسرائيلي الغاصب في تدمير لبنان سلام علي بيروت انفجار بيروت
affected_individuals_and_help	بيروت الشاب ايلي معوض مفقود لمن يعرف عنه اي شيء الاتصال علي الرقم التالي بيروت
affected_individuals_and_help	انفجار بيروت بيروت لبنان قسم الطوارئ في مستشفي اوتيل ديو يستغيث ويطلب للتبرع بالدم انفجار بيروت بيروت لبنان
irrelevant	من الامور المحرمه اعتقاد ان شخص معين يجلب النحس وان الكوارث تتعلق به ولقد كان اهل الجاهليه يتطيرون فاذا اراد احدهم السفر وراي الطير يطير يمينا اكمل سفره وان راه يطير لليسار لم يسافر فنهت شريعتنا عن التطير يقول ليس منا من تطير او تطير له انفجار بيروت
caution_advice_and_crisis_updates	بيروت انفجار بيروت لبنان مشهد من البقاع الغربي تنبيه هذا الغاز سام جدا بيروت انفجار بيروت لبنان
opinions_and_criticism	بيروت انفجار المرفا صار الوقت بكل اسف المسؤول في هذا البلد لا يمكنه الاستقاله لانه لا يملك منصب رسمي في الدوله فرقه الرئيس والوزراء والنواب مسخره الشجره وصلت لفوق ربها بيروت انفجار المرفا صار الوقت
infrastructure_and_utilities_damage	بيروت انفجار بيروت مطار بيروت الدولي بيروت بعض الاضرار الناتجه عن انفجار بيروت مطار بيروت الدولي مبني المسافرين
irrelevant	بيروت لبنان لبنان ينهار انفجار بيروت هذا هو الدبور بيروت لبنان لبنان ينهار انفجار بيروت
caution_advice_and_crisis_updates	مروان حماده النواب بيروت لبنان لبنان ينفجر مروان حماده الانسان قبل كل الالقاب يستقيل من موقعه النيابي كل النواب الاخرين العاجزين عن المحاسبه يتوجب عليهم الاستقاله لتسقط كل هذه المنظومه الفاسده والمهمله ويسقط معها الرؤساء الثلاثه الفاشلين بيروت لبنان لبنان ينفجر
opinions_and_criticism	مروان حماده النواب بيروت لبنان لبنان ينفجر مروان حماده الانسان قبل كل الالقاب يستقيل من موقعه النيابي كل النواب الاخرين العاجزين عن المحاسبه يتوجب عليهم الاستقاله لتسقط كل هذه المنظومه الفاسده والمهمله ويسقط معها الرؤساء الثلاثه الفاشلين بيروت لبنان لبنان ينفجر
affected_individuals_and_help	الحدث انفجار بيروت اشخاص احياء يصرخون تحت الانقاض مراسله الحدث تواكب عمليه انقاذ باحد المباني المتضرره من انفجار بيروت
affected_individuals_and_help	كلنا معك بيروت كلنا معك بيروت علي عباس اسماعيل موظف علي المرفئ مفقود عند معرفه اي معلومه التواصل علي
infrastructure_and_utilities_damage	دومينيك حوراني انفجار بيروت صور تعرض منزلها للدمار نجاه دومينيك حوراني واسرتها من انفجار بيروت
affected_individuals_and_help	علي حسين زين الدين عمره ٣٠ سنه بيشتغل شيف مطعم ب بيروت وهو مفقود
infrastructure_and_utilities_damage	بيروت لبنان انفجار بيروت العربيه اضرار في مطار رفيق الحريري جراء انفجار بيروت بيروت لبنان انفجار بيروت
affected_individuals_and_help	بيروت لبنان صار الوقت الشاب شربل متي مفقود اذا حدا بيعرف عنه شي الرجاء الاتصال علي بيروت لبنان صار الوقت
infrastructure_and_utilities_damage	بيروت انفجار بيروت مبني المسافرين مطار بيروت الدولي لبنان بيروت الفيديو الاولي للاضرار الناتجه عن انفجار بيروت في مبني المسافرين في مطار بيروت الدولي حمي الله لبنان
affected_individuals_and_help	بيروت بيروت ايلي خليل معوض مفقود وهو يعمل في مرفاء بيروت
emotional_support_and_prayers	بيروت اللهم تلطف باهلنا في لبنان اللهم بردا وسلاما اللهم يارب كل مفقود وعزيز يرجع لاهله ربي معاكم ويصبركم بيروت
emotional_support_and_prayers	بيروت مدينه منكوبه قديش صعب الاهل يلي عندن مفقود و ما قادرين يعرفو شي الله يصبر الجميع بيروت مدينه منكوبه
emotional_support_and_prayers	انفجار بيروت ماني قادره استوعب اللي صار فجاءه انفجار انفجار ارواح ممتلكات الله معكم يابيروت انتم في حمايه الله ربي يعينكم لاتحزنوا الله معكم انفجار بيروت
opinions_and_criticism	انفجار بيروت ماني قادره استوعب اللي صار فجاءه انفجار انفجار ارواح ممتلكات الله معكم يابيروت انتم في حمايه الله ربي يعينكم لاتحزنوا الله معكم انفجار بيروت
infrastructure_and_utilities_damage	انفجار بيروت بيروت بيروت عم تبكي مشاهد رهيبه عن حجم الدمار الذي لحق بالمباني والممتلكات في محيط انفجار بيروت بيروت بيروت عم تبكي
caution_advice_and_crisis_updates	بيروت انفجار المرفا انفجار بيروت لبنان قنبله دخانيه للفت الانتباه و تهيئه الجو لسقوط القنبله الفراغيه بيروت انفجار المرفا انفجار بيروت لبنان
affected_individuals_and_help	انفجار بيروت السفاره اليمنيه في لبنان اصابه طالبين يمنيين بجروح خفيفه جراء انفجار بيروت وقد غادرا المستشفي بعد تلقي العلاج اللازم
affected_individuals_and_help	مستشفي الروم توجه نداء انسانيا لاي شخص لديه مولد كهربائي للمساعده كي يتمكن المستشفي من اخراج المرضي وبعضهم في العنايه الفائقه انفجار بيروت
emotional_support_and_prayers	تعبت من فيديوهات لبنان ماادري كيف حتمضي الليله عاللي فاقدله احد ومو داري هو تحت الانقاض ولا مفقود يارب لطفك بعبادك
affected_individuals_and_help	الاطفائي في فوج اطفاء بيروت جو طوني نون مفقود بعد انفجار بيروت واثناء تاديته لواجبه لمن يعرف عنه شيئا الرجاء التواصل معنا
emotional_support_and_prayers	بيروت انفجار بيروت ما بقا في وجع اكتر من هيك قلبي مشقف ١٠٤٥٢ شقفه مش عم بستوعب يلي صار يا الله يا رب ارحم الشهداء اشفي الجرحي ورجعلنا المفقودين بخير يا رب بيروت انفجار بيروت
opinions_and_criticism	بيروت انفجار بيروت ما بقا في وجع اكتر من هيك قلبي مشقف ١٠٤٥٢ شقفه مش عم بستوعب يلي صار يا الله يا رب ارحم الشهداء اشفي الجرحي ورجعلنا المفقودين بخير يا رب بيروت انفجار بيروت
opinions_and_criticism	بيروت دمروا مستقبلنا دمرونا جيل ورا جيل بسبب اهمالن روحولنا شهداء و مفقودين لك رجعونا علي الحديده كسروا قلوب امهات و اباء دمروا بيروت دمروا قلب البلد دمروا نبض الوطن ما فينا نقول الا الله يرحمك يا وطني يا لبنان الله يرحم شهدائنا و يشفي جرحانا صلوا للبنان و بيروت بيروت
affected_individuals_and_help	بيروت لبنان انفجار بيروت انفجار لبنان شهادات بعض العوائل الذين يبحثون عن اقربائهم امام مستشفي الجامعه الاميركيه في بيروت لبنان انفجار بيروت انفجار لبنان
emotional_support_and_prayers	انفجار بيروت سلامات بيروت في عيون شعب العراق انتي مني واحد انفجار بيروت
affected_individuals_and_help	شاهد بيروت شاهد انفجار ضخم يهز وسط بيروت وزير الصحه اللبناني يؤكد الانفجار اسفر عن عدد كبير جدا من الاصابات واضرار كبيره وكاله الانباء اللبنانيه الحريق اندلع قرب صوامع القمح في ميناء بيروت قناه الحدث انباء عن استهداف مخزن لحزب الله لتصنيع الصواريخ انفجار بيروت
caution_advice_and_crisis_updates	شاهد بيروت شاهد انفجار ضخم يهز وسط بيروت وزير الصحه اللبناني يؤكد الانفجار اسفر عن عدد كبير جدا من الاصابات واضرار كبيره وكاله الانباء اللبنانيه الحريق اندلع قرب صوامع القمح في ميناء بيروت قناه الحدث انباء عن استهداف مخزن لحزب الله لتصنيع الصواريخ انفجار بيروت
caution_advice_and_crisis_updates	جسان ذياب يقدم استقالته علي خجل من خلال تغريده ويغود لطبعه مضغوطا لحذفها الذليل ذليل ويؤكد انه للبهائم ذيل لبنان ينهار
opinions_and_criticism	جسان ذياب يقدم استقالته علي خجل من خلال تغريده ويغود لطبعه مضغوطا لحذفها الذليل ذليل ويؤكد انه للبهائم ذيل لبنان ينهار
irrelevant	لبنان بيروت انفجار بيروت حسين الجسمي هذا ليا قالو ومن الحب ماقتل يالله فالا زين يارب ابك ابك ابك هذا ويش ياحسين يومين وجبت العيد فيهم لبنان بيروت انفجار بيروت حسين الجسمي
infrastructure_and_utilities_damage	لبنان بيروت انفجار بيروت لبنان بيروت المستشفيات غير قادره علي استيعاب الاصابات ودمار ضخم في محيط مطار رفيق الحريري انفجار بيروت
opinions_and_criticism	بيروت الاعدام لبدري ضاهر لبنان ينفجر كيف الكون عين تضلو متمسكين بالسلطه شبعنا من ازلالكم ما شبعتو قتل و دم و جرايم و فلاتان امني استقالتكم راحت لبنان بيروت الاعدام لبدري ضاهر لبنان ينفجر
emotional_support_and_prayers	سلاما يا بيروت انفجار بيروت اللهم سلم لبنان واهلها من اي مكروه اللهم الطف بهم سلاما يا بيروت انفجار بيروت
opinions_and_criticism	بيروت لبنان ينهار من اكبر اخو شرموطه فيكن لازغر واحد من الرئيس لازغر موظف بالدوله لازم يتحاكمو فسادكن وصلنا لهون تغاضيكن عن الغلط وصلنا لهون من ٤ سنين عارفين بالمصيبه الي موجوده عنا و ساكتين يا عرصات كس اختكن واحد واحد بيروت لبنان ينهار
opinions_and_criticism	بيروت انفجار بيروت انفجار مرفا بيروت ما حصل في مرفا بيروت كارثه بكل ما تحمله الكلمه من معني و لكن القادم اصعب جراء الغازات السامه رحماك يا الله بلبنان انفجار بيروت انفجار مرفا بيروت
affected_individuals_and_help	بيروت لبنان ينهار المستشفيات في بيروت تناشد من يستطيع التبرع بمولد كهربائي اصوات سيارات الاسعاف مستمره منذ لحظه وقوع الانفجار يتخللها صوت لملمه السكان للزجاج والحطام لبنان ينهار
caution_advice_and_crisis_updates	بيروت لبنان ينهار المستشفيات في بيروت تناشد من يستطيع التبرع بمولد كهربائي اصوات سيارات الاسعاف مستمره منذ لحظه وقوع الانفجار يتخللها صوت لملمه السكان للزجاج والحطام لبنان ينهار
irrelevant	حسين الجسمي لبنان انفجار بيروت وجه النكبه حسين الجسمي لبنان انفجار بيروت
opinions_and_criticism	لبنان انفجار بيروت المطلوب استقالات جماعيه كل شخص بموقع مسؤوليه كان بيقدر يتفادي اللي صار لازم يستقيل لبنان انفجار بيروت
emotional_support_and_prayers	بيروت لبنان انفجار بيروت الكويت بردا وسلاما بيروت اللهم ارحم الشهداء وشافي وعافي الجرحي بيروت لبنان انفجار بيروت الكويت
emotional_support_and_prayers	بيروت لبنان منكوب سلاما عليكم اهل بيروت قلوبنا معكم دعواتنا وصلواتنا لاجلكم لبنان منكوب
opinions_and_criticism	انفجار بيروت منذ اعلنت تمردها لم تعد بخير اسقطو العمله واليوم يسقطون ما تبقا من جمال هذا البلد انفجار بيروت
opinions_and_criticism	انفجار بيروت انفجار بيروت ولاد الحرام انمحنوا علي المساعدات و الشحاده بدل ما يستقيلوا و بيروحوا علي علي المحاكمات
irrelevant	انفجار بيروت قوه الانفجار بايع كودرد المدينه لتجديد بطاقه الهيئه السعوديه لتخصصات الصحيه للمنقطعين عن العمل انفجار بيروت قوه الانفجار بايع كودرد المدينه الاتحاد ابها امر ملكي للوظايف التعليميه استجواب وزير الماليه ديربي ام الركب
caution_advice_and_crisis_updates	انفجار بيروت الازهر لبنان اتصالات مصريه رسميه للوقوف علي تفاصيل انفجار بيروت الازهر لبنان بلد عزيز علي كل عربي
opinions_and_criticism	لبنان انفجار بيروت الاعدام لبدري ضاهر صار الوقت استقاله محاسبه اعدام معادله جديده ل لبنان انفجار بيروت الاعدام لبدري ضاهر صار الوقت
affected_individuals_and_help	بيروت انفجار مرفا بيروت انفجار بيروت ٥٠ قتيلا واكثر من ٣٠٠٠ جريحا حتي الان اضافه الي مفقودين وكلمه مقتضبه لرئيس الحكومه يقول فيها ان المستودع الذي وقع فيه الانفجار خطير وموجود منذ سنوات دون اعطاء اي تفسيرات عن طبيعه خطورته واسباب الابقاء عليه رغم ذلك طيله هذا الوقت بيروت انفجار مرفا بيروت انفجار بيروت
opinions_and_criticism	بيروت انفجار مرفا بيروت انفجار بيروت ٥٠ قتيلا واكثر من ٣٠٠٠ جريحا حتي الان اضافه الي مفقودين وكلمه مقتضبه لرئيس الحكومه يقول فيها ان المستودع الذي وقع فيه الانفجار خطير وموجود منذ سنوات دون اعطاء اي تفسيرات عن طبيعه خطورته واسباب الابقاء عليه رغم ذلك طيله هذا الوقت بيروت انفجار مرفا بيروت انفجار بيروت
opinions_and_criticism	الاعدام لبدري ضاهر بيروت انفجار بيروت لبنان الان الله يلعنهم كانوا عارفين انو الي انفجر مواد كيميائيه و تركوا فريق الاطفائيه يروح لهونيك بلا تجهيزات و هلا هنه مفقودين الاعدام لبدري ضاهر بيروت انفجار بيروت لبنان الان
opinions_and_criticism	انفجار بيروت صار الوقت ما حصل اليوم يستدعي استقاله دوله بكاملها من دون اي تردد من كبيركم لصغيركم من اكبر مدير عام او وزير او رئيس الي اصغر دميه انتم دمي تتسترون عن الخطا الذي اوصل الي هنا يا مجرمون يا وقحون يا سفله زعلتو انو قلنا تفو تفو و الف تفو عليكم انفجار بيروت صار الوقت
emotional_support_and_prayers	لبنان لبنان انفجار بيروت لبيروت من قلبي سلاما لبنان لبنان انفجار بيروت
opinions_and_criticism	لبنان ينتفض لبنان ينهار لا يجب ان يمر ما حدث اليوم نتيجه اهمال هذه السلطه المطلوب استقاله الجميع من رئيس الجمهوريه والحكومه ومحاسبتهم ومحاسبه كل مسؤول ويجب ان تحال هذه الجريمه علي لجنه تحقيق دوليه يجب ان تشتعل ثوره جديده لبنان ينتفض لبنان ينهار
affected_individuals_and_help	سلاما بيروت الاباء والصبر لبنان انفجار بيروت وزاره الصحه اللبنانيه عدد الشهداء حتي الان تجاوز ال٧٣ شهيدا سلاما بيروت الاباء والصبر لبنان انفجار بيروت
emotional_support_and_prayers	بيروت حفظك الله يا بيروت من كل مكروه اللهم ارحم واغفر لمن مات وشافي كل مجروح واجرهم خيرا في مصيبتهم
opinions_and_criticism	لبنان حتي وزير خارجيه لبنان الذي استقال السيد حتي رجل متصالح مع نفسه ولم يعد قادرا علي تحمل فشل هذه الحكومه وهذا العهد الذي مازال يكابر وينتظر دون احراز اي تقدم في حل ازمه لبنان المطلوب لانقاذ لبنان استقاله كل الرئاسات الثلاث واجراء انتخابات جديده تلبي مطالب اللبنانيين لبنان يحتضر
affected_individuals_and_help	انفجار المرفا وزير الصحه حمد حسن بحسب الاحصاءات الاوليه فان عدد الشهداء يتخطي الـ وعدد الجرحي وصل الي اكثر من يا الله انفجار المرفا
emotional_support_and_prayers	بيروت اللسان يعجز عن التعبير القلب يتوجه بالدعاء سلاما لبيروت بيروت
affected_individuals_and_help	انفجار بيروت بيروت ٣٠٠٠ جريح و ٥٠ شهيد اهراءات القمح مخزون لبنان لـ ٦ اشهر تدمرت مستودعات ادويه الامراض المستعصيه تدمر بجزء كبير منها مرفا بيروت خارج الخدمه المطار شبه مغلق شركه الكهرباء شبه مدمره ومع تفشي كوروناوهبوط سعر صرف الليره نحن علي ابواب الموت لازم ننتقم انفجار بيروت بيروت
infrastructure_and_utilities_damage	انفجار بيروت بيروت ٣٠٠٠ جريح و ٥٠ شهيد اهراءات القمح مخزون لبنان لـ ٦ اشهر تدمرت مستودعات ادويه الامراض المستعصيه تدمر بجزء كبير منها مرفا بيروت خارج الخدمه المطار شبه مغلق شركه الكهرباء شبه مدمره ومع تفشي كوروناوهبوط سعر صرف الليره نحن علي ابواب الموت لازم ننتقم انفجار بيروت بيروت
irrelevant	انفجار بيروت نعوذ بالله من فجاءه نقمته عن عبد الله بن عمر رضي الله عنهما قال كان منْ دعاء رسول الله اللهم اني اعوذ بك منْ زوال نعْمتك وتحول عافيتك وفجاءه نقْمتك وجميع سخطك وواه الامام مسلم ٢٧٣٩ انفجار بيروت
affected_individuals_and_help	العربيه بيروت انفجار بيروت احد المصابين في انفجار بيروت الضخم يروي لمراسله العربيه من المستشفي تفاصيل اللحظات المروعه لانفجار العاصمه اللبنانيه الهائل بيروت انفجار بيروت
emotional_support_and_prayers	بيروت لا حول ولا قوه الا بالله ربنا يطمنا علي اهل لبنان ويشفي كل المصابين باذن الله ويعفو عنهم بيروت
affected_individuals_and_help	بيروت انفجار المرفا لبنان اكثر من قتيلا و جريح في انفجار مرفا بيروت بيروت انفجار المرفا لبنان
opinions_and_criticism	لبنان بيروت مدينه منكوبه بيروت منكوبه لبنان ينهار لكم الله يلعنكم يا قذرين شنو ذنب هالمساكين اليوم انفجعوا وانسبوا باولادهم وممتلكاته الله يلعن الي كان السبب بكل هذا الدمار لبنان بيروت مدينه منكوبه بيروت منكوبه لبنان ينهار
caution_advice_and_crisis_updates	بيروت البيت الابيض الاداره الامريكيه تتابع انفجار بيروت عن كثب
emotional_support_and_prayers	انفجار بيروت حزب الله انفجار بيروت فاجعه اليمه تستدعي التضامن والوحده قال الحزب الفاجعه الاليمه وما خلفته من دمار غير مسبوق وعواقب خطيره علي مختلف المستويات الانسانيه والصحيه والاجتماعيه والاقتصاديه تستدعي من جميع اللبنانيين التضامن والوحده
affected_individuals_and_help	انفجار مرفا بيروت اليونيفيل انفجار المرفا انفجار بيروت بيروت لبنان انفجار مرفا بيروت ادي الي تدمير سفينه تابعه لقوات اليونيفيل و اصابه بعض قواتها بليغه انفجار المرفا انفجار بيروت بيروت لبنان
caution_advice_and_crisis_updates	انفجار مرفا بيروت اليونيفيل انفجار المرفا انفجار بيروت بيروت لبنان انفجار مرفا بيروت ادي الي تدمير سفينه تابعه لقوات اليونيفيل و اصابه بعض قواتها بليغه انفجار المرفا انفجار بيروت بيروت لبنان
opinions_and_criticism	مانراه اليوم في لبنان من تفجيرات وجرائم ليس غريبه علينا في اليمن فقد ارتكبه مليشيات الحوثي ومليشيات الانتقالي المدعومه اماراتين اعظم من هذا التفجيرات فقد خسرنا نصف منازل البلاد ومبانيها والداعم ايران والامارات انفجار بيروت
affected_individuals_and_help	عاجل بيروت عاجل وزير الصحه اللبناني قتيلا و جريح الاحصائيه الاخيره لانفجار بيروت
opinions_and_criticism	انفجار بيروت حزب الله الارهابي اسرائيل نبيه بري انفجار بيروت حزب الله الارهابي اسرائيل نبيه بري دولهلبنان وقعت بين المطرقهوالسندان الشعب ضحيه بين غلبان وجوعان حزبيهوطائفيهنتنهالشعب اللبناني يجني ثمارتلك الطائفيهالنجسه كبارالشخصيات من كافه الاحزاب يستمتعون بمقدرات لبنان بين العواصم الاوربيه وسرقاتهم في الخارج
affected_individuals_and_help	بيروت رامي حسان الكعكي مفقود يعمل اطفائي من يعرف عنه شيئا لتواصل علي بيروت
opinions_and_criticism	بيروت خالص العزاء للمسؤولين العراقيين نشاطركم العزاء بتضرر مصالحكم في بيروت ونحب نطمنكم البنوك والمصارف ما يمهن شي لعن الله كل ظالم ورحم الله اخواننا اللبنايين
emotional_support_and_prayers	بيروت خالص العزاء للمسؤولين العراقيين نشاطركم العزاء بتضرر مصالحكم في بيروت ونحب نطمنكم البنوك والمصارف ما يمهن شي لعن الله كل ظالم ورحم الله اخواننا اللبنايين
affected_individuals_and_help	كلنا معك بيروت الرجاء التعميم رتويت مفقود الاثر الحاج حسين بشر يعمل في المرفا مفقود اي معلومات التواصل علي الرقم ٠٣٥٠٨٣٧٤ كلنا معك بيروت
caution_advice_and_crisis_updates	بيروت مشهد مرعب صوره من عده زوايا للانفجار الهائل الذي وقع في العاصمه اللبنانيه بيروت
affected_individuals_and_help	انفجار المرفا عدد الشهداء اكتر من ٧٥ عدد المفقودين اكتر من ٠٠٠ ١ عدد الحالات الحرجه اكثر من ٥٠٠ ١ عدد الجرحي اكتر من ٥٠٠ ٢ عدد المتضررين اكتر من ٠٠٠ ٠٠٠ ٥ عدد المتهمين صفر انفجار المرفا
opinions_and_criticism	انفجار المرفا عدد الشهداء اكتر من ٧٥ عدد المفقودين اكتر من ٠٠٠ ١ عدد الحالات الحرجه اكثر من ٥٠٠ ١ عدد الجرحي اكتر من ٥٠٠ ٢ عدد المتضررين اكتر من ٠٠٠ ٠٠٠ ٥ عدد المتهمين صفر انفجار المرفا
opinions_and_criticism	بيروت بيروت منكوبه ابشع شي مرق بحياتي لحد هلق هوي مشهد العالم اللي عم يسالوا عن ولادن بالمستشفي وبالاخص اللي فكروا انو ابنهن بين وبس وصلوا لقوه بعدو مفقود ما في شي بعد اصعب من هيك الله يصبر قلبهن رح افقع بيروت بيروت منكوبه
opinions_and_criticism	بيروت ان كانت اسرائيل هي المسؤوله فعليها ان تعلم انه ان كان هناك طن من النترات انفجرت في بيروت فهناك اضعاف اضعاف هذه الكميه في خزانات الامونيا الشهيره ب اسرائيل في طريقها الي الانفجار
caution_advice_and_crisis_updates	بيروت مشاهد جديده تظهر قوه الانفجار المرعب الذي هز العاصمه اللبنانيه بيروت
caution_advice_and_crisis_updates	بيروت عاجل الخارجيه الامريكيه هناك تقارير عن انبعاث غازات سامه جراء الانفجار في بيروت
infrastructure_and_utilities_damage	انفجار بيروت انفجار المرفا وزير الصحه اللبناني انقطاع التيار الكهربائي عن بعض المستشفيات في بيروت انفجار بيروت انفجار المرفا
emotional_support_and_prayers	بيروت الله يعين اللبنانيين الي مش قادرين يوصلوا لحد مفقود منهم ومش معروف اذا مات او لا حتئ الشعور بهيك عذاب بيروت
caution_advice_and_crisis_updates	بيروت التحقيقات الاوليه تشير لانفجار طن من نترات الامونيوم في مرفا بيروت
emotional_support_and_prayers	بيروت لبنان سلام من الجزائر اللهم بردا وسلاما عل الاشقاء في دوله لبنان اللهم كن عونا لهم وارحم موتاهم واشفي جرحاهم سلاما من قلبي لبيروت بيروت لبنان سلام من الجزائر
opinions_and_criticism	بيروت سكاي نيوز عربيه هيروشيما نكازاكي محافظ بيروت ل سكاي نيوز عربيه ما حدث اشبه بتفجير هيروشيما و نكازاكي ومصادر تتحدث عن ان دوي الانفجار سمع حتي في قبرص
emotional_support_and_prayers	بيروت انفجار بيروت يارب احمي اهل لبنان بيروت انفجار بيروت
caution_advice_and_crisis_updates	بيروت بيروت فيديو متداول لتصوير عن قرب يوضح قوه الانفجار
affected_individuals_and_help	رامي عياش داليدا عياش بيروت لبنان بيروت زوجه رامي عياش ملطخه بالدماء نتيجه انفجار بيروت فيديو صادم رامي عياش داليدا عياش بيروت لبنان بيروت
affected_individuals_and_help	اذا حدا تكسر شي عندو زجاج او المنيوم واجهات او خزاين التواصل مع والدي عندو شركه وازا لحقنا نلبي منلبي قد ما فينا لان ما هديو التلفونات من وقت ما طلع انفجار فتواصلو معنا ع رقم المعمل او الخليوي بيروت لبنان
affected_individuals_and_help	بيروت بيروت مرفا بيروت حزب الشيطان حزب الله سرطان لبنان حزب الله حزب الله الارهابي لبنان ينفجر انفجار مرفا بيروت انفجار بيروت مستشفيات بيروت تمتلئ بالمصابين ورئيس الوزراء اللبناني يناشد الدول الشقيقه والصديقه مساعده بلاده بيروت مرفا بيروت حزب الشيطان حزب الله سرطان لبنان حزب الله حزب الله الارهابي لبنان ينفجر انفجار مرفا بيروت انفجار بيروت
caution_advice_and_crisis_updates	بيروت انفجار بيروت اكثر من ثلث بيروت تاثر بالانفجار بشكل مباشر وغالبيه مناطق بيروت وصلتها رائحه الغازات السامه انفجار بيروت
affected_individuals_and_help	بيروت عاجل ١٢١٤ رقم غرفه العمليات للاستعلام عن المفقودين جراء فاجعه بيروت حاليا
caution_advice_and_crisis_updates	بيروت عاجل ١٢١٤ رقم غرفه العمليات للاستعلام عن المفقودين جراء فاجعه بيروت حاليا
affected_individuals_and_help	لبنان بيروت نتصدر المشهد اميركا وفرنسا وبريطانيا مستعده لمساعده لبنان بعد انفجار بيروت للتفاصيل نتصدر المشهد
emotional_support_and_prayers	بيروت لبنان لبنان ينهار انفجار بيروت الله يرحم الشهدا و يشفي الجرحي و يحمي المفقودين و يحمي لبنان و كل شعبه بيروت لبنان لبنان ينهار انفجار بيروت
emotional_support_and_prayers	قلوبنا معكم انفجار بيروت بردا وسلاما علي الشعب اللبناني العزيز اعانكم الله علي هذه الكارثه الماساويه الرحمه للضحايا والصبر والسلوان لذويهم والشفاء للجرحي ان شاء الله قلوبنا معكم انفجار بيروت
affected_individuals_and_help	بيروت كل التمنيات باخواننا في لبنان بالصحه والعافيه عدد من المفقودين فقدو بسبب الانفجار الذي حدث في مرفا لبنان نهار اليوم وبحسب خبرتي في البحث عن المفقودين نهج اتبعناه في مبادره مفقود للبحث عن مفقودي الثوره اثبتت نجاحها وعثرنا علي مفقود اخوانا في لبنان يرجي اتباع التالي بيروت
emotional_support_and_prayers	بيروت كل التمنيات باخواننا في لبنان بالصحه والعافيه عدد من المفقودين فقدو بسبب الانفجار الذي حدث في مرفا لبنان نهار اليوم وبحسب خبرتي في البحث عن المفقودين نهج اتبعناه في مبادره مفقود للبحث عن مفقودي الثوره اثبتت نجاحها وعثرنا علي مفقود اخوانا في لبنان يرجي اتباع التالي بيروت
opinions_and_criticism	سلاما بيروت الاباء والصبر اقتصاد منهار امن مفقود سلاما بيروت الاباء والصبر
affected_individuals_and_help	بيروت لا تسمع الا صفارات سيارات الاسعاف في ارجاء بيروت فيما تستمر عمليه نقل الجرحي وانقاذ العالقين تحت الانقاض الحصيله الاوليه اكثر من ٤٠ قتيلا و ٣٠٠٠ جريح لكن فرق الانقاذ قرب مكان الانفجار كانت تتحدث عن اكثر من مئه شخص تحت الانقاض انفجار بيروت
irrelevant	انفجار المرفا الاهلي الحزم الاتحاد ابها لبنان
emotional_support_and_prayers	بيروت اللهم الطف بهم و امن خائفهم و اشف مصابهم و ارحم من توفي منهم و احفظهم بحفظك يارب بردا و ســلاما يا بيروت
caution_advice_and_crisis_updates	لبنان بيروت انفجار بيروت لبنان ينهار انفجار لبنان في قناه اللبنانيه ومن برنامج صار الوقت مطالبه باستقاله رئيس الجمهوريه ورئيس الحكومه ورئيس النواب والوزراء والنواب حولتم لبنان لدوله فاشله بيروت انفجار بيروت لبنان ينهار انفجار لبنان
emotional_support_and_prayers	بيروت الوضع صعب كتير في كتير مفقودين رقم مهول من المفقودين شي مرعب ارجوكم ادعوا الله يردهم لاهلهم سالمين يارب ولا يحرق قلب حدا علي غالي بيروت
affected_individuals_and_help	انفجار مرفا بيروت كان بيني وبين انفجار مرفا بيروت ٣كم حد متخيل حجم الكارثه صراخ الناس ورعبهم واللي منهم اغمي عليه واللي صابته هستيريا من المناظر والصوت وماحد يعرف شنو صاير
opinions_and_criticism	لبنان حزب الله اسرائيل داعش حماس ايران خلصنا نظريه المؤامره مو مهم من المهم الضحايا موتي و مفقودين و جرحي شفاهم الله دموع احباءهم دمار الممتلكات شقاء اهل لبنان وسط هذه الفوضي لماذا
emotional_support_and_prayers	بيروت بيروت مدينه منكوبه لبنان من قلبي سلام لبيروت بيروت بيروت مدينه منكوبه لبنان
caution_advice_and_crisis_updates	البروفيسور في الجامعه اللبنانيه الاميركيه حسين حسن الامونيوم نيترات استخدمت في هجمات ارهابيه وهي تصدر غازات سامه وتسبب التهابات في التنفس علي المدي الطويل وضروري ارتداء كماميتن والنزوح خارج بيروت بيروت
opinions_and_criticism	لبنان انفجار المرفا بيروت طن نترات امونيوم ومخزنه او مصادره منذ احترموا عقول الناس من الجهه صاحبه الماده التي صودرت منها وكيف سكتت سنوات لبنان انفجار المرفا بيروت
emotional_support_and_prayers	لبنان بيروت اللهم احفظ لبنان وشعبها لبنان بيروت
infrastructure_and_utilities_damage	بيروت الدمار في مطار بيروت الذي يبعد اكثر من كم عن الانفجار الهائل الذي ضرب المرفا
emotional_support_and_prayers	قلبي عوطني و علي ولاد بلدي الي عم شوف صورهم مفقودين قلبي علي كل حدا لبناني بغض النظر عن كل الانتماءات السياسيه المختلفه نحنا شعب بالمصايب منجتمع لو شو ما كنتو بتبقوا اخواتي ولو اد ما تخانقنا ع تويتر وجعنا واحد وبلدنا واحد قلبي عليك يا لبنان بضلك ست الدنيا يا بيروت
emotional_support_and_prayers	انفجار بيروت سلام الي بيروت اسوا مرحله يعيشها اهلنا في لبنان بعد انفجار بيروت هو البحث عن الابناء والمفقودين والمصابين يارب كن عونا لهم سلام الي بيروت
emotional_support_and_prayers	بيروت بيروت منكوبه الـدموعْ لـنْ تطفئ وجـعنا بيروت بيروت منكوبه
emotional_support_and_prayers	بيروت انفجار بيروت لبنان لبنان ينهار بيروت انفجار بيروت لبنان لبنان ينهار انا لله وانا اليه راجعون حسبنا الله ونعم الوكيل اللهم سلم اللهم سلم اللهم اجرهم في مصيبتهم واخلف عليهم بالخير
infrastructure_and_utilities_damage	بيروت جانب من الدمار الذي لحق ببعض الشوارع المحيطه بموقع الانفجار في بيروت
emotional_support_and_prayers	لبنان بيروت اللهم احفظ اخواننا في لبنان بحفظك بيروت
infrastructure_and_utilities_damage	بيروت اخلاء مستشفي الروم من المرضي بعد انقطاع التيار الكهربائي عنه بيروت
emotional_support_and_prayers	صلاح ليفربول بيروت النجم المصري محمد صلاح مهاجم ليفربول نشر هذه الصوره بصفحته علي انستغرام تضامنا مع العاصمه اللبنانيه بيروت وكان انفجار هز بيروت الثلاثاء وادي الي سقوط مئات الضحايا ودمار هائل
emotional_support_and_prayers	بيروت السفاره السعوديه في بيروت تعزي عائلات ضحايا التفجير وتؤكد عدم وجود اصابات في صفوف السعوديين ولله الحمد
emotional_support_and_prayers	بيروت نسال الله العافيه للبنان وشعب لبنان بيروت
affected_individuals_and_help	بيروت هل يوجد حساب لتبرع والاغاثه في كارثه بيروت
opinions_and_criticism	بيروت ستنهضي يا بيروت من تحت الركام والدمار يا عاصمه العواصم يا حبيبه المقاومين
emotional_support_and_prayers	انفجار بيروت الله يرد كل مفقود عند اهله عنجد موقف كتير صعب الله لا يجربنا انفجار بيروت
emotional_support_and_prayers	بيروت اللهم احفظ لبنان و اهلها بس كفايه الي متي هذا الدمار بيروت
opinions_and_criticism	بيروت علقو المشانق بكفي بقي بيروت
emotional_support_and_prayers	لبنان بيروت اللهم الطف في لبنان بيروت
opinions_and_criticism	بيروت لبنان اغتيال الحريري ليت انفجار بيروت فجر مفهوم الطوائف وتعود لبنان واحد يقودها الاجدر وهم كثر فما تخلو دوله في العالم الا وقياداتها لهم مستشارين لبنانيين صعب ان يكون هذا الدمار بايدي ثله منهم وارجو ان لايؤثر علي صدور الاحكام يوم الجمعه في اغتيال الحريري نسال الله اللطف
opinions_and_criticism	مرفا بيروت لماذا هذه المواد المتفجره كلها في مرفا بيروت قبل ان نحصل علي جواب علي هذا السؤال البدهي كان يفترض ان تستقيل الحكومه وان يستقيل الرئيس يجب ان يبدا البحث في معني ان نعيش في دوله من الصعب علينا ان يعرف سكان العاصمه ماذا تحوي اهراءات مرفئها بيروت
irrelevant	انفجار المرفا سبحانك اللهم وبحمدك اشهد ان لااله الا انت استغفرك واتوب اليك انفجار المرفا
irrelevant	بيروت بيروت يا ست الدنيا
irrelevant	بيروت شو صاير في بلد العيد مزروعه عالداير نار وبواريد بيروت
opinions_and_criticism	بيروت اينما حلت ايران وجد الدمار بيروت
emotional_support_and_prayers	بيروت اللهم الطف باهل بيروت ولبنان جميعا وادم عليهم الخير و العافيه و الامن والامان لا حول ولا قوه الا بالله
emotional_support_and_prayers	شيخ الازهر بيروت لبنان شيخ الازهر ناعيا ضحايا انفجار بيروت قلوبنا مع لبنان
irrelevant	بيروت بيروت يا بيروت بيروت
opinions_and_criticism	صاحبتي بلبنان بتحكيلي الدمار اللي حل علي بيروت اليوم ما حل عليها ب٣٠ سنه حرب بظل الظروف السياسيه الماساويه والانهيار الاقتصادي وانتشار الكورونا بتحكيلي كنا نمزح ونقول ما بقي غير انفجار كبير يقشنا كلنا يا رب لطفك ورحمتك الواحد قلبه تعب وتقل من كتر الموت والدم بيروت
emotional_support_and_prayers	بيروت اللهم احفظ اهل بيروت بحفظك ومنك وكرمك
emotional_support_and_prayers	بيروت تحيه لابطال الصليب الاحمر والدفاع المدني بيروت
emotional_support_and_prayers	بيروت سلاما علي ارواح الراحلين كل التضامن والحزن من اجل لبنان بيروت
emotional_support_and_prayers	رئيس الجمهوريه بيروت رئيس الجمهوريه يرسل برقيه تضامن وتعزيه الي الرئيس اللبناني اثر انفجار بيروت
emotional_support_and_prayers	بيروت لبنان اشاهد فيديو الانفجار في لبنان واحس بمراره في حلقي تتوه مني الكلمات يا لبنان لا ادري كيف اعالج هزيمتي بالكلمات كيف ارمم هذه الطعنه داخلي لا ادري كيف اواسيكم يا اهلنا في بيروت وماذا اقول لكم؛ كسرني هذا الانفجار يا الله اشعر ان قلبي ينزف دما بيروت لبنان
emotional_support_and_prayers	بردا وسلاما بيروت لبنان بردا وسلاما لــ بيروت اللهم احفظ لبنان وشعبه
irrelevant	بيروت ابي افهم وش سالفه دول العرب مع السعوديه ياكلب يابن ستين كلب محد انعش الاقتصاد عندكم الا فلوس ال سعود شدخلناا شدخلناا علي كثر الاحزاب و تفكك اللي فيها و العشاير اللي كل واحد يمشي بكيف يجي يقول الموت لـ ال سعود واتتتتتت بيروت
irrelevant	لبنان بيروت لبـنان لبنان بيروت
opinions_and_criticism	انفجار بيروت انفجار المرفا انفجار مرفا بيروت مجلس الدفاع الاعلي ورئيس الحكومه و مجلس النواب و نوابهم ووزراءهم وكل مين معهم وبشد عم مشدهم وكل مين حكم لبنان باخر ٣ سنه مين ما كان باستثناء العالم اللي متل سليم الحص شي بخري تفه عليكن الي مزابل التاريخ ونسيت انو طز ببي الكل انفجار بيروت انفجار المرفا انفجار مرفا بيروت
caution_advice_and_crisis_updates	حزب الله بيروت اول تعليق لـ حزب الله انفجار بيروت ماساه كبري خلفت دمارا غير مسبوق وسط ظروف صعبه
opinions_and_criticism	بيروت بيروت طالما ان حزب اللات طليق اليد في لبنان لن يري الخير لبنان وشعبه لانه مشروع دمار وخراب وفتن
caution_advice_and_crisis_updates	الاخباريه بيروت فيديو طوني بولس لـ الاخباريه مواد متفجره تابعه لميليشيا حزب الله وراء ضخامه انفجار بيروت
emotional_support_and_prayers	بيروت احفظ يارب لبنان بيروت
irrelevant	كمامات قماشيه كمامات الهلال بيروت الثانويه العامه متوفر لدينا كمامات قماشيه بشعارات جميع الانديه المحليه والعالميه صناعه منزليه بجوده عاليه متعدده الطبقات متوفر بعده مقاسات خامات متنوعه نجهز حسب الطلب الموقع الرياض ونشحن لجميع المدن للطلب التواصل عن طريق الواتساب كمامات الهلال بيروت الثانويه العامه
irrelevant	بيروت المشاريب ببلاش ياعصام انا عاوز خمسه لمون بيروت
emotional_support_and_prayers	بيروت بردا و ســلاما يا بيروت
emotional_support_and_prayers	بيروت لاحول ولا قوه الا بالله يارب لا تفجعنا الي متي هالدمار والتشتت بالعالم خلاص تعبنا من هالمناظر شيء يعور القلب بيروت
irrelevant	انفجار المرفا استغفر الله العظيم الذي لا اله الا هو الحي القيوم و اتوب اليه انفجار المرفا
emotional_support_and_prayers	كورونا بيروت كورونا وانفجار دمار شامل اعانكم الرب اجمعين قلوبنا معكم وحسبنا الله ونعم الوكيل علي حزب الله بيروت
opinions_and_criticism	انفجار بيروت دلوقتي التحليلات والافتكاسات والتفانين من الشرق والغرب هتشتغل وهو معروف الحزب الكافر حزب الله ومن معهم من كفره ومرتزقه وبتمني من كل قلبي ضربه ربنا تكون سريعه وموجعه علي كل اللي بيحصل انفجار بيروت
affected_individuals_and_help	الهلال الاحمر الصليب الاحمر انفجار بيروت فرق الاسعاف في الهلال الاحمر الفلسطيني فرع لبنان تساعد الصليب الاحمر اللبناني في اخلاء الجرحي جراء انفجار بيروت
opinions_and_criticism	لبنان بيروت حزب الله انفجار بيروت الحادثه ستمر مرور الكرام ولن يتم محاسبه احد لان من يدير الدوله في لبنان هو من اقترف هذه الجريمه لن ينصلح حال لبنان واللبنانيين حتي يتخلصون من حزب الله وبقيه الاحزاب السياسيه المتصارعه في لبنان بيروت حزب الله انفجار بيروت
opinions_and_criticism	بيروت مش عارفه صراحه اذا حيموت اللبناني من الجوع او من الكورونا او من انفجار بيروت
emotional_support_and_prayers	بيروت الصدمه من الدمار سلاما عليك يا بيروت
emotional_support_and_prayers	بيروت
opinions_and_criticism	بيروت الدمار لا يليق ب بيروت الجمال و الثقافه و الفن
irrelevant	انفجار بيروت بدايه نهايه وباء كورونا وبدايه اوبئه اخري من صنع الانسان انفجار بيروت
affected_individuals_and_help	انا بخير جروح خفيفه وانهيار عصبي اكلت وهله بتسوي حياتي شفت الموت بعيوني وما قلت بطلع عايشه يلي صار اليوم اكتر من مرعب ما بعرف كيف زمطنا الله نجانا ولطف فينا فاقده القدره عالحكي والكتابه بكرا برد عكل يلي سال واطمن ممنونه يرحم لراحوا ويشفي الجرحي حمدالله عكل شي بيروت
caution_advice_and_crisis_updates	بيروت وزير الصحه الشيخ د باسل الصباح يهاتف نظيره اللبناني للوقوف علي الاحتياجات الطبيه بمواجهه تداعيات انفجار بيروت
affected_individuals_and_help	عاجل بيروت هنا المملكه انفجار بيروت عاجل وزاره الخارجيه اصابه مواطنين اردنيين اثنين في انفجار بيروت هنا المملكه انفجار بيروت
caution_advice_and_crisis_updates	انفجار مرفا بيروت بكاء محافظ بيروت اثناء تفقد الدمار بعد انفجار مرفا بيروت
opinions_and_criticism	بيروت لن ينعم لبنان بالسلام وحزباله ربيب الفرس وتبيعهم وكذلك رئيس الغفله عون وعصابته ينعقون في سماءه علي احرار لبنان قوي سياسيه وشعبويه ان يقولوا مالم يتوقعه شرذمه ايران قلعوا قلعوا كفي دمار وقتل وتفجير بخرافات الولي السفيه يا احرار التفجير مفصل بين دوله لبنان ودوله حزباله بيروت
irrelevant	بيروت بيروت كل الدعم
caution_advice_and_crisis_updates	لبنان ينفجر بيروت مدينه منكوبه كانو يلبسون الكمام كوقايه من وباء كورونا الان انفرض عليهم باستمرار لبس الكمام والبقاء في منازلهم واغلاق النوافذ عده ايام بسبب الانفجار لتجنب تنشق اثار انفجار واشتعال نترايت الصوديوم لبنان ينفجر بيروت مدينه منكوبه
caution_advice_and_crisis_updates	بيروت لبنان انفجار بيروت تم اعلان بيروت مدينه منكوبه وانطلقت صفارات الانذار والجثث ملقاه في كل مكان لبنان زادت معاناتها فقر وانهيار اقتصادي وخلافات سياسيه داخليه وتفشي وباء كورونا والتوترات عند الحدود اللهم احفظ لبنان واهلها من المصائب و وحد صفوفهم وانتقم بمن يعبث بارواحهم انفجار بيروت
emotional_support_and_prayers	بيروت لبنان انفجار بيروت تم اعلان بيروت مدينه منكوبه وانطلقت صفارات الانذار والجثث ملقاه في كل مكان لبنان زادت معاناتها فقر وانهيار اقتصادي وخلافات سياسيه داخليه وتفشي وباء كورونا والتوترات عند الحدود اللهم احفظ لبنان واهلها من المصائب و وحد صفوفهم وانتقم بمن يعبث بارواحهم انفجار بيروت
infrastructure_and_utilities_damage	الميادين بيروت مراسله الميادين في بيروت حاله من الهلع في اوساط المواطنين خصوصا بعد انقطاع الاتصالات بسبب قوه الانفجار
affected_individuals_and_help	لبنان بيروت خبرني ارتفاع حصيله انفجار بيروت الي قتيلا لبنان بيروت خبرني
caution_advice_and_crisis_updates	بيروت لبنان الاخوه القطريين المتواجدين في بيروت يرجي توخي الحذر والتواصل مع السفاره القطريه من خلال الارقام الموضحه حفظ الله الجميع وكل من في لبنان من كل مكروه
emotional_support_and_prayers	بيروت لبنان الاخوه القطريين المتواجدين في بيروت يرجي توخي الحذر والتواصل مع السفاره القطريه من خلال الارقام الموضحه حفظ الله الجميع وكل من في لبنان من كل مكروه
irrelevant	ماجد الصويغ قوه الانفجار انفجار بيروت الاهلي الحزم الاتحاد ابها الهلال النصر انفجار المرفا امر ملكي للوظايف التعليميه تاسي تداول النفط الذهب نحتاج اغلاق اسبوعين متتاليين خميسين فوق ٧٤٥٠ لكي نتوجه باذن الله لارقام عليا اخر الموجه ٨٤٩١ فالكم الخير والربح الوفير ماجد الصويغ قوه الانفجار انفجار بيروت الاهلي الحزم الاتحاد ابها الهلال النصر انفجار المرفا امر ملكي للوظايف التعليميه تاسي تداول النفط الذهب
irrelevant	بيروت يا اخوان هذا الانسان مو طبيعي والله بيروت
emotional_support_and_prayers	بيروت اللهم ارحم ضحاينا في بيروت واشفي مصابيهم وحفظ الله لنا لبنان واهلها بيروت
emotional_support_and_prayers	لبنان الله يحفظ لبنان ويحميها يارب ويشفي المصابين ويعوضهم لبنان
affected_individuals_and_help	انفجار بيروت الشرقيه نيوز انفجار بيروت انفجار المرفا الهلال الاحمر العراقي اصابه عراقيين في انفجار بيروت وحالتهم مستقره الشرقيه نيوز انفجار بيروت انفجار المرفا
irrelevant	بيروت لبنان فيها فيروس يعادل الف كورونا يفتك فيه سنين يدعي حزبلات بيروت
opinions_and_criticism	علقوا مشانقهم انفجار المرفا لبنان الشهيد لا يدفن قبل الاخذ بالثار علقوا مشانقهم انفجار المرفا لبنان
affected_individuals_and_help	فيديو عامله منزليه انفجـار بيروت فيديو عامله منزليه تنقذ طفله من الموت لحظه انفجـار بيروت
emotional_support_and_prayers	لبنان الله يحمي لبنان و يبعد عن اهلها كل مكروه
affected_individuals_and_help	مشاهير لبنان لبنان منكوب انفجار المرفا انفجار بيروت مرفا بيروت اروي تنهار باكيه بحثا عن منزلها وسط انفجار مرفا بيروت فيديو مشاهير لبنان لبنان منكوب انفجار المرفا انفجار بيروت مرفا بيروت
emotional_support_and_prayers	انفجار المرفا لبنان انفجار بيروت انفجار المرفا لبنان انفجار بيروت لا حول ولا قوه الا بالله اللهم احفظهم و ارحم موتاهم
affected_individuals_and_help	عروس وعامله منزليه و كثير مفقودين مشاهد حيه تروي حكايات علي هامش انفجار بيروت بين عروس كانت علي موعد مع الفرح وبطوله عامله مهاجره ومفقودون لا يعلم احد مصيرهم حمل انفجار مرفا بيروت الثلاثاء مشاهد حيه للحظاته الاولي واشخاص كانوا في قلب موجته ا
emotional_support_and_prayers	بيروت من مصر بردا وسلاما يا بيروت قد اصابنا من الحزن مااصابكم اللهم اشفي جرحاهم وارحم الشهداء الابرياء ولاحول ولاقوه الابالله خالص الدعاء والمواساه للاشقاء في لبنان الحبيبه ولاسر ضحايا قلوبنا معكم بيروت
caution_advice_and_crisis_updates	انفجار المرفا بيروت في قلوبنا انفجار بيروت قنبله نوويه احد الناجين من تفجير مرفا بيروت يكشف مشاهد الدم والنار فيديو انفجار المرفا بيروت في قلوبنا انفجار بيروت
irrelevant	انفجار المرفا سيد الاستغفار اللهم انت ربي لا اله الا انت خلقتني وانا عبدك وانا علي عهدك ووعدك ماستطعت اعوذبك من شر ماصنعت وابوء بنعمتك علي وابوء بذنبي فاغفرلي فانه لايغفر الذنوب الا انت استغفر الله العظيم انفجار المرفا
caution_advice_and_crisis_updates	لبنان بيروت انفجار المرفا عاجل وزير الاقتصاد اللبناني لرويترز البلاد لديها احتياطيات من الحبوب تكفي لاقل قيلا من شهر الوزاره تبحث حاليا عن مساحات تخزين للحبوب لبنان بيروت انفجار المرفا
irrelevant	انفجار بيروت بيروت انفجار المرفا لبنان كورونا مين نسي الكورونا انفجار بيروت بيروت انفجار المرفا لبنان كورونا
emotional_support_and_prayers	بيروت لبيروت مني سلام لبيروت قلبي تفجر عقب الدمار سلام لاهلك سلام علي روح كل الضحايا سلام علي المتعبين سلام من الله يا بلده التوت يا شجر الياسمين الي الله كل البكاء الي الله دمعه شيخ وطفل حزين سلاما عليك من الغرب حتي اليمين بيروت
caution_advice_and_crisis_updates	لبنان ملحق الخارجيه الاميركيه حكومه لبنان تحقق بسبب الانفجار وننتظر النتائج ملحق
caution_advice_and_crisis_updates	انفجار بيروت انفجار المرفا انفجار بيروت تصريحات قالت ان انفجار شحنه ضخمه من نترات الامونيوم كانت السبب وراء انفجار المرفا اليكم امثله علي كوارث تسببت بها انفجارات هذه الماده سابقا
emotional_support_and_prayers	انفجار بيروت الله يرحم ضحايا انفجار بيروت ويشفي المصابين
opinions_and_criticism	بيروت حسن نصرالله ايران الحوثي اليمن انفجار بيروت لا تتعبوا انفسكم في التحليل عن كارثه بيروت فالمجرم حسن نصرالله و من خلفه ايران هم المتخصصون في التفجيرات و المتفجرات هنا سارفق لكم صوره لما يقوم الحوثي شقيق نصر الله في اليمن يزرع ملايين الالغام باشكال و الوان اليوم جاءت السيول وكشفت جزء بسيط مما تركه خلفه انفجار بيروت
opinions_and_criticism	لبنان لبنان منكوب انفجار المرفا انفجار بيروت الي كل من عبر عن امتعاضه لحذف جمله ان الثوره تولد من رحم الاحزان فلنري كيف سيكون الامتعاض هذه المره بعد حلول الكارثه لبنان لبنان منكوب انفجار المرفا انفجار بيروت
emotional_support_and_prayers	بيروت في قلوبنا انفجار المرفا لبنان نقف مع الشعب اللبناني الشقيق في هذه الظروف الصعبه ونؤكد تضامننا معه ونسال الله تعالي ان يخفف عنهم ويلطف بهم وان يرحم موتاهم ويشفي جرحاهم اللهم احفظ لبنان وشعبه من كل مكروه بيروت في قلوبنا انفجار المرفا لبنان
opinions_and_criticism	انفجار المرفا انفجار بيروت انظر الي اوطاني العربيه احتار علي ايها ابكي انفجار المرفا انفجار بيروت
opinions_and_criticism	علقوا المشانق انفجار المرفا انفجار بيروت بيروت مدينه منكوبه
emotional_support_and_prayers	انفجار المرفا انا لله وانا اليه راجعون شعب لبنان في نكبه فلنتضرع لله بالدعاء ان يكشف الغمه اللهم كن لاخواننا في لبنان اللهم اجرهم في مصابهم واخلفهم خيرا منها اللهم و ارحم موتاهم واكتب لمصابيهم الشفاء العاجل التام ورد كل مفقود لاهله انفجار المرفا
emotional_support_and_prayers	انفجار بیروت الله يشفي مصابهم ويرحم موتاهم ويحفظ بلادنا وجميع بلدان المسلمين انفجار بیروت
emotional_support_and_prayers	لبنان منكوب انفجار المرفا انفجار لبنان من قلبنا سلام لـ بيروت لبنان منكوب انفجار المرفا انفجار لبنان
caution_advice_and_crisis_updates	انفجار المرفا بيان من خبراء بان دائره الدخان التي انفتحت كدائره وغطت بيروت بتساعها كما ضهر علي شاشه الجزيره بان الانفجار الاول هو انفجار نووي وبعد ثواني او اقل ضهر الانفجار الثاني انفجار المرفا
affected_individuals_and_help	انستغرام انفجار المرفا انفجار بيروت حسابات علي انستغرام تنشر عناوين منازل فتحها اصحابها لايواء العائلات المتضرره تقدر ب الف عائله انفجار المرفا انفجار بيروت شكرا
emotional_support_and_prayers	انفجار المرفا حمي الله لبنان وشعبه من كل مكروه انفجار المرفا
emotional_support_and_prayers	لبنان كلنا لبنان اللهم نسالك ان تحفظ اخوتنا في لبنان و تلطف بهم كلنا لبنان
opinions_and_criticism	بيروت لبنان انفجار المرفا استجواب وزير الماليه الفساد بيئه وليس حاله تنتهي برحيل شخص او مجموعه من المشهد السياسي المشكله تراكم الفساد سوف يخلف كوارث يكون اول من يدفع الثمن فيها هم اصحابها او ابنائهم او احفادهم التاريخ لايكذب بيروت لبنان انفجار المرفا استجواب وزير الماليه الفساد السياسي ابو الفساد العام
emotional_support_and_prayers	بايدن لبنان بيروت ترامب المرشح الرئاسي جو بايدن قلوبنا وصلواتنا مع شعب لبنان وضحايا الانفجار المروع في بيروت انني احث كل من اداره ترامب والمجتمع الدولي علي تعبئه المساعده للالاف المصابين في الانفجار علي الفور
affected_individuals_and_help	انفجار بيروت انفجار المرفا بيروت لبنان هنا المملكه قتيل و الاف جريح والحصيله بارتفاع بـ انفجار بيروت الذي هز المنطقه والاسباب تبقي مجهوله انفجار المرفا بيروت لبنان هنا المملكه
emotional_support_and_prayers	لبنان انا مصري وقلبي معاك يا لبنان خالص تعازينا لكم من مصر ام الدنيا
affected_individuals_and_help	هلا اخبار الاردن الملك عبدالله الثاني الملك يوجه بتجهيز مستشفي عسكري ميداني لارساله الي لبنان هلا اخبار الاردن الملك عبدالله الثاني لبنان بيروت انفجار المرفا
emotional_support_and_prayers	بيروت انفجار المرفا ستزْهـرين ياسمين وستعودين جميله يا بيروت انفجار المرفا
emotional_support_and_prayers	من اليمن الجريح الي الجريحه بيروت قلوبنا معكم ومصابكم مصابنا الله يرحم الاموات ويشفي الجرحي تعازينا لكل اهالينا في بيروت حسبنا الله ونعم الوكيل
affected_individuals_and_help	لبنان انفجار المرفا بيروت بالفيديو غرق باخره اورينت كوين السياحيه في مرفا بيروت واستشهاد اثنين من طاقمها لبنان انفجار المرفا بيروت
caution_advice_and_crisis_updates	لبنان انفجار المرفا بيروت بالفيديو غرق باخره اورينت كوين السياحيه في مرفا بيروت واستشهاد اثنين من طاقمها لبنان انفجار المرفا بيروت
caution_advice_and_crisis_updates	انفجار بيروت بومبيو مستعدون لمساعده شعب لبنان وهو يتعافي من هذه الماساه الرهيبه انفجار بيروت
irrelevant	انفجار المرفا انفجار بيروت احسب الناس ان يتْركوا ان يقولوا امنا وهمْ لا يفْتنون العنكبوت ٢ انفجار المرفا انفجار بيروت
emotional_support_and_prayers	انفجار بيروت اذا سفك دم فتادب؛ فثمه من يبكي الان انفجار بيروت
irrelevant	بيروت لبنان قوه الانفجار حزب الله انفجار بيروت استجواب وزير الماليه ال سعود بيروت لبنان قوه الانفجار حزب الله انفجار بيروت استجواب وزير الماليه ال سعود لاتنسو صلاه الوتر لاتنسو صلاه الوتر
emotional_support_and_prayers	انفجار المرفا يارب سلم بيروت واهلها انفجار المرفا
caution_advice_and_crisis_updates	عون بيروت لبنان انفجار المرفا عاجل مجلس الوزراء اللبناني يعقد الان جلسه طارئه برئاسه ميشال عون في قصر بعبدا لبحث انفجار مرفا بيروت وتوصيات مجلس الدفاع الوطني لبنان انفجار المرفا
opinions_and_criticism	ثرثراتي بانه انفجار المرفا لبنان حين يحكم الوطن حزب ولائه للنار ولعمامات الشرار بالتاكيد لن يحصد الشعب سوي الرماد والانفجار حسبنا الله ونعم الوكيل ثرثراتي بانه انفجار المرفا لبنان
emotional_support_and_prayers	لبنان بيروت صلوا للبنان الصور بتقطع القلب لبنان بيروت
opinions_and_criticism	انفجار المرفا لبنان الفساد هو سبب الدمار وحادث انفجار المرفا في لبنان مماثل لحادث تشيرنوبل ايام الاتحاد السوفياتي
emotional_support_and_prayers	لبنان انفجار المرفا
affected_individuals_and_help	انفجار المرفا لبنان بيروت في قلوبنا وكالات بعد انفجار المرفا الف شخص باتوا مشردين ونصف المدينه دمر او لحقه الضرر لبنان بيروت في قلوبنا
infrastructure_and_utilities_damage	انفجار المرفا لبنان بيروت في قلوبنا وكالات بعد انفجار المرفا الف شخص باتوا مشردين ونصف المدينه دمر او لحقه الضرر لبنان بيروت في قلوبنا
irrelevant	لبنان انفجار المرفا علقوا المشانق انفجار بيروت بيروت منكوبه بيروت مدينه منكوبه وقائع سنه ٢٠٢٠ لحالها قادره تغطي كل فصول كتاب التاريخ الجديد لبنان انفجار المرفا علقوا المشانق انفجار بيروت بيروت منكوبه بيروت مدينه منكوبه
emotional_support_and_prayers	بيروت لبنان انفجار المرفا اللهم لطفك بهم بيروت لبنان انفجار المرفا
opinions_and_criticism	بيروت يد الاحتلال الصهيوني موجوده في كل خراب وخلف كل ازمه في الوطن العربي بيروت
caution_advice_and_crisis_updates	لبنان انفجار المرفا اشتعال ماده نترات الامونيوم ما هي الاضرار الصحيه التي قد تنتج عن ذلك لبنان انفجار المرفا
opinions_and_criticism	لبنان انفجار بيروت هذا تهديد اسرائيل بتدمير البنيه التحتيه في لبنان وبناء علي هذا التهديد فيحتمل شن اسرائيل ضربه استباقيه تحقق هدفين ١ ردع حزب الله والدوله اللبنانيه عن الرد ٢ اشغال لبنان في مشكلات انفجار بيروت لعده اسابيع وخلق توتر طائفي يخدمهم كالعاده
caution_advice_and_crisis_updates	بيروت خسائر ماديه وبشريه كبيره في بيروت
irrelevant	حسين الجسمي لبنان سواء اتطيرت بغراب او ببومه او بحسين الجسمي لاتعبث في العقائد ولو من باب المزاح حسين الجسمي لبنان
opinions_and_criticism	انفجار المرفا كيف قادر يغفي كل حدا بيحس حالوا مسؤول ١ عن الشي الي صار اليوم ببيروت انفجار المرفا
opinions_and_criticism	لبنان ينهار كلن يعني كلن اخدتوا اموالنا والليله دماتنا شو بعد بدكن لتفلوا لبنان ينهار كلن يعني كلن
emotional_support_and_prayers	لبنان بيروت في قلوبنا بيروت مدينه منكوبه انفجار المرفا بيروت منكوبه انفجار بيروت اللهم انا نستودعگ لبنان واهلها اللهم كن معهم ارحم ميتهم واشفي مريضهم واجبر كسر قلوبهم بيروت في قلوبنا بيروت مدينه منكوبه انفجار المرفا بيروت منكوبه انفجار بيروت
affected_individuals_and_help	انفجار بيروت انفجار المرفا انفجار بيروت انفجار المرفا اي حد عنده ملعومات انه احنا نقدر نتبرع بالدم يفيدني لان حابه اتبرع
emotional_support_and_prayers	لبنان بيروت في قلوبنا انفجار المرفا من ارض الصومال قلوبنا معاكم لبنان بيروت في قلوبنا انفجار المرفا
caution_advice_and_crisis_updates	انفجار المرفا انفجار بيروت تحذير رسمي من غازات سامه في محيط انفجار مرفا بيروت انفجار المرفا انفجار بيروت
emotional_support_and_prayers	انفجار المرفا لبنان بيروت في قلوبنا بيروت منكوبه انفجار المرفا لبنان بيروت في قلوبنا بيروت منكوبه اللهم الطف بعبادك
emotional_support_and_prayers	بيروت في قلوبنا انفجار لبنان انفجار المرفا لبنان منكوب بيروت في قلوبنا انفجار لبنان انفجار المرفا الله يحمي لبنان منكوب
emotional_support_and_prayers	انفجار بيروت انفجار المرفا مرفا بيروت سلاما لبيروت انفجار بيروت انفجار المرفا مرفا بيروت
irrelevant	انفجار مرفا بيروت الحاج امين شري جلدها لمراسله ل انفجار مرفا بيروت
infrastructure_and_utilities_damage	مرفا بيروت انفجار المرفا لبنان كارثه بيروت مشاهد الدمار في مرفا بيروت عن قرب انفجار المرفا لبنان كارثه بيروت
affected_individuals_and_help	انفجار المرفا بيروت علقوا المشانق محافظ بيروت الف لبناني اصبحوا بلا ماوي و مليارات دولار خسائر انفجار المرفا بيروت علقوا المشانق
caution_advice_and_crisis_updates	انفجار المرفا لبنان فيديو من زاويه قريبه جدا لحظه انفجار المرفا في بيروت لبنان
caution_advice_and_crisis_updates	ماكرون ايمانويل ماكرون فرنسا انفجار المرفا انفجار بيروت بيروت في قلوبنا مرفا بيروت لبنان بيروت ماكرون يزور لبنان غدا الخميس تضامنا مع البلد المنكوب ماكرون ايمانويل ماكرون فرنسا انفجار المرفا انفجار بيروت بيروت في قلوبنا مرفا بيروت لبنان بيروت
emotional_support_and_prayers	ال سعود وزير التعليم رفيق الحريري حسن نصر الله الهلال النصر لبنان انفجار المرفا تفاءل ولا تياس فمهما تعاظمت الامور وزادت الصعوبات تـــذكـــر ان الله علي كل شيء قدير بيده ملكوت السماوات والارض ورحمته وسعت كل شيء ال سعود وزير التعليم رفيق الحريري حسن نصر الله الهلال النصر لبنان انفجار المرفا
emotional_support_and_prayers	انفجار المرفا لبنان انفجار المرفا لبنان لا حول ولا قوه الا بالله الله يحفظ لبنان وشعبها من كل سوء ومكروه
affected_individuals_and_help	انفجار المرفا انفجار بيروت لبنان بيروت منكوبه الاحداث مستشفي الحريري تعلن عن عدد ضحايا انفجار بيروت انفجار المرفا انفجار بيروت لبنان بيروت منكوبه
irrelevant	من حقهم لبنان بيروت انفجار المرفا ما الوم اي لبناني من الاعلاميين وغيرهم اذا بدر منهم كلمه بذيئه او فعل سيء من من حقهم لبنان بيروت انفجار المرفا
affected_individuals_and_help	الدفاع المدني انفجار بيروت انفجار لبنان لبنان بيروت منكوبه انتشال احد متطوعي الدفاع المدني حي من تحت الانقاض انفجار بيروت انفجار لبنان لبنان بيروت منكوبه
caution_advice_and_crisis_updates	الحريري بيروت انفجار المرفا رئيس الوزراء اللبناني السابق سعد الحريري يزور موقع التفجير في بيروت انفجار المرفا
caution_advice_and_crisis_updates	لبنان انفجار مرفا بيروت بيروت انفجار بيروت نيترات الامونيوم ركز اكثر هني فيديو في لبنان لحظه انفجار مرفا بيروت والمصور يقول هل هذه قنبله فيديو اخر من اتجاه بحر بيروت لحظه وقوع انفجار بيروت وتشكل سحابه عش الغراب اي خبير عسكري يعلم ان هذا انفجار ناجم عن قنبله يورانيوم مخصب وليس نيترات الامونيوم
irrelevant	عمان اولا موسكو بيروت منكوبه انفجار مرفا بيروت سواحل عمان عمان اولا نصب تذكاري في موسكو لعمال توصيل الطلبات شاركونا بكلمه تقدموها لموظفي توصيل الطلبات ولاتنسو لايك رتويت بيروت منكوبه انفجار مرفا بيروت سواحل عمان
emotional_support_and_prayers	انفجار المرفا لبنان اللهم ارحم موتاهم واشف جرحاهم انفجار المرفا لبنان
emotional_support_and_prayers	لبنان انفجار المرفا بيروت في قلوبنا من قلبي سلام لبيْروت لبنان انفجار المرفا بيروت في قلوبنا
irrelevant	انفجار المرفا رفيق الحريري لبنان بيروت في قلوبنا بيروت منكوبه الكويت لبنان اذا للحين ما تعلمنا من ازمه الغزو شوفوا حواليكم وخلونا نتعلم من مصايب غيرنا ونتعظ اصحوا شوي تري مالنا غير الكويت حضن عمار يا كويت انفجار المرفا رفيق الحريري لبنان بيروت في قلوبنا بيروت منكوبه الكويت لبنان
irrelevant	انفجار المرفا نادين نسيب نجيم ال سعود وزير التعليم لبنان حسين الجسمي مقاطعه ستور بلايسيتشن السعودي صباحات الهلال النصر الهلال الهلال النصر اذكار سبحان الله وبحمده سبحان الله العظيم كررها ١٠ مرات رتويت واحتسب الاجر انفجار المرفا نادين نسيب نجيم ال سعود وزير التعليم لبنان حسين الجسمي مقاطعه ستور بلايسيتشن السعودي صباحات الهلال النصر الهلال الهلال النصر اذكار
affected_individuals_and_help	انفجار المرفا انفجار مرفا بيروت بيروت منكوبه بيروت لبنان مستشفي الحريري اعلن عدد ضحايا وجرحي انفجار مرفا بيروت ممن دخلوا المستشفي انفجار المرفا انفجار مرفا بيروت بيروت منكوبه بيروت لبنان
opinions_and_criticism	انفجار المرفا لبنان هكذا يحدث عندما يكون الحزب اكبر من الدوله والقانون انفجار المرفا لبنان
emotional_support_and_prayers	بيروت انفجار بيروت انفجار المرفا الم و امل و وداع اجباري منقوص بيروت انفجار بيروت انفجار المرفا
emotional_support_and_prayers	انفجار المرفا مرفا بيروت لبنان بيروت في قلوبنا تعازينا للبنان واهلها نسال الله لهم السلامه والامن والامان وان يحفظهم من كل شر ومكروه وان يغفر لموتاهم انفجار المرفا مرفا بيروت لبنان بيروت في قلوبنا
caution_advice_and_crisis_updates	لبنان انفجار المرفا تفجير بيروت اعتراض عدد من الوزراء علي اعطاء الصلاحيات المطلقه للجيش لبنان انفجار المرفا تفجير بيروت
irrelevant	وزاره الصحه انفجار بيروت انفجار المرفا بيروت في قلوبنا لويه وزاره الصحه الكويتيه حاله شفاء في دوله الكويت بتعافي اصابه من كوفيد خلال الـ ساعه الماضيه انفجار بيروت انفجار المرفا بيروت في قلوبنا لويه
irrelevant	بيروت في قلوبنا انفجار المرفا لبنان قال شيخ الاسلام ابن تيميه فلينْظر كل عاقل فيما يحدث في زمانه وما يقرب من زمانه من الفتن والشرور والفساد في الاسلام فانه يجد معْظم ذلك من قبل الرافضه منهاج السنه النبويه بيروت في قلوبنا انفجار المرفا لبنان
affected_individuals_and_help	انفجار بيروت انفجار المرفا فيديو نجاه اطفال وعامله منزل من موت محقق بـ انفجار بيروت انفجار المرفا
opinions_and_criticism	انفجار بيروت لبنان منكوب علقوا المشانق لبنان ينتفض انتم المسؤولون عن اللي صار عارفين شوفي بقلب المرفا و ساكتين الكم اكتر من ٦ سنين لك يا بلا ضمير الله ينتقم من كل ظالم فيكم موتوا الشعب دمرتوا بيروت خربتوا الدني و جايين تحطوا الحق علي ٣ اشخاص بريئين ما ذنبهم شيء انفجار بيروت لبنان منكوب علقوا المشانق لبنان ينتفض
caution_advice_and_crisis_updates	عاجل انفجار بيروت بيروت منكوبه انفجار المرفا عاجل رئيس الوزراء اللبناني ملف التحقيق في الحادث يجب ان يكون سريعا وحجم الكارثه اكبر بكثير من امكانيه وصفها انفجار بيروت بيروت منكوبه انفجار المرفا
emotional_support_and_prayers	انفجار المرفا لبنان بيروت منكوبه انفجار بيروت بيروت عم تبكي سلام من قلبي لبيروت المتعبه سلام لرمادها و حجرها ؛ لضجيجها الساكن خلف الغبار انفجار المرفا لبنان بيروت منكوبه انفجار بيروت بيروت عم تبكي
caution_advice_and_crisis_updates	انفجار المرفا انفجار بيروت بيروت في قلوبنا بيروت منكوبه اوضح فيديو للانفجارين اثنين واضحين هيدا اكتر فيديو واضح و مسموع فيه الاصوات و كل شي يلاحظ قبل الانفجار الكبير صوت طيران انفجار المرفا انفجار بيروت بيروت في قلوبنا بيروت منكوبه
emotional_support_and_prayers	انفجار المرفا لبنان
opinions_and_criticism	انفجار المرفا انفجار بيروت بغض النظر عن كل التحليلات لكن الانفجار من حيث التوقيت له ابعاده و دلالاته انفجار المرفا انفجار بيروت
affected_individuals_and_help	بيروت في قلوبنا بيروت منكوبه انفجار المرفا انفجار بيروت طمنونا عن عناصر فوج الدفاع المدني المفقودين حدا عرف عنهم شي بيروت في قلوبنا بيروت منكوبه انفجار المرفا انفجار بيروت
affected_individuals_and_help	لبنان انفجار المرفا بيروت انفجار بيروت مستشفي رفيق الحريري سجلنا اصابه و حاله وفاه المزيد في تغطيه مباشره لبنان انفجار المرفا بيروت انفجار بيروت
emotional_support_and_prayers	بيروت انفجار المرفا لبنان لبنان منكوب بيروت منكوبه بيروت في قلوبنا تركيا احر التعازي لاهالي ضحايا انفجار بيروت و الشفاء العاجل للجرحي كان الله في عونكم ومعكم في هذه المحنه تركيا حكومه وشعبا تقف مع الشعب اللبناني الشقيق انفجار المرفا لبنان لبنان منكوب بيروت منكوبه بيروت في قلوبنا تركيا
emotional_support_and_prayers	انفجار المرفا لبنان بيروت منكوبه ستنهض من تحت الركام اشد عزما وقوه انفجار المرفا لبنان بيروت منكوبه
irrelevant	ال سعود انفجار المرفا لبنان منكوب لبنان ينفجر الهلال النصر صباحات الهلال
irrelevant	لبنان انفجار بيروت انفجار المرفا حقيقه في اي حدث عربي سيء تكون السعوديه هي السبب لبنان انفجار بيروت انفجار المرفا
caution_advice_and_crisis_updates	بيروت انفجار المرفا مدخل احدي المستشفيات في بيروت حيث رائحه الموت في كل مكان انفجار المرفا
caution_advice_and_crisis_updates	عاجل انفجار بيروت انفجار المرفا بيروت لبنان هنا المملكه الرئيس اللبناني انزال اشد العقوبات بالمسؤولين عن وقوع الانفجار عاجل انفجار بيروت انفجار المرفا بيروت لبنان هنا المملكه
irrelevant	مسابقه صباح الخير انفجار المرفا عمان لبنان نادين نسيب نجيم حسين الجسمي انفجار بيروت بيروت في قلوبنا بيروت مدينه منكوبه صباحات الهلال مقاطعه ستور بلايسيتشن السعودي مرفا بيروت بيروت منكوبه الاعدام لبدري ضاهر مسابقه تابعني واتابعك يالله وينكم صباح الخير انفجار المرفا عمان لبنان نادين نسيب نجيم حسين الجسمي انفجار بيروت بيروت في قلوبنا بيروت مدينه منكوبه صباحات الهلال مقاطعه ستور بلايسيتشن السعودي مرف…
caution_advice_and_crisis_updates	انفجار بيروت انفجار المرفا بيروت منكوبه شاهد اليكم ابرز مقاطع الفيديو التي سجلها مواطنون وصحفيون كانوا قريبون من لحظه الصفر قبيل انفجار بيروت انفجار المرفا بيروت منكوبه
opinions_and_criticism	انفجار المرفا بيروت منكوبه انفجار بيروت ان الاوان لتسد بوزك وتطلع تساعد الجنرال يلبس ويترك بعبدا ولبنان من غير رجعه انفجار المرفا بيروت منكوبه انفجار بيروت
emotional_support_and_prayers	انفجار المرفا بيروت لبنان انفجار المرفا بيروت لبنان الله الطف بهم وامن خائفهم واشفي مرضاهم وارحم موتاهم واحفظهم بحفظك
caution_advice_and_crisis_updates	بيروت هل تغطي شركات التامين كلفه اضرار انفجار بيروت الجمهوريه بيروت
opinions_and_criticism	مرفا بيروت لبنان انفجار المرفا احقر الناس الان من يصفي حساباته مع من يختلف معاهم في ظل فاجعه مرفا بيروت لبنان الان بحاجه للمساعده و مد يد العون انفجار المرفا
opinions_and_criticism	انفجار مرفا بيروت لبنان بيروت لبنان ينهار علي قد ماشفت صور انفجارات او كوارث طبيعيه كان انفجار مرفا بيروت الاصعب والاكثر وجعا والما ورعبا الامر خطير علي المدي القريب والبعيد حفظ الله لبنان بيروت لبنان ينهار
affected_individuals_and_help	عاجل انفجار بيروت عاجل اسوا مخاوفنا تاكدت موظفه في السفاره الالمانيه قضت بـ انفجار بيروت
affected_individuals_and_help	انفجار المرفا بيروت علقوا المشانق ممرضات شهيدات علي مذبح الوطن سقطن خلال عملهن الانساني في المستشفي انفجار المرفا بيروت علقوا المشانق
emotional_support_and_prayers	لبنان انفجار المرفا الله يكون بعونهم و يفق عوقهم و يشفي جروحهم و مرضاهم و يرحم امواتهم يارب لبنان انفجار المرفا
caution_advice_and_crisis_updates	لبنان بيروشيما انفجار المرفا انفجار بيروت فتح تحقيقات و اثاره جدل عمن يتحمل المسؤوليه هما بدايه الطريق نحو التملص من المسؤوليه لبنان بيروشيما انفجار المرفا انفجار بيروت
emotional_support_and_prayers	انفجار المرفا انفجار بيروت بردا وسلاما اعانكم الله ورحم من رحلوا وشفي المرضي والمصابين انفجار المرفا انفجار بيروت
caution_advice_and_crisis_updates	بيروت انفجار المرفا محافظ بيروت الخسائر غير المباشر لانفجار مرفا بيروت لا يمكن حصرها انفجار المرفا
affected_individuals_and_help	انفجار بيروت انفجار المرفا اللهم احفظ لبنان واهل لبنان انفجار بيروت انفجار المرفا
opinions_and_criticism	لبنان انفجار المرفا بيروت في قلوبنا ايا وطني جعلوك مسلسل رعب نتابع احداثه في المساء نزار قباني لبنان انفجار المرفا بيروت في قلوبنا
irrelevant	الشرطه صبي جنسيا امن بغداد مقاطعه ستور بلايسيتشن السعودي صباحات الهلال لبنان منكوب انفجار المرفا الهلال النصر الكويت خط احمر الغزو العراقي انفجار بيروت حزب الله الارهابي حزب الشيطان حزباله اعتداء الشرطه علي صبي جنسيا داخل مديريه امن بغداد ٠٠٠ مقاطعه ستور بلايسيتشن السعودي صباحات الهلال لبنان منكوب انفجار المرفا الهلال النصر الكويت خط احمر الغزو العراقي انفجار بيروت حزب الله الارهابي حزب الشيطان ح…
emotional_support_and_prayers	الغد الاردن انفجار المرفا بيروت في قلوبنا انفجار بيروت لبنان الملك يعزي الرئيس اللبناني بضحايا انفجار مرفا بيروت الغد الاردن انفجار المرفا بيروت في قلوبنا انفجار بيروت لبنان
emotional_support_and_prayers	عمان بيروت تفجير بيروت خالص العزاء والمواساه لاسر ضحايا انفجار بيروت و نسال الله الشفاء العاجل للمصابين من سلطنه عمان الي الاحبه في بيروت تفجير بيروت
opinions_and_criticism	العراق مع لبنان الوفاء من بغداد لبيروت سلاما بيروت لبنان انفجار المرفا حسن نصرالله حزب الله مرفا بيروت مرفا بيروت يغطي من احتياجات الشعب و تدميره سينعكس علي الامن الغذائي ف لبنان و هذا يذكرنا بخطه بومبيو ضد لبنان التي تضمنت مرحله التجويع لاجل التركيع العراق مع لبنان الوفاء من بغداد لبيروت سلاما بيروت لبنان انفجار المرفا حسن نصرالله حزب الله مرفا بيروت
affected_individuals_and_help	بيروت انفجار المرفا اليسا تنشر صور لتدمير منزلها بعد انفجار بيروت وتعلق انفدت بل الحديد و الممتلكات بس مين بيرجع اللي راحوا مين برجعلنا بيروت انفجار المرفا
caution_advice_and_crisis_updates	مجلس الوزراء ملحق لبنان انفجار المرفا توجه في مجلس الوزراء لوضع كل من له علاقه بملف النيترات بالاقامه الجبريه ملحق لبنان انفجار المرفا
affected_individuals_and_help	بيروت ارتفاع عدد ضحايا انفجار بيروت الي قتيلا
affected_individuals_and_help	انفجار المرفا بيروت لبنان انفجار بيروت نجاه عروسين خلال جلسه تصوير علي بعد كيلومترين اثنين من انفجار المرفا في بيروت لبنان انفجار بيروت
affected_individuals_and_help	تفجير بيروت لبنان منكوب لبنان انفجار المرفا شاهدوا كيف تحدي الانفجار وقاد سيارته في الشارع وهي مقسومه قسمين تفجير بيروت لبنان منكوب لبنان انفجار المرفا
irrelevant	انفجار مرفا بيروت كلو كوم و المنحبكجيه اللي بيدحشو صوره بشار الاسد بكل شي حتي بعد انفجار مرفا بيروت كوم تااني
opinions_and_criticism	وليد جنبلاط انفجار مرفا بيروت نصرالله جنوبيه وليد جنبلاط لا نثق بتحقيق الاجهزه المحليه التي اصابها الاهتراء والتسييس انفجار مرفا بيروت نصرالله جنوبيه
caution_advice_and_crisis_updates	بيروت مرفا بيروت السعوديه لبنان بعد ايقاف مدير الجمارك الحالي ضاهر جري توقيف مدير عام الجمارك السابق شفيق مرعي ومدير مرفا بيروت حسن قريطم في قضيه انفجار مرفا بيروت السعوديه لبنان
irrelevant	انفجار بيروت وينه حسون يجهز خطاب انفجار بيروت
affected_individuals_and_help	لبنان بيروت انفجار مرفا بيروت فابيان عون انفجار بيروت مراسله فورشيا العنايه الالهيه تنقذ مراسله فوشيا فابيان عون بعد اصابتها في انفجار بيروت لبنان بيروت انفجار مرفا بيروت فابيان عون انفجار بيروت مراسله فورشيا
irrelevant	صوره من تصويري ْ ْ ْ سبحان الله وبحمده سبحان الله العظيم صوره من تصويري لبنان منكوب انفجار مرفا بيروت بايع مخلوط الكودرد ببريده الفاسد سعد الجبري ندي عروسه تبوك لو الزواج بدون مهر عيد الغدير من اوقف مايكون
irrelevant	فرنسا انفجار مرفا بيروت لقطاء فرنسا ولاءهم لها انفجار مرفا بيروت
irrelevant	انفجار مرفا بيروت قطار الحرمين ماذا يحصل في العالم العربي انفجار مرفا بيروت قطار الحرمين
irrelevant	انفجار مرفا بيروت احلي تويت لليوم انفجار مرفا بيروت
irrelevant	انفجار مرفا بيروت لبنان في قلوبنا يتغاضي عن جرائم الاحتلال الفرنسي في بلده لبنان وسوريا وغيرها لانه يتوهم مصلحته فيه وسيكتشف بعد فوات الاوان انه استبدل التعايش بوحش مرعب ينتظر فرصته انفجار مرفا بيروت لبنان في قلوبنا
caution_advice_and_crisis_updates	بيروت انفجار بيروت انفجار طن نترات الامونيا تم مصادرتها بواسطه الجمارك وتخزينها تسبب في غرق سفينه وصل قبرص حسب رصد الزلازل
affected_individuals_and_help	بيروت نادين نسيب نجيم انفجار بيروت يدمر منازل الفنانين و النجمه نادين نسيب نجيم تصاب بجروح خطيره
opinions_and_criticism	انفجار بيروت صور صحار من سماد امن الي متفجر قاتل هكذا يجب ان ناخذ الدروس والعبر من اي كارثهبسبب هذه الماده كالذي حدث في انفجار بيروت لدينا مصانع للاسمده الكيماويه في صور تنتج ٢٥٠ الف طن من الامونيا سنويا وميناء صحار ينتج ٢٠٠٠طن يوميا من الامونيا ويجب ان نرفع اقصي درجات الحيطه والحذر
emotional_support_and_prayers	بيروت لم اقرب البيانو منذ اول امس ليس كسلا ولكن حزنا علي انفجار بيروت فالقلب يدمي من اجلك يا بيروت فالدعاء لله بالتعزيه للشهداء و بسرعه الشفاء للمصابين ياارب
caution_advice_and_crisis_updates	انفجار بيروت موجه الصدمه طقس العرب خلال انفجار بيروت شاهدنا جميعا موجه الصدمه قبل ظهور غيمه الانفجار فما هي هذه الموجه ومتي تظهر طقس العرب
caution_advice_and_crisis_updates	كورونا بيروت لبنان انفجار بيروت تفجير بيروت بيروت منكوبه تبعات الانفجار علاجات كورونا توقفت في مستشفيات بيروت لبنان انفجار بيروت تفجير بيروت بيروت منكوبه
irrelevant	انفجار مرفا بيروت لبنان منكوب تصميم خلفيه جوال لبيروت كان الله بعونهم انفجار مرفا بيروت لبنان منكوب التصميم مع الصوره المستخدمه
irrelevant	لبنان بيروت لبنان بيروت بيروشيما انفجار المرفا مطالب اوروبيه بعقاب قطر علي انشطتها الارهابيه لبنان بيروت لبنان بيروت بيروشيما انفجار المرفا
opinions_and_criticism	امونيا حزب الله تحرق بيروت بيروت في قلوبنا انفجار مرفا بيروت تعلم يا حيوان يا خرفان الاخلاق من الرئيس الفرنسي امونيا حزب الله تحرق بيروت بيروت في قلوبنا انفجار مرفا بيروت
opinions_and_criticism	انفجار مرفا بيروت كوره روتانا السعوديه لبنان منكوب مرفا بيروت لبنان اتمني مراقبه هذه المساعدات حتي تصل الي المتضررين لان حزب اللات الايراني يسيطر علي مفاصل الدوله اللبنانيه والجميع يعلم هذا وبالتالي من الممكن ان تذهب هذه المساعدات اليه او يستحوذ علي جزء كبير منها وشكرا انفجار مرفا بيروت كوره روتانا السعوديه لبنان منكوب مرفا بيروت لبنان
affected_individuals_and_help	انفجار مرفا بيروت وزاره الصحه اللبنانيه تعلن احدث حصيله لضحايا انفجار بيروت انفجار مرفا بيروت
opinions_and_criticism	لبنان العراق انفجار بيروت شيماء عماد زبير حسبي الله ونعم الوكيل علي كل من كان السبب في ذعر الابرياء لبنان العراق انفجار بيروت شيماء عماد زبير
affected_individuals_and_help	بيروت حصيله ضحايا انفجار بيروت ترتفع الي قتيلا و اعداد المفقودين وصلت الي شخصا ـــــــــــــــــــــــــــــــــــــــــــــــ
irrelevant	انفجار بيروت لبنان ينفجر لبنان منكوب بيروت عم تبكي مرفا بيروت وثائق تكشف تمويل قطر لحزب الله يعرض القوات الامريكيه للخطر انفجار بيروت لبنان ينفجر لبنان منكوب بيروت عم تبكي مرفا بيروت
irrelevant	انفجار مرفا بيروت يا رب ان لم احسن في دعائي فانت اعلم بحاجاتي و ان قصرت فانت سبحانك اعلم بغاياتي و لا يخفي عليك شيء من احوالي فاجبر خاطري بفيض نعمك اسعدالله كل عين تقرا دعائي انفجار مرفا بيروت
opinions_and_criticism	انفجار مرفا بيروت استقيلوا ودعوا لبنان يتنفس انفجار مرفا بيروت
irrelevant	همم داعيات رحاب الدعوه دقايق للاخره انفجار مرفا بيروت همم داعيات رحاب الدعوه دقايق للاخره انفجار مرفا بيروت جميعا نريد ان يكون هذا حالنا فنبدا
caution_advice_and_crisis_updates	ماكرون انفجار بيروت فيديو الرئيس الفرنسي ماكرون يصل لموقع انفجار بيروت
caution_advice_and_crisis_updates	بيروت تداول فوركس وساطه ماليه
affected_individuals_and_help	انفجار بيروت اندبندنت عربيه تغنيك الخارجيه الفرنسيه المساعدات في طريقها وسفاره المغرب في لبنان تعلن عن اطلاق الرباط جسر جوي باتجاه بيروت بـ طائرات للمساعدات الانسانيه والطبيه انفجار بيروت اندبندنت عربيه تغنيك للمزيد تابعوا التغطيه المباشره
caution_advice_and_crisis_updates	انفجار مرفا بيروت انفجار لبنان انفجار المرفا انفجاربیروت اكثر من الف لبناني حتي الان وقعوا علي عريضه تطالب بعوده الانتداب الفرنسي للبنان بالتزامن مع زياره الرئيس الفرنسي ايمانويل ماكرون الي البلاد انفجار مرفا بيروت انفجار لبنان انفجار المرفا انفجاربیروت
opinions_and_criticism	بيروت لا ثقه في العصابه الحاكمه جنبلاط يطالب بتحقيق دولي في انفجار بيروت
opinions_and_criticism	بيروت لبنان بيروت انفجار بيروت انفجار بيروت كيف يواجه اللبنانيون اكبر تفجير في تاريخ بلادهم نقطه حوار حلقه امس الاربعاء قدمها محمد عبد الحميد لبنان بيروت انفجار بيروت
opinions_and_criticism	لبنان لبنان منكوب انفجار مرفا بيروت بيروت تمجيد الاستعمار عمل شائن قبيح تستهجنه النفس البشريه الحره في اي مكان في العالم مهما كان الوضع بائسا في لبنان فان تمجيد الاستعمار عار علي من يقوم به علما وان التحقيقات قد تظهر ان الانفجار كان بهجوم صاروخي من جهه عدوه للبنان لبنان لبنان منكوب انفجار مرفا بيروت بيروت
opinions_and_criticism	بيروت عده شخصيات حراميه سياسيه ونواب في برلمان الدعاره العراقي تضرروا من انفجار بيروت حيث دمرت عدد من املاكهم ومصالحهم التجاريه وابرز المتضررين بحسب تسريبات هم عباس الموسوي دوله القانون احتراق مطعم الشيخ فايد الشمري دمر له مجمع سكني ومحال تجاريه بقيه اللصوص
infrastructure_and_utilities_damage	السفاره بيروت بيروت منكوبه وزير الخارجيه اكد النبا ومبني السفاره في بيروت تعرض لاضرار بيروت منكوبه
opinions_and_criticism	انفجار مرفا بيروت هل لـ نزول الليره التركيه ارتباط بـ انفجار مرفا بيروت ننتظر ونشاهد
affected_individuals_and_help	بيروت العثور علي شاب لبناني قذفه انفجار بيروت في عرض البحر وصارع الامواج ساعه متواصله تمكنت فرق الانقاذ في لبنان من العثور علي شابا لبنانيا بعد ان قذفه انفجار مرفا بيروت في البحر فقد ظل ساعات عائما في البحر فاقدا للوعي بعد ان قذفه انفجار مرفا بيروت امتارا الي المياه بيروت
affected_individuals_and_help	المملكه انفجار مرفا بيروت لبنان منكوب منظمه التعاون الاسلامي المملكه في مقدمه الدول التي تمد يد العون والمساعده للمتضررين ومن ذلك المساعدات العاجله للبنان اثر انفجار مرفا بيروت لبنان منكوب
affected_individuals_and_help	بيروت انفجار بيروت اندبندنت عربيه تغنيك اعلن الاتحاد الاوروبي انه سيقدم مليون يورو لتمويل مساعدات الطوارئ الاوليه للبنان وحشد الموارد الماديه بما فيها سفينه مستشفي ايطاليه للمساعده في جهود الاغاثه في بيروت انفجار بيروت اندبندنت عربيه تغنيك للمزيد تابعوا التغطيه المباشره
caution_advice_and_crisis_updates	بيروت لبنان منكوب انفجار مرفا بيروت بيروت في قلوبنا بيروت منكوبه خبراء بريطانيون انفجار بيروت الهائل يعادل عشر قنبله هيروشيما لبنان منكوب انفجار مرفا بيروت بيروت في قلوبنا بيروت منكوبه
irrelevant	وفاه محمد بن عبدالله العريفي انفجار مرفا بيروت وفاه محمد بن عبدالله العريفي انفجار مرفا بيروت اللي يعرف موقع ف الانستا او تطبيق يوفر ادوات رياضيه مثل الدانبل والعصا والحديد وو الخ ينزلها تحت هالتغريده
irrelevant	دعاء ادعوا لي قولوا امين مساء الخير تصبحون علي ما تتمنون تصبحون علي خير انفجار مرفا بيروت سوريه دعاء الرزق اللهم اكفني بحلالك عن حرامك واغنني بفضلك عمن سواك دعاء ادعوا لي قولوا امين مساء الخير تصبحون علي ما تتمنون تصبحون علي خير انفجار مرفا بيروت سوريه
affected_individuals_and_help	انفجار مرفا بيروت جثث تحت الانقاض الصحه اللبنانيه ما زلنا نبحث انفجار مرفا بيروت
irrelevant	شخبار الضغط عمال ماك عمالقه الحرف الهلال النصر راحتي انفجار مرفا بيروت التعليم
opinions_and_criticism	انفجار مرفا بيروت اذا لم تستطع ادانه المتسبب بالحادث بكل صراحه فلا داعي للصراخ انفجار مرفا بيروت
caution_advice_and_crisis_updates	الليره اللبنانيه مرفا بيروت لبنان منكوب بيروت بيروت منكوبه بيروت في قلوبنا مرفا بيروت سعر صرف الليره اللبنانيه بعد انفجار مرفا بيروت لبنان منكوب بيروت بيروت منكوبه بيروت في قلوبنا مرفا بيروت
affected_individuals_and_help	بيروت لبنان روسيا اليوم عائلات المفقودين في انفجار مرفا بيروت يطالبون بايجاد احبائهم بيروت لبنان روسيا اليوم
irrelevant	انفجار المرفا انفجار المرفا لم تعد مصر تكتب ولا بيروت تطبع ولا العراق يقرا
opinions_and_criticism	لبنان انفجار بيروت لبنان تعليق المشانق بالساحات للمطالبه بمحاسبه المسؤلين عن انفجار بيروت
affected_individuals_and_help	بيروت انفجار مرفا بيروت ارتفاع حصيله ضحايا انفجار بيروت الي قتيلا وحوالي جريح انفجار مرفا بيروت
infrastructure_and_utilities_damage	بيروت مرفا بيروت وكشف وزير الاقتصاد اللبناني عن تدمير صومعه قمح بيروت بالكامل نتيجه انفجار مرفا بيروت مؤكدا انتظار وصول سفن لتغطيه الاحتياجات المحليه حيث تعتمد علي ٪ من القمح المستورد
irrelevant	بشره مشرقه كريمات تفتيح حسين الجسمي كلنا نحبك انفجار مرفا بيروت السعوديه الامارات جده جده في قلوبنا منتجعات الطايف منتجات طبيعيه و تعمل علي ترطيب الوجه والجسم واليدين اطلبي منتجات فوريفر الاصليه للتفتيح للاستفسار التواصل خاص بشره مشرقه كريمات تفتيح حسين الجسمي كلنا نحبك انفجار مرفا بيروت السعوديه الامارات جده جده في قلوبنا منتجعات الطايف منتجات طبيعيه
opinions_and_criticism	كلن يعني كلن انفجار مرفا بيروت المنظومه المجرمه ارست ثقافه الافلات من المحاسبه من اعلي الهرم الي اسفله وهذه الثقافه تعني السماح بتكديس مواد متفجره في المدينه والتغاضي عنها هذه الثقافه من صناعه المنظومه المنظومه مسؤوله عن الجريمه كلن يعني كلن انفجار مرفا بيروت
affected_individuals_and_help	بيروت عم تبكي بيروتشيما انفجار بيروت قياده الجيش نعت النقيب ايمن نور الدين الذي استشْهد جراء الانفجار بيروت عم تبكي بيروتشيما انفجار بيروت
irrelevant	انفجار مرفا بيروت انفجار مرفا بيروت افضل شركه نقل اثاث بالرياض وخارج نقل اثاث فك وتركيب نقل عفش فك وتركيب تخزين عفش مع الفك تخزين الاثاث فك وتركيب
affected_individuals_and_help	الشروق بيروت لبنان مرفا الشروق وكالات الامم المتحده تسارع لتقديم يد العون لضحايا انفجار مرفا بيروت بيروت لبنان مرفا
caution_advice_and_crisis_updates	عاجل صور جويه جديده لمرفا بيروت قبل وبعدالانفجار ستلاحظون حجم الاضراروحفره بشعاع متر انفجار بيروت نتج عن طنا من نيترات الامونيوم في مستودع بالمرفا قريب علي احياء سكنيه وعلي احياء حيويه بالعاصمه والملف رح يتم نقله الي لجنه تحقيق وهي اسمه مقبره الملفات
infrastructure_and_utilities_damage	عاجل صور جويه جديده لمرفا بيروت قبل وبعدالانفجار ستلاحظون حجم الاضراروحفره بشعاع متر انفجار بيروت نتج عن طنا من نيترات الامونيوم في مستودع بالمرفا قريب علي احياء سكنيه وعلي احياء حيويه بالعاصمه والملف رح يتم نقله الي لجنه تحقيق وهي اسمه مقبره الملفات
opinions_and_criticism	انفجار مرفا بيروت حزب الله الارهابي ان كان السيئ سبب الحريق فما اجمل المشانق معلقه انفجار مرفا بيروت حزب الله الارهابي
affected_individuals_and_help	العراق لبنان بيروت العراق يرسل مساعدات طبيه عاجله الي لبنان للوقوف مع الشعب اللبناني بعد فاجعه انفجار مرفا بيروت الدامي
irrelevant	قطر حزب الله انفجار مرفا بيروت الي متي والعالم يغض الطرف عن ذلك حقيقه قطر حزب الله انفجار مرفا بيروت
irrelevant	لبنان انفجار بيروت قبرص تستجوب مالك سفينه الموت لبنان
caution_advice_and_crisis_updates	لبنان منكوب خبير عسكري روسي حجم تفجير بيروت لا يوازي حجم انفجار كميه نترات الامونيوم التي خزنتها السلطات اللبنانيه لبنان منكوب
caution_advice_and_crisis_updates	البارجيل لبنان لبنان البارجيل بيروت انفجار الانفجار تفجير مرفا منطقه مرفا مرفا البارجيل مؤتمر دولي لدعم الشعب اللبناني دعم شعب اللبناني ترامب سيحضر مؤتمر باريس للمساعده في دعم لبنان البارجيل لبنان لبنان البارجيل بيروت انفجار الانفجار تفجير مرفا منطقه مرفا مرفا البارجيل مؤتمر دولي لدعم الشعب اللبناني دعم شعب اللبناني
irrelevant	حزب الله طهران ايران انفجار مرفا بيروت انباء عن مقتل مسؤولين كبار من حزب الله اللبناني في طهران عاصمه ايران علي ما يبدو عمليه اغتيال انفجار مرفا بيروت
irrelevant	عبدالله الجهني ريال مدريد مانشستر سيتي سعد الجبري انفجار مرفا بيروت ريال مدريد يوفنتوس ليون لبنان في قلوبنا حسين الجسمي لبنان اتاه الله صوتا عذبا نديا يتلو به كتابه ياسر قلوب والباب من يستمعون اليه الشيخ عبدالله الجهني ريال مدريد مانشستر سيتي سعد الجبري انفجار مرفا بيروت ريال مدريد يوفنتوس ليون لبنان في قلوبنا حسين الجسمي لبنان
opinions_and_criticism	قطر تمول حزب الله لبنان في قلوبنا انفجار مرفا بيروت بيروت عم تبكي تقديم المساعدات من الدول الداعمه بدون حرص ومتابعه ستجعلها تصل لغير مستحقيها وسنشاهدها تباع في اسواق سوريا وتركيا قطر تمول حزب الله لبنان في قلوبنا انفجار مرفا بيروت بيروت عم تبكي
irrelevant	انفجار مرفا بيروت دولتي الكويت تبني وباقي الدول تهدم انفجار مرفا بيروت
irrelevant	دعم لبنان انفجار مرفا بيروت كم معدل ذكاء احمد منصور دعم لبنان انفجار مرفا بيروت
caution_advice_and_crisis_updates	انفجار مرفا بيروت ميشال عون وصلني تقرير في ٢٠ تموز عن وجود هذه المواد في المرفا لكني لم اكن اعلم اين تقع بالتحديد ولم اكن اعلم مدي خطورتها ولا صلاحيات لدي للتدخل في عمل المرفا مصدر قضائي سيتم توقيف رؤوس كبيره وكل من كان علي علم بوجود هذه المواد واهملها عن قصد او تقصير انفجار مرفا بيروت
opinions_and_criticism	انفجار مرفا بيروت بيروت منكوبه تفجير بيروت انفجار مرفا بيروت من اغتال رفيق الحريري هو نفسه من تسبب بكارثه انفجار بيروت بيروت منكوبه تفجير بيروت
irrelevant	الوتر الوتر جنه القلوب وفاه محمد بن عبدالله العريفي منصور الرقيبه ريال مدريد مانشستر سيتي دوري ابطال اوروبا انفجار مرفا بيروت الامين ع الوطن بيروت عم تبكي يوفنتوس ليون ريال مدريد لبنان في قلوبنا دعوه في جوف الليل قد تبدل حالك الي احسن الاحوال الوتر الوتر جنه القلوب وفاه محمد بن عبدالله العريفي منصور الرقيبه ريال مدريد مانشستر سيتي دوري ابطال اوروبا انفجار مرفا بيروت الامين ع الوطن بيروت عم تبكي ي…
irrelevant	انفجار مرفا بيروت ان الله وملائكته يصلون علي النبي يا ايها الذين امنوا صلوا عليْه وسلموا تسْليما انفجار مرفا بيروت
caution_advice_and_crisis_updates	انفجار بيروت لبنان الصحه العالميه تحذر من مشكله خطيره بعد انفجار بيروت لبنان
irrelevant	انفجار مرفا بيروت بيروت عم تبكي مش مهضمومه هالحركه تعملها مع جارك لو دخل بيتك قال بيي الكل قال انفجار مرفا بيروت بيروت عم تبكي
irrelevant	كي لا ننسي انفجار بيروت شبعرفني هيك قالو كي لا ننسي انفجار بيروت
opinions_and_criticism	انفجار بيروت الوقائع المذكوره تدل بشكل قاطع علي فساد الدوله اللبنانيه الملفت انه لا يدري من هي الجهه التي كانت تؤمن احتياجاتهم وانهم باعوا جزءا من الوقود لتعيين محامي من المشتري لاول كميه والباقي اشتراه مجهول كيف من قبض الثمن ومين باع انفجار بيروت
opinions_and_criticism	انفجار مرفا بيروت دعم لبنان اذا عون زلمي يرفض المساعدات من اميركا ولله ليعملو مساعدات ويوزعو انفجار مرفا بيروت دعم لبنان
affected_individuals_and_help	انفجار بيروت رساله مؤلمه بالصور خطيب احدي ضحايا انفجار بيروت يزفها بـ رساله مؤلمه حرقتيلي قلب قلبي
irrelevant	انفجار مرفا بيروت لعل الله اراد لك الخير فصرفك عن امر رغم انك تحبه وتلح عليه لان سعادتك ليست فيه لاتثق في علمك القاصر المحدود وثق في اختيار الرحيم الودود انفجار مرفا بيروت
caution_advice_and_crisis_updates	مايا دياب بيروت صور فيديو انفجار بيروت مايا دياب تتفقد شوارع العاصمه بيروت التي تضررت من الانفجار بالـ صور وبالـ فيديو انفجار بيروت
caution_advice_and_crisis_updates	بيروت الرئيس الامريكي دونالد ترامب يكشف عن اتصال مشترك يوم الاحد مع الرئيس الفرنسي ايمانويل ماكرون والقيادات اللبنانيه وزعماء من العالم بغيه مناقشه سبل دعم لبنان عقب انفجار مرفا بيروت
caution_advice_and_crisis_updates	بعد ثلاثه ايام من هول الفاجعه عبر اللبنانيون عن غضبهم بطريقتهم لعلمهم بان الدوله كالعاده ستطمس اي دليلل ولن تحاسب المسؤولين بيروت منكوبه انفجار المرفا لبنان
opinions_and_criticism	بيروت عم تبكي لبنان في قلوبنا السبت بكل الساحات انفجار مرفا بيروت بيروت عم تبكي لبنان في قلوبنا السبت بكل الساحات انفجار مرفا بيروت الا لعنه الله عليكم انتم ايها الساسه يا شياطين انتم النف س الاماره بالسوء التي حذرنا ربنا منها انتم اخوه يوسف وكهنه معبد الشر ونساك الحانات انتم فراعنه القدر
emotional_support_and_prayers	لبنان انفجار مرفا بيروت بيروت من قلبي سلام لبيروت لبنان راح يرجع الله يحمي لبنان الكويت قلوبنا معاكم لبنان انفجار مرفا بيروت بيروت من قلبي سلام لبيروت لبنان راح يرجع الله يحمي لبنان الكويت
caution_advice_and_crisis_updates	رويترز انفجار بيروت ملحق لبنان رويترز محللون يقدرون خسائر انفجار بيروت المؤمن عليها بنحو مليارات دولار ملحق لبنان
caution_advice_and_crisis_updates	انفجار بيروت انفجار مرفا بيروت انفجار بيروت ما الذي نعرفه حتي الان عن ملابسات ما حدث انفجار مرفا بيروت
irrelevant	انفجار مرفا بيروت لتذكير انفجار مرفا بيروت
irrelevant	القران الكريم انفجار مرفا بيروت برنامج تويتر القران الكريم انفجار مرفا بيروت برنامج تويتر بالامكان اضافه البرنامج للشاشه الرئيسيه للجهاز
caution_advice_and_crisis_updates	انفجار مرفا بيروت بيروت يوم الاحد سيعقد الرئيس الامريكي اتصال هاتفي مع الرئيس الفرنسي وقاده من عده دول بحضور القياده اللبنانيه لبحث كيفيه مساعده لبنان علي تخطي الازمه يا ريت بس اول بند بالهنقاش تتطرؤوا مع القواد اللبنانيي لبحث طريقه يحسوا عدمهم فيها وينقلعو واحد واحد انفجار مرفا بيروت بيروت
opinions_and_criticism	انفجار مرفا بيروت بيروت عم تبكي قرطه زعران بتسوا انفجار مرفا بيروت بيروت عم تبكي
emotional_support_and_prayers	بنسلفانيا تفجير بيروت انفجار مرفا بيروت مرفاء بيروت بيروت لبنان الكنيسه الارثوذكسيه في بنسلفانيا تنعي ضحايا تفجير بيروت انفجار مرفا بيروت مرفاء بيروت بيروت لبنان
opinions_and_criticism	بيروت لبنان انفجار مرفا بيروت دخلكن من اللص اردوغان لم نسمع اي تضامن ام مخطئ انا بيروت لبنان انفجار مرفا بيروت
opinions_and_criticism	حسن نصرالله بيروت عم تبكي انفجار مرفا بيروت حسن نصرالله نحن اصدقاء لاسرائيل بيروت عم تبكي انفجار مرفا بيروت اذن لانستغرب ماذا يحصل في لبنان
opinions_and_criticism	انفجار مرفا بيروت حزب الله الارهابي انفجار لبنان لبنان بيروت عم تبكي ايران المجرم لا بد ان يعود لمسرح الجريمه و يقتل القتيل و يمشي في جنازته انفجار مرفا بيروت عمل اجرامي شارك فيه حزب الله الارهابي بتخزين طن من المواد المتفجره في منشاه مدنيه و الصهاينه قاموا بتفجير تلك الاطنان انفجار لبنان لبنان بيروت عم تبكي ايران
irrelevant	انفجار مرفا بيروت بيروت لبنان السبت بكل الساحات لبنان ينتفض شو بفهمك بلبنان اولا انت خليك بال تانيا شو بتعرف عن الثنائي الشيعي بالفن ان شاء الله تفهم بدك تفهم بالقيم و المباديء و الشهامه و النضال و العزه و الكرامه خليك مطبل عند الخلجان انفجار مرفا بيروت بيروت لبنان السبت بكل الساحات لبنان ينتفض
caution_advice_and_crisis_updates	انفجار بيروت حظيره خنزير اطهر من اطهركم سفينه الامونيوم وجدت تحت الماء علي مقربه من موقع الانفجار انفجار بيروت حظيره خنزير اطهر من اطهركم
opinions_and_criticism	انفجار بيروت حظيره خنزير اطهر من اطهركم سفينه الامونيوم وجدت تحت الماء علي مقربه من موقع الانفجار انفجار بيروت حظيره خنزير اطهر من اطهركم
caution_advice_and_crisis_updates	بيروت فيديو يظهر عصف انفجار بيروت
irrelevant	قطر تمول حزب الله انفجار مرفا بيروت عيد الغدير حسين الجسمي اليمن اصل العرب الحوثي عدو الجميع باي حق يا حوثي تدخل ايران بمخالبها في اليمن قطر تمول حزب الله انفجار مرفا بيروت عيد الغدير حسين الجسمي اليمن اصل العرب الحوثي عدو الجميع
opinions_and_criticism	بيروت عم تبكي بيروت بيروت منكوبه بيروت في قلوبنا يستمر صدي انفجار لبنان في العالم ومازال النجوم يتحدثون عن الماساه التي تعيشها بيروت المنكوبه والدمار الكبير الذي اصاب المدينه الصغيره ماذا حلي بكي يا بيروت فسلام علي بلادنا المنكوبه بيروت عم تبكي بيروت بيروت منكوبه بيروت في قلوبنا
opinions_and_criticism	انفجار مرفا بيروت لماذا الانفجار جاء بوقت محاكمه قتلت الحريري وتفجير بيروت انفجار مرفا بيروت
affected_individuals_and_help	بيروت مايقارب ٣٦ سياسي عراقي تضرروا من انفجار بيروت تقدر استثماراتهم الي تضررت من مليونين دولار الي ٢١ مليون دولار
irrelevant	انفجار مرفا بيروت كل الاحترام انفجار مرفا بيروت
opinions_and_criticism	انفجار مرفا بيروت امونيا حزب الله تحرق بيروت لبنان ينفجر انفجار مرفا بيروت اذا كنتم تريدون ان تعرفوا من وراء هذي الكارثه الجواب بسيط من المسيطر علي مرفا بيروت الجوب هو حزب الحشيش والممانعه تفهم ماتفم مشكلتك امونيا حزب الله تحرق بيروت لبنان ينفجر
irrelevant	صباح الخير انفجار مرفا بيروت قال يوسف لاخيه لا تبتئس قال شعيب لموسي لا تخف قال محمد لصاحبه لا تحزن نشر الطمانينه في ساعه القلق هي منهج الانبياء صباح الخير انفجار مرفا بيروت
irrelevant	دعم لبنان ساقطون السبت بكل الساحات انفجار مرفا بيروت بيروت عم تبكي بيروت لبنان في القلب عمر جابر لنعيش تحت سقف سمائك الكريستالي حيث ارواح الطهاره تحمينا نشرب نخب الانتصار ونرقص علي انغام فيروزيه فوق جثث الكلاب دعم لبنان ساقطون السبت بكل الساحات انفجار مرفا بيروت بيروت عم تبكي بيروت لبنان في القلب عمر جابر
affected_individuals_and_help	نادين نجيم انفجار بيروت لبنان شاهد نادين نجيم تنجو باعجوبه بعد توثيقها لحظه انفجار بيروت لبنان
caution_advice_and_crisis_updates	انفجار مرفا بيروت الجيش اللبناني وباقي الاجهزه كانو علي علم بوجود المفرقعات الي جانب نيترات الامونيوم في ذات المستودع انفجار مرفا بيروت
irrelevant	ريال مدريد مانشستر سيتي انفجار مرفا بيروت ريال مدريد مانشستر سيتي انفجار مرفا بيروت بالتوفيق للجميع تابعوه وابشرو بالخير كله
irrelevant	منصور الرقيبه مشاهير غسيل اموال المشاهير النصر الهلال ريال مدريد مانشستر سيتي انفجار مرفا بيروت جمعه مباركه نهايه العالم اصابه منصور الزبيبه بفايروس كورونا فلمتمني له جميعا الموت منصور الرقيبه مشاهير غسيل اموال المشاهير النصر الهلال ريال مدريد مانشستر سيتي انفجار مرفا بيروت جمعه مباركه نهايه العالم
caution_advice_and_crisis_updates	انفجار مرفا بيروت انفجار بيروت اعتبر خبراء المتفجرات بان طاقه انفجار مرفا بيروت كانت تساوي كيلو طن من ماده الـ بينما كانت طاقه انفجار قنبله هيروشيما بقوه كيلو طن هذا يعني ان انفجار بيروت كان يعادل خمس انفجار قنبله هيروشيما نسال الله السلامه للبنان الحبيب ولكل شعوب العالم
opinions_and_criticism	انفجار مرفا بيروت بيروت عم تبكي بيروت مدينه منكوبه لبنان في قلوبنا لبنان في القلب الامين ع الوطن الامونيوم العام بيروت اعان الله الشعب اللبناني علي الفاسدين والعملاء واللصوص والطائفيين انفجار مرفا بيروت بيروت عم تبكي بيروت مدينه منكوبه لبنان في قلوبنا لبنان في القلب الامين ع الوطن الامونيوم العام بيروت
irrelevant	السيسي الطاغوت بيهدم البيوت انفجار مرفا بيروت ريال مدريد مانشستر سيتي اللهم صل وســـلمْ وبارك ْعلي نبينـــا محمد السيسي الطاغوت بيهدم البيوت انفجار مرفا بيروت ريال مدريد مانشستر سيتي
irrelevant	انفجار المرفا لبنان بيروت في قلوبنا
irrelevant	الحب عندما يكون منهج حياه يجعلنا نعيش بسلام مع انفسنا ومع العالم الحب ايثار سلام تاني في منهج الحب لا يوجد حسد ولا كره ولا شماته باحد في منهج الحب تصبح كل الاشياء جميله وبسيطه وان قسي الواقع مدائن البوح بيروت في قلوبنا بيروت انفجار المرفا
irrelevant	انفجار مرفا بيروت هيك هويتك لهون وصل الحقد عندك الف تفوو انفجار مرفا بيروت
irrelevant	مارسيل غانم انفجار المرفا انفجار بيروت مارسيل غانم دعس خونه لبنان وتبع ملالي طهران فاستشاطوا غيضا منه فسيروا ذبابا الكترونيا لمهاجمته لانه قال مطالب الشعب اللبناني ارحلوا كلكم و يعني اولهم راس الافعي المسردب حسن نصراللات فلا يكاد يري الا بالشاشات وحزبه الملطخ بدماء الشهداء انفجار المرفا انفجار بيروت
irrelevant	انفجار المرفا لبنان الذباب الالكتروني السعودي الاماراتي يعمل علي اتهام حزب الله لعمل المزيد من التفرقه في لبنان ودفاع عن الصهاينه بشكل مميت بان لا يد لديهم بما حصل ببيروت مع العلم ان افيخاي ادرعي ذكر المرفا وهو هدف لهم من انفجار المرفا لبنان
affected_individuals_and_help	بيروت بالفيديو مفاجاه عند انتشال لبنانيه من تحت الانقاض اثر انفجار بيروت
