# Supplementary material for: Enhanced Arabic disaster data classification using domain adaptation
Source: PLoS One. 2024 Apr 4;19(4):e0301255. doi: 10.1371/journal.pone.0301255 (PMC10994337; doi:10.1371/journal.pone.0301255)
Supplement: S2 File — (ZIP) [file pone.0301255.s002.zip › Data/Cairo_bombing_test.csv]

category	text
caution_advice_and_crisis_updates	معهد الاورام المنيل اللقطات الاولي لانفجار معهد الاورام في المنيل
caution_advice_and_crisis_updates	تفجير قنبله جنب معهد الاورام حسبي الله ونعم الوكيل فيهم
opinions_and_criticism	المنيل حريق معهد الاورام المنيل وبكره تشوفه مصر
opinions_and_criticism	المنيل انفجار المنيل انتوا بسكوتكم الل بتفتحوا المجال للاشاعات ولكل واحد يهري وينقل اي كلام وجو عشوائي يعني ايه بعد حوالي ساعه من تداول الخبر ولا يطلع بيان يطمنا يفهمنا الل حصل ولا اي حاجه نفس الاخطاء هي هي ولا بنتعلم ولا حياه لمن تنادي المنيل انفجار المنيل
emotional_support_and_prayers	معهد الاورام ربنا يسترها علي نزلاء معهد الاورام ويحفظ الجميع
emotional_support_and_prayers	معهد الاورام لطفك يا رب يا رب نجيهم وهون عليهم معهد الاورام
emotional_support_and_prayers	معهد الاورام ياارب سترك معهد الاورام
caution_advice_and_crisis_updates	المنيل واحد حاطط الصوره دي علي الفيس بوك المنيل
opinions_and_criticism	معهد الاورام منظمومه السلامه والصحه المهنيه منعدمه ف المنشات الحكوميه معهد الاورام
emotional_support_and_prayers	المنيل انفجار المنيل سلم يارب سلم
caution_advice_and_crisis_updates	انفجار معهد الاورام البوابه نيوز عاجل الدفع بسيارات اطفاء بعد ورود بلاغ بـ انفجار اسطوانه اكسجين بمحيط معهد الاورام البوابه نيوز التفاصيل
emotional_support_and_prayers	انفجار المنيل يا جماعه حد يطمنا انفجار المنيل
caution_advice_and_crisis_updates	معهد الاورام محمد صلاح انفجار خط غاز امام معهد الاورام محمد صلاح
caution_advice_and_crisis_updates	المنيل انفجار منذ قليل في المنيل امام معهد الاورام
opinions_and_criticism	معهد الاورام يارب سترك ويكون الموضوع بسيط النفسيه قسما بالله مش مستحمله معهد الاورام
caution_advice_and_crisis_updates	معهد الاورام القصر العيني المنيل اللقطات الاولي لانفجار بمحيط شارع القصر العيني معهد الاورام القصر العيني المنيل
opinions_and_criticism	القصر العيني معهد الاورام هو في حاجه انفجرت عند القصر العيني و معهد الاورام وولعت الدنيا بس هيه ايه مش عارفين
emotional_support_and_prayers	المنيل استر يارب مش عارفين الانفجار داخل معهد الاورام ام انه بسياره خارج المعهد ربنا يلطف بعباده المنيل
opinions_and_criticism	المنيل استر يارب مش عارفين الانفجار داخل معهد الاورام ام انه بسياره خارج المعهد ربنا يلطف بعباده المنيل
caution_advice_and_crisis_updates	عاجل معهد الاورام المنيل عاجل نشوب حريق بعد سماع صوت قوي بجوار معهد الاورام بـ المنيل
caution_advice_and_crisis_updates	معهد الاورام جامعه القاهره الانفجار خارج المعهد معهد الاورام
caution_advice_and_crisis_updates	المنيل صحيفه اليوم السابع رئيس جامعه القاهره المعلومات المبدئيه تشير لوقوع الانفجار خارج معهد الاورام القصر العيني المنيل معهد الاورام عبر تطبيق نبض
opinions_and_criticism	المنيل الداخليه فرضت كردون امني دلوقتي في انتظار بيان رسمي منها لكشف الملابسات المنيل
opinions_and_criticism	معهد الاورام هي ما بعدتش عنهم مصر معروف مين فيها الارهابيين ومين اللي بيعملوا تفجيرات وبيقتلوا الناس وليه وواضح ان موسم التفجيرات بدا بس صعبه اوي انها عند معهد الاورام لا راحمين سليم ولا مريض ربنا ينتقم منهم ويرينا فيهم ما يشفي صدورنا حسبي الله وكفي
emotional_support_and_prayers	معهد الاورام الله ينجي الغلابه اللي لا عارفه تعيش ولا تتعالج معهد الاورام
affected_individuals_and_help	المنيل الجيزه عاجل فيديو متداول سقوط مصابين في انفجار سياره امام معهد الاورام القومي في المنيل بمحافظه الجيزه
caution_advice_and_crisis_updates	عاجل معهد الاورام القصر العيني صدي البلد البلد معهد الاورام عاجل حريق خارج معهد الاورام بـ القصر العيني صدي البلد البلد معهد الاورام
caution_advice_and_crisis_updates	معهد الاورام عاجل رئيس جامعه القاهره انفجار خارج معهد الاورام نتيجه تصادم سياره تسير عكس الاتجاه
irrelevant	معهد الاورام ارتفاع درجه الحراره الايام الجايه هيؤدي لكوارث كبيره في بلد غير مؤهله لاستقبال اي تغير مناخي اذا كان صيف او شتا اللهم نجينا يارب معهد الاورام
affected_individuals_and_help	عاجل الصحه معهد الاورام صدي البلد البلد معهد الاورام عاجل الصحه وفاه مواطنا واصابه اخرين في حادث معهد الاورام صدي البلد البلد معهد الاورام
emotional_support_and_prayers	حالا حسبي الله ونعم الوكيل حالا تفجير معهد الاورام
affected_individuals_and_help	معهد الاورام المنيل القصر العيني اخلاء محيط حريق مستشفي الاورام وفرص كردون امني معهد الاورام المنيل القصر العيني
caution_advice_and_crisis_updates	معهد الاورام المنيل القصر العيني اخلاء محيط حريق مستشفي الاورام وفرص كردون امني معهد الاورام المنيل القصر العيني
caution_advice_and_crisis_updates	معهد الاورام
affected_individuals_and_help	فيتو عاجل معهد الاورام فيتو عاجل دقيقه ونصف ترصد اعمالا بطوليه للمواطنين في انقاذ مصابي حادث محيط معهد الاورام فيديو
affected_individuals_and_help	معهد الاورام معهد الاورام الصحه المصريه قتيلا في حريق ناجم عن اصطدام سياره قرب معهد الاورام
affected_individuals_and_help	عاجل معهد الاورام القصر العيني المنيل عاجل مصرع واصابه اخرين الداخليه تكشف تفاصيل انفجار معهد الاورام معهد الاورام القصر العيني المنيل
emotional_support_and_prayers	معهد الاورام معهد الاورام الله يكون في عون اهل مصر ويرحم الميتين ويشافي المصابين يا حق يا كريم
affected_individuals_and_help	معهد الاورام الصحه وفاه ١٦ مواطن واصابه ٢١ اخرين في حادث معهد الاورام حتي الان معهد الاورام
emotional_support_and_prayers	معهد الاورام لا حول و لا قوه الا بالله يارب نجيهم معهد الاورام
emotional_support_and_prayers	معهد الاورام معهد الاورام كنت في امي الله يرحمه ربنا يستر
caution_advice_and_crisis_updates	معهد الاورام المنيل القصر العيني رئيس جامعه القاهره الانفجار وقع خارج معهد الاورام معهد الاورام المنيل القصر العيني
affected_individuals_and_help	معهد الاورام المنيل القصر العيني عاجل الصحه مصرع مواطنا واصابه اخرين في انفجار معهد الاورام التفاصيل معهد الاورام المنيل القصر العيني
affected_individuals_and_help	معهد الاورام الصحه وفاه مواطنا في انفجار محيط معهد الاورام يارب سلم سلم اللهم اغفر لهم وارحمهم معهد الاورام
emotional_support_and_prayers	معهد الاورام الصحه وفاه مواطنا في انفجار محيط معهد الاورام يارب سلم سلم اللهم اغفر لهم وارحمهم معهد الاورام
caution_advice_and_crisis_updates	معهد الاورام الحرير نيوز فيديو متداول من امام معهد الاورام الحرير نيوز
opinions_and_criticism	معهد الاورام احنا بائسين وفاشلين لدرجه انه يبقي مريض بيتعالج من السرطان في معهد الاورام فينفجر مستودع الاكسجين ويموت
infrastructure_and_utilities_damage	المنيل عاجل معهد الاورام المنيل عاجل قوات الامن تخلي مبني معهد الاورام تحسبا لسقوطه
caution_advice_and_crisis_updates	المنيل عاجل معهد الاورام المنيل عاجل قوات الامن تخلي مبني معهد الاورام تحسبا لسقوطه
emotional_support_and_prayers	المنيل ربنا يرحم الناس اللي ماتت و يشفي المصابين ويحفظ مصر من كل سوء وكالعاده مفيش مسؤول بيتكلم ولا اعلام يوضح الحقائق في البلد دي لنا الله المنيل
opinions_and_criticism	المنيل ربنا يرحم الناس اللي ماتت و يشفي المصابين ويحفظ مصر من كل سوء وكالعاده مفيش مسؤول بيتكلم ولا اعلام يوضح الحقائق في البلد دي لنا الله المنيل
emotional_support_and_prayers	معهد الاورام انا لله وانا اليه راجعون اللهم ارحم شهداء معهد الاورام وصبر اهليهم
affected_individuals_and_help	معهد الاورام المنيل بعد انفجار سياره بالقرب منه وسقوط قتيلا واصابه اخرين اخلاء مبني معهد الاورام في المنيل واغلاق طريق الكورنيش المؤدي اليه والمطافي تدفع بـ عربه اضافيه
caution_advice_and_crisis_updates	معهد الاورام المنيل بعد انفجار سياره بالقرب منه وسقوط قتيلا واصابه اخرين اخلاء مبني معهد الاورام في المنيل واغلاق طريق الكورنيش المؤدي اليه والمطافي تدفع بـ عربه اضافيه
caution_advice_and_crisis_updates	عاجل معهد الاورام المنيل القصر العيني عاجل جامعه القاهره الانفجار نتيجه تصادم سيارتين امام معهد الاورام معهد الاورام المنيل القصر العيني
opinions_and_criticism	اخواان معهد الاورام بيقولو هاله زايد وزيره الصحه هتعقد مؤتمر صحفي بمعهد ناصر للاعلان عن اخر اعداد المصابين واسباب الانفجار غير معروفه لكن سواء اهمال او غيره اكيد اخواان معهد الاورام
emotional_support_and_prayers	معهد الاورام لا حول ولا قوه الا بالله معهد الاورام
caution_advice_and_crisis_updates	الصحه صدي البلد البلد معهد الاورام الصحه سياره اسعاف لموقع حريق المنيل صدي البلد البلد معهد الاورام
affected_individuals_and_help	الشروق معهد الاورام جامعه القاهره الشروق جامعه القاهره استدعاء الطواقم الطبيه لرعايه مرضي معهد الاورام واخلاء عدد من المرضي معهد الاورام جامعه القاهره
caution_advice_and_crisis_updates	الشروق معهد الاورام جامعه القاهره الشروق جامعه القاهره استدعاء الطواقم الطبيه لرعايه مرضي معهد الاورام واخلاء عدد من المرضي معهد الاورام جامعه القاهره
affected_individuals_and_help	المنيل مصدر مصرع واصابه في حريق بسبب تصادم امام المعهد القومي للاورام المنيل معهد الاورام
emotional_support_and_prayers	معهد الاورام يارب استرها ياارب معهد الاورام
opinions_and_criticism	معهد الاورام المنيل طلع انفجار سياره فيه ايه يا سيسي معهد الاورام المنيل
opinions_and_criticism	معهد الاورام معهد الاورام الاهمال والعشوائيه المصريه اخطر من الاورام السرطانيه
emotional_support_and_prayers	معهد الاورام ربنا يرحم الشهداء ويداوي المرضي معهد الاورام
caution_advice_and_crisis_updates	عاجل معهد الاورام المنيل القصر العيني عاجل مؤتمر صحفي لوزيره الصحه لاعلان اعداد مصابي معهد الاورام بعد قليل معهد الاورام المنيل القصر العيني
emotional_support_and_prayers	معهد الاورام سلم يارب معهد الاورام
caution_advice_and_crisis_updates	المنيل معهد الاورام صور من محبط الانفجار المنيل معهد الاورام
caution_advice_and_crisis_updates	فيتو عاجل معهد الاورام السيده زينب فيتو عاجل جامعه القاهره مرضي معهد الاورام بـ السيده زينب بخير
opinions_and_criticism	انفجار المنيل انفجار معهد الاورام من ياتينا بالخبر اليقين انفجار المنيل انفجار معهد الاورام
emotional_support_and_prayers	معهد الاورام القاهره رحم الله ضحايا حادث انفجار معهد الاورام في وسط القاهره واتم الله شفاء المصابين
emotional_support_and_prayers	معهد الاورام اللهم لطفا يليق بسعه رحمتك يا ارحم الراحمين معهد الاورام
caution_advice_and_crisis_updates	عاجل الداخليه صدي البلد البلد معهد الاورام عاجل الداخليه تكشف تفاصيل انفجار صدي البلد البلد معهد الاورام
emotional_support_and_prayers	معهد الاورام يارب عديها ع خير من غير خساير زياده معهد الاورام
affected_individuals_and_help	بوابه الوفد الداخليه معهد الاورام بوابه الوفد الداخليه تعلن عدد ضحايا ومصابي حريق معهد الاورام للتفاصيل
affected_individuals_and_help	المنيل ١٦ متوفي و٢١ جريح حتي الان شيء مرعب يا رب سلم المنيل
emotional_support_and_prayers	المنيل ١٦ متوفي و٢١ جريح حتي الان شيء مرعب يا رب سلم المنيل
caution_advice_and_crisis_updates	عاجل المنيل معهد الاورام عاجل جامعه القاهره الحادث وقع امام المبني الاداري بعيدا عن غرف المرضي المنيل معهد الاورام
caution_advice_and_crisis_updates	المنيل بيان الداخليه المصريه بشان انفجار معهد الاورام في المنيل صرح مصدر امني امس ان احدي السيارات الملاكي المسرعه عكس الاتجاه بطريق الخطا بشارع كورنيش النيل امام معهد الاورام اصطدمت بالمواجهه بعدد سيارات مما ادي الي حدوث انفجار نتيجه الاصطدام اسفر عن مصرع واصابه عدد من المواطنين
caution_advice_and_crisis_updates	السيارات معهد الاورام حادث انفجار انفجار المنيل المنيل معهد الاورام عاجل صور تحطم السيارات امام معهد الاورام عقب حادث الانفجار شاهد انفجار انفجار المنيل المنيل معهد الاورام
caution_advice_and_crisis_updates	مصر معهد الاورام مصر وفاه واصابه في انفجار قرب معهد الاورام
caution_advice_and_crisis_updates	الشروق معهد الاورام الشروق النائب العام يبدا التحقيق في انفجار محيط معهد الاورام معهد الاورام
opinions_and_criticism	المنيل معهد الاورام كون ان عربيه تنفجر من تصادم مهما بلغ سرعته ده في الافلام فقط ميتصدقش نهائي فشخو الموضوع ده تجارب المنيل معهد الاورام
caution_advice_and_crisis_updates	معهد الاورام النائب العام يامر بمعاينه موقع حادث معهد الاورام
emotional_support_and_prayers	معهد الاورام ربنا يرحم عباده المستضعفين معهد الاورام
affected_individuals_and_help	معهد الاورام حادث مؤسف جدا خطر اسطوانات الاكسجين اخطر من الغاز ومينفعش يكون في اماكن عاديه كده لان ممكن يوصل بسبب ضغط الاكسجين لكيلوات المترات ربنا يرحم اللي ماتوا ويجعل مثواهم الجنه ويشفي المصابين معهد الاورام
opinions_and_criticism	معهد الاورام حادث مؤسف جدا خطر اسطوانات الاكسجين اخطر من الغاز ومينفعش يكون في اماكن عاديه كده لان ممكن يوصل بسبب ضغط الاكسجين لكيلوات المترات ربنا يرحم اللي ماتوا ويجعل مثواهم الجنه ويشفي المصابين معهد الاورام
caution_advice_and_crisis_updates	جامعه القاهره معهد الاورام جامعه القاهره تكشف اثار حادث معهد الاورام
opinions_and_criticism	معهد الاورام انا تعبت نفسيا من البلد دي حرام اللي بيحصل في الشعب ده و الله يارب ارحمنا برحمتك معهد الاورام
emotional_support_and_prayers	معهد الاورام مصر معهد الاورام مصر سلامتك يامصر الحبيبه
emotional_support_and_prayers	معهد الاورام معهد الاورام ربنا يسترها علي المرضي
opinions_and_criticism	معهد الاورام لو حد عنده اخبار عن الناس في حد مات او الاصابات يقول معهد الاورام
caution_advice_and_crisis_updates	المنيل معهد الاورام المشاهد الاولي لحادث المنيل امام معهد الاورام
emotional_support_and_prayers	معهد الاورام ربنا يرحم ضحايا انفجار معهد الاورام معهد الاورام
opinions_and_criticism	معهد الاورام العسكر لا دين لهم معهد الاورام
emotional_support_and_prayers	معهد الاورام ربنا يلطف بينا الله يرحم كل اللي ماتوا ويشفي كل المصابيين ياارب لا حول ولا قوه الا بالله معهد الاورام
opinions_and_criticism	معهد الاورام فقط في مصر لو مش هتموت من السرطان هتموت ف الانفجار معهد الاورام
emotional_support_and_prayers	معهد الاورام انفجار غريب وكل مكان بيقول سبب الاهم ربنا يصبر اهالي الاطفال ويكونوا بخير معهد الاورام
opinions_and_criticism	معهد الاورام انفجار غريب وكل مكان بيقول سبب الاهم ربنا يصبر اهالي الاطفال ويكونوا بخير معهد الاورام
opinions_and_criticism	معهد الاورام انا كنت في الاشاره تاني صف و الانفجار كان من علي الرصيف نحيه المعهد مشفتش عربيه جايه عكسي او صوت حادثه معهد الاورام
affected_individuals_and_help	معهد الاورام المنيل عاجل صور مقتل واصابه نحو شخصا اثر انفجارات وحرائق في معهد الاورام بـ المنيل
caution_advice_and_crisis_updates	عاجل النائب العام معهد الاورام المنيل القصر العيني عاجل النائب العام يكلف نيابه جنوب القاهره بالتحقيق في حادث معهد الاورام المنيل القصر العيني
emotional_support_and_prayers	معهد الاورام لا حول ولا قوه الا بالله ربنا يرحمهم ويشفي كل المصابين يارب معهد الاورام
emotional_support_and_prayers	معهد الاورام
affected_individuals_and_help	معهد الاورام الصحه وفاه ١٧ و اصابه ٣٢ في حادث معهد الاورام ونقل جميع المصابين لمعهد ناصر والدفع بـ٤٢ سياره اسعاف
opinions_and_criticism	معهد الاورام معهد الاورام يا جماعه الحادثه ملهاش علاقه بالمعهد هي في نفس محيطه بس بلاش افتراء واشعال نيران
opinions_and_criticism	معهد الاورام ناس محجوزه فالمعهد والغلب والمرض فيها يجلهم واحد ملوش تلاتين لزمه سايق وهو شارب ولا معرفش ملته ايه يعملهم انفجار وحالات وفاه ومصابين لو عمل ارهابي كان اهون لكن ده اسمه ايه فين المرور دي اكيد منطقه حيويه وعامه ربنا يرحم اللي ماتوا ويصبر اهلهم ويشفي المصابين معهد الاورام
affected_individuals_and_help	معهد الاورام وزاره الصحه ارتفاع عدد ضحايا حادث معهد الاورام الي قتيل و مصاب معهد الاورام
caution_advice_and_crisis_updates	معهد الاورام المنيل معهد الاورام المنيل فيديو اللقطات الاولي لحادث انفجار بالقرب من معهد الاورام
affected_individuals_and_help	الشروق الصحه معهد الاورام الشروق الصحه اخلاء معهد الاورام من المرضي والطاقم الطبي احترازيا بعد تصدعات في المبني المجاور للحادث الصحه معهد الاورام
infrastructure_and_utilities_damage	الشروق الصحه معهد الاورام الشروق الصحه اخلاء معهد الاورام من المرضي والطاقم الطبي احترازيا بعد تصدعات في المبني المجاور للحادث الصحه معهد الاورام
caution_advice_and_crisis_updates	عاجل صدي البلد البلد معهد الاورام المنيل عاجل حاله من الذعر خارج الاسوار بعد انفجار سياره فيديو صدي البلد البلد معهد الاورام المنيل
caution_advice_and_crisis_updates	الصور معهد الاورام انفجار انفجار المنيل المنيل معهد الاورام عاجل ننشر الصور الاولي لتلفيات معهد الاورام عقب الانفجار شاهد انفجار انفجار المنيل المنيل معهد الاورام
affected_individuals_and_help	معهد الاورام واعلنت وزاره الصحه مصرع واصابه اخرين حتي الان وطال الانفجار سيارات كانت متوقفه امام المعهد ما ادي الي احتراقها وتهشمت واجهه المعهد فيما جري اخلاء المرضي واطقم الاطباء والعاملين من المبني حفاظا علي حياتهم معهد الاورام
caution_advice_and_crisis_updates	معهد الاورام واعلنت وزاره الصحه مصرع واصابه اخرين حتي الان وطال الانفجار سيارات كانت متوقفه امام المعهد ما ادي الي احتراقها وتهشمت واجهه المعهد فيما جري اخلاء المرضي واطقم الاطباء والعاملين من المبني حفاظا علي حياتهم معهد الاورام
opinions_and_criticism	معهد الاورام مافيش طيارات تطفي الحريق ده ولا الطيارات للصهاينه بس معهد الاورام
