# Supplementary material for: Enhanced Arabic disaster data classification using domain adaptation
Source: PLoS One. 2024 Apr 4;19(4):e0301255. doi: 10.1371/journal.pone.0301255 (PMC10994337; doi:10.1371/journal.pone.0301255)
Supplement: S2 File — (ZIP) [file pone.0301255.s002.zip › Data/Cairo_bombing_train.csv]

category	text
emotional_support_and_prayers	المنيل رحمتك وسترك عالناس يارب نجي واشفي كل اللي ف معهد الاورام ونجيهم يارب المنيل
caution_advice_and_crisis_updates	المنيل انفجار في سوق الغمراوي دخان اسود كثير اوي ناس بتقول المنيل
caution_advice_and_crisis_updates	معهد الاورام المنيل انفجار انبوبه اكسجين في الدور الثاني من معهد الاورام بمنطقه المنيل يارب سلم
caution_advice_and_crisis_updates	عاجل جامعه القاهره مصراوي اخبار معهد الاورام عاجل جامعه القاهره لا صحه لانفجار داخل معهد الاورام مصراوي اخبار معهد الاورام
caution_advice_and_crisis_updates	عاجل مصراوي اخبار معهد الاورام القصر العيني عاجل اللقطات الاولي لانفجار بمحيط معهد الاورام في المنيل مصراوي اخبار معهد الاورام القصر العيني
caution_advice_and_crisis_updates	انفجار معهد الاورام اول فيديو من موقع انفجار قصر العيني وسط القاهره معهد الاورام
caution_advice_and_crisis_updates	انفجار المنيل صور اوليه لما يقال انه انفجار في المنيل وحسب شهود العيان الصوت صدر بجانب معهد الاورام ودخان اسود يملاء السماء واهالي المنطقه ينزلون الي الشارع
caution_advice_and_crisis_updates	معهد الاورام تفجير قنبله امام باب معهد الاورام
affected_individuals_and_help	فيتو عاجل معهد الاورام فيتو عاجل تهشم عدد من السيارات في حريق بمحيط معهد الاورام بالسيده زينب
opinions_and_criticism	انفجار المنيل هو ايه اللي حصل انفجار المنيل
caution_advice_and_crisis_updates	قصر العيني معهد الاورام مصراوي دوي الانفجار الذي سمع في محيط قصر العيني ووسط البلد ناتج عن انفجار خزان اكسجين بـ معهد الاورام مصر امني لـ مصراوي
caution_advice_and_crisis_updates	في حاجه عند معهد الاورام يا جدعان في كلام ان في تفجير هناك
affected_individuals_and_help	المنيل انفجار المنيل نيران هائله اندلعت في الطابق الثاني بمعهد الاورام بمنطقه المنيل بسبب انفجار انبوبه اكسجين داخل المبني وانباء عن وفاه شخص واصابه شخصين
caution_advice_and_crisis_updates	المنيل انفجار المنيل نيران هائله اندلعت في الطابق الثاني بمعهد الاورام بمنطقه المنيل بسبب انفجار انبوبه اكسجين داخل المبني وانباء عن وفاه شخص واصابه شخصين
emotional_support_and_prayers	معهد الاورام ربنا يلطف و يهون علي الناس الي بتتعالج في المكان ده معهد الاورام
emotional_support_and_prayers	المنيل الله يكون في عون المرضي اللي في المستشفي ده احنا اخر الشارع وقلبنا كان هيقف المنيل
caution_advice_and_crisis_updates	المنيل فعلا المنيل كله اترج كانه زلال المنيل
caution_advice_and_crisis_updates	معهد الاورام انفجار انبوبه اكسجين بمعهد الاورام معهد الاورام
caution_advice_and_crisis_updates	القاهره معهد الاورام القاهره مصدر امني انفجار خزان اكسجين بـ معهد الاورام وجاري حصر الضحايا
caution_advice_and_crisis_updates	اليوم السابع المنيل معهد الاورام اليوم السابع فيديو لحريق معهد الاورام بـ المنيل شاهد عبر الرابط معهد الاورام معهد الاورام
opinions_and_criticism	معهد الاورام محطه مصر العتبه معهد الاورام وربنا يستر فين بعد كدا لازم يتعمل وزاره للسلامه والصحه المهنيه معهد الاورام
caution_advice_and_crisis_updates	معهد الاورام فيديو جديد من موقع انفجار معهد الاورام
emotional_support_and_prayers	معهد الاورام اللهم سلم سلم يارب العالمين معهد الاورام
caution_advice_and_crisis_updates	المنيل القاهره صور اوليه لانفجار المنيل قرب معهد الاورام القاهره
caution_advice_and_crisis_updates	انفجار معهد الاورام معهد الاورام عاجل فيديو وصور ننشر المشاهد الاولي لـ انفجار بمحيط معهد الاورام شاهد معهد الاورام
emotional_support_and_prayers	معهد الاورام ربنا يستر وميكونش فيه ضحايا كتير في معهد الاورام ياارب سلم معهد الاورام
opinions_and_criticism	معهد الاورام حسبي الله و نعم الوكيل معهد الاورام
caution_advice_and_crisis_updates	المنيل في انفجار حصل في المنيل يا ريت اللي عنده اي معلومه يقول المنيل
emotional_support_and_prayers	معهد الاورام يارب سلم سلم اللي عنده معلومه اكيده و من المكان ياريت يكتبلنا معهد الاورام
caution_advice_and_crisis_updates	الان المنيل الان سماع صوت انفجار في منطقه المنيل
affected_individuals_and_help	معهد الاورام القصر العيني ريتويت
caution_advice_and_crisis_updates	معهد الاورام القصر العيني ريتويت
opinions_and_criticism	معهد الاورام لو انفجار معهد الاورام في الدور الثاني بسبب اسطوانه اوكسجين زي مابيقولوا يبقي ازاي مافيش نار خارجه من المبني والنار قدام المبني بس الفيديو متصور حالا من عماره مواجهه ل معهد الاورام في جزيره المنيل
caution_advice_and_crisis_updates	انفجار المنيل خزان اكسجين معهد اورام الي انفجر انفجار المنيل
caution_advice_and_crisis_updates	انفجار معهد الاورام عاجل سماع دوي انفجار شديد بمحيط معهد الاورام شاهد
opinions_and_criticism	معهد الاورام ليه مافيش وزاره للسلامه والصحه المهنيه اتعملت بعد حادث حريق قطار محطه مصر وكانت تلزم كل جهه بمعايير للسلامه والصحه المهنيه توفر سبل الامن والسلامه للجميع احنا كشعب بنزعل لما بنشوف الكوارث دي كل يوم ف مكان مختلف ومافيش اي اجراء او توصيات بتم معهد الاورام
caution_advice_and_crisis_updates	انفجار المنيل انفجار خزان اكسجين في معهد الاورام انفجار المنيل
opinions_and_criticism	معهد الاورام انبوبه اكسجين ايه اللي تبهدل الدنيا كده معهد الاورام
caution_advice_and_crisis_updates	انفجار معهد الاورام معهد الاورام انفجار معهد الاورام اللي يعرف اي حد بيروح هناك يتطمن عليه لان الانفجار كبير وفي ناس كتير ماتت معهد الاورام
affected_individuals_and_help	معهد الاورام المنيل الانفجار في الدور الثاني في معهد الاورام نتيجه فرقعه انبوبه اكسچين وحاليا بيتم بالفعل اخلاء بعض المرضي من الغرف نتيجه تاثير الحادث وفي زجاج تم تكسيره من اثر الانفجار معهد الاورام المنيل
caution_advice_and_crisis_updates	معهد الاورام المنيل الانفجار في الدور الثاني في معهد الاورام نتيجه فرقعه انبوبه اكسچين وحاليا بيتم بالفعل اخلاء بعض المرضي من الغرف نتيجه تاثير الحادث وفي زجاج تم تكسيره من اثر الانفجار معهد الاورام المنيل
caution_advice_and_crisis_updates	فيتو عاجل معهد الاورام فيتو عاجل حريق هائل امام معهد الاورام بالسيده زينب صور شاهد
caution_advice_and_crisis_updates	معهد الاورام المنيل فيديو لانفجار اللي حصل في المنيل معهد الاورام المنيل
emotional_support_and_prayers	المنيل ربنا يحفظ الجميع المنيل
caution_advice_and_crisis_updates	المنيل فيه انفجار في المنيل حد يطمنا يا جماعه المنيل
emotional_support_and_prayers	معهد الاورام معهد الاورام ربنا يسترها
caution_advice_and_crisis_updates	التحرير معهد الاورام التحرير سماع دوي انفجار بالقرب من معهد الاورام ولا اصابات معهد الاورام
caution_advice_and_crisis_updates	معهد الاورام اول بيان رسمي عن تفاصيل انفجار معهد الاورام اعرف التفاصيل
emotional_support_and_prayers	المنيل سترك يا رب المنيل فيه ايه اللي عنده خبر يطمنا
caution_advice_and_crisis_updates	معهد الاورام انفجار المنيل انفجار شديد يهز منطقه المنيل عند معهد الاورام واندلاع النيران ياريت حد يطمنا لو قريب من هناك وبلاش فتي وتكنهات الله يبارك لكم سترك يارب واحفظ مرضي السرطان الغلابه اللي ف معهد الاورام كفايه عليهم اللي هما فيه انفجار المنيل
emotional_support_and_prayers	معهد الاورام انفجار المنيل انفجار شديد يهز منطقه المنيل عند معهد الاورام واندلاع النيران ياريت حد يطمنا لو قريب من هناك وبلاش فتي وتكنهات الله يبارك لكم سترك يارب واحفظ مرضي السرطان الغلابه اللي ف معهد الاورام كفايه عليهم اللي هما فيه انفجار المنيل
caution_advice_and_crisis_updates	المنيل انفجار ضخم يهز منطقه المنيل وسط القاهره
caution_advice_and_crisis_updates	معهد الاورام انفجار معهد الاورام قوات الامن تفرض كردونا بموقع الحادث وتدفع بسيارات الاطفاء للتفاصيل
caution_advice_and_crisis_updates	اليوم السابع معهد الاورام المنيل اليوم السابع الدفع بـ سيارات اطفاء اثر انفجار اسطوانه اكسجين بـ معهد الاورام المنيل معهد الاورام
affected_individuals_and_help	المنيل مصرع عامل اثر انفجار اسطوانه اكسجين بـ معهد الاورام بـ المنيل فيديو معهد الاورام
emotional_support_and_prayers	المنيل اللي من المنيل يطمنا ايه الاخبار
emotional_support_and_prayers	معهد الاورام ربنا يستر يا رب معهد الاورام
caution_advice_and_crisis_updates	بوابه الوفد معهد الاورام المنيل بوابه الوفد عاجل انفجار داخل معهد الاورام بـ المنيل و سيارات اطفاء لاخماد النيران للتفاصيل
affected_individuals_and_help	معهد الاورام المنيل مصرع عامل واصابه اثر انفجار اسطوانه اكسجين داخل معهد الاورام بـ المنيل
affected_individuals_and_help	كارثه عند معهد الاورام تفجير من خارج المبني ادي لانهيار كامل لوجهه المبني وتفحم لنحو ٤ سيارت
caution_advice_and_crisis_updates	كارثه عند معهد الاورام تفجير من خارج المبني ادي لانهيار كامل لوجهه المبني وتفحم لنحو ٤ سيارت
emotional_support_and_prayers	المنيل معهد الاورام فيديو منتشر لحريق المنيل سترك يارب معهد الاورام
opinions_and_criticism	معهد الاورام مره يقولوا انفجاز انبوبه اكسجين ف الدور التاني ومدير المعهد يقول الانفجار حصل من الخارج ممكن حد يطمنا علي الناس علي الارواح وبعدين نعرف السبب معهد الاورام
caution_advice_and_crisis_updates	فالصو معهد الاورام ينشر موقع فالصو فيديو يحتوي علي تفاصيل جديد موقع انفجار معهد الاورام لمزيد من التفاصيل حول الحادث
opinions_and_criticism	المنيل مفيش قناه مصريه جيبه اي اخبار ولا كان اي حاجه بتحصل ربنا يسترها من عندو يارب المنيل
caution_advice_and_crisis_updates	الشروق معهد الاورام الشروق حاله من الفوضي والذعر في محيط معهد الاورام بسبب الانفجار والحريق الهائل تصوير احمد عبدالفتاح معهد الاورام
opinions_and_criticism	معهد الاورام ربنا يستر البلد مش ناقصه معهد الاورام
affected_individuals_and_help	بوابه الوفد معهد الاورام السيده زينب بوابه الوفد مصرع واصابه اشخاص في حريق معهد الاورام بـ السيده زينب للتفاصيل
caution_advice_and_crisis_updates	الحمايه المدنيه معهد الاورام انفجار معهد الاورام عاجل الحمايه المدنيه تدفع بـ سيارات اطفاء لمحيط معهد الاورام شاهد انفجار معهد الاورام
caution_advice_and_crisis_updates	عاجل معهد الاورام القصر العيني المنيل عاجل بالصور الحمايه المدنيه تدفع بـ سياره اطفاء بموقع انفجار معهد الاورام معهد الاورام القصر العيني المنيل
caution_advice_and_crisis_updates	معهد الاورام معهد الاورام انفجار سياره امام معهد الاورام حسبنا الله ونعم الوكيل
caution_advice_and_crisis_updates	المنيل عااجل حريق المنيل نتيجه لانفجار اسطوانه اكسجين داخل معهد اورام المنيل وانتقلت سيارات اطفاء للمكان لاخماد الحريق
affected_individuals_and_help	الصحه معهد الاورام عاجل الصحه مصابا في الحصر المبدئي لانفجار المعهد القومي للاورام معهد الاورام
caution_advice_and_crisis_updates	المنيل فيديو اللحظات الاولي لحريق معهد الاورام بالمنيل القصر العيني المنيل معهد الاورام
opinions_and_criticism	المنيل ليله مليئه باصوات سيارات الاسعاف المنيل
opinions_and_criticism	المنيل بعد تداول الخبر من اكتر من ساعه ونص المفروض احنا بالكام قناه الل عندنا وتحالف اعلام المصريين ده تكون القنوات ناقله من المنيل وتطمن الناس وتقفل الهري الل شغال ده لكن ولا قناه ذاعت الخبر ولا حياه لمن تنادي اعلام عايش في مياه البطيخ
caution_advice_and_crisis_updates	المنيل حادث المنيل سياره تسير عكس الاتجاه اصطدمت بعده سيارات امام معهد الاورام وجاري نقل المصابين
caution_advice_and_crisis_updates	عاجل مصر معهد الاورام الحرير نيوز عاجل من مصر سماع دوي انفجار بالقرب من معهد الاورام ولا اصابات معهد الاورام الحرير نيوز
infrastructure_and_utilities_damage	معهد الاورام معهد الاورام المنيل القصر العيني عاجل صور انهيار جزئي بـ معهد الاورام اثر حريق هائل شاهد معهد الاورام المنيل القصر العيني
caution_advice_and_crisis_updates	عاجل معهد الاورام القصر العيني صدي البلد البلد عاجل اول فيديو لحريق خارج معهد الاورام بـ القصر العيني صدي البلد البلد
caution_advice_and_crisis_updates	المنيل رئيس جامعه القاهره المعلومات المبدئيه تشير لوقوع الانفجار خارج معهد الاورام القصر العيني المنيل معهد الاورام
caution_advice_and_crisis_updates	معهد الاورام صور فيديو و انفجار معهد اورام المنيل معهد الاورام
emotional_support_and_prayers	معهد الاورام يا جماعه ادعو للناس اللي في معهد الاورام يكونو بخير
caution_advice_and_crisis_updates	اليوم السابع معهد الاورام المنيل المنيل اليوم السابع وصول النيابه وخبراء المعمل الجنائي ورجال المفرقعات لمسرح حريق معهد الاورام المنيل معهد الاورام المنيل
infrastructure_and_utilities_damage	عاجل معهد الاورام القصر العيني المنيل عاجل المرور تغلق طريق الكورنيش المؤدي الي موقع انفجار معهد الاورام معهد الاورام القصر العيني المنيل
emotional_support_and_prayers	مصر معهد الاورام الله يحفظ مصر واهلها معهد الاورام
opinions_and_criticism	معهد الاورام شكلها افجار سياره فعلا مش انبوبه اكسجين معهد الاورام
emotional_support_and_prayers	المنيل سترك يا رب اغسطس ال بقلق منه المنيل
opinions_and_criticism	معهد الاورام المنيل القصر العيني في انتظار بيان رسمي فقط معهد الاورام المنيل القصر العيني
emotional_support_and_prayers	معهد الاورام يارب نجيهم يارب ارحم عبادك المستضعفين في الارض لا حول ولاقوه لنا الا بك يا حي يا قيوم برحمتك نستغيث معهد الاورام
caution_advice_and_crisis_updates	معهد الاورام عاجل مدير معهد الاورام لا صحه لانفجار اسطوانه اكسجين والحادث خارج المعهد
affected_individuals_and_help	انفجار معهد الاورام عاجل مقتل واصابه اشخاص في انفجار بمحيط معهد الاورام المصري عاجل
caution_advice_and_crisis_updates	الشروق معهد الاورام الشروق منظر عام لمكان انفجار محيط معهد الاورام معهد الاورام
affected_individuals_and_help	معهد الاورام الصحه وفاه ١٦ مواطن واصابه ٢١ اخرين في حادث معهد الاورام حتي الان
emotional_support_and_prayers	معهد الاورام لا حول ولا قوه الا بالله معهد الاورام
caution_advice_and_crisis_updates	قصر العيني معهد الاورام محدث مصدر امني يقول ان دوي الانفجار الذي سمع في محيط قصر العيني ووسط البلد ناتج عن انفجار خزان اكسجين بـ معهد الاورام بينما جامعه القاهره تنفي في بيان رسمي وقوع الانفجار داخل المبني وتقول انه ناتج عن تصادم سياره
opinions_and_criticism	اليوم السابع المنيل
emotional_support_and_prayers	المنيل لا حول ولا قوه الا بالله الخبر دا قفلني لشهر ربنا يتقبل المتوفين مع الشهداء و الصالحين و يشفي المصابين و يحسن ختامنا المنيل
emotional_support_and_prayers	معهد الاورام لا حول ولا قوه الا بالله معهد الاورام
caution_advice_and_crisis_updates	انفجار المنيل المعهد القومي للاورام سماع دوي انفجار شديد يهز محيط حي المنيل واندلع حريق بـ المعهد القومي للاورام في ساعه متاخره من مساء اليوم الاحد
affected_individuals_and_help	معهد الاورام تعقد الدكتوره هاله زايد وزيره الصحه والسكان مؤتمر صحفي بمعهد ناصر للاعلان عن اخر اعداد مصابي معهد الاورام
caution_advice_and_crisis_updates	معهد الاورام تعقد الدكتوره هاله زايد وزيره الصحه والسكان مؤتمر صحفي بمعهد ناصر للاعلان عن اخر اعداد مصابي معهد الاورام
caution_advice_and_crisis_updates	معهد الاورام فيديو متداول من امام معهد الاورام
caution_advice_and_crisis_updates	المنيل الجيزه مصر عاجل وسائل اعلام مصريه سقوط مصابين في انفجار سياره امام معهد الاورام القومي في المنيل بمحافظه الجيزه مصر
affected_individuals_and_help	معهد الاورام القاهره ١٥ مصاب معهد الاورام القاهره
caution_advice_and_crisis_updates	انفجار المنيل انفجار في معهد الاورام ب المنيل
caution_advice_and_crisis_updates	بالمرصاد المنيل بالمرصاد مدير معهد الاورام بـ المنيل الانفجار خارج المعهد وجميع المصابين من الماره
caution_advice_and_crisis_updates	عاجل معهد الاورام القاهره صحيفه مكه عاجل حريق اثر انفجار امام معهد الاورام بـ القاهره صحيفه مكه
affected_individuals_and_help	المنيل الجيزه وسائل اعلام مصريه سقوط مصابين في انفجار سياره امام معهد الاورام القومي في المنيل بمحافظه الجيزه
infrastructure_and_utilities_damage	فيتو عاجل الكورنيش معهد الاورام فيتو عاجل اغلاق طريق الكورنيش وتهشم عدد من السيارات بمحيط معهد الاورام بالسيده زينب
opinions_and_criticism	المنيل نشوب حريق بعد سماع صوت قوي بجوار معهد الاورام بـ المنيل
caution_advice_and_crisis_updates	قصر العيني معهد الاورام مصدر امني يقول ان دوي الانفجار الذي سمع في محيط قصر العيني ووسط البلد ناتج عن انفجار خزان اكسجين بـ معهد الاورام بينما جامعه القاهره تنفي في بيان رسمي وقوع الانفجار داخل المبني وتقول انه ناتج عن تصادم سياره
opinions_and_criticism	معهد الاورام انفجار ايه اللي عند معهد الاورام يا جماعه اي تفاصيل
caution_advice_and_crisis_updates	القاهره معهد الاورام جامعه القاهره الانفجار نتيجه تصادم س ياره تسير عكس الاتجاه امام معهد الاورام اكد المكتب الاعلامي بجامعه القاهره ان المعلومات المبدئيه لسماع دوي انفجار ناحيه معهد الاورام التابع لجامعه تؤكد ان هذا الانفجار جاء بسبب تصادم سياره كانت تسير عكس الاتجاه بمجموعه سيارات امام المعهد
caution_advice_and_crisis_updates	عاجل معهد الاورام صدي البلد البلد عاجل اول صور من حريق كورنيش النيل امام معهد الاورام صدي البلد البلد
infrastructure_and_utilities_damage	القاهره المنيل انفجار معهد الاورام القاهره اغلقت الاداره العامه للمرور شارع كورنيش النيل خلف جاردن سيتي علي خلفيه اندلاع حريق بمعهد الاورام في المنيل واوقف رجال المرور مرور السيارات بدايه من النفق المؤدي لشارع كورنيش النيل انفجار معهد الاورام
caution_advice_and_crisis_updates	فيتو عاجل معهد الاورام فيتو عاجل محمد الخشت حريق معهد الاورام نتيجه تصادم مجموعه من السيارات
caution_advice_and_crisis_updates	اليوم السابع المنيل اليوم السابع شهود عيان حريق معهد الاورام نجم عن انفجار ميكروباص القصر العيني المنيل معهد الاورام
emotional_support_and_prayers	معهد الاورام ربنا يستر معهد الاورام
affected_individuals_and_help	اليوم السابع المنيل اليوم السابع مدير معهد الاورام بـ المنيل الانفجار خارج المعهد وجميع المصابين من الماره القصر العيني معهد الاورام
caution_advice_and_crisis_updates	اليوم السابع المنيل اليوم السابع مدير معهد الاورام بـ المنيل الانفجار خارج المعهد وجميع المصابين من الماره القصر العيني معهد الاورام
emotional_support_and_prayers	معهد الاورام ربي سلم سلم والطف بمن اعجزهم المرض عن الهرب من جحيم النيران معهد الاورام
affected_individuals_and_help	المنيل بحسب الدكتور حاتم ابو القاسم عميد معهد الاورام فان الحريق جاء بسبب تصادم سيارتين وبخصوص الوفيات فحتي الان اصيب عامل وتوفي اثنين جراء الحريق المنيل
caution_advice_and_crisis_updates	المنيل بحسب الدكتور حاتم ابو القاسم عميد معهد الاورام فان الحريق جاء بسبب تصادم سيارتين وبخصوص الوفيات فحتي الان اصيب عامل وتوفي اثنين جراء الحريق المنيل
caution_advice_and_crisis_updates	معهد الاورام المنيل معهد الاورام عاجل مصدر امني يكشف سبب الانفجار الذي وقع بمحيط معهد الاورام شاهد المنيل معهد الاورام
opinions_and_criticism	معهد الاورام حتي هذه اللحظه مافيش بيان رسمي ايه اللي حصل بالظبط لكن بالنسبه لي الاهمال والارهاب وجهين لعمله واحده خصوصا لما يكون الحادث متعلق بوحده طبيه نادره ونشطه مثل معهد الاورام ربنا يستر في انتظار بيان رسمي واضح
affected_individuals_and_help	معهد الاورام وزيره الصحه تتابع حاله مصابي معهد الاورام
caution_advice_and_crisis_updates	معهد الاورام وزيره الصحه تتابع حاله مصابي معهد الاورام
opinions_and_criticism	معهد الاورام حد يفهمنا الي بيحصل هناك يا جدعاان معهد الاورام
emotional_support_and_prayers	معهد الاورام يارب سلم واحفظ المرضي والناس اللي هناك لا حول ولا قوه الا بالله معهد الاورام
opinions_and_criticism	انفجار المنيل هي هتطلع قنبله في عربيه ولا ايه انفجار المنيل
emotional_support_and_prayers	معهد الاورام في انفجار حصل في معهد الاورام والناس مش داريانه اللهم نجينهم يارب
affected_individuals_and_help	عاجل معهد الاورام المنيل القصر العيني عاجل وزيره الصحه تصل معهد ناصر لمتابعه حاله المصابين في حادث معهد الاورام معهد الاورام المنيل القصر العيني
emotional_support_and_prayers	معهد الاورام يا رب سترك يا رب سلم اللهم احفظ مصر واهلها معهد الاورام
affected_individuals_and_help	اليوم السابع معهد الاورام المنيل اليوم السابع مصدر امني مصرع اشخاص واصابه اخرين نتيجه حادث تصادم امام معهد الاورام المنيل معهد الاورام
caution_advice_and_crisis_updates	عاجل المنيل عاجل مصدر امني وقوع انفجار امام معهد الاورام نتيجه اصطدام سياره ملاكي تسير عكس الاتجاه بـ سيارات المنيل
emotional_support_and_prayers	معهد الاورام معهد الاورام لا حول ولا قوه الا بالله
affected_individuals_and_help	مصر الجيزه معهد الاورام عاجل مصر وسائل اعلام مصريه سقوط مصابين في انفجار سياره امام معهد الاورام القومي في المنيل بمحافظه الجيزه معهد الاورام
affected_individuals_and_help	معهد الاورام الصحه مصابا في الحصر المبدئي لانفجار المعهد القومي للاورام يارب سلم معهد الاورام
emotional_support_and_prayers	معهد الاورام الصحه مصابا في الحصر المبدئي لانفجار المعهد القومي للاورام يارب سلم معهد الاورام
caution_advice_and_crisis_updates	معهد الاورام فيديو يكشف تفاصيل جديده من داخل انفجار معهد الاورام
affected_individuals_and_help	معهد الاورام
caution_advice_and_crisis_updates	معهد الاورام شهود عيان يروون تفاصيل انفجار معهد الاورام
caution_advice_and_crisis_updates	الشروق معهد الاورام الشروق بالصور اضرار جسيمه وسيارات متفحمه جراء انفجار محيط معهد الاورام معهد الاورام
caution_advice_and_crisis_updates	بوابه الوفد رئيس جامعه القاهره معهد الاورام بوابه الوفد رئيس جامعه القاهره الانفجار خارج معهد الاورام للتفاصيل
caution_advice_and_crisis_updates	معهد الاورام النيابه العامه تنتقل لحادث معهد الاورام
affected_individuals_and_help	معهد الاورام معهد الاورام اصطدمت بالمواجهه بعدد سيارات الامر الذي ادي الي حدوث انفجار نتيجه الاصطدام مما اسفر عن مصرع اشخاص واصابه اخرين تم نقلهم للمستشفي لتلقي العلاج وتم اتخاذ الاجراءات القانونيه
caution_advice_and_crisis_updates	معهد الاورام معهد الاورام اصطدمت بالمواجهه بعدد سيارات الامر الذي ادي الي حدوث انفجار نتيجه الاصطدام مما اسفر عن مصرع اشخاص واصابه اخرين تم نقلهم للمستشفي لتلقي العلاج وتم اتخاذ الاجراءات القانونيه
affected_individuals_and_help	المنيل بعد انفجار سياره بالقرب منه وسقوط قتيلا واصابه اخرين اخلاء مبني معهد الاورام في المنيل واغلاق طريق الكورنيش المؤدي اليه والمطافي تدفع بـ عربه اضافيه
infrastructure_and_utilities_damage	المنيل بعد انفجار سياره بالقرب منه وسقوط قتيلا واصابه اخرين اخلاء مبني معهد الاورام في المنيل واغلاق طريق الكورنيش المؤدي اليه والمطافي تدفع بـ عربه اضافيه
caution_advice_and_crisis_updates	المنيل بعد انفجار سياره بالقرب منه وسقوط قتيلا واصابه اخرين اخلاء مبني معهد الاورام في المنيل واغلاق طريق الكورنيش المؤدي اليه والمطافي تدفع بـ عربه اضافيه
affected_individuals_and_help	معهد الاورام وزاره الصحه وفاه واصابه في حادث معهد الاورام حتي الان
opinions_and_criticism	معهد الاورام انفجار اسطوانه غاز داخل معهد الاورام في المنيل والصور ومقاطع الفيديو سيارات تحترق خارج المعهد ودخلت الهاشتاق ولا خبر مثل الاخر كله يختلف بس الصور ومقاطع الفيديو نفسها لهدرجه غابه المصداقيه في نقل الخبر بالصحافه المصريه
opinions_and_criticism	معهد الاورام هو مش نظريه مؤامره ولا حاجه بس كالعاده الروايه مش متسقه مع الاعداد وكم الدمار الناشئ مش متعودين علي انفجار سيارات في مصر لاسباب كالسير عكس الاتجاه كذلك مقتل واصابه عشرات في ساعه متاخره في منطقه زي معهد الاورام الكلام مش متسق مع بعضه ولا منطقي معهد الاورام
affected_individuals_and_help	القصر العيني معهد الاورام القريب من القصر العيني يتوجه للتبرع بالدم لانه محتاج اكيد بعد كميه الاصابات دي ربنا يحفظ الغلابه ويجزيكم خيرا ويحفظ مصر واهلها من كل شر وسوء معهد الاورام
emotional_support_and_prayers	القصر العيني معهد الاورام القريب من القصر العيني يتوجه للتبرع بالدم لانه محتاج اكيد بعد كميه الاصابات دي ربنا يحفظ الغلابه ويجزيكم خيرا ويحفظ مصر واهلها من كل شر وسوء معهد الاورام
caution_advice_and_crisis_updates	معهد الاورام معهد الاورام صرح مصدر امني انه مساء اليوم الجاري وحال سير احدي السيارات الملاكي المسرعه عكس الاتجاه بطريق الخطا بشارع كورنيش النيل امام معهد الاورام بدائره قسم شرطه السيده زينب
emotional_support_and_prayers	معهد الاورام ربنا يستر معهد الاورام
affected_individuals_and_help	معهد الاورام القاهره صحيفه مكه الصحه المصريه قتيلا في حريق ناتج عن اصطدام سياره قرب معهد الاورام في القاهره صحيفه مكه
emotional_support_and_prayers	معهد الاورام معهد الاورام يارب سلم علي المرضي وكل شخص لمحيط المكان ويرحم كل متوفي ويشفي كل مريض ومصاب
affected_individuals_and_help	المنيل عااجل الصحه المصريه وفاه شخص واصابه الاخرين المنيل
affected_individuals_and_help	معهد الاورام الصحه سياره اسعاف لنقل مصابي حادث معهد الاورام بالمنيل
caution_advice_and_crisis_updates	معهد الاورام الصحه سياره اسعاف لنقل مصابي حادث معهد الاورام بالمنيل
infrastructure_and_utilities_damage	عاجل المنيل معهد الاورام صدي البلد البلد عاجل حريق المنيل خارج معهد الاورام وتاثر واجهه المعهد صدي البلد البلد
affected_individuals_and_help	عاجل معهد الاورام المنيل القصر العيني عاجل الصحه الدفع بـ سياره اسعاف لنقل مصابي معهد الاورام معهد الاورام المنيل القصر العيني
caution_advice_and_crisis_updates	عاجل معهد الاورام المنيل القصر العيني عاجل الصحه الدفع بـ سياره اسعاف لنقل مصابي معهد الاورام معهد الاورام المنيل القصر العيني
caution_advice_and_crisis_updates	المنيل وقع انفجار منذ لحظات امام معهد الاورام بمنطقه المنيل روايات شهود العيان تؤكد ان ثمه اربع سيارات انفجرت امام المعهد والبعض الاخر يؤكد انفجار خط الاكسجين للمعهد ربنا يستر
affected_individuals_and_help	معهد الاورام الصحه تعلن الحصيله المبدئيه لمصابي حادث معهد الاورام
caution_advice_and_crisis_updates	جامعه القاهره معهد الاورام صدي البلد البلد جامعه القاهره سياره تسير عكس الاتجاه سبب الانفجار امام معهد الاورام صدي البلد البلد
caution_advice_and_crisis_updates	عاجل المنيل معهد الاورام عاجل شاهد الصور الاولي من حريق محيط معهد الاورام ب المنيل معهد الاورام
opinions_and_criticism	معهد الاورام هاله زايد بعد انفحار معهد الاورام كده غالبا هاله زايد هتمشي وهيجيبوا مدير اداره الخدمات الطبيه في الجيش يمسكوه وزير صحه
opinions_and_criticism	المنيل معهد الاورام كانوا عارفين باللي هيحصل المنيل معهد الاورام
caution_advice_and_crisis_updates	المنيل بيان وزاره الداخليه عن حادثه المنيل
opinions_and_criticism	معهد الاورام مره قطر ومره معهد اورام معهد الاورام
caution_advice_and_crisis_updates	عاجل وزيره الصحه معهد ناصر معهد الاورام صدي البلد البلد عاجل وزيره الصحه تصل معهد ناصر لمتابعه مصابي حادث معهد الاورام صدي البلد البلد
emotional_support_and_prayers	معهد الاورام المنيل انا لله وانا اليه راجعون لسه بفتح التلفزيون اشوف الاخبار ١٦ قتيل في حريق ناتج عن اصطدام سياره وواضح من الخبر ان العدد مرشح للزياده يارب سلم معهد الاورام المنيل
opinions_and_criticism	معهد الاورام المنيل انا لله وانا اليه راجعون لسه بفتح التلفزيون اشوف الاخبار ١٦ قتيل في حريق ناتج عن اصطدام سياره وواضح من الخبر ان العدد مرشح للزياده يارب سلم معهد الاورام المنيل
caution_advice_and_crisis_updates	معهد الاورام مصدر امني اثناء سير احدي السيارات الملاكي المسرعه بشارع كورنيش النيل امام معهد الاورام بدائره قسم شرطه السيده زينب اصطدمت بالمواجهه بعدد سيارات مما ادي لحدوث انفجار
caution_advice_and_crisis_updates	معهد الاورام المنيل عاجل حادث معهد الاورام ناجم عن تصادم سياره تسير عكس الاتجاه بالـ المنيل
emotional_support_and_prayers	معهد الاورام الموضوع صعب جدا ربنا يسلم معهد الاورام
affected_individuals_and_help	المنيل الصحه مصابا في الحصر المبدئي لانفجار المعهد القومي للاورام المنيل معهد الاورام
affected_individuals_and_help	المنيل الصحه وفاه ١٦ مواطن واصابه ٢١ اخرين في حادث معهد الاورام حتي الان المنيل
affected_individuals_and_help	المنيل القاهره مصر عاجل التلفزيون المصري مصرع اشخاص واصابه اخرين جراء حادث تصادم عدد من السيارات بحي المنيل في القاهره مصر
infrastructure_and_utilities_damage	عاجل الاعلي للجامعات معهد الاورام صدي البلد البلد عاجل الاعلي للجامعات حريق المنيل خارج معهد الاورام وتاثر واجهه المعهد صدي البلد البلد
caution_advice_and_crisis_updates	عاجل الاعلي للجامعات معهد الاورام صدي البلد البلد عاجل الاعلي للجامعات حريق المنيل خارج معهد الاورام وتاثر واجهه المعهد صدي البلد البلد
opinions_and_criticism	المنيل معهد الاورام لا وبص الهبد بتفاصيل دقيقه اسطوانه اكسجين الدور الثاني و طلعت عربيه مفخخه المنيل معهد الاورام
caution_advice_and_crisis_updates	معهد الاورام الروايه الاصح هي اصدام سياره بعربه نقل محمله اسطوانات اكسجين قوه الانفجار دي بتقول كده معهد الاورام
emotional_support_and_prayers	معهد الاورام ربنا يرحم شهدائنا معهد الاورام
affected_individuals_and_help	عاجل المنيل عاجل مصدر امني مصرع اشخاص واصابه اخرين اثر الانفجار الذي وقع امام معهد الاورام المنيل
emotional_support_and_prayers	معهد الاورام ربنا يلطف بالناس معهد الاورام
affected_individuals_and_help	عاجل معهد الاورام المنيل القصر العيني عاجل عميد قصر العيني استقبلنا حاله نتيجه حريق محيط معهد الاورام معهد الاورام المنيل القصر العيني
opinions_and_criticism	معهد الاورام المختفيين قسريا مؤتمر الشباب او انهم يظهروا ان الارهابيين يا حرام متوحشين وراحين يعملوا تفجير عند معهد الاورام وفي الحاله دي لما يصفي ولا شخص من المختفيين قسريا محدش يعترض والمطبلتيه يلاقوا شغل يغطي علي فضيحته في مؤتمر الشباب
affected_individuals_and_help	معهد الاورام معهد الاورام اليوم السابع مصدر امني مصرع اشخاص واصابه اخرين نتيجه حادث تصادم
caution_advice_and_crisis_updates	معهد الاورام المنيل جامعه القاهره تصادم السيارات سبب الانفجار امام معهد الاورام المنيل معهد الاورام
caution_advice_and_crisis_updates	معهد الاورام الصحه تدفع ٢٥ سياره اسعاف لموقع انفجار معهد الاورام
opinions_and_criticism	معهد الاورام لا حول ولا قوه الا بالله العلي العظيم ماذا يحدث في مصر انا لله وانا اليه راجعون لابد من اقاله وزيره الصحه معهد الاورام
opinions_and_criticism	معهد الاورام ايوه وظاهر في الفيديو في التويته سياره مولعه في الغالب دي اللي انفجرت الانفجار امام معهد الاورام وسقوط مصابين
opinions_and_criticism	معهد الاورام معهد الاورام اختلفت الروايات ومفيش صبر لغايه ما وزاره الصحه او الداخليه تنزل بيان اصبروا يا مصريين وبطلوا هري وادعوا ربنا يستر
affected_individuals_and_help	معهد الاورام مصدر امني مصرع ٥ اشخاص واصابه ١٥ في حادث خارج معهد الاورام
caution_advice_and_crisis_updates	المنيل اكسترا نيوز في النشره من دقائق في خبر حادثه المنيل لم تذكر السبب وان التحقيقات جاريه ياريت نبطل فتي وهري لغايه مايكون في خبر رسمي عن مسببات الحادث
opinions_and_criticism	المنيل اكسترا نيوز في النشره من دقائق في خبر حادثه المنيل لم تذكر السبب وان التحقيقات جاريه ياريت نبطل فتي وهري لغايه مايكون في خبر رسمي عن مسببات الحادث
caution_advice_and_crisis_updates	معهد الاورام رئيس جامعه القاهره الحريق امام معهد الاورام وليس بداخله
caution_advice_and_crisis_updates	الانفجار معهد الاورام القاهره تفاصيل الانفجار الذي وقع بمحيط معهد الاورام بـ القاهره
opinions_and_criticism	معهد الاورام المنيل السير عكس الاتجاه هو جريمه الشروع في قتل معهد الاورام المنيل
affected_individuals_and_help	عاجل الصحه معهد الاورام الحرير نيوز عاجل الصحه وفاه مواطنا واصابه اخرين في حادث معهد الاورام الحرير نيوز
opinions_and_criticism	معهد الاورام المنيل اللي عايز يتابع حريق معهد الاورام في المنيل يتابع القناه المعاديه المموله قنواتنا مش فاضيه
affected_individuals_and_help	معهد الاورام قتيل و جريح معهد الاورام
emotional_support_and_prayers	معهد الاورام المنيل لا حول ولا قوه الا بالله العلي العظيم انا لله وانا اليه راجعون تعددت الاسباب والموت واحد ربنا يرحم المتوفين ويشفي كل المصابين يارب العالمين معهد الاورام المنيل
caution_advice_and_crisis_updates	القاهره انفجار معهد الاورام القاهره قال مصدر امني ان الانفجار تسبب في تفحم وحرق كامل لبضع سيارات بمحيط المعهد وتهشم زجاج بعض المباني المجاوره انفجار معهد الاورام
affected_individuals_and_help	معهد الاورام المنيل معهد الاورام ياارب سلم ياارب القريب للمكان ويقدر يساعد او يتبرع بالدم ربنا يجازيه خير ويحفظه ويحفظ اسرته ياارب المنيل
emotional_support_and_prayers	معهد الاورام المنيل معهد الاورام ياارب سلم ياارب القريب للمكان ويقدر يساعد او يتبرع بالدم ربنا يجازيه خير ويحفظه ويحفظ اسرته ياارب المنيل
opinions_and_criticism	معهد الاورام كل يوم حادثه جديده فام البلد دي ربنا يعافينا ويخرجنا منها سالمين معهد الاورام
emotional_support_and_prayers	معهد الاورام اللهم رحماك بالجرحي والمصابين والطف بمرضي معهد الاورام
caution_advice_and_crisis_updates	بوابه الوفد جامعه القاهره معهد الاورام بوابه الوفد جامعه القاهره تكشف السبب الحقيقي وراء انفجار معهد الاورام للتفاصيل
caution_advice_and_crisis_updates	معهد الاورام مدير معهد الاورام لا صحه لانفجار اسطوانه اكسجين داخل المعهد والانفجار حدث خارج المعهد والمعلومات المبدئيه تؤكد انه حدث اثر حادث تصادم لسياره كانت تسير عكس الاتجاه
caution_advice_and_crisis_updates	معهد الاورام معهد الاورام وصول القوات المسلحه بمحيط حادث انفجار المنيل لتقديم الدعم
affected_individuals_and_help	المنيل القاهره مصر عاجل وزاره الصحه المصريه ارتفاع عدد ضحايا حادث تصادم حي المنيل بـ القاهره الي قتيلا مصر
caution_advice_and_crisis_updates	عاجل الداخليه معهد الاورام صدي البلد البلد معهد الاورام عاجل الداخليه سياره مسرعه تسببت في انفجار محيط معهد الاورام صدي البلد البلد معهد الاورام
affected_individuals_and_help	عاجل المنيل عاجل اعلنت وزاره الصحه والسكان مصرع مواطنا واصابه اخرين حتي الان جراء انفجار وقع امام المعهد القومي للاورام بـ المنيل المصدر المصري اليوم
emotional_support_and_prayers	معهد الاورام لا حول ولا قوه الا بالله رحم الله ضحايا حادث المعهد القومي للاورام ورزق اهلهم الصبر والسلوان ويارب الشفاء العاجل للمصابين معهد الاورام
caution_advice_and_crisis_updates	الشروق معهد الاورام الشروق مدير امن القاهره يتفقد موقع حريق معهد اورام المنيل معهد الاورام
affected_individuals_and_help	معهد الاورام معهد الاورام يتم الان اخلاء كامل لجميع المرضي بالمعهد الي معهد ناصر ومستشفي هرمل للاورام
caution_advice_and_crisis_updates	عاجل المنيل معهد الاورام عاجل المكتب الاعلامي لجامعه القاهره اثار الحريق الذي وقع منذ قليل امام معهد الاورام لم تمتد الي الداخل المنيل معهد الاورام
affected_individuals_and_help	عاجل الصحه معهد الاورام عاجل الصحه مصرع مواطنا واصابه اخرين في حادث محيط معهد الاورام
emotional_support_and_prayers	معهد الاورام معهد الاورام ربنا يستر علي المصابين و ينجي الناس
opinions_and_criticism	معهد الاورام معهد الاورام ياريت الناس تترحم علي الي ماتو وبلاش فتي بقي وكل واحد صاحي اعد علي الكنبه بيكتب راي والمفروض كان يحص والمفروض كان يتعمل اكيد هيعملو هما الي المفروض يتعمل مش مستنين الفتي بتاع الناس
emotional_support_and_prayers	معهد الاورام معهد الاورام لا حول ولا قوه الا بالله
affected_individuals_and_help	المنيل عاجل الصحه مصرع مواطنا واصابه في انفجار المنيل حصيله مبدئيه
opinions_and_criticism	المنيل معهد الاورام ولا قناه اخبار واحده عندنا بتقول ايه اللي حصل ولا واحده المنيل معهد الاورام
affected_individuals_and_help	المنيل اداره معهد القومي للاورام نقلت عدد من المرضي الي مستشفي المنيره المنيل
caution_advice_and_crisis_updates	النيابه معهد الاورام صدي البلد البلد النيابه تندب فريقا من المعمل الجنائي لبيان سبب انفجار خارج معهد الاورام صدي البلد البلد
caution_advice_and_crisis_updates	عاجل المنيل معهد الاورام عاجل المكتب الاعلامي لجامعه القاهره جميع المرضي والعاملين في معهد الاورام القومي بخير المنيل معهد الاورام
opinions_and_criticism	المنيل المنيل ولا قناه يا ولاد الحرام عامله تغطيه
emotional_support_and_prayers	معهد الاورام معهد الاورام ربنا يطمنا علي المرضي ويطمن زويهم ويحفظ مصر واهلها من كيد الفجار ومن كل ذي شر
opinions_and_criticism	المنيل يا جماعه هو اللي في المنيل ده حادث ولا انفجار في معهد الاورام ولا ايه بالضبط فيه مواقع بتقول انفجار وقنوات مصريه بتقول حادث المنيل
caution_advice_and_crisis_updates	معهد الاورام القصر العيني المنيل قوات الدفاع المدني تسيطر علي انفجار شارع البحر الصغير بالمنيل معهد الاورام القصر العيني المنيل
opinions_and_criticism	معهد الاورام صوره ابرك من مليون خطبه معهد الاورام
emotional_support_and_prayers	معهد الاورام رحماك يارب بالمرضي والضعفاء معهد الاورام
caution_advice_and_crisis_updates	عاجل معهد الاورام القصر العيني المنيل عاجل اول تعليق من مدير معهد الاورام بشان انفجار المنيل معهد الاورام القصر العيني المنيل
caution_advice_and_crisis_updates	معهد الاورام المصري اليوم في محيط حادث معهد الاورام القومي لحظه بلحظه
affected_individuals_and_help	المنيل المنيل يا ليله سوده ١٦ واحد
opinions_and_criticism	المنيل المنيل يا ليله سوده ١٦ واحد
affected_individuals_and_help	المنيل مصدر امني مصرع واصابه عدد من المواطنين في انفجار المعهد القومي للاورام معهد الاورام المنيل
caution_advice_and_crisis_updates	المنيل مصدر امني مصرع واصابه عدد من المواطنين في انفجار المعهد القومي للاورام معهد الاورام المنيل
opinions_and_criticism	المنيل ايه كميه الافتاء والاسفاف والهبل اللي حاصل علي العاشتاج ده المنيل
emotional_support_and_prayers	معهد الاورام ربنا يسترها و يسلم الناس من كل اذي و ياطف بيهم معهد الاورام
opinions_and_criticism	هاله زايد لاتصلح وزيره معهد الاورام خلي وزيره الصحه تفرح اكتر كل يوم بتخرب علي دماغها يلا هنشوف هتطلع تقول الصيادله السبب في اللي حصل امتي هاله زايد لاتصلح وزيره معهد الاورام
opinions_and_criticism	معهد الاورام انا جبت خريطه القاهره علي جوجول ماب مفيش اي حاجه ذات اهميه امنيه بجانب معهد الاورام
affected_individuals_and_help	معهد الاورام المنيل القصر العيني عاجل صور نقل المصابين في حادث انفجار بمحيط معهد الاورام شاهد معهد الاورام المنيل القصر العيني
affected_individuals_and_help	المنيل امي اتنطرت من ع السرير من قوه الانفجار مع ان بيتها بعيد عن المكان المنيل
affected_individuals_and_help	معهد الاورام المنيل القاهره مصر عاجل وزاره الصحه المصريه قتيلا و جريحا جراء انفجار عدد من السيارات امام معهد الاورام بمنطقه المنيل في القاهره مصر
affected_individuals_and_help	حادث سير معهد الاورام مصر قتيلا و مصابا في حريق نجم عن حادث سير قرب معهد الاورام بالقاهره اخلاء معهد الاورام من المرضي والطاقم الطبي احترازيا بعد تصدعات في المبني المجاور للحادث
infrastructure_and_utilities_damage	حادث سير معهد الاورام مصر قتيلا و مصابا في حريق نجم عن حادث سير قرب معهد الاورام بالقاهره اخلاء معهد الاورام من المرضي والطاقم الطبي احترازيا بعد تصدعات في المبني المجاور للحادث
caution_advice_and_crisis_updates	حادث سير معهد الاورام مصر قتيلا و مصابا في حريق نجم عن حادث سير قرب معهد الاورام بالقاهره اخلاء معهد الاورام من المرضي والطاقم الطبي احترازيا بعد تصدعات في المبني المجاور للحادث
opinions_and_criticism	معهد الاورام المنيل عايزين نفهم هو انفجار اسطوانه اكسجين ولا انفجار خزان اكسجين ولاتصادم ثلاث سيارات وجها لوجه وهل انفجار سياره ينزع شبابيك معهد الاورام ويتم اخلاء المبني تحسبا لسقوطه ده غير عدد الضحايا المرعب ١٦ حتي الان مين يقولنا الحقيقه في جمهوريه الموز العسكريه معهد الاورام المنيل
affected_individuals_and_help	المنيل بيان وزاره الصحه اعلنت وزاره الصحه والسكان في بيان رسمي عن ارتفاع عدد ضحايا حادث انفجار معهد الاورام الي فردا المنيل
opinions_and_criticism	معهد الاورام يارب انا مصري مليش غيرك يارب معهد الاورام
infrastructure_and_utilities_damage	معهد الاورام المنيل القصر العيني قوات الامن تغلق الطريق من عبد المنعم رياض حتي معهد الاورام معهد الاورام المنيل القصر العيني
affected_individuals_and_help	معهد الاورام الصحه ارتفاع حصيله وفيات حادث معهد الاورام
affected_individuals_and_help	عاجل معهد الاورام عاجل مصدر امني مصرع اشخاص واصابه اخرين نتيجه حادث تصادم امام معهد الاورام و اكد انه حال سير احدي السيارات الملاكي المسرعه عكس الاتجاه بطريق الخطاء بشارع كورنيش النيل امام معهد الاورام اصطدمت بالمواجهه بـ سيارات الامر الذي ادي حدوث انفجار نتيجه الاصطدام
caution_advice_and_crisis_updates	عاجل معهد الاورام عاجل مصدر امني مصرع اشخاص واصابه اخرين نتيجه حادث تصادم امام معهد الاورام و اكد انه حال سير احدي السيارات الملاكي المسرعه عكس الاتجاه بطريق الخطاء بشارع كورنيش النيل امام معهد الاورام اصطدمت بالمواجهه بـ سيارات الامر الذي ادي حدوث انفجار نتيجه الاصطدام
emotional_support_and_prayers	معهد الاورام لا حول ولا قوه الا بالله الطف يارب معهد الاورام
opinions_and_criticism	معهد الاورام حتي معهد الاورام يا سفله يا مجرميين
affected_individuals_and_help	المنيل القاهره القاهره عاجل وزاره الداخليه المصريه تم نقل مصابي حادث المنيل بـ القاهره لتلقي العلاج وجار اتخاذ الاجراءات القانونيه القاهره
caution_advice_and_crisis_updates	المنيل القاهره القاهره عاجل وزاره الداخليه المصريه تم نقل مصابي حادث المنيل بـ القاهره لتلقي العلاج وجار اتخاذ الاجراءات القانونيه القاهره
caution_advice_and_crisis_updates	معهد الاورام معهد الاورام اكد المكتب الاعلامي لجامعه القاهره ان جميع المرضي والعاملين في معهد الاورام القومي بخير مشيرٱ الي ان اثارالحريق الضخم الذي اندلع منذ قليل خارج المعهد لم تمتد اثاره الي داخل المعهد ومستشفياته كما يروج البعض
caution_advice_and_crisis_updates	المنيل اثار انفجار المنيل شاهد فيديو وصور
caution_advice_and_crisis_updates	النيابه صدي البلد البلد معهد الاورام النيابه تامر بالاستعلام عن السياره المتسببه في الحادث صدي البلد البلد معهد الاورام
opinions_and_criticism	معهد الاورام مش معقول يكون الانفجار ده كله بسبب تصادم عربيات عموما نتمني نشوف التحقيقات هتوصل لايه معهد الاورام
opinions_and_criticism	معهد الاورام الشعب هو اللي بيتعامل كارثه و انفجار و فوضي لا مثيل لها معهد الاورام
caution_advice_and_crisis_updates	المنيل عاجل جامعه القاهره جميع المرضي والعاملين بالمعهد القومي للاورام بخير المنيل
caution_advice_and_crisis_updates	انفجار المنيل معهد الاورام انفجار المنيل معهد الاورام سيارات الاسعاف وهي تحاول الاسراع لانقاذ المصابين يارب رحمتك واشفي كل مصاب يارب بحق هذه الايام
emotional_support_and_prayers	انفجار المنيل معهد الاورام انفجار المنيل معهد الاورام سيارات الاسعاف وهي تحاول الاسراع لانقاذ المصابين يارب رحمتك واشفي كل مصاب يارب بحق هذه الايام
caution_advice_and_crisis_updates	الصحه معهد الاورام تفاصيل بيان الصحه حول حادث معهد الاورام
opinions_and_criticism	معهد الاورام كل يوم نزيف معهد الاورام
affected_individuals_and_help	معهد الاورام يارب ياتخرجنا من البلد ديه يا تاخدنا من الدنيا خالص ربنا يرحم الموتي ويصبر اهلهم معهد الاورام
opinions_and_criticism	معهد الاورام يارب ياتخرجنا من البلد ديه يا تاخدنا من الدنيا خالص ربنا يرحم الموتي ويصبر اهلهم معهد الاورام
emotional_support_and_prayers	المنيل المنيل حزين لما حدث بمعهد الاورام بالمنيل واتمني الشفاء لجميع المصابين
emotional_support_and_prayers	معهد الاورام لا حول ولا قوه الا بالله معهد الاورام
emotional_support_and_prayers	انفجار المنيل انفجار معهد الاورام انفجار المنيل انفجار معهد الاورام يارب سلم
caution_advice_and_crisis_updates	معهد الاورام معهد الاورام في انفجار كبير هناك و وفيات ومصابين ربنا يستر
emotional_support_and_prayers	معهد الاورام الطف بينا ياا رب في مصيبتنا و صبر اهاليهم و ارحم شهدائهم و اشفي مصابينهم معهد الاورام
opinions_and_criticism	المنيل معهد الاورام المنيل اطمنوا يجدعان اليوم السابع بيقول كل القتلي من الماره مفيش حاجه كان ناقص يقول ايه اللي وداهم هناك معهد الاورام
emotional_support_and_prayers	معهد الاورام البقاء لله في اللي ماتوا وربنا يشفي ويصبر اهل المصابين في انفجار معهد الاورام معهد الاورام
affected_individuals_and_help	عاجل معهد الاورام المنيل عاجل وزاره الصحه المصريه قتيلا و جريحا جراء انفجار عدد من السيارات امام معهد الاورام بمنطقه المنيل
opinions_and_criticism	معهد الاورام لا حول و لا قوه الا بالله يعني حتي المرضي مسلموش من تفجيراتكم ربنا ياخدكم يا رب ياللي بتاذوا الناس خصوصا الناس الغلابه دول مش كفايه عليهم المرض و الفقر و المستشفيات اللي زي الزفت معهد الاورام
affected_individuals_and_help	التحرير معهد الاورام التحرير الصحه وفاه مواطن واصابه اخرين في حادث معهد الاورام حتي الان
caution_advice_and_crisis_updates	فيتو عاجل معهد الاورام فيتو عاجل مصدر امني تصادم سيارات امام معهد الاورام وراء الحادث
opinions_and_criticism	معهد الاورام ياريت الي عنده اخبار مؤكده عن معهد الاورام يقول و حد يطمنا علي الناس الي هناك عشان في اخبار كتير عكس بعض
opinions_and_criticism	المنيل لا حول ولا قوه الا بالله يعني عربيه جايه عكس تسببت ف كارثتين هو لو مامتش قانون المرور قال مؤبد صح مش كفايه يارب لطفك المنيل
emotional_support_and_prayers	معهد الاورام استرها يا رب معهد الاورام
caution_advice_and_crisis_updates	المنيل جامعه القاهره جميع المرضي والعاملين بالمعهد القومي للاورام بخير المنيل معهد الاورام
caution_advice_and_crisis_updates	معهد الاورام المنيل القاهره مصر عاجل وزاره الداخليه المصريه انفجار معهد الاورام بمنطقه المنيل في القاهره نجم عن اصطدام سياره ملاكي تسير عكس الاتجاه بـ سيارات مصر
emotional_support_and_prayers	معهد الاورام لاحول ولاقوه الا بالله هو كل عيد مصيبه معهد الاورام
caution_advice_and_crisis_updates	معهد الاورام عاجل النائب العام المصري يامر بانتقال فريق من النيابه لمعاينه الحادث امام معهد الاورام
emotional_support_and_prayers	معهد الاورام عوضنا علي الله معهد الاورام
emotional_support_and_prayers	معهد الاورام معهد الاورام يارب سترك ورضاك
caution_advice_and_crisis_updates	عاجل المنيل معهد الاورام عاجل جامعه القاهره تشكيل غرفه طواريء وعمليات لمتابعه التطورات وتشكيل لجان فنيه لمعاينه منشات المعهد المنيل معهد الاورام
emotional_support_and_prayers	معهد الاورام
caution_advice_and_crisis_updates	المنيل صور من محيط انفجار سياره بالقرب من معهد الاورام في المنيل والتي قالت السلطات انه نتج عن اصطدامها بـ سيارات لسيرها عكس الاتجاه مما نتج عنه انفجار ضخم تسبب في مصرع شخصا واصابه حسب وزاره الصحه
caution_advice_and_crisis_updates	عاجل معهد الاورام القصر العيني المنيل عاجل النائب العام يامر بانتقال فريق من نيابه جنوب القاهره لموقع انفجار معهد الاورام معهد الاورام القصر العيني المنيل
affected_individuals_and_help	معهد الاورام مقتل شخصا واصابه العشرات في الانفجار الذي وقع بمحيط معهد الاورام
opinions_and_criticism	معهد الاورام مع كل طلعه شمس صوت اسعاف بتفوت وسع طريق ياجدع معانا وطن بيموت معهد الاورام
emotional_support_and_prayers	معهد الاورام لاحول ولاقوه الا بالله الله يحفظ جميع المسلمين الصوت كان مرعب جدا والله يرحم كل من توفي ويشفي كل المصابين معهد الاورام
affected_individuals_and_help	معهد الاورام المنيل بالفيديو اللقطات الاولي لانفجار بمحيط معهد الاورام في المنيل مصرع واصابه تحديث مستمر للاحداث
caution_advice_and_crisis_updates	معهد الاورام المنيل بالفيديو اللقطات الاولي لانفجار بمحيط معهد الاورام في المنيل مصرع واصابه تحديث مستمر للاحداث
caution_advice_and_crisis_updates	معهد الاورام القاهره عاجل صحيفه المواطن فيديو حريق اثر انفجار امام معهد الاورام بـ القاهره عاجل صحيفه المواطن
affected_individuals_and_help	انفجار المنيل معهد الاورام انفجار عند معهد الاورام نتيجه تصادم عربيتين ادي لوقوع اصابات كثيره انفجار المنيل معهد الاورام
caution_advice_and_crisis_updates	انفجار المنيل معهد الاورام انفجار عند معهد الاورام نتيجه تصادم عربيتين ادي لوقوع اصابات كثيره انفجار المنيل معهد الاورام
emotional_support_and_prayers	معهد الاورام مصر نعزي الشعب المصري الشقيق ب شهداءه في حادث معهد الاورام حفظ الله مصر من كل مكروه
opinions_and_criticism	معهد الاورام هو احنا لو مش شغلنا الفتي هيقولوا اللي مش فتوا اهم عجيبه فيه بيانات نازله تهب علي التايم طب يا جماعه اهدوا اكرمكم الله وكله هيبان بيان الصحه والداخليه هما الاصح وكالات الانباء وخبراء التفجيرات و اشباح الحوادث اسكتوا يرحمكم الله المراره مش ناقصه معهد الاورام
affected_individuals_and_help	مصر معهد الاورام مصر تعلن عن وفاه واصابه بعد انفجار وقع بالقرب من معهد الاورام مصر معهد الاورام
emotional_support_and_prayers	المنيل لا حول ولا قوه الا بالله ان لله و ان اليه راجعون معهد الاورام المنيل
affected_individuals_and_help	المنيل معهد الاورام الحرير نيوز صور من محيط انفجار سياره بالقرب من معهد الاورام في المنيل مما نتج عنه انفجار ضخم تسبب في مصرع شخصا واصابه حسب وزاره الصحه المصريه معهد الاورام الحرير نيوز
caution_advice_and_crisis_updates	المنيل معهد الاورام الحرير نيوز صور من محيط انفجار سياره بالقرب من معهد الاورام في المنيل مما نتج عنه انفجار ضخم تسبب في مصرع شخصا واصابه حسب وزاره الصحه المصريه معهد الاورام الحرير نيوز
caution_advice_and_crisis_updates	معهد الاورام حالا اكسترا نيوز تنقل علي الهوا من موقع الحادث معهد الاورام
opinions_and_criticism	انفجار المنيل ارحل ياسيسي كوارث مصريه في عهد ابن الفقريه انفجار المنيل ارحل ياسيسي
affected_individuals_and_help	معهد الاورام حدث مصر قتيلا و مصابا في حريق ضخم نجم عن تصادم سيارتين قرب معهد الاورام بالقاهره وزاره الصحهالمصريه اخلاء معهد الاورام من المرضي والطاقم الطبي احترازيا بعد تصدعات في المبني المجاور للحادث
infrastructure_and_utilities_damage	معهد الاورام حدث مصر قتيلا و مصابا في حريق ضخم نجم عن تصادم سيارتين قرب معهد الاورام بالقاهره وزاره الصحهالمصريه اخلاء معهد الاورام من المرضي والطاقم الطبي احترازيا بعد تصدعات في المبني المجاور للحادث
caution_advice_and_crisis_updates	معهد الاورام حدث مصر قتيلا و مصابا في حريق ضخم نجم عن تصادم سيارتين قرب معهد الاورام بالقاهره وزاره الصحهالمصريه اخلاء معهد الاورام من المرضي والطاقم الطبي احترازيا بعد تصدعات في المبني المجاور للحادث
caution_advice_and_crisis_updates	معهد الاورام تلفيات معهد الاورام جراء انفجار المنيل صور
affected_individuals_and_help	معهد الاورام اخلاء معهد الاورام من المرضي والطاقم الطبي جاء كاجراء احترازي بعد حدوث تصدعات في مبني مجاور تحت الانشاء
infrastructure_and_utilities_damage	معهد الاورام اخلاء معهد الاورام من المرضي والطاقم الطبي جاء كاجراء احترازي بعد حدوث تصدعات في مبني مجاور تحت الانشاء
caution_advice_and_crisis_updates	معهد الاورام اخلاء معهد الاورام من المرضي والطاقم الطبي جاء كاجراء احترازي بعد حدوث تصدعات في مبني مجاور تحت الانشاء
irrelevant	معهد الاورام معهد الاورام اللهم اجرنا من نار جهنم
affected_individuals_and_help	معهد الاورام خالص التعازي في وفاه واصابه اخرين في حادث معهد الاورام يا رب سلم
emotional_support_and_prayers	معهد الاورام لاحول ولاقوه الا بالله اللهم اشف كل مريض وعاف كل مبتلي يا ارحم الراحمين معهد الاورام
caution_advice_and_crisis_updates	عاجل المنيل معهد الاورام عاجل النائب العام يكلف نيابه جنوب القاهره باجراء المعاينه للوقوف علي اسباب حادث معهد الاورام المنيل معهد الاورام
opinions_and_criticism	معهد الاورام واضح انها كانت حادثه جامده ربنا يرحمهم بس ليه عربيه تمشي عكسي في شارع رئيسي زي ده و اكيد ماشيه بسرعه عشان حصل انفجار كان عاوز ايه اللي ماشي عكس ده معهد الاورام
affected_individuals_and_help	التحرير معهد الاورام التحرير الداخليه مصرع اشخاص واصابه في انفجار امام معهد الاورام التفاصيل
emotional_support_and_prayers	معهد الاورام حسبي الله ونعم الوكيل معهد الاورام
emotional_support_and_prayers	معهد الاورام اللهم اغفر لهم وارحمهم يارب العالمين معهد الاورام
emotional_support_and_prayers	معهد الاورام سلم يا رب معهد الاورام
emotional_support_and_prayers	معهد الاورام معهد الاورام لا نقول الا ما يرضي ربنا ان لله وانا اليه راجعون اللهم اجرنا في مصيبتنا واخلفنا خيرا منها
opinions_and_criticism	معهد الاورام جوه ولا بره مش فارق المهم الناس اللي بتتعالج معهد الاورام
emotional_support_and_prayers	معهد الاورام لا حول ولا قوه الا بالله انا لله وانا اليه راجعون اللهم ارحمهم معهد الاورام
opinions_and_criticism	معهد الاورام يعني يا ولاد الوسخه بدل القناه مليون ومحدش يطمنا عن اللي بيحصل في بلدنا واهلنا مش فالحين غير في التعريض حسبي الله ونعم الوكيل معهد الاورام
emotional_support_and_prayers	معهد الاورام امام ذاك الالم والحزن امام تلك الفاجعه وما شابهها وكلما حاولت التفكير في مدي سوء الامر لا املك الا ان احتضن قطتي بقوه معهد الاورام
emotional_support_and_prayers	معهد الاورام رحم الله شهداء معهد الاورام وتمنياتنا بالشفاء العاجل للمصابين وخالص المواساه لاهالي الضحايا
affected_individuals_and_help	فيتو عاجل معهد الاورام فيتو عاجل النيابه تامر بتشريح جثث ضحايا حادث محيط معهد الاورام بالسيده زينب
opinions_and_criticism	معهد الاورام معهد الاورام الانفجار اللي حصل دا محدش عارف سببه في بيقول بسبب انبوبه اكسجين و في بيقولوا دا حادثه سير ادام المعهد محدش عنده خبر صحيح بس اللي معروف لحد دلوقتي واحد ماتوا ربنا يرحمهم وعدد المصابين غير معروف استرها يارب علينا احنا غلابه والله
emotional_support_and_prayers	معهد الاورام مصر معهد الاورام مصر لا حول ولا قوه الا بالله العلي العظيم خالص العزاء والمؤاساه لاهالي ضحايا الانفجار الاليم قلوبنا معكم
emotional_support_and_prayers	معهد الاورام يا الله علي الاخبار اللي توجع القلب علي بليل دي يارب صبر اهالي انفجار معهد الاورام
emotional_support_and_prayers	معهد الاورام هنا الدم يسري علي الارض ماء معهد الاورام
opinions_and_criticism	المنيل اعتقد ان تقارير الخارجيه البريطانيه عن حدث ارهابي في وسط القاهره حصل في المنيل اهو
opinions_and_criticism	معهد الاورام من قوه الانفجار الارض انهزت لحظتها معهد الاورام
emotional_support_and_prayers	معهد الاورام ربنا يستر علي معهد الاورام وربنا يشفي المصابين
affected_individuals_and_help	معهد الاورام التعليم العدل والقانون سواق ماشي عكس خبط ٣ عربيات موت ١٦ و اصاب ٢٠ انسان معهد الاورام
opinions_and_criticism	معهد الاورام التعليم العدل والقانون سواق ماشي عكس خبط ٣ عربيات موت ١٦ و اصاب ٢٠ انسان معهد الاورام
affected_individuals_and_help	معهد الاورام القصر العيني المنيل عربات الاسعاف تنقل المصابين من انفجار شارع البحر الصغير بالمنيل معهد الاورام القصر العيني المنيل
emotional_support_and_prayers	معهد الاورام اللهم الطف بينا يارب ربنا يرحم كل الي ماتوا و يشفي كل مصاب يارب معهد الاورام
emotional_support_and_prayers	معهد الاورام اللهم احفظ بلادنا من كل شر وسوء اللهم اغفر لموتي حادث معهد الاورام
affected_individuals_and_help	المنيل وزيره الصحه بتقول قتيل وكيس اشلاء و مصاب ربنا يرحم الجميع المنيل
emotional_support_and_prayers	معهد الاورام مصر اللهم احفظ مصر من شر الارهاب اللهم احفظهم بحفظك معهد الاورام مصر
caution_advice_and_crisis_updates	المنيل عاجل قرار من النائب العام بشان انفجار المنيل التفاصيل
affected_individuals_and_help	معهد الاورام عاجل اخلاء معهد الاورام وارتفاع الضحايا الي قتيلا و مصابا عاجل
affected_individuals_and_help	معهد الاورام المنيل الداخليه المصريه تصاريح رسميه بشان انفجار المنيل وزاره الصحه المصريه قتيلا و جريحا جراء انفجار عدد من السيارات امام معهد الاورام بمنطقه المنيل سبب الانفجار حسب ما قالته الداخليه المصريه ان سياره مسرعه عكس الاتجاه امام معهد الاورام تم اصطدمها بـ سيارات اخري اسفر عن وقوع الحادث
caution_advice_and_crisis_updates	معهد الاورام المنيل الداخليه المصريه تصاريح رسميه بشان انفجار المنيل وزاره الصحه المصريه قتيلا و جريحا جراء انفجار عدد من السيارات امام معهد الاورام بمنطقه المنيل سبب الانفجار حسب ما قالته الداخليه المصريه ان سياره مسرعه عكس الاتجاه امام معهد الاورام تم اصطدمها بـ سيارات اخري اسفر عن وقوع الحادث
emotional_support_and_prayers	معهد الاورام يا رب سلم معهد الاورام
emotional_support_and_prayers	معهد الاورام اللهم سلم اللهم سلم معهد الاورام
opinions_and_criticism	معهد الاورام كل صحيفه بتنشر علي هواها دا الاعلام المنافق الكاذب المضلل للحقائق حسبي الله ونعم الوكيل معهد الاورام
emotional_support_and_prayers	معهد الاورام اللهم الطف باجساد ارهقها المرض معهد الاورام
opinions_and_criticism	معهد الاورام معهد الاورام العادي بتاع مصر هنفضل طول عمرنا رخاص ولا اهتمام ولا مسئوليه واهمال واللامبالاه يارب خرجنا منها علي هير واحسن خاتمتنا حاجه زفت الوفت خالص قرف
caution_advice_and_crisis_updates	محمد صلاح المنيل محمد صلاح عبر تويتر يعلن دعمه لضحايا انفجار معهد الاورام بـ المنيل قبل قليل
emotional_support_and_prayers	معهد الاورام
opinions_and_criticism	معهد الاورام التغطيه التليفزيونيه فين معهد الاورام
opinions_and_criticism	معهد الاورام الحمد لله علي نعمه السوشيال ميديا وحسبي الله ونعم الوكيل في اعلامنا الداعر معهد الاورام
emotional_support_and_prayers	المنيل
opinions_and_criticism	معهد الاورام اقاله وزيره الصحه معهد الاورام لو فعلا اللي حصل بسبب انفجار اسطوانه اكسجين يبقي لازم الست اللي سايبه الامور دي ومركزه مع وزن وطرحه الدكاتره تتشال ويجي حد بيفهم اقاله وزيره الصحه
opinions_and_criticism	معهد الاورام غير مقنع اصتدام ثلاث سيارات يؤدي لذلك الانفجار معهد الاورام
emotional_support_and_prayers	معهد الاورام وان شئت حرقا معهد الاورام
emotional_support_and_prayers	معهد الاورام مصر الاصيل رحمهم الله وغفر لهم خالص تعازينا لاسر ضحايا حادث معهد الاورام ونتمني الشفاء العاجل للمصابين وانا لله وانا اليه راجعون اللهم احفظ مصر وسائر بلاد المسلمين الاصيل
emotional_support_and_prayers	معهد الاورام رحم الله ضحايا و مصابين حادث معهد الاورام اسالكم الدعاء لهم معهد الاورام
emotional_support_and_prayers	معهد الاورام معهد الاورام اللهم احفظ مصر واهلها
opinions_and_criticism	معهد الاورام صوت الانفجار كان مسموع وواضح احنا في المقطم سمعناه حادث طريق يعمل دا معهد الاورام
emotional_support_and_prayers	معهد الاورام المنيل لا اله الا الله ربنا يرحمنا برحمته معهد الاورام المنيل
emotional_support_and_prayers	معهد الاورام انا لله وانا اليه راجعون اللهم اغفر لهم وارحمهم وصبر اهلهم الله يحفظ مصر واهلها الـطيبين من كل شر معهد الاورام
affected_individuals_and_help	عاجل الصحه اكسترا نيوز المنيل معهد الاورام عاجل وزيره الصحه لـ اكسترا نيوز تم اخلاء معهد الاورام وتحويل حاله الي مستشفيات اخري المنيل معهد الاورام
emotional_support_and_prayers	معهد الاورام معهد الاورام لا حول ولا قوه الا بالله عدد الضحايا مرعب ربنا يرحمهم ويعجل بالشفاء للمصابين
affected_individuals_and_help	معهد الاورام وزيره الصحه تصريحات لاكسترا نيوز من مستشفي معهد ناصر قتيلا و مصابا بينهم اثنان في حاله حرجه وكيس اشلاء نتيجه انفجار بمحيط معهد الاورام
opinions_and_criticism	معهد الاورام معهد الاورام ربنا يعديه علي خير ياعني هما نقصين لله الامر من قبله ومن بعده وحسبان الله ونعم الوكيل اللي اتضباب في الحريق واكيد ده سباب اهمال
emotional_support_and_prayers	مصر معهد الاورام ربنا يحمي مصر دايما و يبعد عنها اي مكروه كل التعازي و الدعم لاهلنا في الحادث الاليم ده و ربنا يصبرهم و يقويهم معهد الاورام
emotional_support_and_prayers	معهد الاورام يارب لطفك معهد الاورام
opinions_and_criticism	المنيل معهد الاورام العربيات متفحمه سعتك تصادم يور اس المنيل معهد الاورام
caution_advice_and_crisis_updates	الشروق معهد الاورام الشروق القوات المسلحه في موقع انفجار محيط معهد الاورام لتقديم الدعم معهد الاورام
caution_advice_and_crisis_updates	عاجل الصحه المنيل معهد الاورام عاجل لقاء خاص مع وزيره الصحه د هاله زايد عقب حادث معهد الاورام المنيل معهد الاورام
emotional_support_and_prayers	معهد الاورام يارب الطف بعبادك معهد الاورام
emotional_support_and_prayers	انفجار المنيل معهد الاورام انفجار معهد الاورام انفجار المنيل معهد الاورام انفجار معهد الاورام يارب كن معهم والطف بحالهم واشف مرضاهم وارحم موتاهم
emotional_support_and_prayers	معهد الاورام معهد الاورام اللهم احفظ مصر واهلها وارحم الشهداء وعافي المصابين
affected_individuals_and_help	معهد الاورام عاجل الصحه وفاه شخصا واصابه ٢١ اخرين في حادث معهد الاورام حتي الان
affected_individuals_and_help	معهد الاورام معهد الاورام حتي الان الروايه الرسميه بتقول تصادم ٣ سيارات في الشارع واحده منهم كانت محمله بانابيب البوتاجاز نتج عنها انفجار كبير واعداد المتوفين ١٦ والمصابين ٢١ كلهم في خارج معهد الاورام
caution_advice_and_crisis_updates	معهد الاورام معهد الاورام حتي الان الروايه الرسميه بتقول تصادم ٣ سيارات في الشارع واحده منهم كانت محمله بانابيب البوتاجاز نتج عنها انفجار كبير واعداد المتوفين ١٦ والمصابين ٢١ كلهم في خارج معهد الاورام
emotional_support_and_prayers	معهد الاورام اسره علي الاقل فقدت احد افرادها قبل العيد بايام ومازال الحزن يخيم علي المحروسه معهد الاورام
emotional_support_and_prayers	معهد الاورام الله يرحمهم و يغفر لهم و يجعل مثواهم الحنه و يصبر اهلهم و يجعل اللي شافوه من تعب و الم في ميزان حساناتهم و سبب لدخولهم الجنه معهد الاورام
caution_advice_and_crisis_updates	معهد الاورام مصر العبدلي نيوز حاله من الفوضي والذعر في محيط معهد الاورام بسبب الانفجار والحريق الهائل تصوير احمد عبدالفتاح معهد الاورام مصر العبدلي نيوز
emotional_support_and_prayers	انفجار المنيل حفظ الله مصر واخواننا المصريين من كل سوء انفجار المنيل
emotional_support_and_prayers	معهد الاورام لا حول ولا قوه الا بالله رحم الله ضحايا حادثه معهد الاورام معهد الاورام
emotional_support_and_prayers	معهد الاورام رحم الله ضحايا حادث معهد الاورام وصبر ذويهم واحبتهم علي فراقهم وعجل شفاء كل مصاب معهد الاورام
affected_individuals_and_help	انفجار المنيل يعني ايه سياره خاصه تصطدم بسيارات عكس السير يحدث كل هذا الانفجار ويموت غير المصابين ده مش انفجار ماسوره غاز بقي كما قيل انفجار المنيل
opinions_and_criticism	انفجار المنيل يعني ايه سياره خاصه تصطدم بسيارات عكس السير يحدث كل هذا الانفجار ويموت غير المصابين ده مش انفجار ماسوره غاز بقي كما قيل انفجار المنيل
affected_individuals_and_help	مصر معهد الاورام انا لله وانا اليه راجعون مصر تعلن عن وفاه واصابه بعد انفجار وقع بالقرب من معهد الاورام مصر معهد الاورام
affected_individuals_and_help	عاجل معهد الاورام القاهره العبدلي نيوز عاجل وزاره الصحه المصريه قتيلا و اصابه في حريق نجم عن حادث سير قرب معهد الاورام في القاهره العبدلي نيوز
emotional_support_and_prayers	معهد الاورام ربنا يرحمهم ويصبر اهاليهم يشفي المصابين يارب معهد الاورام
emotional_support_and_prayers	معهد الاورام يا رب قلوبنا مبقتش مستحمله معهد الاورام
affected_individuals_and_help	القاهره معهد الاورام القاهره الصحه المصريه ارتفاع عدد قتلي حريق ناتج عن اصطدام سياره قرب معهد الاورام الي يارب لطفك معهد الاورام
emotional_support_and_prayers	معهد الاورام انفجار معهد الاورام مش مجرد حادث تصادم ربنا يرحم كل الشهداء ويصبر اهلهم
opinions_and_criticism	معهد الاورام انفجار معهد الاورام مش مجرد حادث تصادم ربنا يرحم كل الشهداء ويصبر اهلهم
emotional_support_and_prayers	معهد الاورام لا حول ولا قوه الا بالله العلي العظيم معهد الاورام
emotional_support_and_prayers	معهد الاورام رحم الله جميع الضحايا وشفي الله جميع المصابين معهد الاورام
emotional_support_and_prayers	معهد الاورام مصيبه كبيره عند معهد الاورام وتم اخلاء المعهد بالكامل من المرضي ربنا يلطف بيهم ويتولاهم
opinions_and_criticism	معهد الاورام مصيبه كبيره عند معهد الاورام وتم اخلاء المعهد بالكامل من المرضي ربنا يلطف بيهم ويتولاهم
affected_individuals_and_help	المنيل معهد الاورام القصر العيني وفاه مواطنا في حادث معهد الاورام سياره تسير عكس الاتجاه علي كورنيش المنيل اصدمت بسيارات اخري وانفجر تانك البنزين الحادث ادي الي وفاه شخصا واصابه اخرين امام معهد الاورام بجوار القصر العيني في الجيزه اللهم ارحم الجميع
caution_advice_and_crisis_updates	المنيل معهد الاورام القصر العيني وفاه مواطنا في حادث معهد الاورام سياره تسير عكس الاتجاه علي كورنيش المنيل اصدمت بسيارات اخري وانفجر تانك البنزين الحادث ادي الي وفاه شخصا واصابه اخرين امام معهد الاورام بجوار القصر العيني في الجيزه اللهم ارحم الجميع
emotional_support_and_prayers	معهد الاورام اللهم ارحم من مات واشفي من اصيب واحفظ مصر وشعبها لا حول ولا قوه الا بالله معهد الاورام
emotional_support_and_prayers	معهد الاورام المنيل انا لله وانا اليه راجعون ربنا يرحم اللي ماتوا ويصبر اهلهم وذويهم ويشفي المصابين معهد الاورام المنيل
emotional_support_and_prayers	معهد الاورام رحم الله ضحايا انفجار معهد الاورام
emotional_support_and_prayers	معهد الاورام معهد الاورام حسبي الله ونعم الوكيل ذنب المرضي ايه بس
emotional_support_and_prayers	معهد الاورام رحم الله ضحاياا معهد الاورام و الهم اهاليهم الصبر و السلوان و الشفاء العاجل للمصابين معهد الاورام
caution_advice_and_crisis_updates	النيابه صدي البلد البلد معهد الاورام المنيل النيابه تامر بالتحفظ علي كاميرات المراقبه بمحيط الحادث صدي البلد البلد معهد الاورام المنيل
opinions_and_criticism	المنيل بلاش تنقل لايف من موقع الحدث طالما فيه حريق اعلن الخبر طلع بيان مبدئي طمن الناس مش مبرر ابدا افتح مجال للهري كل مره واكون اخر حد يطلع يتكلم ومش مبرر ان انقل حدث عندي حصل ف منطقهحيويه زي المنيل لا هي سينا ولا هي صحرا او غيره من وكالات انباء دوليه وانا عندي كميهالقنوات دي يعني
emotional_support_and_prayers	معهد الاورام انا لله وانا اليه راجعون اللهم صبر ضحايا حادث معهد الاورام
opinions_and_criticism	معهد الاورام المنيل القصر العيني ايه اللي بيحصل في البلد دي ايه اللي بيحصل الواحد خلاص مبقاش يستحمل معهد الاورام المنيل القصر العيني
caution_advice_and_crisis_updates	المنيل وزيره الصحه تعقد مؤتمرا صحفيا للاعلان عن اعداد ضحايا انفجار المنيل
emotional_support_and_prayers	معهد الاورام المنيل رحم الله شهداء حادث معهد الاورام ب المنيل
opinions_and_criticism	معهد الاورام شهر اغسطس من كل عام ذكري المذابح والخيانه ورائحه الدم في كل مكان معهد الاورام
opinions_and_criticism	معهد الاورام المشكله ان مافيش اي قناه جايبه تفصيله واحده عن اللي حصل معهد الاورام
affected_individuals_and_help	عاجل معهد الاورام القصر العيني المنيل عاجل وزيره الصحه لـ اكسترا نيوز قتيلا و مصابا في انفجار بمحيط معهد الاورام معهد الاورام القصر العيني المنيل
emotional_support_and_prayers	انفجار المنيل معهد الاورام اللهم لطفك باهلنا اللهم تغمد الموتي برحمتك وتقبلهم مع الشهداء واشف المصابين شفاء لا يغادر سقما انفجار المنيل معهد الاورام الصحه مصرع مواطنا واصابه اخرين في انفجار معهد الاورام
emotional_support_and_prayers	معهد الاورام معهد الاورام ربنا يرحم اموات الحادث الاليم و يشيل من علي المصابين ويصبر اهالي الناس المتوفا
affected_individuals_and_help	معهد الاورام معهد الاورام عليه العوض ومنه العوض استر ياستار شهيدا و مصابا حتي الان هل هنعرف الاسباب ولا زي عوايدنا هيبقي ماس كهربائي اوتسريب غازي
opinions_and_criticism	معهد الاورام معهد الاورام عليه العوض ومنه العوض استر ياستار شهيدا و مصابا حتي الان هل هنعرف الاسباب ولا زي عوايدنا هيبقي ماس كهربائي اوتسريب غازي
emotional_support_and_prayers	معهد الاورام معهد الاورام ياستار يارب ربنا يرحم من مات ويشفي من اصيب ويرزق الاحياء الصبر والسلوان
emotional_support_and_prayers	معهد الاورام
caution_advice_and_crisis_updates	معهد الاورام جامعه القاهره مرضي الاورام بخير والحريق لم يصل الي داخل المعهد معهد الاورام
emotional_support_and_prayers	معهد الاورام لا حول ولا قوه الا بالله العلي العظيم معهد الاورام
affected_individuals_and_help	معهد الاورام البقاء لله وحده وربنا يشفي جميع المصابين معهد الاورام
emotional_support_and_prayers	معهد الاورام انا لله وانا اليه راجعون معهد الاورام
affected_individuals_and_help	معهد الاورام معهد الاورام روايات الشهود وبعض المواقع الانفجار من داخل المعهد القومي للاورام ونتج عنه انفجار للسيارات اللي منتظره بالشارع ووفاه اكتر من ٢٥ بعضهم من العاملين جوه المعهد سواء اطباء او تمريض اوفنيين بعضهم اطفال وبعضهم من المواطنين واسر المرضي خارج المعهد
caution_advice_and_crisis_updates	معهد الاورام معهد الاورام روايات الشهود وبعض المواقع الانفجار من داخل المعهد القومي للاورام ونتج عنه انفجار للسيارات اللي منتظره بالشارع ووفاه اكتر من ٢٥ بعضهم من العاملين جوه المعهد سواء اطباء او تمريض اوفنيين بعضهم اطفال وبعضهم من المواطنين واسر المرضي خارج المعهد
caution_advice_and_crisis_updates	معهد الاورام المنيل تفاصيل نشوب حريق بعد سماع صوت قوي بجوار معهد الاورام المنيل
affected_individuals_and_help	المنيل مدير معهد الاورام بـ المنيل الانفجار خارج المعهد وجميع المصابين من الماره القصر العيني معهد الاورام
caution_advice_and_crisis_updates	المنيل مدير معهد الاورام بـ المنيل الانفجار خارج المعهد وجميع المصابين من الماره القصر العيني معهد الاورام
emotional_support_and_prayers	معهد الاورام معهد الاورام الله يرحمهم ويتلطف بالجرحي ويشفيهم
opinions_and_criticism	معهد الاورام اصوات الاسعاف بتفوت وسع طريق ياجدع معانا وطن بيموت يا رب سلم معهد الاورام
emotional_support_and_prayers	معهد الاورام ربنا يرحمهم ويشفي كل مريض في هذه الايام المفترجه امين معهد الاورام
opinions_and_criticism	معهد الاورام لما تيجي الحته بتاعت نشجب ونستنكر هذا العمل الارهابي ابقو صحوني اصلي بحبها قوي معهد الاورام
emotional_support_and_prayers	معهد الاورام معهد الاورام لا اله الا الله ولا حول ولا قوه الا بالله
affected_individuals_and_help	فيتو عاجل معهد الاورام فيتو عاجل الصحه وفاه و اصابه وما زال حصر ضحايا حادث معهد الاورام مستمرا
emotional_support_and_prayers	معهد الاورام رحم الله ضحايا معهد الاورام وشفي الله المصابين معهد الاورام
emotional_support_and_prayers	معهد الاورام معهد الاورام انا لله وانا اليه راجعون الله يرحمهم ويصبر اهاليهم
opinions_and_criticism	معهد الاورام المنيل اللي عايز يتابع حريق معهد الاورام في المنيل يتابع القناه المعاديه المموله قنواتنا مش فاضيه والي عايز يشوف قنواتنا عارضه ايه يفتح ويشوف بنفسه مش هنزل حاجه واشيل ذنبها الواحد فيه الي مكفيه حسبنا الله ونعم الوكيل والله يشعر بـالحزن
