# Supplementary material for: Enhanced Arabic disaster data classification using domain adaptation
Source: PLoS One. 2024 Apr 4;19(4):e0301255. doi: 10.1371/journal.pone.0301255 (PMC10994337; doi:10.1371/journal.pone.0301255)
Supplement: S2 File — (ZIP) [file pone.0301255.s002.zip › Data/Covid_test.csv]

category	text
relevant	كورونا اليمن اليمن اكتشاف اصابه جديده بفيروس كورونا بينها وفيات كورونا اليمن
relevant	الممرض خالد الحسيني كورونا الممرض خالد الحسيني انتقل الي رحمه الله بمكه المكرمه بعد اصابته بفيروس كورونا نسال الله ان يرحمه ويغفر له ويتقبله شهيدا وان يكون ما اصابه تكفيرا له عزاؤنا لاهله وزملاؤه في المثابرين في هذه الجائحه
irrelevant	ان الصمت حيال جرائم نظام الملالي في السجون تجاهل للقيم الانسانيه التي قدم المجتمع البشري من اجلها ملايين التضحيات كورونا ايران
irrelevant	شمال الرياض العوده بعد كورونا استثناء الممارسين الصحيين مخطط الخير شمال الرياض العوده بعد كورونا قروب مخططات الخير استثناء الممارسين الصحيين
irrelevant	طيب شو رايك صديقي لو ضفنا كلمه المشتقات الماليه علي معادله كورونا
relevant	مرحبا شبابززز الثريد ده بتمني اي زول يقراه مهم جدا نحن شباب حبينا نقدم شيء ولو كان بسيط للمساعده في الوقايه ضد فيروس كورونا شايفين كيف اعداد الحالات بتتزايد ومعاها اسعارالكمامات والمعقمات بتتزايد اكتر مبدئيا قدرنا ننتج كميه من الكمامات بالتعاون مع العديد من الجهات المختصه
relevant	يبلغ ا حتياطي النفط الكويتي ١ ٧ تريليون برميل وعدد سكانها مليون وطردت الوافدين خوفا من الجوع اذا تحملت نفقات اعاشتهم بسبب كورونا واحتياطي نفط مصر ٤ مليار برميل فقط وتنفق علي مليون وتحملت علاج مواطنيها والوافدين وكم سوري في مصر وكام سوداني في مصر وكام ليبي في مصر
relevant	كورونا اليمن الحكومه اليمنيه توجه نداء استغاثه لمسانده جهودها في مواجهه فيروس كورونا في اليمن
relevant	المديريه العامه للشؤون الصحيه بمنطقه مكه المكرمه تنعي الممرض خالد بن عبدالله الحسيني رحمه الله الذي وافته المنيه صباح اليوم من جراء فيروس كورونا المستجد الممرض خالد الحسيني
relevant	الحمدلله من قبل ومن بعد وقدر الله ماشاء فعل تم تاكيد اصابه اخوي خالد بفايرس كورونا المستجد اثناء عمله في مستوصف العبدلي نسال الله له ولجميع المصابين بالشفاء العاجل
relevant	بو عياد في دراسه مشتركه بلجيكيه المانيه توضح ان فيروس كورونا ينتقل لمسافه ابعد عند ممارسه المشي او الجري لذلك تقترح الدراسه ترك مسافه كبيره تبدا من ٥ امتار عند ممارسه المشي السريع و ١٠ امتار عند الجري لذلك بلاها رياضه الان او اذا لابد خلها في الحوش
relevant	كورونا هكذا جلس السفراء في تونس الي موائد الافطار في قصر قرطاج امس مسافه تباعد بين جليس واخر وبين طاوله واخري كورونا
relevant	شركه بريتش توباكو لصناعه السجائر تعلن البدء لاختبار لقاح طورته لعلاج فيروس كورونا واظهر نتائج اوليه ايجابيه قبل التجارب السريريه
relevant	كوفيد١٩ تحديث ١٧ مايو ٢٠٢٠ الساعه ١١ م بتوقيت مكه المكرمه عدد حالات الشفاء من كوفيد١٩ في دول المجلس البحرين ٢٩١٠ من ٦٩٥٦ اصابه الامارات ٨٥١٢ من ٢٣٣٥٨ اصابه عمان ١٤٦٥ من ٥١٨٦ اصابه الكويت ٤٠٩٣ من ١٤٨٥٠ اصابه السعوديه ٢٥٧٢٢ من ٥٤٧٥٢ اصابه قطر ٤٣٧٠ من ٣٢٦٠٤ اصابه
relevant	فيروس كورونا المستجد هل لقاح جامعه اوكسفورد فعال هل استطاع حمايه القرده من فيروس كورونا المستجد تم نشر النتائج من التجارب الحيوانيه علي الفئران والقرده مؤخرا وهنا البحث كوفيد١٩
relevant	فيروس كورونا جمعيه كيفان اكتشاف اصابه بـ فيروس كورونا من اصل مسحه من الموظفين ومجلس الاداره
relevant	والسؤال الان لماذا صندوق الاستثمارات العامه ينشط هذه الفتره الشهرين الماضيه في تعزيز محفظته الاستثماريه في السوق الامريكيه والاجابه تستشفها من تصريح مدير الصندوق عندما قال ان ازمه كورونا بمثابه فرصه للاستثمار وتحقيق الارباح بعد انتهاء الاغلاق وعوده الاقتصاد للعمل
relevant	قل لن يصيبنا الا ماكتبه الله لنا اللهم لا اعتراض تم تاكيد اصابتي بفايرس كورونا اللهم استودعتك اطفالي و زوجي فاحفظهم بعينك التي لاتنام دعواتكم
relevant	نتائج اوليه مبشره صدرت حديثا عن احد لقاحات فيروس كورونا الذي يعتمد علي تقنيه الهندسه الوراثيه اظهرت النتائج حدوث استجابه مناعيه جيده في الفئران والقرود يتم تقييم هذا اللقاح حاليا في تجارب سريريه للتاكد من سلامته وفعاليته في الانسان
relevant	بريطانيا بوابه ااقتصاد كورونا يفتك بالثروات مليار دولار خسائر اثري اثرياء بريطانيا بريطانيا بوابه ااقتصاد
relevant	هيئه الغذاء والدواء الامريكيه وافقت لشركه الامريكيه تحت رخصه بند الاستخدام الطارئ علي اول جهاز تشخيص لفيروس كورونا يعتمد علي كشف الخاص بالفيروس عن طريق مسحات الانف اجزاء بروتينيه من الفيروس ويمكن ان يعطي النتائج خلال دقيقه
relevant	كورونا مساعده الصحه العالميه لشؤون مقاومه المضادات الحيويه حنان بلخي الابحاث الاوليه حول لقاح كورونا مجديه لكن التاكد منها يحتاج تجارب سريريه العربيه
relevant	الالف اصابه بفايروس كورونا بروسيا اليوم
relevant	الهدف من فايروس كورونا وتداعيتها سياسيه اقتصاديه سواء نفترض حقيقيه ام مبالغه الهدف تبدل مراكز قوي عالميه اقتصاديا وسياسيا وخطوات اخري لم تتضح حتي هذه اللحظه اللي يبي يعرف ١٠٠٪ شنو الهدف منها ننطر النهايه ونعرف الفلم الحقيقي وين ودانا البطل ليس خيال علمي بل واقعي
relevant	كورونا الحمد لله من قبل ومن بعد بالرغم من الالتزام الكامل بالتعليمات الاحترازيه تاكدت اصابتي بفايروس كورونا والان في العزل الصحي وبصحه جيده ولايوجد اي اعراض ولله الحمد ولا تحرموني من دعواتكم بهذه الايام الفضيله يا احبه
relevant	كورونا عاجل استشاري الامراض المعديه نزار باهبري بعض انواع لقاح كورونا مازالت في مرحله التجارب السريريه لكن لا يمكن استخدامها قبل التاكد من سلامتها العربيه
relevant	قدر الله و ما شاء فعل تم تاكيد اصابتي بفيروس كورونا و لاتنسوني ولاتحرموني من دعواتكم في هذه الايام الفضيله ان يبعد عني الله هذا الوباء و عن من احب و الحمدالله علي كل حال
relevant	لبنان كورونا لبنان منظمه الصحه العالميه ما في غير الله بيعرف شو عم يصير بلبنان لبنان كورونا لبنان
relevant	فيروس كورونا الامارات الامارات ارتفاع حالات الشفاء من فيروس كورونا الي و تسجيل اصابه جديده فيروس كورونا الامارات
relevant	في البيت حمله في البيت تجمع الجهود الوطنيه في تقديم العروض المساعده ودعم المجتمع خلال ازمه كورونا نشكر المبدعين في علي تكفلهم بتصاميم الحمله والجنود المجهولين من مبرمجين وخبراء علي تطوعهم لخدمه الوطن
relevant	منظمه الصحه العالميه عمليات رش المطهرات في الشوارع علي غرار ما يحصل في بعض الدول لا تقضي علي فيروس كورونا المستجد وتنطوي علي مخاطر صحيه شركات المطهرات تشكر لكم تاخر نصائحكم
relevant	الجزائر كورونا كوفيد خليك بالبيت بوابه الاخبار الجزائر وفيات و اصابه جديده بفيروس كورونا كوفيد خليك بالبيت بوابه الاخبار
relevant	كورونا مساعده الصحه العالميه لشؤون مقاومه المضادات الحيويه حنان بلخي دوله تعهدت بتوفير مليارات دولار لابحاث لقاح كورونا متي سيكون هذا اللقاح
relevant	العرب اللندنيه دار الشعر بتطوان تنظم ندوه تحت بعنوان الشعر ومستقبل الثقافه بعد فايروس كورونا العرب اللندنيه
relevant	عاجل ترمب حصلنا علي موافقه لعده ادويه لعلاج فيروس كورونا العربيه
relevant	كورونا بالامس اعتبر عدد كبير من اهالي جديده القيطع في عكار ان فيروس كورونا هو لعبه سياسيه هؤلاء رفضوا اجراء فحص الـ المجاني اليوم اليكم وللاسف نتيجه المكابره واللامسؤوليه والاستهتار نعم لعزل جديده القيطع ولفرض فحص الـ علي سكانها
relevant	مدغشقر دعا رئيس مدغشقر جميع الدول الافريقيه الي ترك منظمه الصحه العالميه بسبب سوء نيه اوروبا تجاه افريقيا بعد ما اكتشفت دولته علاج لفايروس كورونا كوفيد معركه الوعي الافريقي
relevant	كورونا سالم عبدالهادي العجمي عندما اجتاحه جائحه كورونا الكويت قام ابناء القطاع النفطي الخاص ببناء فريق تطوعي وذلك للوقوف صف بصف لمعاونه زملائهم في القطاع النفطي الحكومي الم يحن الوقت لمؤسسه البترول الاستثمار الحقيقي بابنائها في القطاع النفطي الخاص واحلالهم بدل من الوافدين في
relevant	ساره كونيال بيل غيتس كورونا الكورونا فيروس النائيه الايطاليه ساره كونيال طالبت حكومتها بتوقيف بيل غيتس وامتثاله امام المحكمه الدوليه للجرائم ضد الانسانيه وهي تتهمه بفرض ما يسمي لقاح كورونا لكن في الواقع هو لقاح تجسس وتحكم بمن يتلقاه وكان قد عرضه في عندما تكلم عن الكورونا فيروس ما نحن سوي دمي مختبرات
relevant	كورونا نشرت دراسه اظهرت ان الاشخاص الذين يعانون من نقص فيتامين دال اكثر عرضه للاصابه بفيروس كورونا وهناك علاقه عكسيه بين نقص فيتامين دال وارتفاع خطر الاصابه بفيروس كورونا والوفاه لا سمح الله تنصح الدراسه بتناول فيتامين دال في حاله وجود نقص وخاصه عند كبار السن سكري الان
irrelevant	ليله كوفيد ابها ليله كوفيد ابها ان اصحٰب الجنه اليوم في شغل فٰكهون يارب اجعلنا منهم
relevant	مصر تسجل اصابه جديده بفيروس كورونا و حاله وفاه
relevant	ما بعد ازمه كورونا ١ نحن بحاجه الي ١ مستشفيات للحميات والامراض المعديه في مناطق المملكه ٢ هيئه متخصصه بمكافحه نواقل المرض وتضم الادارات المختصه بذلك في البلديات والصحه والزراعه ٣ بناء مدن للعمال في المحافظات بالشراكه مع القطاع الخاص
relevant	الصحه الصحه الوقايه من كورونا صحيفه البلاد الصحه تطلق موقع الوقايه من كورونا الصحه الوقايه من كورونا صحيفه البلاد
irrelevant	المدينه المنوره العوده بعد كورونا التجمعات العايليه المدينه المدينه الان المدينه المنوره السلام عليكم اللي عنده باب سحاب قزاز مستعمل او حديد اوتوماتيك العوده بعد كورونا التجمعات العايليه المدينه المدينه الان
relevant	كورونا معلومه طبيه كورونا معلومه طبيه تشتد حده المرض لدي شخص واحد تقريبا من كل اشخاص يصابون بعدوي كوفيد حيث يعانون من صعوبه في التنفس المرجع
relevant
irrelevant	ياسر الدوسري العوده بعد كورونا عبدالله بن زايد الشيخ ياسر الدوسري يبكي بحرقه في صلاه التراويح مشغول ضعه في المفضله العوده بعد كورونا عبدالله بن زايد
relevant	كورونا نتصدر المشهد بريطانيا تسجل وفاه بـ كورونا محققه تراجعا كبيرا للوباء للتفاصيل نتصدر المشهد
relevant	حاله وفاه لليوم بس في مدينه الفاشر معظمهم كبار السن من دون جارتنا الماتت قبل شويه انا ما دكتور لكن دي كورونا
relevant	كورونا شوارع خاليه واحداث متتاليه وحكمه لا يعلمها الا الله اللهم ردنا اليك ردا جميلا وارفع مقتك وغضبك عنا كورونا
relevant	هدايا ابطال الميدان رمضان بسم الله الرحمن الرحيم نبدا مبادره هدايا ابطال الميدان وهي مبادره تقديم وجبات الافطار والسحور في رمضان لابطال الميدان من العاملين في جميع القطاعات تقديرا وعرفانا بجهودهم في حمايه المجتمع من جائحه كورونا المباره برعايه تكافل وبمشاركه عدد من افضل المطاعم ب المدينه المنوره
relevant	ترمب يتناول الهيدروكسي كلوروكوين كدواء للحمايه ضد فيروس كورونا ويهاجم الدراسات التي تشكك في فعاليه الدواء مع ان هيئه الغذاء والدواء الامريكيه لم تنصح باستخدامه لانه لم يتم ثبات فعاليه
relevant	كوفيد خليك بالبيت عزيزي المواطن المقيم اتباعك الاجراءات الوقائيه اثناء التسوق في المحلات التجاريه يجنبك العدوي كوفيد خليك بالبيت ابقي بامان من اجل عمان تثقيف صحي
relevant	جمعيه نساء من اجل التعدديه والسلام تطلق مبادره هي في المستشفي في مواجهه فيروس كورونا
relevant	بدراسه كان لقواعد التباعد الجسدي واغلاق المطاعم والمولات والمدارس والنظافه الشخصيه وارتداء الكمام الفضل الاكبر بتقليل اعداد الاصابات ب فيروس كورونا حيث قدرت هذه الدراسه الاعداد ب٣٥ ضعف في حال عدم تطبيقها
relevant	هل حيوان اللاما ينقذ البشريه من فيروس كورونا قد يساهم في تطوير لقاح باستخدام الاجسام المضاده في جسمه حيث اللاما قاوم فيروسين سارس و ميرس ونجح وسيتم اجراء اختبارات سريريه لمعرفه مدي قدره هذه المضادات علي الصمود بوجه كورونا صحيفه الشرق الاوسط
relevant	الاتحاد للطيران قامت بتسريح مجموعه من الموظفين بسبب ازمه كورونا في عدد من اقسام الشركه المختلفه
relevant	كورونا تجاوز عدد متوفي كارثه كورونا الف مواطن والوضع المفجع لاطفال العمل واصابه العديد منهم بكورونا يؤلم قلب كل انسان ايران
relevant	توه جاني خبر صدمني بيت خوالي بـ قطر كلهم فيهم كورونا حتي خدامتهم معاهم انصدمت ياربي سترك الله يشافيهم ويعافيهم ادعولهم
relevant	الدكتور البطل اللي اصيب بفقدان البصر نتيجه ضغط الشغل في علاج مرضي فيروس كورونا عمل عمليه ومستني النتيجه اللهم اذهب عنه الباس اشفيه انت الشافي لا شفاء الا شفائك شفاء لا يغادر سقما اللهم امين فهو في امس الحاجه لدعواتكم
relevant	كونا بريطانيا وفاه جديده بفيروس كورونا ترفع الاجمالي حاله كونا
relevant	اكثر عشرين دوله من حيث عدد الاصابات بفيروس كورونا بتاريخ مايو
relevant	كورونا صنعاء مشتبه كورونا هناك له اماكن محدده في استقباله لا يتعداها نهائيا وسيجد كل وسائل التشخيص والفحوصات ونرجو تثقيف العامه من يشتبه بحالته ك الزكام والحمي والكحه الجافه وصعوبه التنفس يتصل بالرقم المجاني ١٩٥كي يتم تنسيق له وان يعتزل عن جميع افراد اسرته ويكون ذو مسؤليه كورونا صنعاء
relevant	عاجل متحدث وزاره الصحه حالات فيروس كورونا في المملكه اجمالي الحالات التراكمي
relevant	د اكرم التوم في لقاء قناه السودان عن جائحه كورونا تحدث الوزير بكل وضوح واكد ان فايروس كورونا موجود في السودان ولا يجب ان يركز الشعب السوداني مع الشائعات التي تسرب وتنشر طيب يا ناس اي سوداني وسودانيه شاهد وتابع كلام الوزير اتمني يكون اتاكد وفهم كلامو والحاصل في السودان
irrelevant	طريقه عمل مسحب في البيت جربوه لا يفوتكم لذيذ وبطريقه سهله تابعونا كل يوم فيه طبخات جديده كورونا ساره فهد وهيفا وهبي فيصل العبدالكريم شمعه بالعنايه المركزه الخنيزي
relevant	ماكونيل حزمه مساعدات جديده للتخفيف من ازمه كورونا لا تزال قيد الدراسه نيوز سناب روسيا اليوم
relevant	الصين اميركا ٢ بعد ساعات من رسالته ردت الصين بان اميركا ملزمه بدفع رسوم عضويتها لمنظمه الصحه وان ترمب باتهامه المنظمه والصين يريد التغطيه علي فشله في مواجهه كورونا
relevant	فيروس كورونا تتذكرون من بالصوره شركه موديرنا صاحبه اللقاح الامريكي المضاد ل فيروس كورونا تعلن عن نجاح المرحله الاولي من تجربتها السريريه وتقول ان اللقاح الذي حقن بالمتطوعين ومنهم جينفر هالر تمكن من انتاج اجسام مضاده بعد يوم الحكومه الامريكيه وباشراف د فاوتشي تضع ثقلها لصالح هذا اللقاح
relevant	كورونا الشارقه اليمن وفيات و اصابه جديده بفيروس كورونا الشارقه
relevant	طيران كورونا شركات طيران اعلنت افلاسها بسبب ازمه كورونا
relevant	وفاه سجناء في سجن فشافويه بطهران تمثل بدايه سلسله وفيات تاتي جراء جرائم النظام ضد الانسانيه بشان السجناء وعدم اطلاق سراحهم في الظروف الاستثنائيه لتفشي كورونا ايران
relevant	فتوي حوثيه يتناقلها الحوثيون من مراجعهم الشيطانيه بجواز تصفيه كل مصاب بفيروس كورونا رميا بالرصاص حتي ولو كان المصاب ابوك او اخوك او اي قريب لك
relevant	مبروك التكريم للعاملين في الصفوف الاماميه والمسانده لمكافحه كورونا يستاهلون بجداره جزاهم الله عنا كل خير ما قصروا ياكثر من تعادي وانصاب بالمرض منهم الله يشافيهم و يحفظهم وكل الشكر لاميرنا الوالد القائد ولحكومتنا الرشيده علي تكريمهم الله يسعدهم
relevant	فيروس كورونا المستجد كن الدرع ضد انتشار فيروس كورونا المستجد واعزل نفسك فور شعورك بالحراره او ضيق التنفس او كحه واطلب الرعايه الطبيه فورا التباعد الاجتماعي قفازاتميكروبصابون
relevant	في بيتنا كورونا تبدا القصه عند اليوم الرابع من هذا الاجتماع اللطيف نزله برد تصيب الوالده يتبعها الم في جسدها وصداع الزمها الفراش ليومين تعافت من الالام وبقي هنالك اثر للكحه تاتي بين الحين والاخر بعدها بيومين اصابتني اعراض للزكام والحمي استمرت ساعه فقط ذهبت الاعراض فيها
relevant	عاجل الصحه كورونا المملكه عاجل الصحه تسجيل حاله جديده بفيروس كورونا في المملكه اجمالي عدد الاصابات في المملكه
relevant	الاعراض ترا زي الانفلونزا العاديه يعني لو مو كلنا تعبنا بنفس الوقت ولو امي م كانت بمستشفي ماكنا شكينا انه كورونا اهلي سخونه طول الوقت تهدا بالحبوب وترجع كحه الام في الجسم صداع اختي ماجاها الا صداع بس انا جاني قبل ٤ايام صداع شديد لدرجه مقدر امشي منه وسخونه والان مافي شي حمدلله
relevant	حضرموت كورونا شوفو قدرات الكوادر الطبيه الجريري وطقته شوفو اعذارهم البايخه تكمله المقطع في التغريده التاليه حضرموت كورونا
relevant	كورونا دخل العالم ولله الحمد هدنه مع الـ كورونا لكن الحرب لم تنتهي اري ان العالم لم يري الا ربع الحكايه بقيه التحديات اقتصاديه وسياسيه هناك فرصه لموجه عالميه ثانيه للجائحه بدايه من سبتمبر كما انني مازلت اري ان شهري نوفمبر وديسمبر سيكونان قاتمين جيوسياسيا علي العالم اللهم الطف
relevant	كورونا المستجد انتبهوا تكلمت عن ربط فقدان حاسه الشم والتذوق بالاصابه ب كورونا المستجد بعدما تم ملاحظتها كاحد الاعراض و ذكرها في باريس و بعدها نزل تعميم من انجلترا يؤكدالموضوع ولكن كورونا ليس الوحيد المتسبب ب فقد حاسه الشم وبالتالي التذوق فكثير من الفيروسات وحالات مرضيه تسبب هالشي
relevant	كورونا المهندس بشير الشماع د حاتم ابو حاتم د منور عبدالله قاسم ماتوا بالفيروس بصنعاء كورونا
relevant	الحصن فيروس كورونا تعرف علي خطوات بسيطه تمكنك من استخدام تطبيق الحصن للوقايه من فيروس كورونا رابط تحميل التطبيق
relevant	بريطانيا وفاه جديده بفيروس كورونا والاجمالي يرتفع الي
relevant	السلام عليكم ورحمه الله اعاني من فقدان حاسه الشم والذوق و قبلها حراره وصداع هل هي من اعراض كورونا لا سمح الله
relevant	طريقه الحضر في وادي حضرموت بسبب كورونا وخاصه اصحاب المحلات والدكاكين الذي يدفع الف يفتح لمده ساعه هكذا عندما يكون المسوؤل فاسد والعكس صحيح في ساحل حضرموت هذي نبذه بسيطه عن الفساد وماخفي اعظم
irrelevant	كورونا ومدري ايش وذا مسوي حق حب
relevant	سوريا كورونا سوريا من الثلاثاء القادم الغاء حظر التجول ورفع منع التنقل بين المحافظات سوريا كورونا
relevant	لحظه فتح باب حرم الامام الرضا عليه السلام لاول مره منذ انتشار فيروس كورونا ولهفه وبكاء الزائرين شوقا للقاء والزياره
relevant	كوفيد تدعي دراسه جديده من سنغافوره ان مرضي كوفيد يتوقفون عن نقل العدوي بعد يوما من الاصابه بالمرض حتي لو كان فحص المسحه ايجابي في اليوم الثاني عشر
relevant	رفع حظر التجول بعد العوده للحياه الطبيعيه تدريجيا حبيت انبه علي تحذير مهم لكل ام و اب بخصوص رفع حظر التجول لا تعرض نفسك للمساءله الجزائيه لهذا السبب اعرف اكثر قانون كورونا
relevant	اسال الله الشفاء العاجل لاخوي الغالي عبدالله عوض هاجد العتيبي وان يعينه علي تجاوز هذا الكرب بعد ان تاكدت اصابته بفايروس كورونا نسال الله العظيم ان يشفيه ويشفي جميع مرضي المسلمين
relevant	الصلاه في ظل جائحه كورونا تراص الصف صلاه الجماعه شانها عظيم ولذا جاء تغيير هيئه الصلاه في صلاه الخوف للمحافظه علي الجماعه ويصلي المسبوق مع الامام مع تغير هيئه الصلاه في حقه للمحافظه علي الجماعه فمن باب اولي جواز تغير هيئه الصف للمحافظه علي الجماعه فالتباعد مشروع وليس بدعه
relevant	تخيلوا مارب التي ايراداتها مليارات شهريا لا تستطيع شراء جهاز فحص كورونا كل هذه الفتره واخرها يتبرع فاعل خير بجهاز فحص لا والي يفض الكبد ان دجاج الخرابه يتهموا الانتقالي بالفساد لانه ما شغل كهرباء مستمره لمدينه عدن التي حجمها مثل مدينه مارب الف مره امان ياربي امان كاردشم
relevant	الي كل عديم احساس وعديم انسانيه وكل من يقول بان فيروس كورونا كذبه لا وجود لها اقول انتم اعداء انفسكم قبل ان تكونوا ناكري للحقيقه الساطعه كالشمس الرحمه والخلود لجميع من توفي بسبب هذا الفيروس وخصوصا الاطقم الطبيه التي وضعت حياتها علي الاكف لعلاج المرضي وشكرا للاطباء والممرضين
irrelevant	لن نختبر في موقع والله انتم ظالمينا اول شي الختبار فرصه واحده والتطبيق غير امن وشروط تعجيزيه وغير ان الاسئله اقل مما يعني نسبه هبوط درجاتنا بتكون كبيره ونحن في ظل جائحه كورونا وما نقول الا حسبي الله ونعم الوكيل لن نختبر في موقع
relevant	عاجل ٤ حالات كورونا فقط من ١٠٠٨ فحص شمل لاعبين وموظفي انديه الدوري الانجليزي
relevant	مطاعم للتقبيل و مطاعم اغلقت بشكل دائم جاردن لاونج مطعم وكافيه مخرج ١٥ مطعم بنات ساره طريق الدمام حنيذ حمود طريق الثمامه بيتزا ومناقيش الروشه حي الروضه يتبع كورونا جائحه كورونا
relevant	السعوديه المساجد عضو العلماء عبدالسلام السليمان تجوز الصلاه في المنزل لمن خشي الاصابه بفيروس كورونا السعوديه المساجد
relevant	موسكو فيروس كورونا موسكو تعلن وفاه معالج بـ فيروس كورونا جوله جديده من غرفه اخبار الان
relevant	باذن الله سيامن الواعي الذي اخذ بالاسباب و توكل علي الله اما المستهتر والغير واعي و الجاهل و المتواكل فلا امان له من كورونا شوارع الرياض كلنا مسؤول
relevant	فيروس كورونا ولله الحمد نسبه حالات التعافي من فيروس كورونا في السعوديه ترتفع الي اكثر من من اجمالي الحالات خلال ال ساعه الماضيه فقط انخفضت الحالات النشطه من الف الي الف حاله
relevant	لايوجد مؤشر علمي علي انتهاء كورونا وان الخطر زال محليا وعالميا وباننا تجاوزنا مرحله الخطر بل اي تهاون سيكون نتائجه وخيمه ومؤثره اكثر من الموجه الاولي بكثير التهاون الشعبي يعني زياده الضغط علي الحكومات والقطاع الصحي خصوصا واسقاط الاقتصاد اكثر للوصول لمرحله الكساد الكلي والافلاس
relevant	كورونا تاكدت اصابتي انا واخي الكبير احمد ايضا بفيروس كورونا دعواتكم لنا بالشفاء العاجل ودعواتكم لـ والدي الشفاء اللهم رب العرش العظيم ان تشافي ابي وتحفظه بعينك التي لاتنام وتمن علينا وعلي مرضي المسلمين بالشفاء العاجل
relevant	عاجل المتحدث الرسمي لوزاره الصحه يجب علي الجميع التقيد بتعليمات التباعد الاجتماعي والالتزام بالاجراءات الوقائيه لان احتمالات الاصابه بالعدوي مازالت وارده فكما نعلم جميعا فيروس كورونا مازال نشط ولم يصل لمعدلات الانحسار بعد ولا يوجد له لقاح حتي الان السعوديه
relevant	جمعان الكرت اقرا استمع وشاهد مقال الكاتب جمعان الكرت بعنوان هل كورونا جاء ناصحا للقراءه للاستماع للمشاهده اكثر من كاتبه وكاتب من السعوديه يكتبون حصريا
relevant	لاول مره قطر تشهد حالات شفاء من كورونا تفوق حالات المصابين
relevant	خطه يابانيه لعوده السياح بعد كورونا
relevant	اعراض جديده لكورونا تظهر في مصر فقط من اهم اعراض فيروس كورونا ليست فقط الكحه والعطس وارتفاع الحراره و انما هناك اعراض اخري بدات تنتشر وتختلف من دوله الي اخري ولو هانتكلم عن مصر ظهرت اعراض كثيره وجب علي تحذيركم منها وتفادي العدوي وتجنب الاختلاط بحاملي هذه الاعراض وهي كالتالي
relevant	لا بس حلو اتيتيود بلاش مسحات عشان نقلل الارقام شويه اعتبره كورونا و عالجه كانه كورونا و احنا هنعتبر نفسنا مشوفناهوش
relevant	كورونا التزم واستجن طبيب عراقي بسبب الجهل استعدوا لمفارقه الاحبه كورونا التزم واستجن
relevant	من ساعه فقط خسرت واحد قريبي مات بكورونا وهو كان مدير مستشفي في بني سويف و طبعا مفيش تقدير ولا اهتمام في العلاج حافظوا علي نفسكوا يا جماعه علشان كورونا مش هتسيب عيله الا ولازم تاخد منها حد ع الاقل نحاول نلتزم علشان الخساير متكترش علينا كفايه اووي اللي راح مننا
relevant	منها التاكيد بالزام مرتادي الاسواق والمطاعم والمقاهي والاماكن العامه واماكن العمل والمراجعين بارتداء الكمامه القماشيه او غيرها هنا الاجراءات الاحترازيه والتدابير الوقائيه للحد من انتشار فيروس كورونا الجديد التي اعلنتها وزاره الداخليه
relevant	اجمالي اصابات كورونا في المملكه حاله
relevant	فنانه رجاء الجداوي في ذمه الله بعد صراعها مع فايروس كورونا
relevant	الشؤون البلديه والقرويه تصدر الاجراءات الوقائيه داخل المطاعم والمقاهي للحفاظ علي صحه وسلامه افراد المجتمع والحد من انتشار كورونا نعود بحذر واس عام
relevant	اللهم رب الناس اذهب الباس واشفي انت الشافي اللهم اشفي جميــــع مرضانا ومرضي المسلمين اللهم اجعل ما اصابهم تكـــفيرا لهم اللهم اشفهم وردهم الي احبابهم بتمام الصحه والعافيه لا تحرمون اخي وصديقي مشعان الهاجري من دعائكم فقد تم ثبات اصابته بفيروس كورونا
relevant	كورونا وعينا هو الحاسم يستوجب علي افراد المجتمع اتخاذ طرق الوقايه والتدابير الاحترازيه سلوكيا يوميا لوقف انتشار كورونا في ظل التدرج للعوده للحياه الطبيعه للموازنه بين صحه المجتمع وضمان استمرار النشاط الاقتصادي انت مسؤول
relevant	عارفين ليه الشعب مش ملتزم بالحظر لان الخوف من الجوع اقوي من الخوف م كورونا الشعب حاسس بالجوع الشعب اتعود علي المرض والامراض مش فارقه معاه الفقر والجوع مبيرحموش الشعب مش حاسس ولا خايف من كورونا عاوز الشعب يلتزم طمنوهم ان عيالهم مش هيعيطو من الجوع طمنوهم انهم مش هينطردو من البيت
relevant	وزير الصحه كورونا وزير الصحه من الافضل ايقاف زيارات الاطفال كونها قد لا تظهر عليهم اعراض الاصابه بكورونا نسبه الوفيات بسبب كورونا في السعوديه الاقل بين دول مجموعه العشرين
relevant	لولا اعداد الوافدين التي تفوق اعداد المواطنين لسيطرت الدوله علي فايروس كورونا الدوله الوحيده عددالوافدين فيها مهوول الكويت
relevant	حالتا شفاء من كورونا في مجدل عنجر
relevant	وزاره الصحه العامه تعلن عن تسجيل حاله اصابه جديده مؤكده بفيروس كورونا كوفيد وتعافي شخصا من المرض وذلك في الاربع والعشرين ساعه الاخيره ليصل اجمالي عدد حالات الشفاء في دوله قطر الي حاله قنا
relevant	عاجل تسجيل اصابه جديده بفيروس كورونا في السعوديه
relevant	الوقايه من كورونا كلنا مسؤول مستشفي الملك عبدالعزيز التخصصي بالجوف صحه الجوف اذا بتزورهم لا تؤذيهم الوقايه من كورونا كلنا مسؤول مستشفي الملك عبدالعزيز التخصصي بالجوف صحه الجوف
relevant	كورونا الحالات المؤكده في دول مجلس التعاون الخليجي لمرض كورونا حتي الان السعوديه
relevant	اعلنت عضو مجلس السياده رجاء نيكولا عن حجر نفسها لمده اسبوعين بعد اصابه مدير مكتبها بفيروس كورونا وقالت نيكولا علي صفحتها بفيس بوك نسبه لاصابه مدير مكتبي بفيروس كورونا فقد حجرت نفسي لاسبوعين ابتداء من اليوم عليه كل من خالطني خلال الاسبوع الماضي اخذ احتياطاته السودان
relevant	عاجل تركيا تعلن تسجيل وفاه و اصابه جديده بفيروس كورونا خلال الـ ساعه الماضيه تركيا
relevant	فن الاداره فيروس كورونا المستجد فن الاداره اداريا وطبيا اعاد الحياه لمعظم الدول الاوروبيه في اصعب محنه صحيه مرت عليها منذ فتره من الزمن بينما نري الدول العربيه تعاني اكثر فاكثر وتخبطات متتاليه باداره الازمه فيروس كورونا المستجد
relevant	مرايتي تجاوزت اعمارهن عاما قصص مسنات هزمن كورونا عبر العالم مرايتي
relevant	نعود بحذر فيروس كورونا المستجد وقايه قناه المجد بعد ان نعود بحذر ازمه فيروس كورونا المستجد ستنفرج وهي فرصه لتجديد الايمان والعوده لله د عبدالله العسكر برنامج وقايه علي قناه المجد
relevant	تبوك فريق مستعدين للتطوع لمنسوبي مستشفي الملك سلمان للقوات المسلحه في تبوك كان اخر الفرق ظهورا ولكنه سجل حضورا متميزا في جائحه كورونا في توصيل الادويه لمنازل المرضي فقد نجح في توصيل ٢٢٥٩ وصفه خلال ١٠ ايام شكرا لهم ولمن يقف خلفهم وكتب الله اجرهم السعوديه
relevant	حول العالم حول العالم بريطانيا تسجل وفاه جديده بفيروس كورونا
relevant	الصحه كورونا وزير الصحه تم فرض لبس الكمامات عند الخروج من المنازل وقدراتنا الان لمكافحه كورونا كبيره جدا وتخفيف الاجراءات مرهونه بوعي المواطنيين للتعامل مع الفيروس وسنعبر ازمه كورونا بسلام ومن يخل باجراءات مكافحه الفيروس سيعيدنا للوراء
irrelevant	مناشده لصاحب السمو امير الانسانيه والد الجميع من الاخ العزيز حمد السويدان والاخ العزيز محمد جواد العبد الجبول ارجوا تكرما التفاعل لتصل للمسئولين المعنيين امير الانسانيه حمد السويدان محمد جواد كورونا الجديد كورونا في الكويت
relevant	طبيب ايطالي يقول ان فيروس كورونا المستجد لم يعد موجودا في بلاده مما اثار ضجه اليوم الاثنين والحكومه تدعو للحذر
relevant	فيروس كورونا كل دول العالم ضحت باقتصادها من عجل مواطنيها وخسرت الا في اليمن يشتو يكسبون من جائحه فيروس كورونا
relevant	كورونا جولات مرتقبه لـ مكافحه الفساد تضمن تطبيق بروتوكولات الوقايه من كورونا
relevant	الصناعه اعتماد اجراء للوقايه من كورونا داخل المنشات المرخصه
relevant	الاستاذ خالد عايش في ٦اكتوبر وعنده كورونا ومحبوس في بيته هو وزوجته وحالتهم متدهوره علي الاخر ومحتاج يتنقل مستشفي عزل ضروري ووزاره الصحه قالتله خليك في البيت عاوزين نساعدهم يا جماعه بعد اذنكم ريتويت لحد ما نلاقي حل
relevant	وفاه صحفيين اثنين بفيروس كورونا ومقتل ثالث جنوبي اليمن
relevant	اليوم تم تسجيل اعلي حاله وفاه يوميه بالمملكه بـ حاله وفاه حيث بلغ اجمالي الوفيات حاله رحمهم الله خلال الاسبوع الماضي فقط تم تسجيل حاله وفاه بفيروس كورونا في المملكه
relevant	كورونا الصبان يقذف نساء النماص دفن وفيات كورونا الله يرحمهم ويغفر لهم ويسكنهم فسيح جناته ويكتب لهم اجر الشهداء ويلهم ذويهم الصبر والسلوان الصبان يقذف نساء النماص
relevant	كورونا اللعين يصيب بطل من ابطال الصحه بمستشفي الملك عبد العزيز بمكه اخي وقره عيني وسندي صالح بن سعيد الطبجي الزهراني الف مليون سلامه فلن يخزيك الله ابدا لبيت نداء الواجب مضحيا بنفسك وصحه اسرتك حفظك الله وشفاك من الداء ولا ارانا فيك مكروه فداك النفس والمال والبنون ابا مهند
relevant	كورونا نتصدر المشهد الفلبين تسجل اصابه جديده بـ كورونا للتفاصيل نتصدر المشهد
relevant	كورونا نتصدر المشهد سلطنه عمان تسجل اصابه جديده بفيروس كورونا للتفاصيل نتصدر المشهد
relevant	دراسه الكمامه والتباعد الاجتماعي افضل سبل الوقايه من كورونا اخبار سكاي نيوز عربيه
relevant	اليمن باعلي حصيله يوميه للاصابات التحديث اليومي لتفشي كورونا عربيا
irrelevant	العالم في مواجهه كورونا لا طريق للنجاه الا برايه الوطن العالم في مواجهه كورونا
relevant	كورونا نتصدر المشهد اصابات كورونا في تشيلي تتجاوز الف للتفاصيل نتصدر المشهد
relevant	كورونا المملكه الصحه تسجيل حاله تعافي جديده من فيروس كورونا ليصل مجموع حالات الشفاء في المملكه الي حاله
irrelevant	كورونا مواطن بعد خروجه من المقبره العمليه مو غشمره كورونا
relevant	يعني المتوفين في بعض الدول يكتبون وفاه طبيعيه والصحيح سبب الوفاه كورونا كثير دول متغلغل فيها الكورونا والارقام بسيطه
relevant	كورونا نتصدر المشهد الصحه العالميه تزف بشري ساره كورونا يتراجع بشكل ملحوظ للتفاصيل نتصدر المشهد
irrelevant	يا ناس لي ساعات احاول اتنشط مافي فايده بالله اللي يعرف افضل اكل بالصبح كفطور ويخليك نشيط مع قهوه يقولي والله يرحم والديكم لا تجون تقولون مندي لانو اكتشتف انو يخليك ترحوا غيبوبه تصحي يا شيخ بعد كورونا و اذا كان مع لبن نشوفك
relevant	اموافقه الهند علي الاستخدام الطارئ لعقار ريمديسفير لعلاج مصابي كورونا
relevant	الصحه العالميه لادليل علي تغير قوه فيروس كورونا ولايزال قاتل
relevant	في اي منطقه ممكن تحدد وين مصدر المعلومه انه مات بفايروس كورونا
relevant	عاجل كورونا نتصدر المشهد عاجل بريطانيا تسجيل وفاه جديده بفيروس كورونا ليرتفع عدد الوفيات الي نتصدر المشهد
irrelevant	السعوديه فيروس كورونا فعاليات الحجر المنزلي الكمامه السودان ايش هذا ي زول السعوديه فيروس كورونا فعاليات الحجر المنزلي الكمامه السودان
relevant	كـورونـا لـيـبـيا سبها طرابلس زلـيتن سبها كـورونـا لـيـبـيا الـوضـع الـوبائي الـيـوم الـثـلاثاء عـدد الاصـابات بـفـيـروس كورونـا اليوم الاصابه عـدد موجبه لمخالطين من سبها عـدد حالـه مـوجبه جـديـده من طرابلس عـدد حـالـه مـوجبه مـن زلـيتن عـدد حـالات مـوجبه سـجلت بمـدينه مصراته لمواطنين من سبها
relevant	اخبار الوئام جدل بين العلماء بشان انتقال كورونا عبر توصيل الطلبات اخبار الوئام
relevant	مصر كورونا مصر تسجيل اصابه جديده بفيروس كورونا وتسجيل حاله وفاه اجمالي الاصابات حاله اجمالي الوفيات شخص التفاصيل كوفيد١٩
relevant	شكلهم اخذينه عناد عاد امي تقول ازين لاتروح هالايام مسكره عيادتهم به كورونا
relevant	وقفه تامل وعظه هكذا يكون دفن جنائز مرضي كورونا قد لا تجد اباء ولا اخوان ولا ابناء ولا اقارب ولا فيارب رحمتك ولطفك لذا انتبهوا لابائكم وامهاتكم اولا ثم فكروا في ان لا تكونوا سببا في نقل الضرر لاسركم فلا مجال للاستهانه ولا مجال للتجربه بهذا المرض
relevant	س اشو مجاي نشوف واحد طلع مصاب بسرطان جلطه تصلب شرايين قرحه تيفوئيد وغيرها من الامراض سبحان الله كلهم كورونا وبعد محد يموت موت الله ولا مرض عضال ولا سكته قلبيه ولا جلطه ولا سرطانات هسه صارت الموته كلها كورونا سبحان الله الك بيها اراده يا خالق الجراده
irrelevant	يا باغي الخير اقبل ما نقص مال من صدقه انفق يا بن ادم ينفق عليك اتقوا النار ولو بشق تمره انها امانه نسال عنها يوم القيامه رتويت للاجر فيروس كورونا امريكا تنتفض مظاهرات امريكا صباح الخير كورونا العقلا هند القحطاني ابتلشنا في منصور الرقيبه نوره المطيري
relevant	وزاره الصحه كورونا عاجل وزاره الصحه تسجل اصابه جديده بفيروس كورونا تحديث الساعه عصرا ليوم الاربعاء
relevant	الحظر الكلي من قالكم كورونا انتهي كفايه استهتار من شيء نشوفه خافووا الله الحظر الكلي
relevant	الصحه ارتفاع حالات الشفاء من مصابي فيروس كورونا الي وخروجهم من مستشفيات العزل والحجر الصحي فيروس كورونا
relevant	كيف نمنع انتشار كورونا كيف نمنع انتشار كورونا وصفه لتقويه المناعه جاري تطبيقها بس مدري كيف بتحمل طعم العويدي
relevant	احتجاجات كورونا عمال التوصيل يحتجون علي ظروف العمل هل مطالب عمال التوصيل منطقيه برايك احتجاجات كورونا
relevant	كورونا صنعاء اليمن وثيقه صادره عن اداره عمليات امانه العاصمه توضح توجيه صريح بمنع دفن المتوفين بفيروس كورونا المتفشي في صنعاء بالمقابر التي اسمتها روضات الشهداء وتعاقب من يقوم بذلك اليمن
relevant	مافيه ضيوف لين تنتهي كورونا
relevant	لحظه دفن متوفين بمرض الكورونا رحمهم الله لاحول ولا قوه الا بالله العلي العظيم اجلسو في بيوتكم وحافظوا علي من تحبوون كورونا الحظر الكلي
relevant	ي باشا دا احنا هناخد بعض بالاحضان بلا كورونا بلا هبااب
irrelevant	التليفزيون المصري بيان رسمي التليفزيون المصري قرر النائب العام احاله الطبيب ووالد البنات الثلاثه الي المحاكمه العاجله لارتكاب جنايه الختان اوهمهن بانه سيتم تطعيمهن ضد فيروس كورونا و تم حقنهن بعقار مخدر ففقدن الوعي وبعدما استفقن فوجئن بتقييد ارجلهن وشعرن بالام في اعضائهن التناسليه
relevant	كورونا يزيد الاغنياء غني ويقترب من اصابه المليون السابع
relevant	كاريكاتير فيروس كورونا فتح جزئي علي عالم مابعد الكورونا كاريكاتير فيروس كورونا
relevant	معدلات حالات الالتهاب الرئوي من كورونا بدات تتضاعف امام اعيننا في مستشفيات مدينه حائل مقارنه بالاعداد قبل اسبوعين او ثلاثه لذا يجب علينا جميعا اثبات وعينا والتزامنا بالتعليمات والا سيعود الحظر من جديد استقرار النظام الصحي الوطني هي مسؤوليتنا جميعا و كلنا مسؤول
relevant	وزاره الصحه كوفيد ١٩ تعلن وزاره الصحه عن تسجيل سبعمائه وثمان وثلاثين حاله اصابه جديده بمرض فيروس كورونا كوفيد ١٩ منها ثلاثمائه واربع وعشرون حاله لعمانيين واربعمائه واربع عشره حاله لغير عمانيين عمان تواجه كورونا خليك في البيت
relevant	الافراج الانساني اذا في حالات كورونا بالسجن فالحل بالحجر علي المساجين مو اخلاء سبيلهم لا صحيا تركب ولا امنيا نعم المفروض متابعه حاله السجناء الصحيه تكون بافضل احوالها و المرافق تكون مطابقه للمعايير مو عندي ناس احتمال يحوشهم او حاشهم كورونا اقوم اخلي سبيلهم الافراج الانساني
relevant	المغرب كورونا المغرب تسجل اصابه جديده بفيروس كورونا
relevant	كورونا الرقم الاكبر منذ بدايه الجائحه تسجيل حاله حرجه بـ كورونا في يوما
relevant	ارتفاع اصابات فيروس كورونا مستمره شاهد المدن والمناطق المصابه اليوم
relevant	خليك في البيت اخر معلومه بخصوص عقار مكافحه كورونا خليك في البيت
relevant	اربيل تسجل اصابه جديده بفيروس كورونا
relevant	كورونا بس خطير اوسخ من سياسات وحكومات الموضوع كلو تضخيم وتخويف الناس كورونا موجود بس مانو خطير متل ما روجوه ومانو اوسخ من هيك سياسات وحكومات
relevant	بدءا من الاسبوع القادم قد يكون الناجي الوحيد من فيروس كورونا هو من اتبع افضل وقايه صحيه مشدده للحفاظ علي حياته مع اجتياز العراق عتبه الالف مصاب يوميا وتردي واقعه الصحي والركود الاقتصادي العالمي الذي يجعل تبرعات الدول للعراق خجوله وقليله
relevant	عدد المصابين بفيروس كورونا في العالم يتجاوز ملايين
relevant	كورونا مصر ١٥٠٠ تاني كورونا مصر وبرضو الرقم مش واقعي
relevant	اذا تكلمت بعدم جدوي الحظر بسبب كورونا وانت صاحب مشروع وكانها وصمه عار واناني طيب صاحب البزنس مو متضرر والعماله بعضهم سعوديين واستثمار ناجح فجاه تحول لعجز وخساره تكميم الافواه وكان صاحب الراي المختلف غير وطني ومبالي
relevant	رجل ايطالي سنه يبكي بعد شفائه من كورونا ويقول مكثت يوم بالمستشفي وسادفع يورو قيمه جهاز تنفس صناعي بينما عشت سنه استنشق هواء الله الطبيعي ولم اشكره يوما فكم انا مدين لله
relevant	السفاره السعوديه بالاردن تعلن للمواطنين عن عوده اللقاء المعتاد مع سعاده السفير بمقر السفاره من الساعه لغايه الـ من ظهر كل يوم اثنين وتؤكد علي اهميه الاخذ بالتعليمات والاحتياطات التي اعلنت عنها الجهات المختصه في الاردن الشقيق لمواجهه كورونا مع تمنياتنا للجميع بالسلامه
relevant	الحمدلله وباراده الله تغلبت علي كورونا اللهم ارفع البلاء والوباء عن الامه الاسلاميه
relevant	فيروس كورونا سيؤجل اطلاق ابل للايفون ١٢ هذا العام الي شهر اكتوبر بدلا من الموعد المعتاد في سبتمبر
relevant	كورونا كوفيد كوفيد اهم الاحصائيات عالميا اخر تحديث ص اجمالي عدد الاصابات بالفايروس
relevant	اعلن حاكم ولايه نيويورك الامريكيه اندريو كومو ان معدل الوفيات اليوميه جراء فيروس كورونا مستمره في الانخفاض في الولايه حيث سجلت اقل حصيله للمتوفين بيوم واحد منذ بدايه تفشي العدوي وقال كومو ان نيويورك سجلت وفاه جديده بفيروس كورونا في يونيو الجاري مقابل في اليوم السابق
relevant	اصابه بفيروس كورونا في الجزائر بينها وفاه و متعاف
relevant	اخبار الزمالك اخبار الزمالك فيروس كورونا يضرب قطاع كره القدم في النادي الاهلي
relevant	عرفت من شويه ان واحد صاحبي جاله كورونا وكان مخبي ومش قايل لحد ومنعزل في بيته ولما بقي كويس قالنا فبقوله ليه ياسطا مقولتش من الاول بيقولي خوفت من الفضيحه
relevant	اتوقع الغرب مقبل علي اسوا فتراته سياسيا واقتصاديا من سنين طويله هلا ممكن فعلا الاوضاع الحاليه تنتهي بظرف شهر او اقل لكن كنتائج فانت بتحكي عن كارثه مقبله خصوصا بعد تجاهل مساله كورونا اما عربيا معروف انه دولنا لن تنعم بالسلام لان تحقيق السلام فيها يضر بمصلحه الدول العملاقه
relevant	فرنسا كورونا فرنسا وفيات كورونا ترتفع الي الفا و
irrelevant	وش الحل مع الاسنان ضرسي صدع بي من الوجع مرره وخاايفه اروح اصلا المستوصف الي جنبنا كنت اروح له قبل كورونا قفل الحين خلاني اخاف زياده
relevant	كورونا جهود متكامله للطوارئ الطبيه في انجاح عمليات الاتصال والنقل والاجلاء خلال ازمه كورونا
irrelevant	فيديو الملك سلمان بن عبدالعزيز فيديو اطل الملك سلمان بن عبدالعزيز علي شعبه بابتسامه ترسم مستقبلا مشرقا لوطن لا يعرف المستحيل همته مثل جبل طويق لن تنكسر كما وصفه ولي العهد الامير محمد بن سلمان ابتسامه ملك عكاظ ان تكون اولا تطبيق عكاظ كورونا
relevant	نسال الله ان يمن بالشفاء علي اخي مطلق سميحان النابت الذي اصيب بفايروس كورونا وان يعجل بشفاءه وان لا يري مكروه اللهم رب الناس اذهب الباس واشفه انت الشافي لا شفاء الا شفاؤك شفاء لا يغادر سقما
relevant	اجراء اول عمليه زرع رئه لمريض بـ كورونا في امريكا
relevant	كوفيد ملخص كوفيد ارتفاع اعداد الاصابات ٣٧٣٣ و الحالات الحرجه ١٧٣٨ و الوفيات ٣٨
relevant	كورونا وكيل محافظه تعز للشؤون الصحيه د ايلان عبدالحق تؤكد انتشار فيروس كورونا في كافه انحاء البلاد بشكل كبير والمصابين بالالاف مشيره الي ان الارقام التي يعلن عنها رسميا هي للحالات الحرجه المبلغ عنها وقالت ان عدم توفر الارقام الحقيقه يعود لشحه محاليل الفحوصات الحدث اليمني
relevant	امهات المختطفين اصابه مؤكده وحالات اشتباه بفيروس كورونا في السجن المركزي بصنعاء
relevant	وزاره وزاره الصحه تتسلم اجهزه فحص كورونا ومعدات طبيه لسلامه الكوادر الطبيه بقيمه مليون دولار دعما من وزاره الطاقه والتعدين قطاع النفط
irrelevant	صح النت بيقصر المسافات وبتكسل ترووح لحد غير كورونا
relevant	صلاح الدين اصابه عنصر من الحشد الشعبي والشرطه الاتحاديه ومن قوات الجيش بڤيروس كورونا في مدينه سامراء وبلد وتكريت عنصرين من سكنه اهالي الجنوب
relevant	هـــمســـه للعالم اجمع وباء كورونا رساله من الله للبشريه ليظهر لهم عجزهم وفقرهم الي ربهم وخالقهم فالانسان مهما بلغ من التطور والاكتشاف فانه لا يمكن ان يستغني عن ربه ولا ان يقوم وحده بشؤون حياته يا ايها الناس انتم الفقراء الي الله والله هو الغني الحميد
relevant	بريطانيا فرض حجر صحي منزلي لمده يوما علي القادمين من الخارج تجنبا لموجه ثانيه من كورونا
irrelevant	العام نسري مع مساريك يا ذيب نطوي فياف البيد ونسوق الاعمار مع صاحبا وقت اللقي والمناشيب ما هاب شوف الموت لو ذاق الامرار خوه نشاما كلبوها علي الطيب صيد وقصيد وكيف مـع شبت النار واليوم صار الكون كله عواقيب سبت كورونا واطين كل الاقطار
relevant	كورونا مصر عاجل وهام جدا مريض كورونا حالته حرجه جدا بمستشفي مصر الدولي في الدقي محتاج متبرع بلازما متعافي من كورونا فصيله موجب للتواصل مع اهله
relevant	بريطانيا الوافدين بريطانيا تبدا بفرض حجر صحي لمده اسبوعين علي كافه الاشخاص الوافدين للبلاد اعتبارا من اليوم الاثنين للحد من تفشي فيروس كورونا وسيتعين علي جميع الوافدين ملء استماره توضح بالتفصيل مكان عزلهم ذاتيا وتغريم الذين لا يمتثلون لقواعد الحجر الصحي بغرامه فوريه تقدر بالف جنيه استرليني
relevant	القضاء علي فيروس كورونا القضاء علي فيروس كورونا فيروس كورونا او الاسم المتعارف عليه نرجو من جميع الافراد البقاء في بيوتهم حفاظا علي صحتهم وصحه اطفالهم وندعو الله ان يزيل المرض ويشفي كل مرضانا ونجد علاج له باذن الله لايك للصفحه
relevant	كورونا اصابه عائله كامله بـ كورونا في عسير بسبب تشخيص دكتوره انها انفلونزا موسميه
relevant	واعلموا ان فايروس كورونا عذاب جديد ذو باس شديد داء الصدور شيئا فشيئا حتي يقطع نفس من يشاء الله ومن شفي منه فليعلم انه ليس بسبب علاج الاطباء بل بسبب دعائه لله ارحم الراحمين
relevant	فيروس كورونا ليبيا يونيو الساعه م اخر تحديث لعدد الاصابات المؤكده بـ فيروس كورونا ومكان تواجدها داخل ليبيا بحسب لجان المكافحه في بنغازي و مصراته و سبها وتحديثات مركز مكافحه الامراض بعد اعلان الاخير تسجيل اصابه جديده المرصد
relevant	الرياض كورونا منذو شهر رمضان ومنطقه الرياض والي الان تسجل اعلي نسبه مصابيين بفيروس كورونا في المملكه لماذا لايتم تطبيق الحضر الكلي فيها او علي الاقل يتم اغلاق بعض الامكان التي تشهد ازدحام للناس فيها لتقليل عدد الاصابات
relevant	كورونا يوم الجمعه ببجي ثبتت اصابتي بـ فايروس كورونا الدعوه عامه ونعتذر عن قبول العانيه يوم الجمعه ببجي
relevant	لوقايتك من فيروس كورونا ١ اغسل وعقم يديك بشكل دائم ٢ البس الكمام عند الخروج ٣ تجنب التجمعات ٤ اترك مسافه امنه بينك وبين الاخرين كلنا مسؤول
irrelevant	مابعد عرفناك جعله يسقي مامن منشن ضحكنا فيه ولا به كورونا
relevant	الله يشافيك يارب لا تخاف اعرف ناس ياهم كورونا مثل الافلونزه كحه و نشله وحراره بس و لحين تشافو ومافيهم شي
relevant	كورونا نحن بحاجه الي الف فحص يوميا كاقل تقدير لمده ثمانيه اشهر لمعرفه العدد الحقيقي للمصابين بفايروس كورونا غير هذا يعتبر نوع من انواع ضياع الوقت والمجهود وكيف سنتمكن من عمل هذا العدد من الفحوصات والعياشي يتاجر بمحاليل الفحص في السوق السودا
relevant	روسيا كورونا الغد المشرق روسيا تطرح رسميا اول عقار لعلاج فيروس كورونا في المستشفيات الغد المشرق
irrelevant	كلنا مسؤول نعود بحذر فيروس كورونا تعليم صبيا ابتدائيه المحله الاولي كلنا مسؤول نعود بحذر فيروس كورونا تعليم صبيا ابتدائيه المحله الاولي حصلت الطالبه رويدا غله علي شهاده اتمام مشاركه في مسابقه الكانجارو
relevant	الاسكندريه كورونا انقذوني انا كفيف ومش لاقي العلاج ولا قادر اشتريه استغاثه رجل كفيف في الاسكندريه اصيب بفيروس كورونا ولا يملك تكلفه العزل المنزلي بعد رفض المستشفيات استقباله
relevant	انواع لقاحات فيروس كورونا سارس وكيفيه عملها وفوائدها وعموما هي مازالت في طور التجارب والدراسات ترجمه
relevant	بر تندحه التطوعي بمشاركه متطوعا وبالتعاون مع مجمع والشراكه مع قام فريق بر تندحه التطوعي بانشاء نقاط فرز اولي خلال دخول المصلين وتنظيم المصلين وكافه البروتوكولات الاحترازيه لمواجهه جائحه فيروس كورونا ونسال الله ان يرفع الغمه عن الامه
relevant	عاجل اجمالي اصابات كورونا في المملكه حاله
relevant	عاجل مدينه الرياض تسجل اليوم اعلي مدينه بالسعوديه في عدد الاصابات بفيروس كورونا بـ اصابه جديده السعوديه
relevant	اللهم رب الناس ملك الناس اذهب الباس واشف انت الشافي شفاء لا يغادر سقما اللهم لا ملجا ولا منجا منك الا اليك انك علي كل شيء قدير اسال الله العظيم رب العرش العظيم ان يشفيك عزيمه حامد هتهزم كورونا
relevant	اغلاق محكمه الخليل بعد ثبوت اصابه قاض بفيروس كورونا
relevant	شاهد تساقط الناس في شوارع ووهان الصينيه بسبب فيروس كورونا الجديد بالصين اللهم اني اعوذ بك من البرص والجنون والجذام ومن سيئ الاسقام
relevant	كوفيد١٩ تحديث ١٥ يونيو ٢٠٢٠ الساعه ١١ م بتوقيت مكه المكرمه عدد حالات الشفاء من كوفيد١٩ بدول المجلس البحرين ١٣١٩٧ من ١٨٥٤٤ اصابه الامارات ٢٨١٢٩ من ٤٢٦٣٦ اصابه عمان ٩٥٣٣ من ٢٤٥٢٤ اصابه الكويت ٢٧٥٣١ من ٣٦٤٣١ اصابه السعوديه ٨٧٨٩٠ من ١٣٢٠٤٨ اصابه قطر ٥٨٦٨١ من ٨٠٨٧٦ اصابه
irrelevant	اجمل صوره صورتها حقوق افراد الامن والسلامه اطلقوا سجناء البحرين ثمانيه امور تنقض الوضوء تعرف عليها اجمل صوره صورتها حقوق افراد الامن والسلامه اطلقوا سجناء البحرين اطباء اسنان عمان بلا وظايف الي متي الانتظار يا بلديه صحار كورونا قابوس بن سعيد قابوس في قلوبنا صباح الخير طرابلس السعوديه السلطان هيثم بن طارق
relevant	الصحه ارتفاع حالات الشفاء من مصابي فيروس كورونا الي وخروجهم من مستشفيات العزل والحجر الصحي فيروس كورونا
relevant	سبحان الله عندي يقين تام ان الجانحه التي نمر بها ستنقشع بقدره ربانيه فوق طاقه البشر ولو بذلت كل اسباب اهل الارض وقابل الايام خير من ماضيها بعون الله كورونا
relevant	اصابه داعيه سعودي كبير بفيروس كورونا شاهد من يكون
relevant	عاجل ليبيا عاجل المركز الوطني لمكافحه الامراض يعلن حاله جديده مصابه بفيروس كورونا ليرتفع العدد في ليبيا الي حالات انا لله وانا اليه راجعون
relevant	فيه حاله بقالها اكتر من سنتين بتسحب علاج صدر وتعبانه بقالها يجي سنه فوق ال سنه وولادها لا بيخرجوا ولا بيطلعوا برا خالص تعبت والاكسجين تحت ال طلبنا الاسعاف بالليل عشان تروح طواري ويتعلق انبوبه اكسجين راحت اتشخصت كورونا والست ممكن تموت فيها ومحدش بيخرج منهم اصلا
relevant	وزاره الاعلام طالب مجلس اداره نقابه العاملين في وزاره الاعلام وزير الاعلام ووزير الدوله لشؤون الشباب محمد الجبري بضروره العمل علي حفظ حقوق الموظفين خلال ازمه كورونا
relevant	اصابه الفنانه فوزيه حسن ذات الـ عاما بوباء كورونا ونقلها الي احدي المستشفيات لمتابعه حالتها الصحيه الصحه والسلامه لك فنانتنا المحبوبه ولكل مريض ياارب كورونا مو لعبه
relevant	عند انتشار الاوبئه والاسقام خذوا بالاسباب واكثروا من الدعاء فقد كان من دعاء النبي اللهم اني اعوذ بك من البرص والجنون والجذام وسيء الاسقام كورونا
relevant	السودان ارتفاع اصابات كورونا الي و حاله تعافي
relevant	كوفيد١٩ نسبه ٪ حالات الشفاء من كوفيد١٩ في دول الخليج البحريــن الامـارات عــمــــان الكـويـت السعوديه قـــطــــر
relevant	الصحه ١٦٩١ حاله اصابه جديده بفيروس كورونا
relevant	كورونا لا تشلون هم خطوات اتبعتها الدوله استعدادا لمواجهه جائحه كورونا ساهمت في وضع الامارات في رياده الدول المكافحه للوباء لا تشلون هم انت مسؤول هنا الامارات
relevant	عدد الاصابات بفيروس كورونا حول العالم تجاوز ٨ مليون حاله وفق جونز هوبكنز
relevant	روسيا تسجل اصابه جديده و وفاه بفيروس كورونا
relevant	عندي حاله كورونا بالمنزل عنده حرقان ف صدره ونهجان كتير وجسمه مكسر ونايم ساعه بقاله ايام بيصحي ياخد العلاج وهو مغمض عينه وينام تااني السخونه الاسهال خلصوا وباقي الاعراض لسه مكمله تحليلك ايه يا دكتور
relevant	كورونا مذكره لتوفير عقار الياباني لعلاج كورونا في مصر
relevant	جامعه الامام عبدالرحمن بن فيصل حرصا من اداره جامعه الامام عبدالرحمن بن فيصل علي سلامه منسوبيها تهيب الجميع باتباع التوجيهات التاليه للحد من انتشار فيروس كورونا نعود بحذر
relevant	مبادره معا حتي تزول دشنتها جمعيه البر الخيريه بروضه هباس بدعم من مؤسسه سليمان الراجحي الخيريه ؛ للتصدي لاثار جائحه كورونا
relevant	رسالتي الي الشعب العراقي الكريم اذا ارت الخلاص من وباء كورونا كوفيد ١٩ ما عليك لا باتباع الخطوات التاليه ١ التباعد الاجتماعي ٢ الرضا والقبول بالتواجد الامريكي علي ارض العراق والعاقل يفهم
relevant	الهلال كورونا السعوديه المملكه فيروس كورونا اصابه نائب رئيس الهلال السابق عبدالرحمن النمر بفيروس كورونا السعوديه المملكه فيروس كورونا
relevant	قرات انه تم اعاده اعتماد ذلك الدواء في علاج حالات كورونا ١٩ في السعوديه
relevant	وفاه رءيس النيابه الاداريه في طنطا هو ووالده متاثرين بفيروس كورونا اللهم لا تسلط هذا الوباء الا علي الظالمين واعوانهم
relevant	الي حصل انا و مراتي و اخوها و مامتها جالنا الاعراض حراره و كحه و تكسير جسم و صداع و اسهال و عملنا تحاليل و اشعه مقطعيه انا اشعتي كويسه و مراتي و اخوها اوحش و حماتي اوحش الدكتور اكد عليهم و قال لي انت زيهم هي ٩٠٪ كورونا بس الدكتور قال مفيش داعي للماسحه و لما تخرج خد حذرك برده
irrelevant	موسم التسوق الاونلاين كوبون باث اند بادي كوبون نايس ون كوبون بوهو من متاجر جاب نمشي ماماز اند باباز كوبون كوبون سبلاش نادي النصر هنقرستيشن شي ان ماكس نون كورونا مامز اند بابز نادي الهلال نادي الاتحاد سوق كوم ايهرب
