# Supplementary material for: Enhanced Arabic disaster data classification using domain adaptation
Source: PLoS One. 2024 Apr 4;19(4):e0301255. doi: 10.1371/journal.pone.0301255 (PMC10994337; doi:10.1371/journal.pone.0301255)
Supplement: S2 File — (ZIP) [file pone.0301255.s002.zip › Data/Covid_train.csv]

category	text
relevant	يستاهل حظر يستاهل حظر يقولون الصيني اكل الخفاش وجاب لنا كورونا الله لايوفقه طيب اخونا هذا وش بيجيب لنا ياما جاب الغراب لامه
relevant	العوده بعد كورونا العوده بعد كورونا نحتاج للتغيير من فتره لفتره ؛ نقلب انظمتنا الحياتيه نهتم باشياء جديده نحاول صنع شيء افضل من سابقه فـ اعظم الملل العيش علي روتين واحد
relevant	الحظر الكلي في احياء الاجانب الحظر الكلي في احياء الاجانب نظرا للاعداد المتزايده بالاصابه بفيروس كورونا في المملكه ولعدم استجابه الكثيرين للرسائل التوعويهاليوميه التي تبثها وزارهالصحه للمواطن والمقين والمخالف فقد اصدرت وزارهالداخليه عقوبات علي كل من يخالف اوامر الحظر كلنا مسؤول صحيفه اهليستا الرياضيه
relevant	كورونا مصر للطيران مصر خليك بالبيت بوابه الاخبار بسبب جائحه كورونا مصر للطيران تخفض رواتب كبار العاملين مصر خليك بالبيت بوابه الاخبار
irrelevant	الكويت العوده بعد كورونا الكويت خط احمر سناب تسجيل دخول كالعاده الكويت العوده بعد كورونا الكويت خط احمر سناب
relevant	العراق كورونا وكاله يقين تتمثل ازمات العراق بجائحه كورونا وتبعاتها التي اثرت بشكل مباشر علي القطاع الاقتصادي التي انعكست سلبا علي معدلات الفقر والبطاله اضافه الي الازمه الامنيه التي تواجهها البلاد في الملف تقارير تحقيقات فيديوهات وكاله يقين
relevant	المتحدث العسكري المتحدث العسكري في اطار جهود مجابهه انتشار فيروس كورونا القوات المسلحه ترفع كفاءه عدد من المدن الجامعيه
relevant	لطاقم الطبي في مستشفي في بروكسل يديروا ظهورهم لرئيسه الوزراء البلجيكيه صوفي ويلمز بعد زيارتها لهم والسبب لان بلجيكا لديها اعلي عدد وفيات كورونا
relevant	قرار دياب فتح البلد كنا سنصل اليه عاجلا ام اجلا خصوصا انو ازمه كورونا طولت وفي ناس اختربت بيوتها من التسكير انا لا اعول علي وعي الفرد اللامبالي من الشعب اللبناني لكن اعول جدا علي قيمه الضبط اللي راح ياخدو كل حدا بيستهتر بروحو وبارواح الناس وهيدا اللي لازم الحكومه تتشدد فيه
relevant	الجزائر وفيات و اصابه جديده بفيروس كورونا نيوز سناب روسيا اليوم
relevant	اليمن الحكومه توجه نداء استغاثه للمنظمات الامميه والدوليه لدعمها في مواجهه كورونا الذي بدا يتفشي في تسع محافظات اليمن
irrelevant	تعقيم تعقيم تعقيم تعقيم شركه تعقيم بالرياض تعقيم منازل تعقيم فلل تعقيم مدارس تعقيم مكاتب تعقيم مستشفيات تعقيم قصور تعقيم شقق افضل شركه تعقيم بالرياض العوده بعد كورونا سناب
irrelevant	جلب الحبيب علاج السحر تسهيل الزواج السعوديه الامارات ابو ظبي دبي عجمان نجران حايل القصيم خميس مشيط كورونا السعوديه جده الان الرياض الان الظفره الاحساء الطايف مكه المدينه المنور الدولار اليورو الدرهم الدينار الكويت قطر الدوحه شيخ روحاني السعوديه الان كورونا كورونا في الكويت
relevant	كورونا الجديد كوفيد لمن يسال عن ادويه الضغط وعلاقتها بالاصابه بفيروس كورونا الجديد كورونا الجديد كوفيد
relevant	رساله هامه لمرضي السكري المضاعفات لديكم اقوي حال الاصابه بـ كورونا
relevant	المجتمع التطوعي قصه المجتمع التطوعي مع مبادره تمكين المتطوعين العاملين في مكافحه جائحه كورونا والمدعومه من مؤسسه عبدالعزيز بن طلال وسري بنت سعود للتنميه الانسانيه شكرا
irrelevant	المطعم راقي جدا واكله فد شي والبرگر عنده مميز جدا والمشاوي رووعه والاسعار جدا مناسبه طبعا هذا الكلام كله قبل جائحه كورونا
irrelevant	خالد الفيصل اللهم تقبل صيامنا وقيامنا وصلاتنا ودعاءنا وسائر اعمالنا وبلغنا برحمتك ليله القدر يا ارحم الراحمين خالد الفيصل سعود الشريم العوده بعد كورونا تقرير اليوم
relevant	الصحه الممرض خالد الحسيني كورونا الصحه تنعي الفقيد الممرض خالد الحسيني اثر وفاته بسبب كورونا
relevant	مليون ونصف المليون اصابه كورونا في الولايات المتحده
relevant	امتنان وشكر لموظفي وزاره الموارد البشريه والتنميه الاجتماعيه منبع مواردنا البشريه وقاده التنميه الوطنيه؛ علي ما اظهروه من جهد وعمل دؤوب في مواجهه جائحه فيروس كورونا جميلكم جميل
relevant	فيروس كورونا صوت المملكه هنا المملكه لماذا انتهي فيروس السارس وبقي كوفيد اين اخفقت الدول ومنظمه الصحه العالميه فيروس كورونا صوت المملكه هنا المملكه
relevant	الجهات الامنيه تقبض علي اربعه اشخاص من المخالفين للاجراءات الوقائيه من تفشي فيروس كورونا بالرياض والمدينه المنوره
irrelevant	العوده بعد كورونا اللهم احفظ كويتنا وانشر السلام والامان والاطمئنان في جميع الاوطان برحمتك يارحيم العوده بعد كورونا
relevant	سبحان الله لدي كميه طمانينه وثقه في الله ثم في ولاه امرنا لو تستخدم في علاج كورونا لقضت عليه لا تستعجلوا الامر الملكي الصادر لن يمر مرور الكرام دام فيه محمد بن سلمان
relevant	العوده بعد كورونا نهديكم هذا الملف والذي يوضح طريق العوده بعد كورونا و يشمل العوده للاماكن العامه العوده للحدائق والمطاعم التنقل الامن اماكن العمل والمدارس
relevant	وزاره الصحه فيروس كورونا المستجد تعلن وزاره الصحه عن تاكيد اصابه حاله جديده وتسجيل حاله شفاء و حالات وفاه جديده بـ فيروس كورونا المستجد ليصبح اجمالي عدد الحالات حاله
irrelevant	العوده بعد كورونا العوده بعد كورونا المكان هو المكان وانت من تخلق فيه الحياه
relevant	لاخصائيين التغذيه المشرفين علي حالات كورونا بفيدكم من تجربه خاصه بعض الاعراض اللي يمر فيها المريض غثيان فقدان الشهيه للاكل شعور حقيقي تهيج القولون العامل النفسي اذا متشخص من قبل اسهال عدم الاحساس بطعم او رائحه الاكل استفراغ بسبب علاج
relevant	استثناء الممارسين الصحيين استثناء الممارسين الصحيين يستحقوا الدعم ابطال الصحه وكوادرنا الوطنيه لا تبخلوا بدعم الهاشتاق ولو باعاده التغريد اقل ما نقدمه لهم التجمعات العايليه خالد الفيصل التوظيف المباشر للاجتماعيين خليك بالبيت الحالات اليوم العوده بعد كورونا كورونا
irrelevant	هذي وحيد امه وعرفه شخصيا نزلت فاتورته من الف الي الف نبي نقفلها بهالليله المباركه تكفون رقم الفاتوره المبلغ من تصدق منكم اليوم العوده بعد كورونا العيص
relevant	اكثر من حاله وفاه في عدن خلال ساعه فقط بسبب كورونا والاوبئه الاخري اللهم الطف بعدن واهلها انك سميع مجيب
relevant	جديده القيطع عكار بالامس كنا نغطي عمليات اجراء فحوص ال في جديده القيطع عكار ولا يزال قسم كبير من ابناء البلده يرفضون اجراءها لانو ما في كورونا بنظرهم النتائج اظهرت اصابه ١٧ من اصل ١٢٦ فحصا الوضع مقلق وتوجه لاغلاق البلده لماذا المكابره
irrelevant	في مثل هذه الليالي لا تقف بين يدي ربك مصليا ومناجيا له وفي قلبك حقد او بغض علي احد من المسلمين كن سليم القلب ليسلم لك ربك سؤلك ومطلوبك العوده بعد كورونا سعود الشريم يستاهل حظر
relevant	عاجل اليمن عاجل السفير البريطاني لدي اليمن فيروس كورونا منتشر في كل انحاء اليمن والوضع خطير للغايه
relevant	الصحه ارتفاع حالات الشفاء من مصابي فيروس كورونا الي وخروجهم من مستشفيات العزل والحجر الصحي فيروس كورونا
irrelevant	العوده بعد كورونا العوده بعد كورونا والله العظيم ما ابغي الي بيت فقط غرفه ومطبخ وحمام بس ارحمونا من هذا البيت
relevant	الثلاسيميا السلام عليكم احبتي ابطال الثلاسيميا الكبري شاركونا في هذا السؤال مع الوضع المتازم في ظل كورونا ماهي الصعوبات التي تواجهها اثناء الذهاب الي المستشفي
irrelevant	توقفوا عن استدعاء النشطاء تروح كورونا زيدو انتوما منصه تشتعل الان بالوسمين توقفوا عن استدعاء النشطاء تروح كورونا زيدو انتوما
irrelevant	نزل المبلغ الي ريال بتكاتفكم تفرجون كربه مسلم مبلغ ريال فاتوره رقم من يبشرنا بسداد المبلغ كامل الله يسعدكم ما استغني عن دعمكم برتويت اسال الله يبارك في مجهودكم ولايحرمكم الاجر السعوديه فرجت كورونا الامارات ببجي العيص سناب
relevant	كبير مستشاري الصحه الصينيه مسؤولو ووهان لم يقولوا الحقيقه حول تفشي كورونا
relevant	هبه ٢٠٢٠ تم تاكيد اصابتي بفايروس كورونا
relevant	عاجل اجمالي اصابات كورونا في المملكه حاله
relevant	اول مكان بتروحون له بعد انتهاء كورونا
relevant	استغرب ممن يشاهدون اعداد حالات الاصابه التي تسجل يوميا لفيروس كورونا يستمعون للتحذيرات المتكرره من الجهات الصحيه يعلمون بالعقوبات التي تنتظر المخالفين ومع ذلك يتهاونون بالاجراءات الوقائيه يصرون علي مخالفه الانظمه بالخروج وقت منع التجول او التجمع
irrelevant	فيروس كورونا محمد رمضان وضعي اول يوم العيد كورنا فيروس كورونا محمد رمضان
relevant	اي اهجد لين بعد رمضان وينتهي كورونا
irrelevant	العوده بعد كورونا العوده بعد كورونا اللهم ياسامع الصوت وياسابق الفوت ويا كاسي العظام لحما بعد الموت ويا من اجاب نوحا حين ناداه وكشف الضر عن ايوب في بلواه وسمع يعقوب في شكواه اللهم اقضي دين والدي وسخرلي عبادك الطيبين و اسعد من نشرها او سدد منها رقم الفاتوره
relevant	حسب ماوصلني من مصدر موثوق جدا اجتمع ضباط من الامن القومي مع جهات طبيه في اب يقول الطبيب ان الضباط هددوهم بدعسهم ودعس نسائهم ان هم صرحوا رسميا عن اي حاله كورونا وقالوا لهم ان التصريح عن وجود حالات كورونا سيسبب بانهيار الجبهات اهم شي عند هؤلاء الجبهات ام الشعب يموت في ستين داهيه
relevant	من اجل ضحايا كورونا ليس لنا ملجا سواك يا الله فيروز تصلي من اجل شفاء العالم
irrelevant	عيد الفطر رتويت العوده بعد كورونا بطاقه التهنئه لك او لمن تحب مجانا بمناسبه قرب حلول عيد الفطر المبارك اعاده الله علينا وعليكم باليمن والمسرات فضلا رتويت العوده بعد كورونا
irrelevant	توقفوا عن استدعاء النشطاء تروح كورونا زيدو انتوما دستور غيرشرعي لرئيس غيرشرعي حرروا المعتقلين امطار معتبره تتساقط في عده مناطق اللهم صيبا نافعا
relevant	السعوديه السعوديه في زمن الـ كورونا اهم الاغذيه التي تساهم في تقويه جهازك المناعي
relevant	فاهمين غلط يحسبون كورونا مو بالقري
irrelevant	ظافر العابدين الاختيار وش رمضان القاهره الان لميس الحديدي حظر كامل كورونا ظافر العابدين عجبني الاختيار و وش في دراما رمضان القاهره الان لميس الحديدي حظر كامل كورونا
relevant	مواطن عدني طفشان من ام ام الحكومه وعبدربه منصور وعياله بسبب تراكم فسادهم وعبثهم بحق الشعب والوطن ويوضح حقيقه كورونا في عدن معركه اجتثاث الارهاب
relevant	كورونا في قطر اكثر دوله في العالم مقارنه بعدد السكان اليمن افضل حالا من قطر لكنكم لا تستحوا من الكذب
relevant	الصحه لن تستقبل اي مصاب بفايروس كورونا لا يعاني من ضيق تنفس والمصاب صاحب الوضع المستقر صحيا سيتم حجره في المنزل
relevant	كورونا كورونا الكويت اغلاق السوق المركزي لجمعيه كيفان التعاونيه وجميع الافرع بعد تسجيل اصابه بين موظفي الجمعيه بفايروس كورونا كورونا الكويت
relevant	ياخوان وين الخليجي بيقدر يعدل اوضاعه في ضل كورونا والحدود مغلفه شوفو لنا حل بارك الله فيكم علي الاقل مددو سنوات او بدلو الاراضي في المناطق الي مش ممنوعه مثل مسقط او صلاله
irrelevant	العوده بعد كورونا العوده بعد كورونا اللهم شيئا كهذا يغسل قلبي
relevant	وذكرت وزاره الصحه الاريتريه في بيان ان البلاد اصبحت خاليه من فيروس كورونا بخروج اخر حاله اصابه من المستشفي بعد تماثلها للشفاء وبذلك تكون اول دوله افريقيه تعلن تعافي جميع حالات الاصابه الـ التي سجلتها البلاد منذ دخول الفيروس
relevant	وزاره الصحه كورونا عاجل وزاره الصحه تسجل اصابه جديده بفيروس كورونا تحديث الساعه عصرا ليوم الاحد
relevant	عمتم مساء كلنا سمعنا عن انباء تصنيع لقاح لفايروس كورونا المستجد ونجاح تجاربه الاوليه علي الفئران والقرود وهو الان في طور تجاربه السريريه لاختبار مئمونيته علي البشر اللقاح هذا فيه خصله مميزه بحيث انه تم استخدام الهندسه الوراثيه لتخليقه وش هذا
relevant	كورونا رئيس بنك الاحتياطي الفيدرالي جيروم باول يؤكد ان عوده الاقتصاد الي التحسن يحتاج الي عوده الثقه الامر الذي يتطلب ايجاد لقاح لفيروس كورونا
relevant	لم تثبت فاعليه ومامونيه بوابات التعقيم للحد من انتشار العدوي من فيروس كورونا المستجد حيث لا يتوفر حتي الان القدر الكافي من الدراسات نظرا لحداثه التجربه الغذاء والدواء
relevant	كرونا الكويت يبدو ان الكثير من الدول يئست من ايجاد حلول طبيه لمواجهه كورونا علي المدي القريب وهذا يعني مزيدا من الالتزام بالاجراءات الاحترازيه الضروريه ريثما يتم الكشف عن لقاح او علاج كرونا الكويت
relevant	الولايات المتحده الامريكيه كورونا يستاهل حظر الولايات المتحده الامريكيه تسجل
relevant	تاكدت اصابه الاخ الصديق المشاغب المتواجد دائما خلف العميد نواف بفايروس كورونا كل الامنيات والدعوات بالشفاء العاجل وانته قدها يا بطل اللهم انت الشافي لا شفاء الا شفائك شفاء لا يغادر سقما اللهم شافي
relevant	علي هذا الصباح اخبار مذهله من مرضي كورونا كونوا اجساما مضاده ارتفاع غير مسبوق بالتعافي بعد وفره البروتوكولات العلاجيه الصين ستنهي التجارب الاكلينيكيه الثانيه بعد شهر ونصف مما يعني ستبقي مرحله واحده لقاح اكسفورد يقدم نتائج عظيمه اذا سار به الحال علي مايرام فسيجهز بعد اشهر
relevant	امبارح اول حاله تظهر عليها اعراض كورونا في حي الصفا ف العريش و تقريبا اختلطت مع الحي كله و المستشفي رفضت تبعتلها اسعاف وقرايبها ودوها هناك والعريش شكلها هتتحجر قريب
relevant	كورونا متلازمه الالتهابات المتعدده يسببها كورونا الاطفال ويجب معرفه طريقه تشخيصها ١ العمر اقل من ٢١ عام ٢ حراره اعلي من ٣٨ لمده يوم او اكثر ٣ احد الاعراض التاليه كحه صعوبه بالنفس الم بالبطن ترجيع اسهال صداع شديد انتفاخ واحمرار الشفايف او تنقيط اللسان
relevant	فيروس كورونا قالها البروفيسور الالماني هيدريك شتريك منذ شهرين ولم يصدقه احد فيروس كورونا لاينتقل عن طريق الاسطح
relevant	حسب خبرتي القليله ايوا من اعراض فايروس كورونا
relevant	وهذا ما ذكرته الهيئه العامه للغذاء والدواء السعوديه عن بوابات التعقيم التي تستعمل المواد الكيميائيه او الاشعه وانها لم تثبت فعاليتها للقضاء علي فيروس كورونا وقد تتسبب في مخاطر صحيه علي من يمر خلالها
relevant	توضيح من الصحه حول تعافي اصابتين من فيروس كورونا الوكيل الاخباري
relevant	فيديو فيروس كورونا فيديو المتعافي من فيروس كورونا عادل المطيري لم اتوقع اصابتي واشكر ابطال الصحه علي توفير العنايه الطبيه لجميع المصابين بالعزل الصحي كورونا رصد محمد الوسمي
relevant	فيروس كورونا كن نبيها لنحارب الكورونا معا لمكافحه فيروس كورونا والمحافظه علي سلامتك وسلامه من حوالك اغسل يديك جيدا بالماء والصابون كن نبيها لنحارب الكورونا معا
relevant	كورونا شركه ستقوم بتوفير مليون جرعه من لقاح كورونا البريطاني بحلول سبتمبر كجزء من اتفاق بشان انتاج اكثر من مليون جرعه ننتظر استكمال التجارب السريريه علي لقاح اكسفورد والامور مشجعه
relevant	عاجل السعوديه وزاره الصحه كورونا عاجل السعوديه متحدث وزاره الصحه في المملكه تم تسجيل حاله مؤكده جديده مصابه بفيروس كورونا المستجد توزعت في مختلف المدن والمناطق كلنا مسؤول
relevant	العوده بعد كورونا العوده بعد كورونا قل لن يصيبنا الا ما كتب الله لنا هو موْلانا ۚ وعلي الله فلْيتوكل الْمؤْمنون تم تاكيد اصابه اخي فيصل غازي الخياري بفايروس كورونا اللهم انا لا نسالك رد القضاء ولكن نسالك اللطف فيه والحمد لله علي كل شئ
relevant	الملاريا كورونا تلفزيون ارابيسك دراسه علاج فيروس كورونا العوده بعد كورونا اخبار دواء الملاريا الذي تم الترويج له كعلاج لفيروس كورونا لم يبد اي نفع تلفزيون ارابيسك شاشتنا ومطرحنا دراسه علاج فيروس كورونا العوده بعد كورونا اخبار
relevant	كورونا طريقه مضمونه لوقف حالات الوفاه بسبب كورونا ومنع وصوله للرئتين لو التزم الجميع بالغرغره بالماء الدافئ والملح والليمون كل ساعه لقضينا علي كورونا في اول مرحله في الحلق هذه الطريقه لاتمنع الاصابه ولكنها تقتل الفيروس في حاله الاصابه لانه يتوقف في الحلق لمده تزيد عن ساعه
relevant	اللهم لك الحمد اذا رضيت ولك الحمد بعد الرضاء ولك الحمد علي كل حال راضي بما كتبه الله لي تم تاكيد اصابتي بفيروس كورونا و لاتنسوني ولاتحرموني من دعواتكم في هذه الايام الفضيله ان الله يبعد عني هذا الوباء و عن من احب
relevant	مراكز الاحياء بجده مكتب حي القرينيه ابطال التطوع سفراء الاحياء يسر مراكز الاحياء بجده ان تتقدم بجزيل الشكر والعرفان لمنسوبي مكتب حي القرينيه وجميع متطوعي المكتب ابطال التطوع سفراء الاحياء علي الجهود المبذوله منهم اثناء جائحه كورونا سائلين الله عز وجل ان يجزل لهم الاجر والمثوبه
relevant	تحديثات كورونا المستجد نصائح هامه لكل من اراد الخروج لتلبيه احتياجات المنزل وشراء المواد الغذائيه والضروريات تحديثات كورونا المستجد
relevant	كورونا سلسله اكثر من لقاح لفيروس كورونا الجديد قيد التطوير في عدد من المختبرات العالميه ورغم اعلان عدد من الفرق البحثيه ان تجاربها تتقدم بشل جيد الا ان اللقاح التجريبي الذي يطوره فريق تابع لجامعه اوكسفورد البريطانيه يبدوا انه سيكون الاقرب للنجاح
relevant	ارقام مهمه تكشف عن الجهود الكبيره لمتطوعي الكشافه التونسيه خلال ازمه كورونا
relevant	الصين كورونا بوابه الاقتصاد الصين تحول كورونا الي مضحه دولارات الصين كورونا بوابه الاقتصاد
relevant	كورونا عاجل رسميا اليابان تقر اول دواء لعلاج لـ كورونا سكاي نيوز عربيه
relevant	يارب كورونا تخلص وانزل بقي عشان والله هطفش من البيت
relevant	كورونا تتمدد في روسيا وانهيار اسعار النفط وانهيار العمله السوريه وقانون قيصر وافلاس البنوك بلبنان ونقص حاد للمواد بمناطق النظام السوري كلها مصائب تراكمت عليكم دفعه واحده السقوط قريب ان شاء الله
relevant	الصين كوفيد١٩ الصين تعلنْ بانها سوف تنتهي من المرحله الثانيه من التجارب الاكلينيه للقاح فيروس كوفيد١٩ بحلول شهر يوليو والنتائج ايجابيه حيث لم يتم تسجيل اي تدهور في اي من التجارب حتي الان علاج كورونا
relevant	عاجل شركه الادويه الامريكيه سورينتو ثيرابيوتكس تعلن اكتشافها علاجا خارقا يمكن ان يقضي علي فيروس كورونا المستجد خلال اربعه ايام فقط مؤكده بان هذا العلاج عباره عن اجسام مضاده للفيروس وتحمل اسم ومن شانها تثبيط الفيروس بنسبه العربيه امريكا
relevant	كورونا كيف يؤثر ارتفاع درجه الحراره علي كورونا رئيس قسم الطب الجزيئي بالمنامه د معز بخيت يجيب
relevant	انا لله وانا اليه راجعون انتقل الي رحمه الله في صباح اليوم الاحد هـ زميلنا الممرض خالد الحسيني بمستشفي الملك عبدالعزيز بمكه بعد اصابته بفايروس كورونا اسال الله ان يتغمده بواسع رحمته و ان يجعل ما قدمه شفيعا له التمريض
relevant	بحسب منظمه الصحه العالميه هناك لقاحات محتمله لفيروس كورونا تخضع للتجارب السريريه حاليا في عده دول عالميه عسي الله ييسر
relevant	كنا الفريق الصحفي الوحيد الذي سمح له بالدخول الي بيونتك في مدينه الالمانيه حيث تجري التجارب السريريه لاول لقاح ل فيروس كورونا ونحن القناه الوحيده التي خصها رئيس مجلس اداره شركه بيونتك بمقابله علي الهواء
relevant	الامارات اليوم اول مليون جرعه من لقاح اوكسفورد لعلاج كورونا ستخصص لبريطانيا الامارات اليوم
relevant	رجعنا من جديد لقاء مع مدرب وهذه المره مدرب مميز من مملكه البحرين الشقيقه كلنا نتطوق الي هذا اللقاء يضمن الكثير والكثير من المحاور تتمحور حول التطوع كيف تتطوع في هذه الاوضاع الراهنه هل نفتح لانفسنا افاق في زمن جائحه كورونا علي حساب مبادرات شبابيه
relevant	طريقه العلاج حقن جزيئات تعتبر شرائح بمعني المفروض يتم رفض العلاج من مصابي كورونا
relevant	سعد زغلول كورونا لم يخالطوا الجمهور وفاه ناظر محطه سعد زغلول اثر اصابته بفيروس كورونا بعد اسبوع من وفاه قائد قطار بالخط الثاني واصابه موظفين بالفيروس حسب مصادر بمترو الانفاق لصحف محليه مصر
relevant	كوفيد تسبب جائحه كوفيد خسائر فادحه في الارواح علاوه علي ما احدثته من اضطراب في نظامنا الاجتماعي والاقتصادي وقد اصبح ضمان وصول التمويل الطارئ الي من يحتاجونه اهم الان من اي وقت تعرف علي جهود الصندوق لضمان الشفافيه والمساءله في استخدام المساعدات الماليه
relevant	فيروس كورونا الدكتوره مني المسلماني مريضا من المصابين بـ فيروس كورونا تلقوا العلاج ببلازما الدم حتي الان و تم الحصول علي البلازما اللازمه من متبرعا من المتعافين و لاحظ الفريق الطبي ارتفاع اعداد المتبرعين ببلازما الدم اسبوعا بعد اخر الوطن الدوحه
relevant	جمعيه الاحسان لرعايه الانسان الخيريه توزع سله غذائيه منذ بدايه جائحه كورونا اقمار نيوز
relevant	وزاره الصحه كورونا عاجل وزاره الصحه تسجل اصابه جديده بفيروس كورونا تحديث الساعه عصرا ليوم الاثنين
relevant	جامعه جازان كورونا باحث بـ جامعه جازان يفوز بجائزه عالميه لتطوير لقاح ضد كورونا
relevant	المغيسله نفذت مشروع تطوير واحياء حي المغيسله مبادره افطار صائم حيث وزعت خلال النصف الاول من رمضان بما يعادل ٤ الاف وجبه يوميا ومازالت المبادره مستمره الي نهايه الشهر في صرف الوجبات التي تستهدف الاسر المتعففه والعماله المتضرره من الاجراءات الاحترازيه لفايروس كورونا في المدينه المنوره
relevant	الدابان من سناب الدابان امين صندوق اتحاد الجمعيات خالد حامد المطيري يوجه رساله لاهل الكويت لاتتزاحمون علي الجمعيات اتحاد الجمعيات وزاره الشؤون الاجتماعيه كورونا الكويت الحظر الكلي
relevant	ان كورونا كذبه اشاعها الاعلام الصيني
relevant	ماذا سيحدث عندما تفتح الحدود بين الدول ستختلط طفرات كورونا المختلفه من دول مختلفه معا يعني كورونا الايطالي سيختلط مع كورونا الامريكي وطفره كورونا السعودي يختلط مع طفره التايلاندي الخ وهذا سيجعل من الفيروس اكثر فتكا كما هو الحال خلال الموجه الثانيه للانفلونزا الاسبانيه
relevant	اليوم عندنا شخص بالبيت عنده اعراض كورونا واتبعنا الخطوات الي ترسلونها بالرسائل و دقينا علي رقمكم ساعه كامله وحرفيا محد يرد والمريض حالته كل شوي تسوء ومو عارفين ايش نسوي اتمني تحطون رقم خاص لحالات كورونا والتبليغ عشان مايكون زحمه علي الخط وماتخيبون ظننا زي اليوم
relevant	اخيرا العالم يصل الي علاج يقضي علي فيروس كورونا
relevant	كورونا بسبب قرار وزير التجاره برفع سعر بيع الكمامات من للعلبه الي مركز سلطان خلال ٢٤ ساعه يغير تسعيره العلبه من الي كذلك الصيدليات تبيع الكمامات بـ ولا حول ولا قوه الا بالله استغلال حاجه الناس خلال ازمه كورونا المفروض اللي عقد الحبال يفلها
relevant	فيصل الشويع كورونا انتقل الي رحمه الله تعالي فيصل الشويع متاثرا باصابته بفيروس كورونا اصيب بالفيروس وهو يخدم الناس بجمعيه الخالديه وكان يلقب بـ ابو المتطوعين انا لله وانا اليه راجعون
relevant	هههههههههههههههههههههههههههههههههههههههههههههههخ اماني تقول الحضاره الغربيه الي تتغنين فيها تاجرت بالافارقه وعاملتهم اسوء معامله كانك جاهله روحي شوفي واقراي تري مو من زمان صارت بعدين انسانيه الغرب تلاشت في ازمه كورونا
relevant	الحجر الصحي العوده بعد كورونا ارجوا السماح لسكان الاحياء بممارسه المشي والسياكل وفق اليات محدده اذا ماقتلتنا الكورونا سوف تقتلنا جلسه البيت الحجر الصحي العوده بعد كورونا
relevant	كورونا دوره للتدريب علي التعامل مع حالات الاصابه بفيروس كورونا المستجد موجه لطلاب السنه الرابعه و الخامسه بكليه الطب و اطباء الامتياز تحت اشراف مركز المحاكاه ب كليه الطب و المدينه الطبيه بجامعه الملك سعود التطوع الصحي كليه الطب
relevant	تم اخبار ملاك نادي نيوكاسل يونايتد الجدد بانه لن يكون هناك اي تاخير في اجراءات بيع النادي وذلك بالرغم من الاعتراضات السياسيه التي حدثت هذا الاسبوع الكرونيكل اكدت بان تقدم الاجراءات لم تصادف اي مخاطر حتي الان وان التاخير ياتي بسبب ازمه فيروس كورونا والمشترون متفهمون لذلك
relevant	وربي ياعالم قرف مو طبيعي ومضطره اتحمل هالوضع الزفت الله يلعن ابو كورونا
relevant	تواصل بلديه محافظه ثادق ممثله بقسم النظافه بتكثيف اعمال التعقيم والتطهير بمركز رغبه وذلك بتطهير ارصفه المحلات والمواقع الحيويه لمكافحه وعدم تفشي فايروس كورونا وجاري تطهير باقي المراكز
relevant	حضرموت اخبار حضرموت اجتماع بسيئون يتدارس تعزيز الاجراءات الاحترازيه و الوقائيه لمجابهه كورونا بوادي وصحراء حضرموت
relevant	دواء علاج التهاب البنكرياس كاموستات تم تطويره في في اغلب التقارير المنشوره عنه باليابانيه لذلك لم يكن الضوء مسلطا عليه متوقع انه يمنع دخول فيروس كورونا بالخليه تجارب اكلينيكيهفي علي فاعليته ضد كوفيد ١٩
relevant	بالعلا خير المدينه العلا المدينه المنوره مجتمع واعي ابطال الصحه فريق العمل بجمعيه البر الخيريه بالعلا مبادره خير المدينه بمحافظه العلا والمتفرع منها فئه العمال الذين توقفت اعمالهم بسبب جائحه كورونا تم توزيع سله غذائيه وتمور ليصبح العدد سله العلا المدينه المنوره مجتمع واعي ابطال الصحه
relevant	واجبنا الوطني كورونا واجبنا الوطني يحتم علينا ان نساهم في الحد من انتشار فيروس كورونا؛ بالتقيد والالتزام وبالابلاغ عن ايه مخالفات ترتكب في هذا الخصوص عمان تواجه كورونا
relevant	للتنبؤ بالتطعيم شركه اينوفيو اجرت تجربه اكلينيكيه علي شخص باستخدام تطعيم مصمم ضد كورونا ميرس البعارين النتائج الاوليهمذهله لديهم اجسام مضاده لفيروس ميرس تطعيم مصمم بنفس الطريقه ولكن لكوفيد ١٩ امل كبير
relevant	بورصه كورونا رايحه فوق باللون الاحمر
relevant	هيدروكسي كلاروكوين ليس علاج جديد ومتوفر عالميا لكنه غير مدعوم بتجارب علميه وغير مرخص من قبل وكاله اف دي اي ومفعوله مشكوك به العراق يعلن عن اول عقار لمعالجه فايروس كورونا الخميس
relevant	دواء سلفات الهيدروكسي كلوروكين المستخدم عالميا في معالجه المصابين بفايروس كورونا كان يستخدم سابقا لعلاج الملاريا
relevant	نسال الله رب العرش العظيم الشفاء العاجل لاخوي الدكتور جمعان مهدي بن حرفان الجويسري حيث اثبتت الفحوصات اصابته بفيروس كورونا اثناء تطوعه بالصفوف الاولي بالدفاع المدني
relevant	احصائيه اليوم الـ لمبادره بدر الفرقان الخيريه ضمن مبادره خير المدينه لمساعده الاسر المتاثره بجائحه فيروس كورونا الجمعيه الخيريه
relevant	الخبر نقلته الشرقيه بشكل غلط اكو علاج ضمن عائله نسيت بالضبط يا هو ومن زمان مكتشفيه ضد فيروس اخر المهم اكتشفوا انه اله فعاليه ضد فيروس كورونا وعالج الكثير من الحالات بدول اخري هاي الشركه ايضا بدت تصنعه بوقتهه
relevant	قطر الخيريه تقوم بتوزيع عدد من السلال الغذائيه بدعم من مصرف قطر الاسلامي علي العمال في مختلف مناطق تواجدهم وذلك ضمن الجهود المبذوله مع الجهات المختصه وفي اطار الحمله التوعويه والوقائيه لاحتواء وباء كورونا خلك في بيتك لاجل قطر كلنا في البيت
relevant	كورونا الولايات المتحده تسجل اصابه و حاله وفاه نتيجه كورونا
relevant	المغرب كورونا مصابا بكورونا في المغرب بعد تسجيل حاله جديده المغرب كورونا
relevant	لقاح ضد كورونا فاز الدكتور عبدالله القيسي الاستاذ المساعد بكليه العلوم الطبيه التطبيقيه بجائزه دعم بحثي في التصدي لجائحه كورونا كوفيد ١٩ من الشركه الامريكيه اتوم وايز الرائده في مجال استخدام الذكاء الاصطناعي؛ لاكتشاف علاجات دوائيه سعودي
relevant	كورونا عاجل كبير مستشاري الصحه الصينيه مسؤولو ووهان لم يقولوا الحقيقه حول تفشي فيروس كورونا كورونا
relevant	عبد الله مفلح العباد قائد كشفي ورائد عشائر بجامعه حائل حبه للعمل الخيري جعله يتردد يوميا كم بين مقر اقامته بمحافظه الشنان وحائل ليساهم مع كشافه حائل بمبادره الجسد الواحد بتوصيل السلال الغذائيه للمتضررين من جائحه كورونا كمتطوع لوجه الله بلا مقابل علامه كشفيه مضيئه بحائل
relevant	علاج كورونا بالبيت عزل نفسك فقط
relevant	جمعيه كيفان ٤٠ حاله كورونا
relevant	كوفيد ايطاليا بعد تبرع الشيخه فاطمه بنت مبارك لصالح دعم مرضي كوفيد من المسنين في ايطاليا ماذا قال المسؤولون والنخب الايطاليه عن هذه المساهمه علوم الدار
relevant	جمعيه بشائر الخير لحفظ النعمه بالخرج دار الايواء اليمامه كورونا رمضان كريم اشرفت جمعيه بشائر الخير لحفظ النعمه بالخرج علي توزيع٢٣٢ وجبه سحور لـ دار الايواء وذلك بالتعاون مع فريق اليمامه التطوعي التابع لـ و وقد تم توزيعها بشكل فردي التزاما بالاحترازات الوقائيه من فايروس كورونا رمضان كريم
relevant	الجمعيه الطبيه العمانيه مبادره معافاه من اجل عمان معالي الدكتور وزير الصحه يفتتح مستشفي الجمعيه الطبيه العمانيه لعلاج حالات كورونا كوفيد بولايه العامرات كاحد الجهود والمبادرات التي اطلقتها الجمعيه وتصل سعه المستشفي سرير وجميع الاطباء من المتطوعين عمان تواجه كورونا كورونا مسقط
relevant	تتقدم بالشكر الجزيل لرجل الاعمال الشيخ مطلق بن داموك الغويري لتبرعه السخي ودعمه للجمعيه بـ سله غذائيه لدعم الاسر المتضرره من جائحه كورونا ضمن حمله برا بمكه نسال الله ان يبارك له ويزيده من فضله ويخلف عليهم خيرا وعافيه داعم للخير رمضان
relevant	ابو شهاب الموضوع ان علاج الملاريا هيدروكسي كلوروكين اثبت فعاليته بعلاج الاعراض الناتجه من فايروس كورونا ما يقضي علي الفايروس يبقي بس اعراضه تختفي او تقل وهذا العلاج كننا نستورده بسعر عالي حاليا بدوا يصنعوه بداخل العراق بسعر اقل الاعلام قدم الخبر بصوره مغلوطه
relevant	عاجل فرنسا تعلن تسجيل وفاه جديده بفيروس كورونا ليرتفع الاجمالي الي حاله فرنسا
relevant	كوفيد١٩ كورونا منتشر في السوشيل ميديا خبر ان شركه سورينتو اكتشفت اجسام مضاده فعاله لعلاج كوفيد١٩ كورونا بنسبه ١٠٠ الصحيح الشركه لديها مجموعه اجسام مضاده قامت بتجربتها في خلايا مخبريه الجسم المضاد اوقف نشاط الفيروس في خلايا المختبر لحد الان العلاج لم يجرب علي البشر
relevant	كورونا بعد الصيانه لخطوط الانتاج بالدول العظمي حتكون الخطوه الجايه اعلان مصل كورونا المجهز مسبقا وسلملي علي كورونا
relevant	والحديثه والحصريه وكذلك اشكر بقيه الموظفين الافاضل في الفرع واخص بالذكر عامل البوفيه الاخ عبد الرزاق بابتسامته المشرقه التي لا تفارقه وضيافته المميزه وكلمه حق يجب ان تقال بان التاخير السابق كان بسبب ظروف عملنا خارج المنطقه وكذلك بسبب جائحه كورونا والحظر الجزئي
relevant	اليونيسف تدرب الف متطوعا للتوعيه من كورونا في بوركينافاسو
relevant	جمعيه كيفان الجمعيات التعاونيه اصابه موظفا في جمعيه كيفان بفيروس كورونا تم اغلاق السوق المركزي وجميع الافرع للتعقيم جمعيه كيفان الجمعيات التعاونيه
relevant	الرؤيه بلا حدود فاعليه علاج البلازما في تدمير فيروس كورونا الرؤيه بلا حدود
relevant	خليكم كورونا تجنبوا المصافحه خليكم في البيوت كورونا عدو الانسان كورونا السودان
relevant	بحريننا امريكا تسجل
relevant	انجاز نفخر به لابناء الوطن هيئه الغذاء والدواء الامريكيه تعتمد كمامه سعوديه ثلاثيه الابعاد صممها طالبان بجامعه الامام عبدالرحمن للوقايه من كورونا كوفيد
relevant	كورونا مكه حاله مؤكده بـ كورونا نصيب مكه ومحافظاتها من اصابات اليوم
relevant	كيف سيبدو العالم بعد كورونا اعاده التشغيل ٢ ٠٢ ص ١٨ مايو ٢٠٢٠
relevant	يقولون في ناس كثير اصبهم فايروس كورونا ولكن ما اثر فيهم او ما شعروا به مثل صداع حمي كحه جافه ضيق تنفس وما الي ذلك مرات اتذكر الاغراض اللي مرت علي واشك في نفسي هل شعرت بهذا الشعور
relevant	كورونا اخر خبر كورونا يلوث السائل المنوي ايضا فهل قد ينتقل الفيروس من خلال الممارسه الجنسيه
irrelevant	مود العوده بعد كورونا النظارات اللي مستحيل تليق علي اي احد مود العوده بعد كورونا
irrelevant	العوده بعد كورونا اللهم انك عفو تحب العفو فاعفو عنا اللهم انك عفو تحب العفو فاعفو عنا اللهم انك عفو تحب العفو فاعفو عنا اللهم انك عفو تحب العفو فاعفو عنا اللهم انك عفو تحب العفو فاعفو عنا اللهم انك عفو تحب العفو فاعفو عنا اللهم انك عفو تحب العفو فاعفو عنا العوده بعد كورونا
relevant	كورونا اخبار حضرموت الجريري يناقش اليه العمل المشترك في تنفيذ كافه الاجراءات الاحترازيه للحد من انتشار كورونا
relevant	صحيفه صدي المواطن الالكترونيه جمعيه الاحسان لرعايه الانسان الخيريه توزع سله غذائيه منذ بدايه جائحه كورونا
relevant	مصر تشدد من اجراءاتها الاحترازيه في مواجهه فيروس كورونا المستجد
irrelevant	تروح كورونا زيدو انتوما توقفوا عن استدعاء النشطاء تروح كورونا زيدو انتوما توقفوا عن استدعاء النشطاء ماراناش حابسين
relevant	بيتك حياتك النهار تجمعنا في رمضان طائره بريطانيه نيجيريا كورونا بيتك حياتك النهار تجمعنا في رمضان حجز طائره بريطانيه في نيجيريا بسبب خرقها قيود كورونا
relevant	جريده الرايه لاجل قطر كلنا في البيت قطر حمد الطبيه توفير حوالي سرير استشفائي ضمن استراتيجيه قطر للاستجابه لجائحه كورونا جريده الرايه لاجل قطر كلنا في البيت قطر
relevant	بعد اصابته وجميع افراد اسرته بفايروس كورونا الدكتور احمد المؤيد ينتقل الي رحمه الله
relevant	وزاره الصحه تعلن عن المرحله الثالثه من الفحص الموسع لتقييم معدل انتشار كورونا المرحله لن تشمل الفحص داخل المنازل او زياره المساكن ستنفذ المرحله عبر منافذ عده منها مراكز لفحص الاشخاص داخل السيارات عبر مراكز مخصصه انشئت في عده مدن
relevant	تركيا كورونا تركيا تسجيل اصابه جديده بفيروس كورونا وتسجيل حاله وفاه اجمالي الاصابات حاله اجمالي الوفيات شخص
relevant	كوفيد في اعتقادك اي من هذه الاعراض الاكثر شيوعا في خلال الشهرين الماضيين في ظل العزل و الحجر المنزلي كوفيد
relevant	حقوق الانسان كورونا مفوضه الامم المتحده لـ حقوق الانسان تحذر من اجتياح كورونا السجون القطريه ومراكز احتجاز المهاجرين مؤكده ان العواقب كارثيه الاخباريه قطر
relevant	تنميه حاكمه ابو عريش تنفذ مبادره الدعم المجتمعي الزم بيتك برك ياتيك بالشراكه مع جمعيه البر الخيريه بجازان بتوزيع ١٥٠ سله غذائيه للاسر المتضرره من الاجراءات الاحترازيه لمكافحه كورونا
irrelevant	كورونا الجديد كلنا مع ابوقحط ليله حاله تستحق الوقف رجل ابو عايله من سبعه اطفال ووالدته وخته اليتيمه عليه ايقاف خدمات بسبب دين ويطلب العون منكم تكفون ساعدوه محتاجكم فاتوره التنفيذ القضائي
relevant	قريبنا راجل عجوز جاتو كورونا وعشان اولادو بفطرو معاهو ولسه بزوروهو جاتهم برضو واولاد اولادو جاتهم وكدا عائله كامله جاتها كورونا بي سبب فهم كورونا ما بتجينا من اهلنا
irrelevant	كورونا رونا رونا رونا رونا ڤيرس
relevant	المجتمع التطوعي قصه المجتمع التطوعي مع مبادره تمكين المتطوعين العاملين في مكافحه جائحه كورونا جهود عظيمه وعمل متواصل بدء من الملهم و كل فريق العمل بلا استثناء يعطيكم الف عافيه سعيده وفخوره اني جزء من هذا الفريق الرائع
irrelevant	رمضان كورونا بفضل من الله اسلم اليوم شخص من الفلبين و اوغندا و كينيا و الهند و سيرلانكا وبذلك وصل مجموع من اسلموا منذ بدايه رمضان هو وذلك في ظل تفعيل المكتب للدعوه عن بعد تماشيا مع الاجراءات الاحترازيه التي تتخذها الدوله للحد من انتشار فايروس كورونا
relevant	في هذه المحافظات تسجيل حاله مؤكده بفيروس كورونا بينها وفيات وارتفاع الحالات الي
relevant	البلديات جائحه كورونا البلديات يبيلها لفته قويه وتطوير جذري صايره عبئ في جائحه كورونا
relevant	موريتانيا كورونا موريتانيا كورونا حاله الانتشار اثنان وستون ٦٢ اصابه واربع وفيات
relevant	منظمه الصحه العالميه توافق بالاجماع علي اجراء تحقيق دولي في انتشار فيروس كورونا
relevant	مستشفي الملك فيصل التخصصي جده كورونا تحصلت مستشفي الملك فيصل التخصصي ومركز الابحاث في جده علي جائزه الخدمه الاجتماعيه من مستشفي الملك فهد الجامعي بالخبر علي مبادره الدعم النفسي في زمن كورونا بالتعاون مع قسم الصحه النفسيه والاخصائيه الاجتماعيه ريهام حكيم وقد فازت هذه المبادره بالمرتبه الاولي
relevant	عاجل ارتفاع سهم شركه الدواء الاميركيه سورينتو بنسبه مع اكتشاف جسم مضاد لڤيروس سارس الذي يعد مؤشر لعلاج كورونا
relevant	كورونا الصحه العالميه كورونا سيبقي لوقت طويل وعلينا التوحد لهزيمته
relevant	كوفيد استخدام جزيئات النانو كحامل لبعض الادويه المضاده للفيروسات والالتهابات عن طريق الانف قد تكون استراتيجيه فاعله لوصول الدواء بتركيز عال كما التقليل من الاعراض الجانبيه كوفيد سعيد بمشاركتي في كتابه هذا البحث المتقن
relevant	كورونا نتصدر المشهد وفيات كورونا اليوميه في فرنسا ترتفع بشكل مفاجئ للتفاصيل نتصدر المشهد
relevant	اختي الصغيره جايتني تقول برسم كورونا و بحط فيس ما يضحك عشان الناس ما تحبها
relevant	فيروس كورونا ضمن استمرار للجهود الاحترازيه للوقايه من فيروس كورونا يقوم المراقبين عند زياره المحلات التجاريه في نطاق اشراف بلديه خيبر بقياس درجه حراره العاملين والموزعين ضمن التدابير الاحترازيه والاجراءات الوقائيه التي تتخذها البلديات
relevant	يارب انك تحمينا كلنا من كورونا وتشفي جميع مرضي المسلمين
relevant	رئيسه وزراء بلجيكا صوفيا ويليامز كانت في زياره لمستشفي سانت بيير في بروكسل وقوبلت بهذا الاستقبال من الطواقم الصحيه للمستشفي احتجاجا علي اداره ازمه كورونا بلجيكا تمتلك اعلي نسبه وفيات عالميا بسبب كورونا بـ حاله وفاه من الف اصابه
relevant	كورونا خليك بالبيت كوفيد عدد الاصابات بفيروس كورونا في المملكه كورونا خليك بالبيت كوفيد
relevant	خبر ايجابي مؤكد توصلت شركه سورينتو ثيروبيتكس الامريكيه لعلاج كوفيد كورونا عبر ايجاد الاجسام المضاده المناسبه اللتي اثبتت قدرتها بالقضاء علي الفيروس بنسبه ١٠٠٪ بعد التجربه وقال مديرها التنفيذي انه سيبدا علاج المرضي في شهر يوليو هذا العام بعد الحصول علي موافقه ال اف دي اي
relevant	عاجل اجمالي اصابات كورونا في المملكه حاله تسجيل حاله جديده حاله نشطه حاله حرجه حاله تعافي اجمالي حالات التعافي حالات وفاه رحمهم الله اجمالي عدد الوفيات رحمهم الله
irrelevant	طرابزون العوده بعد كورونا عبدالله السند بختصرلك كلامي مناور علي الشمري في ذمه الله الكويت خط احمر ممدوح الشمري يستاهل حظر السياحه في طرابزون اكتشف اماكن لم تشاهدها من قبل استقبال وتوديع من المطار خدمات العوده بعد كورونا عبدالله السند بختصرلك كلامي مناور علي الشمري في ذمه الله الكويت خط احمر ممدوح الشمري يستاهل حظر
relevant	كورونا تركيا علاج كورونا الذي سمحت تركيا ببيعه وفق اعلان رئيس دائره الاتصال في الرئاسه مؤخرا سيكون اسمه وهو كما هو واضح ليس علاجا جديدا خاصا ب فيروس كورونا وانما معادل محلي لدواء الملاريا هيدروكسي كلوروكوين كما سبق ورجحت في تغريدات سابقه رمضان رمضان كريم رمضان
irrelevant	عيد فطر مبارك خليك في امان من كورونا مع اكواد خصم فوغا كلوسيت نمشي جاب كود سواروفسكي اج مول نسناس كود سبري كوبون خصم ون زيليون خصم مودانيسا اتش اند ام كود مذركير
relevant	كورونا مصر مصر تعلن تسجيل اصابه جديده بفيروس كورونا و حاله وفاه كورونا مصر
relevant	انا نفس الشي حتي بعد شفائي من كورونا اعاني من ضعف حاسه الشمو التذوق ماعرفت ليش او ايش السبب
relevant	الصحه العالميه تحذر من مخاطر تخفيف اجراءات مواجهه كورونا
relevant	كورونا نتصدر المشهد مصر تسجل اصابات جديده بـ كورونا و وفاه للتفاصيل نتصدر المشهد
relevant	اليوم العالمي للاتصالات ومجتمع المعلومات فايروس كورونا التحول الرقمي مركز التوحد الاول العمل عن بعد في اليوم العالمي للاتصالات ومجتمع المعلومات الذي يركز علي اهداف التنميه المستدامه نتذكر دور الاتصالات وتقنيه المعلومات كاحد اهم الادوات التي ساهمت معنا في مواجهه ازمه فايروس كورونا ومدي فعاليهوجودهبرنامج التحول الرقمي في مركز التوحد الاول التي ساهمت في نجاح العمل عن بعد
relevant	كرونا بريطانيا وفاه جديده بفيروس كورونا والاجمالي حاله كرونا
relevant	اعلنت شركه جي سي بيني الاميركيه واحده من اكبر واشهر شركات بيع الملابس في امريكا الافلاس وطلبت الحمايه من الدائنين وذلك بعد عاما من فتح ابوابها امام الزبائن لتكون بذلك هذه الشركه هي احدث الضحايا الذين اطاح بهم فيروس كورونا المستجد الذي تسبب باسوا ركود في الاسواق
relevant	كورونا العربيه الهيئه الملكيه بالجبيل تتبني مبادرات للتخفيف من جائحه كورونا العربيه
relevant	فيديو امانه الجوف كورونا غذاؤكم امانه وزاره الشؤون البلديه والقرويه فيديو بتوزيع ٢٢ الف كمامه وضمن مبادره وقايه تواصل امانه الجوف ممثله بناديها التطوعي جهودها المستمره للحد من تفشي فيروس كورونا الجديد غذاؤكم امانه وزاره الشؤون البلديه والقرويه
relevant	السعوديه كورونا مدير عام الشؤون الصحيه بمنطقه الرياض يدشن اليوم الاحد ٢٤ رمضان مبادره صحه الرياض للعيادات الطبيه الافتراضيه في مستشفي الولاده والاطفال بالخرج وذلك بحضور مدير المستشفي سعود النداح السعوديه كورونا
relevant	ليس بالضروره او يكون فيه تغير بالاشعه لتاكيد الاصابه بفيروس كورونا احيانا الاصابه تكون حتي بدون اي اعراض
relevant	امير منطقه القصيم حمله نهر العطاء كورونا جمعيه قدره ضمن مبادره سمو امير منطقه القصيم باطلاق حمله نهر العطاء لتخفيف اثار كورونا وضمن مبادره الدعم المجتمعي جمعيه قدره لرعايه المعوقين الاهليه بـ الرس تواصل توزيع السلال الغذائيه خلال شهر رمضان المبارك
relevant	كورونا نتصدر المشهد استمرار تراجع الوفيات والاصابات اليوميه بـ كورونا في ايطاليا للتفاصيل نتصدر المشهد
relevant	وحتي يوم الخميس سجل البر الرئيسي الصيني ما اجماليه حاله اصابه مؤكده بينها مريضا لا يزالون يتلقون العلاج في المستشفيات و اشخاص خرجوا من المستشفيات بعد تعافيهم معا ضد كورونا الصين
relevant	يعني الرذاذ ينتقل في الهواء اكثر من ٢ متر و يظل معلق في الهواء معدل ٨ دقائق يعني اذا كنت في مكان فيه حالات كورونا لاتشيل الكمام نهائيا الله يحفظ الجميع
relevant	جريده الشعله الالكترونيه بلومبرج مرضي كورونا للمره الثانيه لا ينقلون العدوي لغيرهم ولديهم اجسام مضاده جريده الشعله الالكترونيه
relevant	ليله ليله الجمعيه الخيريه بحفر الباطن تكفل فوق ٧٠٠٠ اسره ومع جائحه كورونا تضاعف العدد ولديهم حمله في رمضان بسيط ١٠٠ ريال فقط تقف مع الاسر اامحتاجه والمتضرره والتبرع سهل جدا عن طريق المتجر
relevant	خلونا واقعيين الناس ما تلتزم بتعليمات الوقايه من جهنم تبونهم يلتزمون بتعليمات الوقايه من كورونا
relevant	كورونا لجنه الطوارئ لمواجهه كورونا التابعه لحكومه هادي تعلن عن تسجيل حاله اصابه جديده مؤكده بفيروس كورونا المستجد بينها وفيات كما يلي في عدن في الضالع في حضرموت بينها حاله وفاه في ابين في تعز بينها حالتي وفاه في مارب
relevant	صنعاء شاهد سيارات الاسعاف تتزاحم في مقبره ماجل الدمه صنعاء لمتوفين بفيروس كورونا وشاهد عيان يقول انه تم دفن جثه الحدث اليمني
relevant	كورونا الحوثيين طهران صنعاء الحكومه اليمنيه تطالب بتشكيل لجنه تقص دوليه لمعرفه حقيقه تفشي كورونا في مناطق سيطره الحوثيين لا نحتاج تحقيق جاء الفيروس عن طريق الايرانيين الذين ترسلهم طهران لمساعده هذه المليشيا صنعاء
relevant	عاجل كورونا الولايات المتحده اخبار الان عاجل عدد الوفيات اليوميه بـ كورونا في الولايات المتحده ينخفض الي ما دون اخبار الان
relevant	ملتقي تعزيز الصحه ملتقي تعزيز الصحه افضل الطرق الفعاله للوقايه من فيروس كورونا هو غسل اليدين بالماء والصابون او مقعم كحولي ينتقل الفيروس من رذاذ شخص مصاب عندما يتحدث او يسعل او يعطس
relevant	عاجل المكسيك كورونا اخبار الان عاجل المكسيك تسجل اصابه جديده بـ كورونا والوفيات تصل الي اخبار الان
relevant	صوت عرعر كوفيد١٩
relevant	فيروس كورونا كوفيد تدعم في التصدي لفيروس كورونا من خلال توزيع المنح الطارئه والطبيه للمهاجرين واللاجئين في القاهره الكبري كما قمنا بتوزيع الهواتف المحموله وحزم الانترنت لتجهيز المنظمات المجتمعيه بما يتماشي مع مبادئ التباعد الاجتماعي فيروس كورونا كوفيد
relevant	حكومه غريبه عجيبه تكافئ من لايعمل ويسعي لتدمير البنيه التحتيه وارهاق الشعب حكومه تصرف الملايين علي الفاسدين حكومه عملت علي تخزين اجهزه مكافحه الامراض حكومه سعت الي مليون يورو علي ظهر معاناه شعوبها لعنها الله من حكومه فساد وافساد كورونا منظمه الصحه العالميه ثوره شعب اجتماعيه
relevant	سنا نيوز تكويت الوظائف الكويت كورونا ليله تقرير سنا نيوز عاجل الكويت تطبق سياسه الاحلال الوظيفي وتستغني عن المستشارين والموظفين الوافدين متابعينا متي تري الجمله السابقه النور ويتم تطبيقها علي ارض الواقع تكويت الوظائف الكويت كورونا ليله
relevant	عزز صحتك ملتقي تعزيز الصحه افضل الطرق الفعاله للوقايه من فيروس كورونا هو غسل اليدين بالماء والصابون او مقعم كحولي ينتقل الفيروس من رذاذ شخص مصاب عندما يتحدث او يسعل او يعطس عزز صحتك ملتقي تعزيز الصحه
relevant	تحديث اصابات فيروس كورونا في مدن المملكه تحديث الاثنين ابريل م الساعه مساءا اصابات اليوم ٤٧٢ التعافي اليوم ٤٤ الوفيات اليوم ٦
relevant	اظهرت نتائج اوليه من دراسه للقاح فيروس كورونا في و في ماسوتشوسس وبدعم من ان المتطوعين الثمانيه طورت اجسامهم اجساما مضاده للكورونا اكثر من الذين تعافوا بشكل طبيعي من وهذا مبشر خير لاكتشاف لقاح للمرض شريطه ان لا يتحول الفيروس بسرعه
relevant	٣٦٣٤ طبيب مصري في الكويت الكويتيون ٢٤٤٨ طبيب الاطباء المصريون و الممرضات الهنود يعرضون ارواحهم للخطر دفاعا عن ارواحنا دفاعا عن الكويت ضد فيروس كورونا الذي اخترع بعضكم مرض اخطر منه العنصريه و التنمر تعديل التركيبه السكانيه وطنيه طرد المصريين من الكويت عنصريه
relevant	نادي مالقا الاسباني يتخذ قرارا بانهاء وتعطيل عقود اللاعبين والعاملين في النادي بسبب مروره بازمه ماليه نتيجه تاثير تفشي فيروس كورونا
relevant	عاجل الفيوم فيروس كورونا عاجل اصابه رئيس جامعه الفيوم بـ فيروس كورونا
relevant	رسميا نادي بيرنلي يعلن اصابه مساعد المدرب الاول ايان ووان بـ فايروس كورونا
relevant	الصين كورونا بالاعتماد علي الاجسام المضاده الصين تعلن عن دواء قادر علي وقف عدوي كورونا
relevant	اللجنه الوطنيه لمواجهه كورونا ارتفاع اجمالي عدد حالات الاصابه المؤكده منذ العاشر من ابريل الي حاله بينها حاله وفاه و حالات تعافي
relevant	صناعه الادويه صناعه الادويه كيفيه عمل اختبار الاجسام المضاده لفيروس كورونا
relevant	امين جهودكم الحثيثه في مكافحه عدوي فيروس كورونا سواء طبيا او اعلاميا محل شكر وتقدير المواطنين والمقيمين
relevant	الصين تعلن عن دواء قادر علي وقف عدوي فيروس كورونا المستجد رغم ان الوباء ظهر في الصين ثم اصاب العالم فان بلد المليار يحاول وقف الجائحه حيث اعلن فريق من العلماء الصينيين انهم يطورون لقاحا جديدا واعدا ضد الوباء بمقدوره ايقاف عدوي الفيروس التاجي الرؤيه بلا حدود
relevant	كورونا المدارس والدراسه في زمن كورونا
relevant	تايلاند فيروس كورونا مطعم في تايلاند يستخدم الدمي لتطبيق التباعد الاجتماعي لمنع انتشار فيروس كورونا
relevant	سلطنه عمان رصد المواطنون ارتفاع اسعار الكمامات في المحلات التجاريه والصيدليات في سلطنه عمان عقب فرض ارتداء الكمامات في الاماكن العامه وعبر البعض عن استيائه حول ارتفاع الاسعار غير المبرر علي حد قولهم تلغراف عمان تواجه كورونا رمضان كريم
relevant	اليمن كورونا اليمن ارتفاع عدد حالات الشفاء الي والاصابات الي والوفيات الي والحالات النشطه حالات الشفاء الجديده اصابات جديده وفيات جديده كورونا
relevant	يا جماعه كفي تصديق اشاعات قال يرشون غازات سامه وهذا يقول ابر مميته واخر يقول استهداف الكوادر ووالخ الموجود كورونا واحيانا تكون مميته بسرعه ربما عندما تجتمع مع اوبئه اخري موجوده بسبب مخلفات الحروب والسيول واصحاب الامراض المزمنه تباعدوا تباعدوا تنجوا معركه الحسم والانتصار
relevant	كورونا اهم التاثيرات التي حدثت للشركات التقنيه والبيزنس في عده قطاعات في عصر كورونا اناقشها في هذا الثريد
relevant	عدن حضرموت الضالع تعز ابين مارب سهيل اليمن اللجنه الوطنيه تسجيل حاله اصابه جديده بفيروس كورونا في عدن وتسع حالات في حضرموت بينها حاله وفاه وحالتي اصابه في الضالع وخمس حالات اصابه في تعز بينها حالتي وفاه وحالتي اصابه في ابين و مارب سهيل اليمن
relevant	فيروس كورونا شركه موديرنا تنتهي من المرحله الاولي من تطوير لقاح خاص ب فيروس كورونا بنجاح كبير؛ حيث تمكن معظم المتلقين للقاح من اكتساب المناعه وتكوين الاجسام المضاده للفيروس لا زالت هناك مرحلتين للقاح ويامل ان يكون جاهز بنهايه العام
relevant	وفيات كورونا في اميركا تتجاوز الـ الفا والاصابات مليون و
relevant	بلاش بلالين كورونا اننا ننفخ بلالين ونرميها يوم العيد احنا في وباء ومرض الله اعلم مين فينا عنده وميعرفش كلنا عارفين ان الفيروس بينتقل عن طريق رزاز الفم بالله عليكوا بلاش بلالين اخرجوا في البلكونات وكبروا بس بلاش بلالين حمايه لكل شخص او طفل ممكن ياخد بلونه من دول بلاش بلالين كورونا
relevant	اعلنت وزاره الصحه الاتحاديه عن تسجيل حاله اصابه جديده بفيروس كورونا المستجد ليرتفع مجمل الاصابات الي اصابه
relevant	كورونا حضرموت تعز تسجيل حالات شفاء من الاصابه بفيروس كورونا كما يلي حالات تعافي في حضرموت حالات تعافي في تعز ليرتفع عدد حالات التعافي التراكميه الي حالات وبذلك يرتفع اجمالي عدد حالات الاصابه المؤكده منذ العاشر من ابريل الي حاله بينها حاله وفاه و حالات تعافي
relevant	في ظل التباين الكبير في عدد المصابين بين المحافظات يكون السماح بالتنقل بينهما من القضايا المتخلف عليها وانا اعارضها مجددا قريبا سنقيم المسارات الجديده د عبدالله باحجاج عمان تواجه كورونا عمان كوفيد بوابه الاخبار
relevant	لله الحمد والمنه ظهرت نتيجه فحصي سلبيه لڤايروس كورونا بعد اجرائي عمليه جراحيه حرجه لمريض اتضح لاحقا انه حامل للڤايروس وانصح الجميع باخذ الحيطه والحذر فمع ازدياد الحالات اصبح الجميع معرض للخطر والله يحفظكم جميعا من كل شر
relevant	المملكه كورونا متحدث الصحه من حالات اليوم اطفال بالغين كبار السن المملكه كورونا
relevant	عيدك في بيتك عيدك في بيتك يحتم علينا جميعا بل ويلزمنا بضروره التقيد التام بطرق واساليب الوقايه والتباعد الاجتماعي والمداومه علي غسل اليدين عيدكم في بيتكم عمان تواجه كورونا قائمه الانشطه التجاريه والصناعيه المسموح لها بمزاوله اعمالها
relevant	للوقايه من كورونا نصائح هامه لتجنب الاصابه بكورونا قبل دقيقه الاخبار محليات حصيله نت للوقايه من كورونا ينتقل فيروس كورونا عبر الرذاذ المتطاير من فم المصاب اثناء سعاله او عطاسه وللوقايه يجب تجنب التعرض لسعال او عطاس الاخرين واستخدام المنديل او الذراع اثناء السعال او العطاس
relevant	دراسه علميه جديده تكشف ان الاشخاص الذين تصبح نتائج فحوصهم ايجابيه مجددا بعد التعافي من الاصابه بفيروس كورونا كوفيد ليسوا مصدرا للعدوي ويمكن ان يكون لديهم اجسام مضاده تحصنهم من المرض مجددا بسبب الفيروس قنا
relevant	الامارات كورونا الشارقه للاخبار فلسطين الامارات ترسل طنا من المساعدات الطبيه الي الاراضي الفلسطينيه لتعزيز جهود مكافحه كورونا الشارقه للاخبار فلسطين
relevant	كورونا فحوصات قبل بدايه الدوري ظهرت نتيجه الفحص لمساعد المدرب لنادي بيرنلي وهو احد الاشخاص السته المرتبطين بانديه البريميرليغ لاختبار ايجابي لفيروس التاجيه كورونا
relevant	انفوجرافيك انفوجرافيك مقارنه بين نسبه الوفيات والتعافي من فيروس كورونا محليا وعالميا
relevant	وازاء ذلك فاننا ندعو الاخوه المواطنين اهميه اخذ الحيطه والحذر والتزام التباعد الاجتماعي والاخذ بالتعليمات والاجراءات الاحترازيه للوقايه فيروس كورونا مدير عام مكتب الصحه الدكتور عبدالعزيز الشدادي
relevant	اليمن كورونا اليمن ارتفاع اجمالي عدد حالات الاصابه المؤكده بفيروس كورونا منذ العاشر من ابريل الي حاله بينها حاله وفاه و حالات تعافي
relevant	قصه طبيب مصري فقد بصره خلال علاج مصابي كورونا
relevant	كوفيد ليله اللهم عجل لنا بالفرج من كوفيد ومن كل ابتلاء ليله
relevant	الصين كورونا العربيه بالاعتماد علي الاجسام المضاده الصين تعلن عن دواء قادر علي وقف عدوي كورونا العربيه
relevant	كورونا عضو بالجمعيه المصريه للمناعه يكشف مفاجاه حول انتقال كورونا عبر التكييفات التفاصيل
relevant	كورونا كبار السن من الفئات الاكثر خطوره وتضررا من كورونا حافظ علي سلامتهم باتباع التالي
relevant	ظفار غلق منافذ ظفار لا الوم اهلنا في ظفار حينما يطالبون بـ غلق منافذ ظفار لخوفهم من حركه السياحه الداخليه وتوافدها من اغلب المدن العمانيه لفصل الخريف لديهم الان مصاب بـ كورونا وبالامكان السيطره بغلقها كما اني اقترح علي الاهالي اصحاب المباني الفندقيه مبادرتهم بعدم تاجيرهم لاي سائح من اجل الجميع
relevant	د غدير الشمري استاذ مشارك بالتغذيه وعضو هيئه التدريس بجامعه الملك سعود بالرياض هذه الاغذيه المناسبه والافضل لمصابي كورونا برنامج ياهلا رمضان كريم عيشوا معنا رمضان
relevant	في اليمن هناك حكومه في الخارج ترجع العالقين من الخارج ومن بلدان ينتشر فيها فيروس كورونا دون ان تكون لها الامكانيه في مواجهه والوقوف ضد الفيروس
relevant	خليك حريص درهم وقايه كورونا كلنا مسؤول من اجل سلامتهم وسلامه عملائهم وضمن مبادره خليك حريص سخرنا جهودنا بجمعيه درهم وقايه بالتعاون مع بنشر ثقافه الوعي الصحي للعاملين في القطاعات الخدميه ومندوبي التوصيل لتجنب انتشار فايروس كورونا كلنا مسؤول
irrelevant	كلنا مسؤول رمضان كورونا السؤال ماهو اللقب الذي كان يطلق علي زوجات النبي صلي الله عليه وسلم كلنا مسؤول رمضان كورونا
relevant	كلامك صحيح والان نحن في ازمه يعني توجد اولويات عديده حسب اهميتها وعوده الدراسه ليست من اول هذه الاولويات هناك ازمه صحيه متمثله بفيروس كورونا يجب احتواءه والسيطره عليه وازمه اقتصاديه عالميه تستوجب اجراءات وقرارات سريعه تركيبهسكانيه ازمه غذاء عودهالحياهالطببعيه مخالفي الاقامه
relevant	عاجل روسيا فيروس كورونا موسكو صحيفه الخليج عاجل روسيا وفاه شخصا جراء فيروس كورونا المستجد في موسكو خلال يوم صحيفه الخليج
relevant	نتمني من جميع العاملين بالاداره العامه للطيران المدني بضروره اجراء الفحوصات اللازمه والخاصه بـ فيروس كورونا وعدم التخلف عنه وذلك حرصا علي سلامتكم وصحتكم حفظكم الله من كل مكروه الطيران المدني فيروس كورونا الصفوف الاماميه
relevant	ترتيب موريتانيا العالمي في كورونا حاله مؤكده الرتبه عالميا في عدد الوفيات وفيات الرتبه عالميا في معدل الوفيات الي عدد السكان عالميا في القلق وتفاعل الجمهور بدون منازع
relevant	عمال النظافه بالمستشفيات في ظل كورونا وضروره طحن مواد التعقيم قبل خروجها للمحارق بقلم ا اسراء بوحمد باحثه دكتوراه علوم بيئيه جامعه القاهره
relevant	وكاله انباء الامارات اكثر من الف وفاه جراء فيروس كورونا في العالم
relevant	في قراءه بسيطه لحالات التعافي للمدن التي سجلت ٥٠ اصابه فما فوق بفيروس كورونا وبعد ذكر الله تعالي عليها وعلي اهلها نجد ان الزلفي سجلت نسبه تعافي بلغت ٩٥ ٪ حتي الان حيث بلغ عدد الاصابات ٩٦ وعدد المتعافين ولله الحمد ٩٢ وهذا مؤشر ايجابي يستحق الدراسه من المختصين
relevant	وزير الصحه شفاء مصابا من كورونا واجمالي المتعافين يرتفع الي حاله ورسالتي لابطال وزاره الصحه من اكبر موظف لاصغر موظف فخورين فيكم و نثق فيكم
relevant	انا لله وانا اليه راجعون الحمدلله علي ما اراد الله توفي والدي الذي نحسبه شهيدا باذن الله بعد عناء مع مرض كورونا اعاذنا الله واياكم منه يوم الموافق رمضان وذلك بعد صلاه المغرب ارجو منكم خالص الدعاء له في هذه الايام الفضيله اللهم اجعل مرضه كفاره لذنوبه وزياده في حسناته
relevant	كلنا مسؤول خليك بالبيت الفئات الاقل مناعه وكبار السن هم اكثر الفئات عرضه لمضاعفات كورونا كلنا مسؤول خليك بالبيت
relevant	وزاره الصحه موريتانيا وزاره الصحه دي موريتانيا بعد اعلنت خلوها من كورونا قبل شهر ها هي تعود بقوه ربنا يستر موريتانيا
relevant	كورونا فيروس كورونا حالات الشفاء من فيروس كورونا حول العالم تتجاوز المليونين حاله كورونا فيروس كورونا
relevant	الصحه كورونا الصحه تعلن عن تسجيل حاله اصابه جديده بفيروس كورونا الجديد كوفيد وتسجيل حالات وفيات رحمهم الله وتسجيل حاله تعافي ليصبح اجمالي عدد الحالات المتعافيه
relevant	سويسرا كورونا الجديد جنيف قطاع التكنولوجيا في سويسرا يدعم مبادرات محاربه فيروس كورونا الجديد وفيات الفيروس ترتبط غالبا بالانتان وشركه السويسريه الناشئه ابتكرت اختبار لتحديد خطر الانتان قبل ساعه من المعتاد وتعمل حاليا مع مستشفيات جامعه جنيف لانقاذ الارواح
relevant	البرازيل تسجل وفاه جديده بفيروس كورونا المستجد عاجل
relevant	شاهد مطار حمد الدولي شاهد بالفيديو تطوير مطار حمد الدولي لاجراءات السلامه بتطبيق احدث وسائل التكنولوجيا ومنها اجهزه روبوت للتعقيم الالي والخوذات الذكيه لاجراء الفحص الحراري استعدادا للمرحله القادمه لما بعد كورونا كوفيد الدوحه قطر
relevant	المعروف ان فيروس كورونا سارس القديم هو الذي ينتقل عن طريق الهواء اما بالنسبه ل كوفيد ينتقل بالرذاذ في حدود و مسافه الامان م بين الشخص المصاب والسليم منعا لا انتقال الرذاذ وكلامك انه ينتقل بالجو لم يثبت ولوكان ماذكرت صحيح لصدر حجر كلي في جميع البلدان
relevant	اصابات بفيروس كورونا في الدوري الانجليزي
relevant	ازمه غذاء تضرب العالم قريبا توقعات صادمه بشان كورونا
relevant	كورونا باكستان كوفيد١٩ اصغر مقاتل كورونا يبلغ من العمر يوما من باكستان في العالم مغادرته المستشفي بعد الشفاء من كوفيد١٩ باراده الله عز وجل خليك في البيت عمان تواجه كورونا
relevant	بدء من الغد ضم جميع مستشفيات الصحه لخدمه فحص كورونا مصر الوطن
relevant	عاجل كورونا البرازيل فرانس برس عاجل حصيله الوفيات اليوميه الناجمه عن فيروس كورونا المستجد في البرازيل تتخطي الالف للمره الاولي رسمي فرانس برس
relevant	مافيش جهاز فحص كورونا في اليمن اساسا اليمن كلها في المجهول بلد غامض مخيف الموت فيه بلا سبب
relevant	طرق الوقايه من فايروس كورونا ١ التباعد الاجتماعي ٢ الابتعاد عن اماكن الازدحام ٣ استخدام الدفع الالكتروني بدل النقدي ٤ استخدام الكمامه عند العطاس او الكحه ٥ غسل اليدين لمده ٤٠ ثانيه بشكل دائم اسطول زعماء تويتر
relevant	اشتباه كورونا بنسبه كبيره ومحتاج جهاز تنفس وانا معاه ف حميات حلوان وربنا يستر
irrelevant	حظر كلي كورونا نجران من الواتس اب متابعه ممتعه حظر كلي كورونا نجران
relevant	فيروس كورونا عاجل مستجدات فيروس كورونا ١٥ مايو الجمعه بلغ اجمالي حالات التعافي ٢١٨٦٩ ٢٨١٨ ولله الحمد اجمالي الحالات الجديده ٢٣٠٧ اجمالي الحالات المصابه ٤٩١٧٦ وزاره الصحه السعوديه
relevant	الدكتوره اميره باعباد تعرضت لـ فيروس كورونا قبل شهر وعادت للخطوط الاماميه بعد شفائها وتشارك الان بالمسح الميداني في حي غليل بـ جده عكاظ الا يحق لنا ان نفخر بجنود وطننا الغالي
irrelevant	كلنا مسؤول رمضان كورونا امهات المومنين كلنا مسؤول رمضان كورونا
relevant	عمان تواجه كورونا عبري خليك بالبيت قرارات اللجنه العليا خلك في البيت عمان الطريقه الصحيحه لارتداء الكمام عمان تواجه كورونا عبري خليك بالبيت قرارات اللجنه العليا خلك في البيت عمان
relevant	خالص العزاء وصادق المواساه لاسره احد الابطال البواسل الذي عمل بكل جد واخلاص وتفان في الصفوف الاماميه لمواجهه فيروس كورونا المستجد الطبيب المصري الدكتور طارق حسين مخيمر الذي وافته المنيه متاثرا باصابته بالفيروس ١
relevant	السعوديه مصابو كورونا يتجاوزون الفا ونسبه التعافي
relevant	حرقه المعده كورونا دراسه جديده دواء لـ حرقه المعده يمكن ان ينقذ المرضي الذين يعانون من فيروس كورونا
relevant	عاجل تسجيل حاله اصابه جديده بفيروس كورونا بالاضافه الي تسجيل وفيات و تماثل حاله للشفاء انباء الخرطوم
relevant	صناعه كورونا الدار البيضاء شركه عالميه مختصه في صناعه الروابط الكهربائيه للسيارات الكابلاج تساهم في ارتفاع عدد الحالات المصابه بفيروس كورونا المستجد علي مستوي جهه الدار البيضاء سطات حيث سجلت فيها لوحدها حاله مؤكده التفاصيل
relevant	السليل فاعل خير بمحافظه السليل رفض الافصاح عن اسمه يتبرع لاداره مستشفي السليل العام بعدد ٥٠ منظم اوكسجين وعدد ٥ اجهزه قياس حراره وذالك دعما منه للقطاع الصحي بمحافظه السليل في مواجهه جائحه كورونا نسال الله ان يجعلها في ميزان حسناته
relevant	اسقاط القروض والديون بدايه لنهضه اقتصاديه متينه تضمن معالجه ما تاثر به الجسد الاقتصادي جراء فيروس كورونا فلا وجود لاصلاح اقتصادي الا باسقاط القروض والديون
relevant	جو عمان الاردن الاردن كورونا الاردن شركه اماراتيه تطور تقنيه ترصد كورونا بمجرد دخوله خلايا الدم جو عمان الاردن الاردن كورونا الاردن
relevant	كورونا فيروس كورونا ايران طبيبه ايرانيه لاخبار الان الاعداد الحقيقيه لاصابات كورونا اكثر بكثير من المعلن واغلب التشخيصات كانت خاطئه فيروس كورونا ايران
relevant	مراكز الاحياء بجده مكتب حي السلامه الرجالي ابطال التطوع يسر مراكز الاحياء بجده ان تتقدم بجزيل الشكر والعرفان لمنسوبي مكتب حي السلامه الرجالي وجميع متطوعي المكتب ابطال التطوع علي الجهود المبذوله منهم اثناء جائحه كورونا سائلين الله عز وجل ان يجزل لهم الاجر والمثوبه
relevant	كورونا موريتانيا موريتانيا تحارب كورونا نحن فموريتان ماشين علي مراحل نموذج كيوبلر روس الخمسه في التعامل مع صدمه كورونا الانكار الغضب المساومه الاكتئاب التقبل كورونا موريتانيا موريتانيا تحارب كورونا
relevant	رمضان النفط كورونا السعوديه اليوم رمضان اسعار النفط تتجاوز من المصابين بـ كورونا في السعوديه بين اهاليهم سالمين متعافين رقم قياسي والخير قادم باذن الله
relevant	كورونا تسجيل اصابه جديده بـ فيروس كورونا في المملكه المجموع تعافي اليوم حاله مجموع التعافي من فيروس كورونا
relevant	كورونا مستجدات الحاله الوبائيه لفيروس كورونا خلال الساعات الاخيره تسجيل حاله اصابه جديده بينها حاله وفاه موزعه كما يلي حضرموت بينها حاله وفاه لحج تعز بهذا يرتفع اجمالي الحالات المؤكده منذ العاشر من ابريل الي حاله بينها وفاه و حالات تعافي
relevant	الكويت السفر كورونا فيروس الراي باب السفر مفتوح للكويتين بشروط موافقه وزاره الداخليه والخارجيه الكويت السفر كورونا فيروس
relevant	بحمد الله بعد ان وزعت جمعيه شكر حوالي وجبه افطار صائم علي الاسر في البيوت خلال يوم من شهر رمضان شكر تستعد لتوزع وجبه يوميا علي حوالي اسره متضرره من كورونا خلال فتره الحضر الكلي كن مبادرا
relevant	البرازيل تسجل وفاه جديده بفيروس كورونا المستجد نيوز سناب روسيا اليوم
relevant	الولايات المتحده كورونا اعاده الولايات المتحده المهاجرين غير الشرعيين الي دولهم تثير الانتقادات كورونا
relevant	كوفيد اللهم في هذه الساعه اغسل بلادنا وكافه بلاد المسلمين من الوباء والبلاء وسيئ الاسقام واحفظ البلاد والعباد كوفيد
irrelevant	بن ناجي اكد لـ الجريده ان نسبته وصلت الي لكن اتمامه يحدث نقصا بجميع درجات التقاضي مع الكم الهائل من القضايا لا يمكن الاستغناء فجاه عن القضاه الوافدين لتشكيلهم ثلث طاقه المحاكم القضاء الكويت كورونا محاكم
relevant	سيتم اتخاذ الاجراءات الاحتذاريه في مواجهه كورونا
relevant	وزاره الصحه قريبا افحص وانت في سيارتك جاري الاستعداد علي قدم وساق للبدء في مشروع تعتزم وزاره الصحه اطلاقه بمشيئه الله هدفه الحد من انتشار فيروس كورونا المستجد وفحص الافراد للتاكد من سلامتهم صحه الشرقيه
relevant	السودان توقف النشاط الاقتصادي في السودان سيؤثر في ضعف الايرادات التي شابها منذ بدايه هذا العام عجز باكثر من وذلك حسب بيانات صادره من وزاره الماليه مع ارتفاع التكاليف الماليه للتصدي لجائحه كورونا كذلك من المتوقع ان ترتفع معدلات البطاله والضمور الاقتصادي
relevant	فيروس كورونا اصبح من المؤكد ان طور فيروس كورونا المنتشر في الشرق الاوسط يسبب فقدان حاسه الشم مع عدم ظهور اعراض متوازيه يعني ليس من الضروره ظهور اعراض اخري مثل ضيق نفس و الم حلق وغيرها في حال شعرت لا قدر الله باضطراب حاسه الشم عندك توجه فورا لابلاغ اقرب مستشفي حكومي و طبق التباعد الجسدي
relevant	السعوديه نجران صحه نجران جميع الاصابات الـ بفيروس كورونا الجديد في الخمسه ايام الماضيه هي لقادمين من خارج المنطقه حيث لم يلتزموا بالتعليمات الوقائيه والتباعد الاجتماعي السعوديه نجران
irrelevant	مش معقوله اكييد ماثر عليه الصوم او كورونا ماره من جنبه قصته
relevant	كورونا السلطات الصحيه اليمنيه تسجل اصابه جديده بفيروس كورونا المستجد كوفيد في اربع محافظات بينها ثلاث وفيات
relevant	كورونا اكتب علي طوفتكم قبر
relevant	وزير التربيه سعود الحربي انهاء العام الدراسي غير صحيح مواعيد عوده الدراسه في اغسطس واكتوبر لا تزال قائمه كل الخيارات مطروحه والوضع مرهون بتقدير السلطات الصحيه كورونا وزير التربيه عوده المدارس
relevant	فرنسا تسجل حاله وفاه بفيروس كورونا
relevant	كورونا نلاحظ خلال ازمه كورونا قلت المراجعات في العيادات والزيارات الي المستشفيات
relevant	كورونا العربيه السلطات الصحيه اليمنيه تسجل اصابه جديده بفيروس كورونا المستجد كوفيد في اربع محافظات بينها ثلاث وفيات العربيه
relevant	كورونا صدي البلد البلد الصحه اجراء الف تحليل فيروس كورونا للاطقم الطبيه فقط فيديو صدي البلد البلد
relevant	الخميس القادم التباعد الاجتماعي باذن الله الخميس القادم تبداء المرحله الاولي واهم شرط فيها للمراحل الاخري التباعد الاجتماعي كل انسان عاقل خصيم نفسه التعاون بتطبيق اجرات السلامه مطلب لتفادي الاصابه بهذا الوباء كورونا وزاره الصحه
relevant	كورونا حالات جديده مصابه بفيروس كورونا اليوم الخميس بساحل حضرموت منها وفاه
relevant	جريده الرياض فايروس كورونا حديثي في جريده الرياض عن تمارين حاسه الشم لمرضي فايروس كورونا الذين فقدوا حاستي الشم والتذوق نتيجه الالتهاب الحاد في منطقه الشم في اعلي الانف علما ان هذا العرض مؤقت ويتحسن خلال اسبوعين من التعافي عند غالبيه المرضي بحول الله
relevant	الكمامه الكمامه علينا ان نجعل الكمامه سلوك وممارسه في ظل تهديد فيروس كورونا نلبسها كلما خرجنا من المنزل لتقينا الاصابه بالفيروس صحتك في وعيك كورونا للوقايه من كورونا
relevant	وزاره الصحه كورونا متحدث وزاره الصحه حالات فيروس كورونا في المملكه اجمالي الحالات التراكمي
relevant	انا ولدي الله يحفظه جاته انفلونزا مع حراره وصداع وبعد خمسه ايام فقد حاسه الشم والذوق بعدين عرفنا انها كورونا
relevant	اطباء نفس يحذرون من موجه هائله تسونامي في اعداد المرضي النفسيين بعد انتهاء جائحه كورونا بسبب المشاكل التي ستخلفها عمليه الاغلاق وحبس الناس لانفسهم في بيوتهم خاصه كبار السن والاطفال
relevant	فيروس كورونا كوفيد فقدان حاسه الشم والتذوق من اعراض الاصابه ب فيروس كورونا لكن هذا ليس خاص بمرض كوفيد كل الفيروسات التنفسيه والتهابات البكتيريه في الانف والجيوب الانفيه ممكن ان تؤثر علي حاسه الشم والتذوق
relevant	من اعراض كورونا فقد حاسه الشم زي ماصار لصديقتي وديها المستشفي افضل عشان تطمنون
relevant	موقع سي ان ان بالعربيه امين عام نقابه الاطباء المصريه للحكومه اين ال مليار جنيه التي خصصت لمواجهه فيروس كورونا
relevant	عاجل بريطانيا تسجل وفاه جديده بفيروس كورونا ليرتفع الاجمالي لديها الي
relevant	ڤيروس كورونا عامل زي الشايب في الكوتشينه لا انت عارف هو مع مين ولا مين هيلبسه ويلبسهولك
irrelevant	معايده لجنه تنميه البحيرات بمكه كشخه العيد عيد الفطر الكون في كفه كورونا عيدنا في بيتنا للمشاركين في هاشتاق معايده لجنه تنميه البحيرات بمكه سحب علي بطاقات شحن في اول ايام العيد الي رابع يوم شاركنا ب كشخه العيد وادخل السحب عيد الفطر الكون في كفه كورونا عيدنا في بيتنا
relevant	اي حد بيجيله برد ولا كحه الفتره دي تلاقيه متشخص كورونا م غير وكمان بيصرف روشته كامله م ادويه العزل وخلي الصيدلي الغلبان ياكل
relevant	الكويت عاجل كورونا في مستوياته القياسيه حاليا وسيبدا منحني الاصابات بالهبوط تدريجيا الكويت فيروس كورونا معهد الكويت للابحاث العلميه
relevant	في معلومه مهمه جدا لازم نفهمها العيان اللي للكورونا ده عيان بيت يعني يتعالج في بيته العيان الوحيد اللي لازم يروح مستشفي هو العيان اللي محتاج يعني لو انت عندك كورونا و جسمك مدغدغ و حراره مش بتنزل و كحه لا تنقطع انت برضو عيان حجز منزلي و ده اللي بيحصل في
irrelevant	عيد الفطر كورونا عيدنا في بيتنا زكاه الفطر مجالس رمضانيه المجلس زكاه الفطر طهره وطعمه ونصيحه في ختم رمضان د احمد بن قذلان المزروعي عيد الفطر كورونا عيدنا في بيتنا زكاه الفطر
relevant	باكثر من مليون دولار امريكا تعلن تقديم مساعدات انسانيه لمواجهه كورونا في اليمن
relevant	بريطانيا ادرجت فقدان حاسه الشم والتذوق كعرض اساسي للاصابه بفيروس كورونا الـ٣ اعراض الرئيسيه كانت الحمي والاعياء الكحه المستمره صعوبه التنفس حاليا تمت اضافه فقدان حاسه الشم والتذوق للاعراض دي واوصت بالـ العزل لكل من يشعر بها
relevant	كوفيد شكرا كوفيد هذا ما يقوله اكبر رابحين في مجال الرعايه الصحيه حققوا مجتمعين مليارات دولار تعرف عليهم
relevant	كل شي وصلنا من الصين كان تقليد الا كورونا طلع اصلي ١٠٠٪
relevant	وزاره الصحه كورونا عدم ارتداء الكمامات الواقيه يؤدي لعقوبه السجن اشهر وغرامه ماليه لا تزيد عن دينار يا وزاره الصحه كورونا
relevant	الحمدلله تماثلت للشفاء بعد اصابتي بفايرس كورونا المستجد انتظر ظهور اخر نتيجه الحمدلله من قبل و من بعد الحمدلله علي الخدمات التي قدمت لي كل الشكر و التقدير لمنسوبي القوات المسلحه ووزاره الصحه و منسوبي صحه الطائف
relevant	وعي ميتين ام الشعب واحد كاتب تجربته مع كورونا انه جاله صداع شديد لمده ٣ ايام واسهال وقئ ووجع شديد في الصدر وفقد حاسه الشم والتذوق وفقد الشهيه كل داه هو مكنش فاكر انها كورونا عشان مسخنش وفي الفتره ديه هو كان بيتعامل عادي مع اهل بيته لحد طبعا ما نقلهم المرض كلهم وعي ميتين ام الشعب
relevant	كورونا نصيحه للتعامل الصحيح مع ازمه كورونا توقع الافضل واستعد للاسوا قد تقول لكن تفاءل لحظه التفاؤل العمل حين تاخذ معك طوق نجاه في السفينه؛ فانت لا تتمني عاصفه لتستخدمه لكنك تشعر معه بالامان بعد الله امام تقلبات الزمان وعندما تتعلم الكاراتيه فانت لا تتمني الدخول في عراك
relevant	حفرالباطن عاجل ولله الحمد حفرالباطن لم تسجل اي حاله جديده لفيروس كورونا الجديد
irrelevant	بلديه محافظه الزلفي عيد الفطر المبارك مسابقه بلديه محافظه الزلفي بـ عيد الفطر المبارك ١٤٤١هـ سؤال اليوم الثاني ١٤٤١ ١٠ ٢هـ اذكر واحده من وسائل الوقايه من فايروس كورونا التي ذكرتها وزاره الصحه الزلفي
relevant	رئيس الوزراء الشيخ صباح الخالد المحترم اعقلها وتوكل لن يستفيد المواطن من تاجيل الاقساط هذا شي مؤقت بعد شهور قليله تزيد الاعباء عليه اسقاط القروض هو الحل مع ازمه كورونا كل التوقعات زياده اسعار الاحتياجات المعيشيه هذه فوق طاقه المواطن ان يتحملها اسقاط القروض لليوم
relevant	عاجل جامعه جونز هوبكنز الامريكيه اجمالي المصابين بفيروس كورونا في الولايات المتحده يتجاوز الـ مليون حاله
relevant	فيروس كورونا فيروس كورونا مافيه دوام الا بتحليل المسحه واصدار شهاده خلو من الكورونا لكل موظف اما المدارس تغلق سنه كامله فلايمكن اتباع الاحراءات الوقائيه مع الاطفال والطلبه
relevant	صداع وارتفاع الحراره اي من اعراض كورونا وبيفحص من تلات الي اربع ايام بعد الشعور بهدول
relevant	سمو امير البلاد المفدي يتلقي اتصالا هاتفيا من ولي عهد المملكه المتحده تم خلاله استعراض علاقات الصداقه والتعاون التي تجمع البلدين ومجالات تطويرها اضافه الي الجهود المبذوله في التصدي لجائحه فيروس كورونا كوفيد ومناقشه عدد من الموضوعات ذات الاهتمام المتبادل قنا
relevant	كورونا يعانون من ارتفاع الحراره و من الكحه تعرف علي نسب الاعراض الاخري لمصابي كورونا
relevant	مفروض اولا المسؤولين الحكوميون يختلطون بالمصابين بفيروس كورونا كي يكونوا قدوه لتطبيق مناعه القطيع ليس من المعقول ابدا ان تحث الناس علي مناعه القطيع وانت ترفض تطبيق ذلك علي نفسك
relevant	الصيدلي وفني صيدلي لا يستحقون بدل عدوي لماذا لا نعلم والحقيقه ان كل من يعمل في منشاه صحيه يستحق والدليل كورونا في ظل هذه الظروف الجميع في الميدان حتي بعض الاداريين ولكن سنجد من يقول هذا يستحق وهذا لا يستحق مكافاه الجائحه والايام تثبت ذلك
relevant	عاجل وزاره الصحه الكويتيه تسجيل اصابات جديده بفيروس كورونا ليرتفع اجمالي الاصابات الي الجزيره
relevant	كورونا لبنان وزاره الصحه اللبنانيه تعلن تسجيل اصابه جديده بفيروس كورونا ليرتفع العدد الاجمالي الي اصابه في لبنان
relevant	معا نعزل كورونا لا عصمه لنا ولا ثمن وفاه طبيب مصري بفيروس كورونا تشعل غضب الاطباء معا نعزل كورونا
relevant	محمد بن زايد محمد بن زايد يجب علينا الالتزام لنقلل اعداد الاصابات واوجه الشكر الجزيل لجنود الخط الامامي واليوم نحن من افضل دول في العالم لمحاربه هذا الوباء الامارات فيروس كورونا مجلس محمد بن زايد
relevant	حول العالم حول العالم كورونا يقتحم اكبر منجم ذهب
relevant	كورونا طارق المزرم الزام الشركات بتوفير سكن خاص لعمالها الذين تتاكد اصابتهم بـ كورونا وتزويده بكافه الاحتياجات ومراعاه تطبيق الاشتراطات الصحيه مجلس الوزراء
relevant	موقع صدي البلد الاخباري احنا الف حاله وهنوصل الف اخر الشهر ما السيناريو الافتراضي ل مواجهه كورونا عبر تطبيق نبض
relevant	كورونا مصر الخميس مايو الثامنه مساءا عدد الاصابات عدد الوفيات حاله اليوم زياده حاله كورونا مصر
relevant	هل كان من الممكن السيطره علي انتشار فيروس كورونا في العالم من هنا وهنا
relevant	كورونا حكومه الانقاذ فالحين في تحصيل الجبايات فاشلين في توفير الخدمات الناس تموت وهم ولا كانهم موجودين كورونا
relevant	الوقايه من كورونا الكمامه القماشيه ماهي فائدتها كيف تصنعها كيف تلبسها جميع الاجابات هنا الوقايه من كورونا
relevant	حدث حدث العيد في زمن كورونا بقلم د غازي العتيبي
relevant	محافظ خميس مشيط يزور مركز تندحه وغرفه اداره عمليات التعامل مع كورونا بالمحافظه
irrelevant	شدي لح ترجع كورونا هههه
relevant	كورونا المسافه امان مستشار وزيره الصحه وعي القياده السياسيه انقذنا من وضع كارثي لـ كورونا المسافه امان
relevant	مطاعم تم اغلاقها بشكل دائم سيد اوغلو قفل الفرعين حي النخيل و الدائري الغربي مستر صب جميع الفروع اقفلت شوكليت ايتالياني بيني كافيه مطعم لقمه التركي كلها في مجمع البوليفارد مخرج ٢ جائحه كورونا كورونا
relevant	طب العطس دا دور برد بسبب تغيرات الجو ولا بدايات كورونا
relevant	اصدرت وزاره التعليم العالي بعض القرارات لتمكن عدم ضياع السنه علي الطلاب لكن هذه السنه في الوسط والجنوب تحديدا كانت اول انطلاق العام الدراسي مظاهرات فاكيد لا داوم وضاع الكورس الاول وبعدها الكورس الثاني كورونا يعني الايام الي داومنه بيها تنعد ايضا فشل تعليم الكتروني والبعض ليس
relevant	فيروس كورونا اطباء ايطاليا يفجرون مفاجاه ل فيروس كورونا واتهام منظمه الصحه العالميه بالخديعه
relevant	كورونا في هذا الثريد بعون الله تجربتي وافراد عائلتي في الشفاء بفضل الله ورحمته من كورونا نقاط مهمه الفيروس اعراضه ودرجاته تختلف بشكل كبير بين شخص واخر فبعضهم تكون اعراضه قويه وبعضهم خفيفه وبعضهم لا تكاد تذكر والامر فضل من الله اولا ثم حسب مناعه الشخص وصحته وعمره
relevant	هذا اهم فيديو لازم تشوفه للتعامل مع مرحله التعايش مع كورونا كما اسماها د نزار باهبري استشاري الامراض المعديه الكمامه للجميع
relevant	المدينه المنوره هكذا اصبحت المدينه المنوره بعد فايروس كورونا ما اجمل وعي المجتمع هذا ما رصدته اثناء تجولي في شوارع المدينه المنوره نسال الله ان يكشف الغمه
relevant	عاجل كورونا عاجل اصابات كورونا حول العالم تتخطي ملايين و الف اصابه
relevant	فيديو مهم استشاري الامراض المعديه د نزار باهبري يوجه نصائح مهمه جدا للتعامل مع مرحله التعايش مع فيروس كورونا
relevant	السودان القناه هبطت طائره اسرائيليه خاصه يوم الاثنين الماضي في السودان لمساعده نجوي قدح الدم وهي مهندسه العلاقات بين اسرائيل والسودان التي رتبت اللقاء بين نتنياهو والبرهان حيث اصيبت بمرض فيروس كورونا لكن فات الاوان لمساعدتها وماتت اليوم
relevant	نيوزيلاندا تعلن القضاء علي كورونا وعدم وجود اي اصابه في اراضيها الصوره تمثل تعظيم سلام للنجاح
relevant	نهنئ كافه ابطال وبطلات الكويت العاملين في مواجهه كورونا في الصفوف الاماميه علي مكرمه صاحب السمو
relevant	وزاره الداخليه كورونا وزاره الداخليه اعتماد الاجراءات الاحترازيه والتدابير الوقائيه للحد من انتشار فيروس كورونا في قطاعات تجاره الجمله والتجزئه والمقاولات والصناعات
relevant	توفـي مريض كورونا فاتغسل فـي بيته عاادي والناس شيعته عـادي وصلت عليهو عادي بعد ساعتين مات اخوهو وبعد ساعتين تانـي ماتت زوجه اخوهو توفـي شيوخ طرق فـي الاسبوع الفات بكورونا وكلو واحد فيهم اتعمل ليهو موكـب تشييع زي السم واتدفن عاادي
relevant	كورونا منذ ان ظهرت جائحه كورونا و ازمه كمامات الوجه مستمره في السوق السعوديه حتي اصبحت عمله نادره و اصبحت تباع في السوق بمبالغ خياليه وحتي تاريخ اليوم لم نعد نجدها بالسوق كما كانت الاخوان في التصريح المرفق له شهر و نصف ولم يتغير اي شيئ بخصوص الكمام هل هناك احتكار
relevant	وزير الصحه د باسل الصباح بنهايه الحظر الشامل في سنبدا باذن الله مرحله جديده في التعامل مع الوباء ستعلن تفاصيلها الخميس القادم باذن الله نرجو الله التوفيق ومباركه الجهود كورونا في الكويت
relevant	عاجل منظمه الصحه العالميه لا يوجد دليل قطعي علي ان التعافي من فيروس كورونا سيحمي المريض من الاصابه به مره اخري كورونا
relevant	كورونا شكرا للوطن وقيادته في وقت اثبتنا فيه للعالم قدرتنا علي التعامل الامثل مع جائحه كورونا ليبقي الانسان اولا في صحته وسلامته وتعليمه عن بعد والرهان علي وعيه في المستقبل
relevant	الزبده اقسم بالله اي احد اعرفه اشوفه يقول اخبار عن كورونا جدعنه من عنده ومسوي فيها وزير الصحه وراعي حصريات اني لابلغ عنه وقفوا مبزره
relevant	كوفيد١٩ تحديث ٢٦ مايو ٢٠٢٠ الساعه ١١ م بتوقيت مكه المكرمه عدد حالات الشفاء من كوفيد١٩ في دول المجلس البحرين ٤٩٣٨ من ٩٣٦٦ اصابه الامارات ١٥٩٨٢ من ٣١٠٨٦ اصابه عمان ٢٠٦٧ من ٨١١٨ اصابه الكويت ٧٣٠٦ من ٢٢٥٧٥ اصابه السعوديه ٤٨٤٥٠ من ٧٦٧٢٦ اصابه قطر ١١٨٤٤ من ٤٧٢٠٧ اصابه
relevant	كورونا بعد اصابتها بـ كورونا فنانه مصريه خافوا علي انفسكم
relevant	كورونا هل فعلا ضعف فايروس كورونا
relevant	كوفيد كوفيد تتبع الدول نهج راس مالي عبر مناعه القطيع والغايه منه حمايه الاقتصاد وتضحي بكبار السن و اصحاب الامراض المزمنه او تتخذ منهج اشتراكي للحفاظ علي ارواح الشعب وضحيته الاقتصاد في الدول العربيه الغايه هي الكرسي و الضحايا هم التعليم و الصحه العامه و الاقتصاد معا
relevant	كورونا الكويت د عبدالله السند تم تسجيل اصابه جديده بفيروس كورونا الكويت
relevant	اجمل مافي ازمه كورونا الاكل من البيت والراتب يغطي والامراض قله والحوادث مرور قله
relevant	سبق ان كتب الكثير عن اصلاح التعليم و تعليمنا الي اين والاصلاح التعليمي لايمكن تحقيقه بين عشيه وضحاها ولا بد له من جهود جباره تستمر مع استمرار الحياه فالمستجدات في الحياه مثل كورونا تغير من نمطيه التعليم وتوجهاته
relevant	الصحه تخصص خط ساخن لتلقي استفسارات المواطنين حول كورونا الصحه تخصص خط ساخن لتلقي استفسارات الم
relevant	كورونا نقابه الاطباء المصريه تتهم وزاره الصحه باهمال الطواقم الطبيه اثناء مواجهه وباء كورونا بعد وفاه طبيبا بينهم خلال الـ ساعه الاخيره تعرف التفاصيل
relevant	وزاره الصحه تجري يوميا الاف تحليل كورونا منذ السبت الماضي وحتي اليوم الاف تحليل في اليوم الواحد اجمالي عدد التحاليل في مصر وصل الي ما يقرب من الف تحليل وفقا لتصريحات نانسي الجندي رئيس الاداره المركزيه للمعامل بوزاره الصحه
relevant	ما اخذه كورونا في الفطر سيكتبه الله لنا ان شاء الله في الاضحي يعجبني جدا هذا المقدم ومفرداته وفخامه القائه
relevant	صوره مختلفه لايام مختلفه وثقت فيها متحدث الوزاره د محمد العبدالعالي يوم بيوم مع كورونا كانت عباره عن نصيحه تنير لنا الدرب بلغه هادئه ومطمئنه
relevant	الصحه الصحه اسعد الله مساكم جميعا ودعواتكم لهم بالشفاء العاجل وصلني خبر اصابه خالي الشيخ عايض بن رابع العطاوي وابنائه واهالي قريه مسر التابعه للمحافظه خليص وهذا خبر الصحيفه هناك الاهالي يعناون من انتشار وباء فايروس كورونا
relevant	تتناقل الاخبار عن فرضيه تواطؤ منظمه الصحه العالميه في خداع العالم بشان فايروس كورونا وما كشفته ايطاليا من تشريح جثث الموتي في حين اوصت المنظمه بعدم التشريح لا استبعد اي تامر من هيئه الامم ولا اي منظمه تابعه لها لانها منظمات تعمل رهن اوامر الدول الكبري المتامره علي بقيه العالم
irrelevant	يقولون عقب كورونا لازم تبدين حياه يديده
relevant	كورونا
relevant	كورونا الجديد قرب الفرج والحمد لله كورونا الجديد
relevant	الداخليه كورونا وزاره الداخليه اعتماد الاجراءات الاحترازيه والتدابير الوقائيه للحد من انتشار فيروس كورونا في قطاعات تجاره الجمله والتجزئه والمقاولات والصناعات عاجل
relevant	كورونا مصحف المدينه فتح المساجد نصائح باستخدام تطبيق مصحف المدينه لمكافحه كورونا رابط التحميل مصحف المدينه فتح المساجد عاجل
relevant	المحله كورونا كبار الاطباء يسقطون واحدا تلو الاخر وفاه الطبيبه مشيره محفوظ استشاري الاشعه بمستشفي صدر المحله بفيروس كورونا
relevant	كورونا صنعاء وفاه الدكتور منير القعيش مدير مجمع السنينه الطبي بفيروس كورونا صنعاء
relevant	ظلم العاملين بالصفوف الاولي ظلم العاملين بالصفوف الاولي ظلم العاملين بالصفوف الاولي ظلم العاملين بالصفوف الاولي ظلم العاملين بالصفوف الاولي ظلم العاملين بالصفوف الاولي ظلم العاملين بالصفوف الاولي ظلم العاملين بالصفوف الاولي جميع من كان من ابناء الوطن والعاملين لمحاربه فايروس كورونا لا يحتاج دعم مادي ومعنوي بل يحتاج اعظم من ذلك لكم ارواحناا فداء ونموت ويحي الوطن
relevant	المشاريع راح تفتح شوي شوي اذا دخلت محل وشفت اخطاء لا يكون همك انك تصور وتنشر في السوشل ميديا كلم صاحب المشروع ساعده الوضع جديد عالكل واكيد بيكون في اخطاء اصحاب المشاريع يبذلون جهد ويحاولون باللي يقدرون عليه خلونا نكون يد وحده عمان تواجه كورونا
relevant	كورونا في الكويت عاجل وزير البلديه ستطلق البلديه خدمه جديده عبر موقعها الالكتروني خلال الايام القادمه تتيح للمراجعين حجز مواعيد لمقابله المسؤولين سواء عن طريق الاونلاين التواصل المرئي او الحضور شخصيا حيث تاتي هذه الخدمه سعيا لتسهيل اجراءات المراجعين كورونا في الكويت
relevant	شاهدوا الي اي حد وصل التضليل حميد عاصم وكيل محافظه صنعاء ونائب رئيس لجنه مكافحه كورونا المشكله من قبل الحوثي يعلن في صفحته عن اصابته بفيروس كورونا وخضوعه للعلاج بينما لازالت جماعه الحوثي تنكر تفشي الوباء في المناطق الخاضعه لسيطرتها ولا تعترف حتي الان الا بحالتين فقط
relevant	القضاه اللي بياخدوا بدل عدوي الاف الجنيهات من ساعه ما بدا موضوع كورونا قاعدين مانتخين في البيت والدكاتره اللي بياخدوا بدل عدوي جنيه بيواجهوا الموت
relevant	اهم قرارات اليوم في اجتماع اللجنه العليا المكلفه ببحث اليه التعامل مع التطورات الناتجه عن انتشار فيروس كورونا كوفيد عمان تواجه كورونا خليك بالبيت
relevant	حكومتنا اول من بدات باجراءات الوقايه ضد كورونا وكانت الحالات ٢٨ حاله فقط ومن حظر جزئي الي حظركلي وطبعا بدون كمامات وصلنا اليوم الي حاله الارقام تتحدث عن فشل الحكومه ولازال البعض يرفض اي انتقاد للحكومه ووزير الصحه
relevant	كورونا البيانات الحيويه في زمن كورونا صارت مثل النغمه من الراديو ما عليك الا تقصر و تطول علي الصوت عشان تحط الموود اللي تبيه
irrelevant	حائل كورونا بـ حائل تعرف علي الشارف القريه الحالمه التي وضعها كورونا علي خارطته
relevant	عاجل الامين العام للامم المتحده اليمن اضعف دوله في مواجهه وباء كورونا وعدن تسجل اعلي معدل وفيات في العالم بسببه حيث يموت من المصابين والوضع ماساوي للغايه
relevant	كورونا شوال بدايه مبشره الف حاله تعاف من كورونا في ايام
relevant	مصادر طبيه يمنيه تتهم مليشيا الحوثي باخفاء اعداد الاصابات والوفيات بفيروس كورونا في مناطق المليشيا وقيامها ببث الرعب في اوساط المواطنين وتهديدهم بعدم الافصاح عن الاصابات والوفيات
relevant	انفوجرافيك كورونا انفوجرافيك ثلاثه اطباء سعوديين يتصدرون قائمه العلماء الاكثر تاثيرا علي دراسات فيروس كورونا
relevant	فيروس كورونا المستجد للوعي والادراك دور في فهم خطوره انتشار فيروس كورونا المستجد وسرعه انتقاله بين البشر حاله المتجمهرين في المحلات اليوم تماما كما يفعل هؤلاء لاتنقصنا المعلومه العلم ولكن ينقصنا التطبيق العمل بها للاسف
relevant	كورونا فيديو وزير الصحه الكويتي د باسل الصباح يشرح المراحل الـ لخطه العوده للحياه الطبيعيه والتعايش مع كورونا الحظر الجزئي فك الحظر مجلس الوزراء
relevant	انخفاض كبير في ملوثات الهواء بالدوله نتيجه الاجراءات الاحترازيه التي تم تطبيقها للحد من فيروس كورونا شاهد الفرق الشارقه للاخبار الامارات
relevant	تاخير بالبدلات و الاعمال الممتازه قلنا مو مشكله بسيطه خلل بالميزانيه واخطاء عديناها الموضوع وصل كورونا شنو ناطرين يا اخوان شفت كامل ينضرب ولا قسم كامل ولا لما كلنا انولي هني تلتفتولنا محطه الشعيبه وزاره الكهرباء والماء
relevant	الصين كورونا منظمه الصحه العالميه بعد شد وجذب بشان تواطؤ مزعوم بين المنظمه وبين الصين بشان التغطيه علي انتشار فيروس كورونا ما معني هذه الخطوه وما هو تاثيرها منظمه الصحه العالميه
relevant	مؤسسه حمد الطبيه تكشف عن شفاء مريض قطري مسن يبلغ من العمر عاما من فيروس كورونا كوفيد ليغادر مستشفي حزم مبيريك العام التابع للمؤسسه هذا الاسبوع قنا
relevant	توفي وكيل وزاره الصحه الدكتور رياض الجريري غرقا بمياه السيول بمدينه الشحر في محافظه حضرموت مساء اليوم الخميس الله يرحمه ويغفر له ويرحم جميع امواتنا واموات المسلمين ولكن لماذا عند وفاه اي شخص نظنه بسبب كورونا اصبحنا نومن بالصحه العالميه اكثر من الايمان بالله الله يصلح احوالنايارب
relevant	ماهو معدل وكيف يمكن تقليل انتشار كورونا من خلاله عبر تطبيق الاحترازات
relevant	اعتقد وان كنت اتمني ان يكون اعتقادي في غير محله وغير صحيح بان فيروس كورونا اثبت قيمه المصري في بلده
relevant	المتحدث الرسمي لوزاره الصحه يجب علي الجميع التقيد بتعليمات التباعد الاجتماعي والالتزام بالاجراءات الوقائيه لان احتمالات الاصابه بالعدوي مازالت وارده فكما نعلم جميعا فيروس كورونا مازال نشط ولم يصل لمعدلات الانحسار بعد ولا يوجد له لقاح حتي الان السعوديه
relevant	الحاله صفر وزير التعليم العالي يكشف موعد انكسار اصابات كورونا في مصر السؤال هنا انت مالك هو انت وزير الصحه ولاهي الدوله بقت سمك لبن تمر هندي كل واحد يتكلم في اي حاجه
relevant	فيروس كورونا وزيره الصحه خدمات جديده بتطبيق صحه مصر لتقديم مزيد من الارشادات حول فيروس كورونا المستجد
relevant	كمتخصص يستحيل العوده للدراسه بكفاءه و فاعليه في جميع مراحل التعليم سواء عن بعد او الحضور الكامل قبل وجود علاج فعال لفايروس كورونا لن يكون هذا قبل شهر ديسمبر او يناير ٢٠٢١م الباقي كلام في الهوي
relevant	كورونا القليوبيه المستشفيات مفيهاش اماكن وطوخ مليانه كورونا سيارات الشرطه تجوب شوارع مدينه طوخ في القليوبيه تحذر الاهالي من شده تفشي الوباء
relevant	العالم مشغول بمواجهه كورونا واحنا هنا بنواجه كورونا وعصابه فوق القانون بتخطف الناس من بيوتها وتخفيهم وتنزلهم قدام النيابه وقت ما يقرروا ده لو قرروا يظهروهم اصلا ايه ده
relevant	يمني بي بي سي لؤي المحبشي شاب يمني ابتكر جهاز تنفس يمكنه تزويد اكثر من شخص بالاكسجين في محاوله لدعم جهود مكافحه فيروس كورونا في ظل تداعي النظام الصحي في بلاده انفصال الحجاز عن نجد مسانده الجيش الوطني
relevant	هذه ابرز التغييرات التي ستشهدها المطاعم والمقاهي بسبب كورونا
relevant	كورونا الخفاش مظلوم اطباء يتراجعون ويعلنون كورونا مصنوع وليس طبيعيا
relevant	نحن الان في الموجه الاولي من جائحه كورونا الخوف من الموجه الثانيه والتي يصنفها الاطباء بانها الاخطر وهذا ما حدث في سنغافوره وكوريا الجنوبيه وبعض دوله اوربا انتبهوا يا احبه ولا تخرجوا الا للضروره القصوي والتزموا في التباعد الاجتماعي وادوات الوقايه
relevant	البنت دي قاعده قدام مستشفي منشيه البكري قاعده من ساعات تترجاهم علشان يدخلوا امها المصابه كورونا ورفضوا دوله وسخه من اول العر لحد اصغر مسؤل في الدوله ما هي لو تبع رجاء الجداوي كان زمانها راحت احسن رعايه واحسن خدمه اتفووه علي ميتن ابوكوا حسبي الله ونعم الوكيل
relevant	من قالك مافيش كورونا كذب جو يديرو فيه الحكومه مايبوناش نطلعو هوا
relevant	الصحه كورونا الصحه تعلن عن تسجيل حاله اصابه جديده بفيروس كورونا الجديد كوفيد وتسجيل حالات وفيات رحمهم الله وتسجيل حاله تعافي ليصبح اجمالي عدد الحالات المتعافيه
relevant	كورونا استشاري امراض الاطفال والجهاز التنفسي بمستشفي الصباح د بشار الخالدي الاطفال بجميع الاعمار معرضون للاصابه بـ كورونا ومعدل دخولهم المستشفيات اقل من البالغين
relevant	كورونا صنعاء اليمن اهم ما جاء في اعلان وزاره الصحه العامه في صنعاء الاعلان عن انتشار كورونا في امانه العاصمه وعده محافظات اتهام منظمه الصحه بعدم دقه و كفاءه المحاليل والمسحات التي ارسلتها الامر الذي اثر علي نتائج الفحوصات سيتم الكشف عن حالات اصابات خلال الايام القادمه كورونا صنعاء اليمن
irrelevant	كورونا الكويت وضعنا بالمرحله السادسه كورونا الكويت
relevant	برلين تخفيف الكثير من قيود كورونا السماح بتظاهرات دون تحديد عدد المشاركين وبفتح نوادي اللياقه البدنيه والحانات
relevant	العالم يتحدث عن مواقف الشيخ محمد بن زايد الذي اثبت انه الرجل الاول في العالم من حيث الرجوله و المواقف المشرفه التي تنقذ البشريه و التي يتفاخر بها شعبه بين الامم هنيئا لهذا العالم ان يكون بينهم الشيخ محمد بن زايد حفظه الله في ازمه كورونا التي ارهقت العالم
relevant	التعليم عن بعد ارقام واحصائيات التعليم عن بعد في الجامعات الحكوميه والاهليه بعد انتهاء الاختبارات النهائيه قصه نجاح للوطن؛ تظافرت فيه جهود اعضاء هيئه التدريس مع الطلاب والطالبات خلال جائحه كورونا
relevant	كورونا مخاوف كورونا تدفع مقهي في كوريا الي استخدام الـ روبوت لخدمه الزبائن كورونا
relevant	كورونا امانه منطقه الرياض الزيارات التفتيشيه للمنشات تتواصل للحد من انتشار فيروس كورونا مراقبو امانه منطقه الرياض يغلقون ٢١ منشاه خالفت القرارات الاحترازيه اليوم الخميس ونفذوا ٣٤٧ جوله رقابيه وتفقدوا ٦٠٤ محلات تجاريه وصادروا ١
relevant	اقراوا ملامح هذا الوجه فهي تتتحدث باهته متوتره ممزوجه بالارهاق والتعب؛ نتيجه ضغط العمل والجهود التي يبذلها هذا الرجل في محاوله الحد من انتشار وباء فايروس كورونا واحتوائه وزير الصحه الدكتور طه المتوكل لك مني كل التحيه والتقدير اعانكم الله وجنب الله بلادنا كل سوء او مكروه
relevant	كورونا ابسط حل ممكن يقدم ان تكون في ملاعب الجامعات وهذا مايحدث خلال فتره كورونا ويحقق التباعد والرقابه وتجدول الاختبارات وتنحل المشكله اذا ملزمين علي الاختبارات وتوفر ملاين الريالات والاجراءات شاهد تاريخ تغريده الاختبار في كوريا لاحد الاختبارات في ظل هذه الجائحه
relevant	يقول المسؤول وضع البلد اقتصاديا مو زين شنو ناطرين خففوا عبء المعاشات وفنشوا المستشارين بدون استثناء والسكرتايه والموظفين الوافدين وانقذوا ما تبقي قبل لا يطيح الفاس بالراس الكويت بعد كورونا
relevant	مصر منظمه الصحه العالميه من المصابين بفيروس كورونا في مصر من العاملين في قطاع الرعايه الصحيه ربنا ينتقم منكم ياخونه حتي الاهمال وصل للارواح حسبي الله ونعم الوكيل فيكم النهارده هتسمع رد المصريين دم الناس اللي بتموت ديه نتيجه اهمالكم وفشلكم تضامنا مع الجيش الابيض
relevant	امانه منطقه الرياض تغلق عده محلات وتغرم وتعاقب محل الفلافل الذي ظهر في فيديو اليوم وهو مزدحم بالناس دون مراعاه قواعد التباعد الاجتماعي للوقايه من كورونا وستبدا يوم غد جوله صارمه علي محلات اخري
relevant	عاجل بحمد الله السعوديه تسجل اليوم اعلي رقم في حالات التعافي من فيروس كورونا في يوم واحد بعد تسجيل حاله تعافي جديده من الفيروس السعوديه
relevant	الحمدلله علي قضاء الله وقدره بالامس تاكدت اصابه اخونا في فريق تحرير عمار العمار بفايروس كورونا اسال العلي القديم ان يشفيك ويعافيك يابو لطيفه ويردك لنا ولاهلك سالم معافي باذن الله دعواتكم له
relevant	اكره الكلام في كورونا خلاص ريحونا
relevant	عاجل تسجيل حاله شفاء جديده من فيروس كورونا في السعوديه ليرتفع الاجمالي الي حاله
relevant	كورونا وزاره الصحه خطوات يسيره تمكنك من الاطمئنان علي صحتك افحص واستلم نتيجتك لفيروس كورونا عن طريق خدمه فحص كورونا عبر تطبيق صحتي الفحص الموسع
relevant	كورونا مصر كورونا مصر هو ينفع نعمل ابحاث علي الحجامه لوباء كورونا مجرد سؤال
relevant	المغرب كورونا بالوعي المجتمعي والتدابير الاحترازيه الصارمه المغرب تنجح في اداره ازمه كورونا لتمضي بثبات نحو مرحله ما بعد الجائحه
relevant	كوفيد١٩ ترمب يغلق تويتر جائحه كرونا لم تنتهي بعد كل ما اخشاه هو الموجه الثانيه من الحائحه ارجوكم التزموا بالتياهد الاجتماعي ولبس الكمامه لمصلحتكم ومصلحه احبابكم والاخرين كوفيد١٩ ترمب يغلق تويتر
relevant	كورونا صباح الخير والسعاده والمحبه والسلام لا نستغرب لو وجدنا الاف المستهترين ب كورونا والمزاحمين للناس اليوم في الشوارع هم من المنظرين عن اهمال الوزارات والجهات الحكوميه ويعطون دروسا كيف يجب ان تكون الحياه ابدا بنفسك والوعي اولا
relevant	ضل الناس يقولوا افتحوا المساجد افتحوا المساجد و مش عاجبهم انهم سكروا المساجد بسبب كورونا و الان لما قرروا اعاده فتح المساجد بشروط صحيه برضو ما عجبهم و بيقولوا قرار فتح المساجد غريب عجيب و انه قرار خاطيء و فيه تخبط و الله حيرتونا جد انتوا شو بدكم بالزبط و الا بس نق
relevant	تعليم الطائف تنفيذا لتوجيه المدير العام للتعليم فرق النظافه بـ تعليم الطائف تباشر تنظيف وتعقيم مباني الاداره ضمن خطتها للعوده الي مقرات العمل وتطبيقها للاجراءات الاحترازيه للوقايه من جائحه كورونا بمتابعه من المساعد للخدمات المسانده
relevant	مشاريع مصر مشاريع مصر استخدموا اكياس القمامه للوقايه واصيب منهم اكثر من
relevant	كورونا مطار الريان الغد المشرق بدعم اماراتي دفعه جديده من العالقين اليمنيين بسبب جائحه كورونا تصل الي مطار الريان الغد المشرق
relevant	هل الفحص الايجابي بعد الشفاء من كورونا يعني انك مصاب مره اخري كلا
relevant	الاحتلال يعلن ارتفاع عدد المصابين بفيروس كورونا لديه الي
relevant	عاجل الصحه القطريه كورونا عاجل وزاره الصحه القطريه تعلن تسجيل ١٩٩٣ اصابه جديده بفيروس كورونا ليصبح اجمالي الحالات ٥٢٩٠٧ حاله مع العلم ان اجمالي عدد سكان قطر بالمقيمين والمجنسين وجيوش الحمايه ٢ ٨ مليون نسمه
relevant	الصحه كورونا الصحه تعلن عن تسجيل حاله اصابه جديده بفيروس كورونا الجديد كوفيد وتسجيل حالات وفيات رحمهم الله وتسجيل حاله تعافي ليصبح اجمالي عدد الحالات المتعافيه
relevant	بعد ازمه كورونا لا بد من معالجه التركيبه ١ الاستغناء عن الوافد الذي لا ينفع البلد ٢ ايقاف الفيز لمده لا تقل عن ٣ سنوات ٣ ايقاف الزيارات ٤ ايقاف التحاق بعائل ٥ وضع رسوم ع التحويلات كنسبه ٦ انهاء خدمات الوظائف الهامشيه ٧ منع تحويلهمن تنتهي خدماته
relevant	وزاره الداخليه تعلن عن الاجراءات الاحترازيه والتدابير البروتوكولات الوقائيه للقطاعات للحد من انتشار فيروس كورونا الجديد المعده من وزاره الصحه
irrelevant	المفروض وتبقي حمله لا تقل اهميه عن حمله مكافحه كورونا بالظبط
relevant	كبار العلماء من يخش علي نفسه الضرر او ان يضر غيره بسبب كورونا فليصل في بيته
relevant	زعيم الاغلبيه بمجلس الشيوخ الامريكي حزمه التحفيز القادمه لمواجهه كورونا ستكون الاخيره
relevant	عاجل وكيل وزاره الصحه المساعد للصحه الوقائيه د عبدالله عسيري الانشطه التي لا تحقق التباعد الجسدي بما فيها صالونات التجميل والحلاقه والنوادي الرياضيه لن تعود للعمل حتي يتم القضاء علي وباء كورونا الاخباريه السعوديه
relevant	كورونا وزير الصحه الدكتور طه المتوكل يكشف عن بحوثات علميه بايادي يمنيه خالصه تهدف الي اكتشاف لقاح ل كورونا متوقعا نجاحها وباذن الله سيكون اكتشاف اللقاح علي ايدي اليمنيين
relevant	كورونا فعندما نراقب تطور وضع انتشار فيروس كورونا حول العالم نجد ان الولايات المتحده تقترب من المليوني اصابه و البرازيل تقترب من نصف مليون اصابه بسبب طريقه تعامل الثاني مع الفيروس وتاخر اتخاذ القرارات
relevant	قرارات جديده للصحه زياده مستشفيات كورونا لـ واعتماد نتائج الفحص الاكلينيكي واشعه الصدر و قافله لتوزيع الادويه هاله زايد تناشد المتعافيين من كورونا التوجه الي اقرب مركز خدمات نقل الدم تابع للوزاره للتبرع بالبلازما
relevant	كورونا كذلك خطوات التعقيم الاضافيه سترفع التكاليف التشغيليه وتصعيد الركاب للطائرات سياخذ وقت اطول من المعتاد بسبب تقليل نسبه الاشغال في الممرات او الحافلات الناقله للطائرات الطلب لمرحله ماقبل كورونا لن يعود قبل حسب جميع هذه العوامل تؤدي لارتفاع سعر التذكره للمسافر
relevant	منا ومنج صالح الاعمال يا قلبي بس للامانه الاصابات اليوم تخررع ولازم نكون حذرين ارجو ان يكون فايروس كورونا علي وعي اكثر من المواطنين والله يستر من شوارع يوم الاحد
relevant	كورونا تونس كورونا في تونس الرئاسه تقرر تمديد حاله الطوارئ لمده اشهر
relevant	عاجل وزير الصحه تخفيف الاجراءات مرهون بوعي المواطنين ومن يخل باجراءات مكافحه كورونا سيعيدنا للوراء السعوديه
relevant	البارحه الناس بالشارع يسولفون ان كورونا لعبه سوتها الحكومه حتي تاخذ من الامم المتحده فلوس والموضوع مضحك ومرعب بنفس الوقت
relevant	الشؤون البلديه والقرويه تصدر الاجراءات الوقائيه داخل المطاعم والمقاهي للحفاظ علي صحه وسلامه افراد المجتمع والحد من انتشار كورونا عرعر عرعرتايمز الحدود الشماليه
relevant	لو حد جاله لاقدر الله كورونا وملقاش مستشفي تقبله ده رقم غرفه ازمات وزاره الصحه اعمل رتويت ياجماعه ربنا يبعد عننا اي شر يارب
relevant	الكمامات السيسي سكك الحديد معلش الكمامات تعمل ايه في زحام بالشكل ده مش يا السيسي لو كنت استثمرت المليارات في سكك الحديد و طورتها و زودت المحطات و عدد القطارات بدل ما تحطها في البنك مكناش وصلنا للحال ده كورونا مصر ريم الشمري تاجيل ٣ث وبديل للخريجين
relevant	الصين فيروس كورونا نقلت وكاله الانباء الصينيه عن رئيس فريق عمل الاطباء في مستشفيات شنغهاي في الصين والذي يوصي المصابين ب فيروس كورونا بتناول من بيضات يوميا ويمكن تناول السمك او اللحوم اذا لم يتوفر اعداد كافيه من البيض
irrelevant	اي لفيوو كورونا هههههههههههه
relevant	قطر ارتفاع حصيله الاصابات بـ كورونا الي اكثر من الف حاله بعد تسجيل اصابه جديده
relevant	الاخباريه عاجل اعتماد البروتوكولات الوقائيه للحد من انتشار فيروس كورونا في جميع القطاعات الاخباريه عاجل
relevant	عكاظ ان تكون اولا عكاظ عاما عكاظ عاما كورونا الكمامات اجباريه غرامات للمتهاونين فلاح الحربي عكاظ ان تكون اولا عكاظ عاما عكاظ عاما كورونا
relevant	كورونا ٣٦ الف فصلتهم الخطوط الجويه البريطانيه بسبب ازمه كورونا لم يقولوا غيره موظفين ومدراء الخطوط الجويه القطريه كذلك ولم تجد بي بي سي عربي سوي سيده مغربيه انهت الكهرباء الاماراتيه عملها
relevant	نائبه بمجلس الشعب نبحث مع وزير التربيه و التعليم اعاده النظر في موعد امتحانات الثانويه العامه بحيث يتم تاجيلها حتي الانتهاء من ذروه كورونا
relevant	عاجل تسجيل وفاه جديده بفيروس كورونا في السعوديه ليصل الاجمالي الي وفاه
relevant	منظمه العمل الدوليه تتحدث عن نمط جديد للعمل الوظيفي تفرضه ظروف كورونا
relevant	للوقايه من ڤيروس كورونا المستجد كوفيد ١٩ احرص علي ارتداء الكمامه والتزم بالتباعد الاجتماعي ويمكنك الان تحميل تطبيق صحه مصر علي الهواتف المحموله لمعرفه المزيد من الارشادات للتوعيه بڤيروس كورونا ومعرفه حالات الاشتباه بالاصابه بالڤيروس فيروس كورونا
relevant	حالات وفاه جديده بـ كورونا ليصل اجمالي الوفيات الي مسحه في اخر ساعه و حاله لي العنايه المركزه
relevant	الصحه كورونا الصحه تعلن عن تسجيل حاله اصابه جديده بفيروس كورونا الجديد كوفيد حيث تم تسجل عدد ٢ حالات مصابه بهذا الفيروس في ظهران الجنوب لذا نرجو من الجميع الالتزام بالاحترازات الصحيه من التباعد واستخدام الكمامات بشكل مستمر سائلين الله الشفاء والسلامه للجميع
relevant	ولله الحمد المجمعه كورونا الزم بيتك ولله الحمد اليوم السبت المجمعه لليوم الثاني علي التوالي لم تسجل اي اصابات جديده بفايروس كورونا الزم بيتك
relevant	كورونا ما انتهي
relevant	س اذا خفت من الاصابه بكورونا هل يجوز لي اصلي في البيت ج اذا خفت من كورونا يجوز لك تصلي في البيت بس ما تروح المول والكوفي والبقاله والاستراحه والشله بعد يعني تقعد في البيت ما تطلع منه والا خوفك هذا مو صحيح
relevant	كونا اسبانيا وفيات جديده و اصابه جديده بفيروس كورونا كونا
relevant	اليمنين مع كورونا مثل بني اسرائيل مع نبي الله موسي لن نؤمن لك حتي نري الله جهره تقلهم اعملوا انتبهوا حصنوا انفسكم اتبعوا خطوات الوقايه قالوا والله مابه شي الوضع طبيعي يشتوا يبسروا الكورونا جازعه في الشارع تفحط
irrelevant	نظام نور وزاره التعليم تعليم القنفذه المدرسه الافتراضيه الملف الاعلامي بوزاره التعليم كلنا مسؤول ابقو في منازلكم الوقايه من كورونا اعلان بدء التسجيل عبر نظام نور للصف الاول الابتدائي والتسجيل لمرحله رياض الاطفال وزاره التعليم تعليم القنفذه المدرسه الافتراضيه الملف الاعلامي بوزاره التعليم كلنا مسؤول ابقو في منازلكم الوقايه من كورونا
relevant	تعليم الحساء يخالف الوزاره ازج بعدد كبير من المعلمين وفي ظروف صعبه مع كورونا دون فائده من تواجدهم خصوصا مع قرار انهاء العام الدارسي الصادر من الوزاره وبعدها ارفع شعارات احترازيه ضد انتشار كورونا اي منطق هذا تعليم الحساء يخالف الوزاره
relevant	عاجل عاجل وزير الصحه الدكتور طه المتوكل زملائنا الاطباء والصيادله والمختبرات اليمنيين يجروا الان ابحاث طويله مستفيضه وسيكون دواء كورونا باذن الله من اليمن
relevant	كورونا مستجدات كورونا خلال الساعات الاخيره تسجيل حالات جديده بينها وفيات اضافه الي وفيات اخري لحالات اصابه مسجله مسبقا وفيات في شبوه وفيات في مارب حاله وفاه في ابين حاله وفاه في حضرموت حاله اصابه في الضالع ليرتفع اجمالي الحالات الي بينها وفاه و تعافي
relevant	الصين كورونا مرشحه الحزب الجمهوري داليا العقيدي قرارات ترمب بمقاطعه الصحه العالميه والتوجه لمحاسبه الصين بسبب كورونا صائبه
relevant	بسبب فايروس كورونا طلبات الاعانه للامريكيين الذين فقدوا وظائفهم طلبات البطاله تجاوزت الـ مليون طلب حتي الان
relevant	وزير الصحه يعلنها سنعود للاجراءات الاحترازيه الشديده في المملكه اذا تجاوزت اصابات كورونا القدره الاستيعابيه لذلك احرصوا علي الالتزام
relevant	السودان الامارات السودان الامارات ترسل مساعدات طبيه الي السودان لتعزيز جهودها في مكافحه انتشار فيروس كورونا ارسلت دوله الامارات اليوم طائره مساعدات تحتوي علي طنا من الامدادات الطبيه الي السودان لدعمها في الحد من انتشار فيروس كورونا المستجد يستفيد منها اكثر من الفا من العاملين
irrelevant	بمناسبه العوده للاعمال يسعدنا تقديم جميع منتجات الوقايه في بروشور واحد بادر بالطلب الان يرجي الضغط علي الرابط للاطلاع علي البروشور العوده بعد كورونا العوده بحذر
relevant	مشاريع مصر مشاريع مصر الدكتوره هاله زايد وزيره الصحه اي اعراض للجهاز التنفسي سنعتبرها كورونا حتي ظهور نتائج المسحه وهناك مستشفي تقدم الخدمه للمرضي بالاضافه الي وحده صحيه لتقديم الكشف والعلاج للحالات البسيطه وتخصيص قوافل طبيه للمناطق الشعبيه لتقييم الحاله وتقديم العلاج
relevant	عاجل ترامب يعلن الغاء تمويل الولايات المتحده لمنظمه الصحه العالميه ضللت العالم حول فيروس كورونا بضغط من الصين
irrelevant	صباح الخير السعوديه الكويت البحرين توقف يجب ان نلتقط لك صوره قبل ان تلتقط الصحن من سيطعم هؤلاء اذا تعطلت الكاميرات صباح الخير السعوديه الكويت البحرين قطر الامارات فيروس كورونا الجوع الفقر وسارعو انشر تؤجر
relevant	اتمني علي المسؤولين في وزاره الصحه تفنيد اشاعات كورونا المبثوثه عبر الوتس اب وخاصه ما يتعلق منها بالعلاجات والادويه
relevant	الرياض مساجد وجوامع الرياض تتهيا لاستقبال المصلين وفقا للاجراءات والتدابير الاحترازيه المعمول بها للحد من انتشار فيروس كورونا والتصدي له
relevant	عاجل عاجل وزيره الصحه تناشد المتعافيين من كورونا بالتبرع بالبلازما للمساهمه في علاج الحالات الحرجه التفاصيل صدي البلد
relevant	فرنسا عاجزه عن تحديد ضحايا كورونا لدي طواقمها الطبيه فما سبب ذلك
relevant	كورونا يتوقع الاطباء النفسيين الا يسلم الرياضيون من توابع العزله الناجمه عن البقاء في المنازل خلال فتره انتشار وباء كورونا قلق من التفكير في المستقبل وتوتر بسبب المنافسات المعلقه تقرير من عن التاثير النفسي والمادي لهذه الفتره العصيبه علي الرياضيين
relevant	كابادوكيا التركيه تفتح ابوابها من جديد للزوار بعد انحسار كورونا التفاصيل
relevant	تطبيق الحظر الكامل ساعه كوفيد كرونا مصر اظن كفايه رهان علي وعي المواطنين لحد كده ده بيبدلو الكمامه مع بعض علي باب البنك تطبيق الحظر الكامل ساعه كوفيد كرونا مصر
relevant	عاجل بريطانيا تعلن تسجيل ادني معدل وفيات يومي جراء الاصابه بفيروس كورونا المستجد منذ اكثر من شهرين بريطانيا
relevant	طب ازاي للاسف انا مقتنع بحاجه وهي ان العلاج موجود من الاساس ولكن موعد تداوله في السوق لم يحن حتي الان الي ان تحقق كورونا الهدف وهو نشر الوباء باصابع اكبر عدد من العالم واحداث ذعر للعالم كله ثم النزول بالعلاج في توقيت معين لشفط المليارات من الدولار من العالم كله
relevant	فيروس كورونا بالمقارنه مع بدا انتشار فيروس كورونا تكونت لدي الحكومات والشعوب فكره جيده عن اساليب تجنب انتشار المزيد من الحالات وتم اثبات فعاليتها خلال الاشهر الماضيه اغسل يديك باستمرار حافظ علي التباعد الجسدي عن الاخرين البس الكمام باذن الله اشهر من الالتزام وسنحتفل جميعا بنهايته
relevant	كورونا مجال الحيوي للارض تغيربموجات كهرومغناطيسيه كورونا مجال الحيوي للارض تغيربموجات كهرومغناطيسيه شبكه مع غاز الكيميتريل الذي نشر بالطائرات في سحب السماء مليء بالمعادن والكيماويات واكسيد الالمونيوم حتي ثقلت السحب لاحداث المطروالزلازل فاثرت علي الانسان والنبات والحيوان
relevant	عاجل اسبانيا تعلن عدم تسجيل اي حاله وفاه جديده بفيروس كورونا خلال الـ ساعه الماضيه للمره الاولي منذ شهر مارس الماضي اسبانيا
relevant	عاجل تسجيل حاله شفاء جديده من فيروس كورونا في السعوديه ليرتفع الاجمالي الي
relevant	كورونا ما سبب تعقيم المساجد قبل فتحها منظمه الصحه العالميه فيروسات كورونا قد تظل حيه علي الاسطح لبضع ساعات او لعده ايام اذا كانت المساجد مغلقه منذ اكثر من شهرين فلماذا يتم تعقيمها ورش مصاحفها بالمبيدات
relevant	من هنا جوج سيمانات و غاتسمعي اصابات كورونا وصلت لـ مليون
relevant	طاووس للمسيره المنظمات الامميه لم تقدم اي شيء لمناطق الجنوب المحتله رغم انهم يعلنون عن عدد الاصابات بفيروس كورونا
relevant	كورونا هل كورونا هي مجرد انفلونزا وضعت جدول يقارن بين اوجه التشابه والاختلاف بينهما ارجو ان تعم به الفائده كورونا
irrelevant	سنابك مريض جاه كورونا
relevant	لازم يفتحون الاقتصاد محتاج حركه مر بفتره ركود قويه الايام الجايه راح تنعش حركه السوق الاقتصاديه بس في حاله الالتزام بالتعليمات الصحيه لانه رح تجي موجه ثانيه بعد كورونا
relevant	عاجل تسجيل اصابه جديده بفيروس كورونا في المملكه
relevant	عاجل سفير المانيا في البحرين كاي بوكمان لـ الوطن البحرين تتعامل بنجاح وسرعه وشفافيه مع ازمه كورونا وغالبيه الالمان فضلوا البقاء في المملكه خلال الازمه لشعورهم بالامان
relevant	وزير مصري قد نصل لمليون اصابه بفيروس كورونا شاهد
relevant	المكافاه العظمي هي الشعور بالرضا و تقدير الذات عندما نري المرضي الذين اشرفوا علي الهلاك فاذا بحالتهم الصحيه تتحسن فيخرجون من المستشفي تعلوهم البسمه الي اهلهم و احبابهم شعور و الله لا يوصف و لا تستطيع ان تشتريه باموال الدنيا فاللهم لك الحمد الصفوف الاماميه كورونا
relevant	عدن عدن وفاه في خلال يوم واحد جراء انتشار اوبئه منها حمي الضنك والملاريا وفيروس كورونا
relevant	وفاه بين ا طباء وعضو بالنقابه الحصر صعب بعد اصابه من طاقمها بـ كورونا مطالب باغلاق صدر العباسيه لحين توفير بديل لقراءه النشره علي موقعنا في حال تجاوز الحجب
relevant	عاجل البلديه تعلن عن المحلات والانشطه المسموح لها بمزاوله النشاط في ساعات السماح خلال الحظر الجزئي الكويت البلديه مجلس الوزراء كورونا
relevant	احد الكوادر الصحيه يدعو الجميع للوقايه من كورونا واخذ مخاطرها علي محمل الجد
relevant	وزير الصحه سنحاسب من يخل بالاجراءات الاحترازيه ضد كورونا ويجب تطبيق التباعد الاجتماعي بين الاطفال وكبار السن
relevant	الحمدلله حمدا كثيرا ومباركا بفضل الله تعالي تم تاكيد شفائي اليوم من فايروس كورونا وشكرا لكل ابناء العمومه والاحبه والاصدقاء علي دعواتهم الصادقه ونسال الله الشفاء والسلامه للجميع واسال الله ان لا يريكم مكروه
irrelevant	توعيه تثقيف بلديه ظفار اضرار منخفض ظفار منخفض ظفار عمان تواجه كورونا توعيه و تثقيف الحذر من تجمعات مياه الامطار بلديه ظفار اضرار منخفض ظفار منخفض ظفار عمان تواجه كورونا
relevant	لقاح كورونا الصين كورونا كوفيد ارجو ان يكون هذا الخبر صحيح لقاح كورونا الصين كورونا كوفيد
relevant	منظمه الصحه لا يوجد دليل علي تغير قوه فيروس كورونا
relevant	يارب راحه لقلوبنا وسكينه لارواحنا وصحه وشفاء لمرضي كورونا يارب وزوال وباء كورونا من ارضك كلها يارب العالمين ولطفا من لطفك الخفي لاهل الجنوب ظفار وللشقيقه اليمن اجعله ربي سقيا رحمه لا سقيا هدم وغرق يا مجيب الدعاء استجب لنا واكرمنا يارب
relevant	قام الفريق التطوعي بنادي الحي بالارطاويه حنا كفو بتوزيع ملصقات التباعد علي عدد من المحلات التجاريه بالارطاويه وذلك استكمالا للاحترازات وتماشيات مع التعليمات الوقائيه ضد فايروس كورونا
relevant	ولكم انثبروا ترا حظر جزئي ما قالوا خلاص خلصت كورونا اذهبوا انتم احرار تعصبو الواحد
relevant	ببزوغ فجر يوم غد الاحد ينادي المؤذنون حي علي الصلاه حي علي الفلاح بعد غياب يوما فيارب اجعله يوما مباركا علينا وعلي بلادنا متوجا برضاك وايذانا بالعافيه والشفاء ورفعا للداء والوباء لك الحمد ان عافيتنا وكفيتنا واوليتنا ولك الحمد علي سائر نعمك نطاع العوده بعد كورونا المساجد
relevant	كورونا العراقي محجورون في منازلهم نائب يكشف اصابات بفيروس كورونا بين اعضاء مجلس النواب العراقي
relevant	كونا اليونان اصابات جديده بفيروس كورونا ترفع الاجمالي الي كونا
relevant	دلوقتي ظهرت لنا بالتجارب الفعليه محدش قالنا عليها مثلا ام كورونا مش لازم يصاحبها ارتفاع حراره وموضوع فقدان حواس الشم والعزوف واخيرا العصب السابع وايه كمان لوناسيه حاجه
relevant	كورونا والاسواق كورونا والاسواق الكثير من العاملين يقومون بلبس القفازات لفتره طويله مما يؤدي الي تجمع الجراثيم عليها بنفس تلك القفازات يقومون بمناولت المشتريات للمشترين الذي يؤدي الي نقلها للاخرين بدون قصد اقترح تذكير العاملين بعدم ارتداء القفازات و الاكتفاء بغسل اليدين وعدم لمس الوجه
irrelevant	اختارت موسوعه جينيس للارقام القياسيه مطعم سوبرينو دي بوتان في مدريد كاقدم مطعم في العالم لم يغلق ابوابه منذ و يعمل بانتظام منذ عاما فرنه لم يطفا ابدا منذ يوم افتتاحه ويعمل بانتظام هل اطفات فرنه رياح كورونا لاادري
relevant	كورونا مصر كورونا في مصر اليوم الاثنين تراجع في اعداد الاصابات المسجله مقارنه بحالات امس الاحد زياده في عدد حالات الخروج من المستشفيات حاله مقارنه بحالات امس الاحد ثبات في عدد حالات الوفاه حاله وفاه
relevant	كورونا الشرق الاوسط العراق بالجدول العدد التراكمي للاصابات والوفيات بفيروس كورونا بالاضافه الي حالات الشفاء في منطقه الشرق الاوسط بينها العراق وكاله يقين خليك بالبيت
relevant	عاجل كورونا عاجل الصحه تسجيل حاله ايجابيه جديده لفيروس كورونا و حاله وفاه
relevant	فوائد الكمامه بغض النظر عن كورونا تدفع الحر والبرد عن الوجه
relevant	حول العالم اميركا تنتفض جورج فلويد حول العالم المغرب يعلن ارتفاع نسبه الشفاء من كورونا الي اكثر من من المصابين اميركا تنتفض جورج فلويد
relevant	باحثون اميركيون يعلنون نجاح دواء اطفال في علاج مصابي كورونا
relevant	حاله شفاء كورونا خليك بالبيت ايجابيات
relevant	ايطاليا سجلت اليوم حاله جديده لفيروس كورونا اقل رقم يمر علي من اشهر
relevant	الصحه حاله وفاه كورونا وتسجيل اصابات بالفيروس
relevant	فيروس كورونا مع فيروس كورونا ومظاهرات الغرب اتضحت حقائق وتغيرت مفاهيم عرفنا ماهي الحضاره ومن هم المتحضرون ماهي حقوق الانسان ومن يطبقها
relevant	وزاره الصحه تدعو الجميع الي الحرص علي غسل اليدين بالماء والصابون فهو اهم وسيله للوقايه من فيروس كورونا كما يلزم علي كل شخص عند خروجه من المنزل لبس كمامه سواء طبيه او قماشيه او غطاء محكم علي الانف والفم ويستثني من ذلك من كان بمفرده في مكان مغلق السعوديه
relevant	وزاره الصحه المصريه تعلن تسجيل حاله ايجابيه جديده لفيروس كورونا و حاله وفاه ارتفاع حالات الشفاء الي وخروجهم من مستشفيات العزل ارتفاع عدد الحالات التي تحولت من ايجابيه الي سلبيه لـ حاله فيروس كورونا
relevant	المطلق يستحب لبس الكمامه في الصلاه بسبب كورونا وعلي كبار السن الصلاه بمنازلهم
relevant	كتب احد المفكرين قائلا امريكا تتنفض ضد ترمب فاين كورونا
relevant	الصحه كورونا المملكه الصحه تسجيل اصابه جديده بفيروس كورونا في المملكه
relevant	اليابان اليابان تكتشف طريقه جديده لفحص كورونا اكثر سهوله وامنه جدا علي القطاع الطبي الذي يتعامل مع المرضي والطريقه تكون عن طريق قطنه معقمه ياخذ فيها لعاب المريض وتوضع في علبه بلاستيكيه
relevant	الميره في ظل تفشي فايروس كورونا وبناء علي التوجيهات الوقائيه لدوله قطر يرجي العلم انه سوف يتم طلب ابراز تطبيق احتراز علي هواتفكم علي ان يسمح بدخول المتسوقين الذين حملوا التطبيق بعد التاكد من ان لون الرمز الصحي هو اللون الاخضر
relevant	كوفيد اذا لم يتم تسجيل اكثر من مليون حاله اصابه بفيروس كورونا في امريكا اعلمو بان ترامب خدع العالم كوفيد
relevant	صح اني احب الموج وما اصبر من مسقط لكن لو كان شتاء والوضع زي الحين كورونا نو واي اروح ابلي الناس وابلي نفسي ليش لا الموج بيطير ولا صلاله بتطير كلنا فالاخير مكملين ل بعض ومانصبر من بعض لكن للضروره احكام
relevant	اخبار السعوديه فيروس كورونا المستجد اخبار السعوديه عبر الهاتف د نزار باهبري استشاري امراض معديه للحديث عن تزايد اعداد الاصابات بـ فيروس كورونا المستجد نعود بحذر اخبار السعوديه بلغه الاشاره
irrelevant	البحرين عقب كورونا الازمه اول ديره بروحلها عقب الازمه الـبـحـريـن البحرين عقب كورونا الازمه
relevant	الصحه كورونا الصحه تعلن عن تسجيل حاله اصابه جديده بفيروس كورونا الجديد كوفيد وتسجيل حالات وفيات رحمهم الله وتسجيل حاله تعافي ليصبح اجمالي عدد الحالات المتعافيه
relevant	مكتب الصناعه والتجاره بامانه العاصمه يغلق مخبزا وفرنا في مختلف المديريات لمخالفتها اوزان رغيف الخبز وعدم الالتزام بالاجراءات الاحترازيه لمكافحه وباء كورونا
irrelevant	كورونا جهاد العرب اي دمعه حزن لا لا لما نخلص من ازمه كورونا علي التلفزيونات تعمل حمله تبرعات ل جهاد العرب اي دمعه حزن لا لا
relevant	كورونا وين كمامه معاليه وكمامه سعادتها الصوره تؤكد عدم وجود تباعد سياسي ماذا لو علمت ان خطوات وزير الداخليه النشيط تقوده نحو السراي الحكومي كورونا
relevant	القلق المستمر والخوف الزائد من كورونا هو اشد واكبر عوامل الخطوره علي الانسان حتي من كورونا نفسه لانك تهدم جهازك المناعي بهذا القلق والهلع والتوهم وكما قالوا قديما الاوبئه عبر الازمان تمر علي الشعوب فتقتل الخائفين وتمضي لذا لا داعي للقلق ثق بالله واحترز واعمل فقط باسباب الوقايه
relevant	مشاركه ادوات الطعام والوجبات والمخالطه اللصيقه في اماكن العمل والاماكن العامه سبب في انتقال فيروس كورونا لذلك احرص علي استخدام ادوات طعام شخصيه ذات الاستخدام الواحد دون مخالطه نعود بحذر
relevant	ملتقي المبدعين كورونا ملتقي المبدعين كورونا فكره للاخ فهد الغامدي وهي سجاده صلاه ورقيه تستخدم مره واحده فكره ثوريه نافعه جدا اتمني ان تتبناها جهه حكوميه وتوزعها لكل المساجد تناسب الجميع وتكون احتياط لمن لم يحضر سجادته الخاصه به للمسجد اذا اعجبتكم الفكره ادعموها بالنشر لعل الله ينفع بها
relevant	وزعت ممثليه الهلال الاحمر العراقي في قضاء المدينه ١٥٠ سله صحيه علي العوائل المتضرره من جراء انتشار وباء كورونا في مناطق الجلال والشروق والتمار
irrelevant	اعلانات القضيب والتجميل والوزن من هم ومين يمولهم يخرب بيت ابوهم منتشرين اكثر من كورونا
irrelevant	شفت حزنك كيف حزنك شافني انصت لمحمد من بعيد واقرا روايه بائعه الخبز مشاعر مختلفه لكنه زمن كورونا يجعل كل المشاعر تتدخل تريد لصمت المكان ان يكون ناطق كي ينتشلك من براثن الخوف من انك في محبسك ابشع شعور هو صمت الليل لانك خلوت والليل في اوله يسرق بعضك فقط غدا يوم اخر
relevant	كندا كورونا جريده عمان جــلاله السلـــطان يبحـث هاتفيا مع رئيس وزراء كندا الجهود الدوليه لتخفيف اثار جائحه كورونا جريده عمان
irrelevant	كوفيد١٩
relevant	وزاره الداخليه كورونا وزاره الداخليه تعلن عن اجراءات وتدابير بروتوكولات وقائيه اضافيه لعدد من القطاعات للحد من انتشار فيروس كورونا المستجد عاجل
relevant	بلغ عدد الاطباء المتوفين في مصر من كورونا اليوم ٣٥ طبيبا بعد وفاه د هاني رفعت استشاري الكلي في عين شمس اتمني من جميع الزملاء والممارسين الصحيين الاحتياط واخذ الامر بجديه وكذلك يحرص الجميع علي كبار السن بالمنازل حتي لا تنتقل لهم العدوي
relevant	حد يقولي كده انسداد المناخير وبعدها رشح ده اعراض كورونا ولا انا كده فالسليم
relevant	كل صحابي و صحاب صحابي اللي كانوا في الجونه في العيد جالهم كورونا
irrelevant	كورونا امريكا من يعرف صاحبه هذه الصوره كورونا امريكا
relevant	عاجل كورونا عاجل وزاره الصحه السعوديه تسجيل اصابه جديده بفيروس كورونا حاله تعاف جديده خلال الـ ساعه الماضيه نتصدر المشهد
relevant	كورونا ارتفاع اجمالي عدد الاصابات بفيروس كورونا المسجله في المحافظات اليمنيه المحرره الي حاله بينها وفاه و تعافي
relevant	كوفيد يقدم خدماته للناس في شوارع صنعاء انه الدكتور سامي الحجي من اطباء الانسانيه وما اقلهم كوفيد
relevant	كورونا المدينه المنوره التحديث اليومي لحالات الاصابه بفايروس كورونا في المدينه المنوره اليوم الثلاثاء شوال شوال هـ الموافق يونيو لعام نعود بحذر
relevant	مصر كورونا الاعلام في مصر بدا في اعلان الحقيقه وهي ان المستشفيات باتت عاجزه عن استقبال الحالات المصابه بفيروس كورونا لكن لم يجرؤ احد علي قول افتحوا مستشفيات الجيش
irrelevant	هو صادق كان عنده لحيه بس بعد ماجرب المنتج ماعاد فيه لحيه وهذا دليل علي قوه وفاعليه المنتج من خلال التجربه فاصل اعلاني استخدموا زيت ابولحيه رفيقكم في زمن كورونا سيغنيكم عن الصالونات ادهن لحيتك مره واحده وهذا وجهي اذا شفتها مره ثانيه
relevant	المشي مفيذ مع زمان كورونا
relevant	بتوجيهات محمد بن راشد فتح المراكز التجاريه والشركات والمؤسسات الخاصه في دبي بنسبه اعتبارا من غد الاربعاء محمد بن راشد دبي كورونا
relevant	عبالكم انا اتطنز ليش مافي اسنان اكثر واحد يحوشه طشار فيروسي وهو يشتغل طبيب الاسنان امس انا شفت سعابيلي تتطاير وانا علي كرسي الاسنان والله اذا فيني كورونا جان مطشر اثنين علي الاقل امس
relevant	روما شارك مئات من انصار اليمين في الاحتجاج بالعاصمه الايطاليه روما لمطالبه الحكومه بالاستقاله لعدم قدرتها علي محاربه فيروس كورونا وتاثيره السلبي في الاقتصاد
relevant	الحظر الكامل الحظر الكامل مع المظاهرات في امريكا سنشهد احتمالين لا ثالث لهما انتشار وباء كورونا بشكل رهيب او سنقف علي واقع اكبر كذبه في التاريخ
relevant	فيروس كورونا هذه الحشود الكبيره في الولايات المتحده ستجعلنا نصل الي نتيجتين اما نشهد انتشار رهيب لـ فيروس كورونا او سنقف علي واقع اكبر كذبه في التاريخ
relevant	فرع البصره قام موظفي ومتطوعوا مكتب قضاء ابي الخصيب بتوزيع سيت صحي عدد ١٠٠ استهدف التوزيع المناطق التي تعرضت للاصابه بمرض فايروس كورونا
relevant	عاجل كورونا اليمن عاجل اللجنه الوطنيه العليا لمواجهه وباء كورونا تسجيل حاله اصابه جديده مؤكده بالفايروس و وفيات اليمن
irrelevant	يا جماعه الخير خلونا ننقسم الي نصفين للبحث عن اغاني مفقوده في زمن كورونا
relevant	الصحه ارتفاع حالات الشفاء من مصابي فيروس كورونا الي وخروجهم من مستشفيات العزل والحجر الصحي فيروس كورونا
relevant	كورونا اصابه اطباء من العاملين في الصفوف الاماميه بفايروس كورونا د اياد المقيط د نوف المكيمي د لميس المطيري د سالم النجار
relevant	كورنا ماتت البسمه الجميله النقيه مات ابي وامي اليوم ب كورنا ولاتقل قلي مايرضي ربنا ان لله وان اليه راجعون اسره مكلومه وفاه زوج وزوجته بفيروس كورونا خلال اقل من يومين ب الجيزه افتحوا مشتفيات الجيش
relevant	كورونا اصرفوا رواتب كافه موظفي الحديده لا للاستثناءات الراتب حق وطني عدم صرف المرتبات للموظفين يفاقم معاناتهم الانسانيه في ظل تفشي وباء كورونا اصرفوا رواتب كافه موظفي الحديده لا للاستثناءات الراتب حق وطني
relevant	كورونا جده طرق جده عاجل وزاره الصحه تعلن رصد وتسجيل
irrelevant	فيروس كورونا لما تبقي صاحب صفحه كبيره بس من جواك ومش عارف تداري فيروس كورونا
relevant	نتائج دراسه مجمعه اجريت في بلدا تؤكد بان الحفاظ علي مسافه مترين علي الاقل بين الناس ووضع الكمامات وحمايه العينين هي افضل الطرق للحد من خطر الاصابه بفيروس كورونا المستجد
relevant	كورونا التعليم عن بعد القدس العربي
relevant	السعوديه كورونا العربيه الداخليه السعوديه تعلن عن اجراءات وقائيه اضافيه للحد من كورونا العربيه
relevant	اليمن صنعاء ٨٠ حاله تعافي من مرض كورونا وهذا بفضل الله ورعايته
relevant	كورونا د همام ما سبب وجود ارقام كبيره لحالات التعافي بـ كورونا وقله لاعداد المسجلين المصابين مقارنه بالسابق ولماذا الارقام الحاليه مقلقه
relevant	وزاره الصحه تقدم عددا من النصائح للتعامل مع الاطفال ووقايتهم من عدوي فيروس كورونا المستجد السعوديه
relevant	ابطال الصحه اصابه بطل من ابطال الصحه بفيروس كورونا وهو مسجل اول باطنيه د سالم النجار من فريق الكوفيد بمستشفي مباركاثناء تواجده في الصفوف الاماميه نتمني له الشفاء العاجل
relevant	كورونا بسبب كورونا علق الطواف حول الكعبه وصلاه الجماعه في المساجد وعلقت الدراسه والمطارات؛ اعتقد الامر واضح وعلي المواطن تحمل مسؤوليته اتجاه نفسه وعائلته ولا يرمي بهم في المهالك ويلزم بيته ما لم تجبره الظروف علي الخروج وكل ما نرجوه السلامه لظفار واهلها الكرام غلق منافذ ظفار
relevant	وفاه مصابا بفيروس كورونا في موسكو
relevant	اللهم اني استودعتك بلادي قطر واهلها كبارها وصغارها رجالها ونسائها شبابها وبناتها ارضها وسماءها فاحفظها ربي من ا مراض وا وبئه وارفع البلاء يارب ادفع عنا فايروس كورونا بحولك وقوتك فانه لاحول لنا ولا قوه الا بك وجميع بلاد المسلمين يا رب العلمين
relevant	احمد الحبيشي صنعاء كورونا وفاه الصحفي اليمني احمد الحبيشي في العاصمه اليمنيه صنعاء بفيروس كورونا
relevant	قامت كوادر فرع صلاح الدين للهلال الاحمر العراقي من الموظفين والمتطوعين بتنفيذ حمله تعفير وتطهير وتوعيه صحيه وتوزيع فولدرات ضد فيروس كورونا في محافظه صلاح الدين
relevant	تنويه نسبه الاصابه اليوميه لكل
relevant	عكاظ ان تكون اولا تطبيق عكاظ كورونا دراسه دوليه الكمامه والتباعد يحميان من كوفيد بنسبه عكاظ ان تكون اولا تطبيق عكاظ كورونا
relevant	كورونا نتصدر المشهد السعوديه تسجل اصابه جديده بـ كورونا و وفاه للتفاصيل نتصدر المشهد
irrelevant	عادي من اثار كورونا وحظرها و ابرك الساعات حبيبتي
irrelevant	هههههه دعايه حلوه ربي يوفقها ويبارك لها قوو كورونا كورونا قوو
relevant	صعدت اسعار النفط اكثر من ثلاثه بالمئه اليوم الثلاثاء بفعل امال بان منتجين رئيسيين للخام سيوافقون علي تمديد تخفيضات انتاجيه اثناء مؤتمر عبر الفيديو من المتوقع ان يعقد هذا الاسبوع ومع بدء دول وولايات امريكيه اعاده فتح الاقتصاد بعد اغلاقات مرتبطه بفيروس كورونا
irrelevant	الاماراتيه شاهد في موقف محرج وطريف بنفس الوقت ابن وزيره التعاون الدولي الاماراتيه ريم الهاشمي يفاجيء والدته علي الهواء خلال كلمتها في مؤتمر المانحين اليمن في الرياض النفط السعوديه الحظر الكامل ترامب مظاهرات امريكا كوفيد خليك بالبيت
relevant	كورونا صدي البلد البلد وزيره الصحه مستشفي لاستقبال مصابي كورونا فيديو صدي البلد البلد
relevant	كورونا اللهم ارفع عنا الوباء كورونا
relevant	كورونا الرياض ومكه المكرمه تتصدران حالات التعافي من كورونا خلال ساعه
relevant	النوم لا يقل عن ٨ ساعات و تناول الفواكه والخضار والبروتين والسمك و شرب الماء والتقليل من السكريات والدهون والنشويات المصنعه والمشروبات الغازيه الوقايه من كورونا
relevant	كورونا نتصدر المشهد اصابات كورونا في افغانستان تتخطي الفا للتفاصيل نتصدر المشهد
relevant	عاجل عاجل السلطات السودانيه تمنح العاملين بالوزارات السياديه والوحدات التابعه لها اجازه لمده اسبوعين اعتبارا من غد الاربعاء في اطار اجراءات مكافحه فيروس كورونا نتصدر المشهد
relevant	مدينه الطب تعلن شفاء مصابا من فايروس كورونا
irrelevant	اسطنبول تركيا سوريا العراق فلسطين الاردن اليمن الجزائر السعوديه مصر تونس ليبيا المغرب لبنان كورونا
relevant	كورونا فيروس كورونا اخطاء تجنبها للوقايه من فيروس كورونا المستجد كوفيد ١٩ كورونا فيروس كورونا
relevant	انا بطالب ان الوزير ينزل معانا امتحنات و يشرف بنفسه عشان لو جاله كورونا و مات نعتبره مات فالسوبرماركت
irrelevant	كاش السناب الغاء الدوري زرقاء لخمسه متفاعلين كل متفاعل يحصل علي كاش السحب يومي من خلال الرتوت او المنشن السناب الغاء الدوري النفس يبيلها كورونا خلك في البيت خليك بالبيت
relevant	كورونا المملكه الصحه اجمالي الاصابات بفيروس كورونا في المملكه يصل الي حاله
relevant	ابن عم بابا جاله كورونا والحاله صعبه اوي
relevant	كورونا الاتحاد الاقتصادي روسيا تنوي رصد مليار يورو لانعاش الاقتصاد المتضرر من كورونا للتفاصيل الاتحاد الاقتصادي نتصدر المشهد
relevant	٠ كوب ليمون يعادل قرص فيتامين سي فوار طبق سلطه يحتوي علي فلفل رومي هذا غني بفيتامين سي بيضه واحده يوميا او جبنه قريش او كوب لبن او كبده فيهم فيتامين د مهم كوب زبادي وعليه ملعقه صغيره عسل نحل وملعقه صغيره شوفان تحتوي علي معدن الزنك الوقايه من كورونا
irrelevant	حرفيا من افضل الافلام الي تابعتها هذي الفتره رهييب ولا راح تندم انك تابعته لدرجه ممكن تعيده اكثر من مره راح يغير نظرتك لفايروس كورونا درجه لازم تشوفوه اليوم
relevant	اخت عمر سمره اتصابت بفيروس كورونا ملقوش ولا سرير واحد في اي مستشفي ليها و كمان كونها من ذوي الاحتياجات الخاصه كان مبرر لرفضها من اي مستشفي مستعده تديلهم سرير باضعاف سعره وفي الاخر توفت بحالتها المتاخره من المرض
relevant	مؤتمر مستجدات فيروس كورونا بعد قليل
relevant	الازهر يكشف حكم امتناع المتعافين من كورونا عن التبرع بالبلازما
relevant	مقدمه المنار الليله ١ ٢ اللبنانيون بين جائحتي كورونا والاسعار وفي مرمي جشع التجار تقاذف للمسؤوليات بين المستوردين والبنوك والفاتوره تدفع من جيوب واعصاب المواطنين
relevant	كورونا اعرف حالات تعاني من اعراض فيروس كورونا بصنعاء وقررت اخضاع نفسها لحجر منزلي بعيدا عن المستشفيات التي قالوا انها ترفض استقبال حالات كورونا وهناك سمسره في ادخال الحالات الي المستشفيات لتلقي العنايه اللازمه وطلب مبالغ كبيره الناس في صنعاء يودعون يوميا اقربائهم وسط عجز وقله حيله
relevant	فيروس كورونا جورج فلويد فشل في اداره ازمه فيروس كورونا والان فشل في اداره ازمه جورج فلويد فعمل مسرحيه رخيصه والاعلام فاضحه
relevant	مستجدات الحاله الوبائيه لفيروس كورونا بالمغرب خلال الـ ساعه الاخيره وذلك الي حدود الساعه السادسه من مساء يوم الثلاثاء يونيو حاله جديده مؤكده الاصابه مجموع الاصابات المؤكده حاله شفاء جديده مجموع المتعافين حاله وفاه جديده مجموع الوفيات
relevant	غباء وقله وعي وادراك قفلوا العيادات والمساجد والمحلات مفتوحه ركزوا فيه اشياء مهمه وفيه اشياء ثانويه واصلا بعد ماطلع ترامب وشلته ولا واحد فيهم عليه كمام ولا بينهم تباعد وضح لنا ان كورونا كذبه مجهوله الهدف
relevant	الاتحاد السعودي للسيارات والدراجات الناريه يعلق مراجعه المتسابقين لمقره حتي اشعارا اخر وذلك في اطار منع انتقال عدوي كورونا
relevant	تشير بعض الدراسات ان عشرين الي ثلاثين بالمائه في بعض المجتمعات تم اصابتهم بفيروس كورونا وهذا اقل بكثير من الحالات المسجله ويدل علي ان ضراوه الفيروس اقل مما نظن وانه سيتحول من وباء الي مرض ويستبعد وجود موجه ثانيه واذا ظهر اللقاح فيجب ان يكون لفئات عمريه معينه وليس لكل الناس
relevant	ابقي في المنزل كورونا اليمن اخر تحديثات كورونا في اليمن تسجيل حالات جديده منها وفاه و حاله شفاء سابقه وبهذا يرتفع عدد الحالات المؤكده الي حاله بينها حاله وفاه و حاله تعافي ابقي في المنزل كورونا اليمن المصدر كورونا اليمن
relevant	تطبيقا للاجراءات الاحترازيه للوقايه من فيروس كورونا كوفيد خصص مكتب التعليم برابغ منطقه للفرز والكشف علي درجه الحراره لجميع المنسوبين والمنسوبات بشكل يومي في مداخل المبنيين للمكتب
relevant	شركه الميره في ظل تفشي فايروس كورونا وبناء علي التوجيهات الوقائيه لدوله قطر لتوفير تجربه تسوق امنه يرجي العلم انه سوف يتم طلب ابراز تطبيق احتراز علي هواتفكم علي ان يسمح بدخول المتسوقين الذين حملوا التطبيق بعد التاكد من ان لون الرمز الصحي هو اللون الاخضر
relevant	نعود بحذر كورونا بالوعي نعود بحذر عادات قد تتسبب باصابتنا بفيروس كورونا اذا لم نغيرها الي
relevant	كورونا البيان اربعون عاما حاله وفاه بـ كورونا بين الجاليات الفلسطينيه في العالم البيان اربعون عاما البيان القارئ دائما
irrelevant	متي يخلص كورونا واكل بنك بيري
relevant	كورونا نتصدر المشهد الف وفاه في المملكه المتحده نتيجه اصابات مؤكده او مرجحه بفيروس كورونا للتفاصيل نتصدر المشهد
relevant	نتوقع لو يديرو تحليل كورونا في اليوم تطلع الف حاله موجبه
relevant	كورونا كوبا موسيقا اوبرا فن شهور من حظر التجوال دفعت بفنان اوبرا كوبي لاحياء حفلاته من شرفه منزله كورونا كوبا موسيقا اوبرا فن
relevant	الصحه المصريه تسجيل حاله ايجابيه جديده لـ فيروس كورونا و حاله وفاه
irrelevant	توضيح الميتفورمين توضيح حول المعلومات المتداوله بخصوص احتماليه وجود شوائب مسرطنه في بعض المستحضرات التي تحتوي علي ماده الميتفورمين التي تستخدم في علاج مرض السكري عمان عمان تواجه كورونا
relevant	كورونا جمعيه عبدالله المبارك تعلن اصابه موظفا بـ كورونا الفروع التابعه للجمعيه مستمره في الاغلاق حتي اشعار اخر
irrelevant	كورونا تخجل من هذا الجمال
irrelevant	كوفيد١٩
relevant	تري الاجواء الايام ذي تجيب صداع وانفلونزا وغيره فا مو اي شي يجي نقول كورونا انت اشرب ماء ونام زين ومافيك الا العافيه والكورونا كحه جافه هذا اهم شي وماتشوف شر
relevant	تعز كورونا تعز مدير عام مكتب الصحه بتعز قال اليوم ان من مديريات تعز وصلها فايروس كورونا ومديريتي المظفر والقاهره الاكثر اصابه وانتشار اللهم الطف بنا و نجنا مما نخاف اللهم قدر لنا من الطافك الرحيمه يارب كورونا في اليمن
relevant	بعد تحليلات و دراسات اكتشفت الاتي كورونا ماهو الا مؤامره من الولايات المتحده و الصين لضرب سوق تمور بريده الذي اصبح تهديدا علي السوق العالمي
relevant	فيروس كورونا فيروس كورونا اسال الله العظيم رب العرش الكريم ان يشفي جميع مرضي المسلمين ويبعد عنا هذا الوباء ويكفنا شره
relevant	الحمدلله حمدا كثيرا اللهم لك الحمد حتي ترضي تم اصابتي بفايروس كورونا واللهم لك الحمد
relevant	الحظر الكلي الحظر الكلي المملكه كورونا الحظر الكلي السعوديه ريتويت اعجاب الحظر الكلي الحظر الكلي بعد كل الاجراءات الاحترازيه التي تقوم بها المملكه للحد من انتشار كورونا لايزال البعض لا يطبق الاجراءات الاحترازيه والتباعد الاجتماعي هل تؤيد فرض الحظر الكلي في السعوديه نعم اويد ريتويت لا اويد اعجاب
relevant	كورونا الجديد رغم ان امه واخته ومدبره منزلهم بمستشفي جابر وابنه الاصغر اصيب كذلك ب كورونا الجديد الا ان الشاعر والانسان حمود البغيلي يصر علي التغريد للحياه والامل ويتمسك بقوافي الفرح والتفاؤل هكذا المتميزون بيننا دعواتكم لهم ولجميع المرضي بالشفاء والسعاده تفاءلوا
relevant	كورونا اليمن صنعاء الاخوه في المناطق الموبؤه بفيروس كورونا اليمن في اليمن عند استشعارك با اعراض المرض عليك بتناول حبوب الاسبرين المانع لتجلط الدم حبه كل يوم فقد اثبتت الدراسات في ايطاليا وبريطانيا علي جثث متوفين بهذا الفيروس انهم قبل الوفاه تسبب الفيروس بتخثر الدم ما تسبب بجلطات قاتله صنعاء
relevant	انقذوا عائله ايمن فاروق انقذوا عائله ايمن فاروق نص المتشخصين كورونا مطلوقين في الشارع واهالي الدكاتره يتحبسو في بيوتهم
relevant	اليمن كورونا مجموعه البنك الاسلامي تعلن عن تقديم معونه انمائيه لـ اليمن بقيمه مليون دولار منها مليون دولار لدعم جهود مكافحه وباء كورونا
relevant	امير نجران السعوديه فيروس كورونا بالفيديو امير نجران يكشف اسباب تزايد اصابات كورونا بالمنطقه امير نجران السعوديه فيروس كورونا
relevant	رئيس جهاز اليد بنادي الريان محمد اليزيدي يصاب بفيروس كورونا سلامات ما تشوف شر
relevant
relevant	موريتانيا فيروس كورونا الجديد اللهم احفظ بلادنا من الوباء و البلاء و المحن و الظلم و ارزقنا السلامه و العدل موريتانيا فيروس كورونا الجديد
relevant	الي رافع ضغطي بالموضوع حقين الواتس يقولو شوفو امريكا مسوين مظاهرات هذا يدل انو مافيه كورونا وهذه كذبه طلعتها امريكا
relevant	كورونا سلب نصف وجوهنا بنصف وجه نعيش نضحك ونبكي نتكلم ونصمت بلا شفاه ولا انوف
relevant	صنعاء صنعاء مصدرطبي بصنعاء يؤكد اصابه رئيس وزراء المليشيات الحوثيه عبدالعزيز بن حبتور ومحمد علي الحوثي وعدد من الوزراء بفيروس كورونا
relevant	خلك في البيت هل تعرف مدي خطوره فايرس كورونا ام لا قف علي باب المستشفيات العزل وتعرف مامدي خطورته الكل منا يتمني ان نخرج ونمرح لكن بحترازاتنا و تباعدنا سوفا تعود حياتنا كما كانت وافضل باذن الله خلك في البيت
relevant	صحه المدينه ينبع كورونا مدير صحه المدينه يتفقد المجمع الصحي بـ ينبع والمحاجر الصحيه لـ كورونا
relevant	كورونا فيروس مش حيعيش كتير علشان صنع في الصين
relevant	ضريبه القيمه المضافه كورونا رفع ضريبه القيمه المضافه اجراء متوقع قبل جائحه كورونا اذ اقترح صندوق النقد الدولي علي السعوديه زيادتها في م وبعد جائحه كورونا ارتفعت لكنها ابقيت علي معدلات اقل من متوسط الضرائب بين دول مجموعه العشرين
relevant	صحه الحدود الشماليه ناشدت المواطنين والمقيمين باتخاذ كامل الاجراءات الاحترازيه لمنع تفشي كورونا مطيران النمس مراسل قناه سعودي عرعر احداث
relevant	الوقايه من كورونا احرص علي تغطيه الانف والفم عند العطاس باستخدام المنديل او باطن المرفق الوقايه من كورونا
relevant	الشرقيه الدمام فيروس كورونا فرع وزاره الشؤون الاسلاميه الشرقيه؛ يغلق مسجد ب الدمام بعد اشتباه في اصابه امامه بـ فيروس كورونا
relevant	جائحه كورونا حظر كلي طرف علم جائحه كورونا البعض من الناس تركيبته عجيبه ما يبي حجر يبي ياكل من المطاعم والكافيهات و يبي يطلع و يتجمع مع الناس ولا هو ملتزم بالتعليمات ولا يبي الحالات تزيد ويشارك بتوتير يبي حظر كلي وعقب ذا كله ما يبي يداوم لانه يخاف من العدوي ويطرد وراء هاشتاقات طرف علم
relevant	الحظر الكلي الحظر الكلي اعقلها وتوكل طبق التعليمات الاحترازيه واترك الباقي علي من بيده كل شيء سبحانه جميعنا افتقدنا عاداتنا الجميله بعد كارثه كورونا لكن كل ذلك ليس اكثر الما من افتقادنا لعزيز او قريب او حتي لحياتنا التحذير واضح وصريح
relevant	حقيقي الواحد مش عايز يشوف اي اخبار ولا عن موت ولا عن كورونا ولا عن اي حاجه كانك عايز تصرخ بصوت عالي وتقول لكل الحاجات دي تسكت الان في طريقي الي قفل الفيس والتويتر
relevant	تونس كورونا سكاي اخبار خليك بالبيت كوفيد تونس تستعد لفتح حدودها وجدل بشان الحجر الصحي كورونا سكاي اخبار خليك بالبيت كوفيد
relevant	كورونا ياتي علي الناس زمان يكون فيه احسنهم حالا من كان جالسا في بيته علي بن ابي طالب كورونا
relevant	عاجل صوت حضرموت الحكومه توجه بفتح منفذ الوديعه لكل من لديه شهاده فحص الخاص بفيروس كورونا حسب اعلان السفاره اليمنيه بالرياض
relevant	مصاب فقط يعالجون من كورونا بالمغرب نسبه التعافي ترتفع الي
relevant	هالاشكال حلال فيهم كورونا و الله
relevant	الداخليه تحذر ابعاد المقيم نهائيا حال تعمد مخالفه بروتوكولات الوقايه من كورونا وزاره الداخليه السعوديه كورونا المملكه
relevant	فيروس كورونا المستجد الجائحه الجائحه وزاره الصحه الجهه الوحيده المخول لها با الحديث عن فيروس كورونا المستجد اما اننا كل يوم نشاهد رسائل من اطباء لا علاقه لهم با الحديث عن هذه الجائحه فتلك كارثه رسائل ترويع وتخويف واحباط لما يقومون به ابطال جيشنا الابيض الحديث عن هذه الجائحه له مصادره
relevant	اللجنه الوطنيه لمواجهه كورونا تسجيل حاله جديده بينها وفيات كما يلي في حضرموت بينها حاله وفيات في تعز بينها حاله وفاه وفاه حالتي اصابه مسجله سابقا تعافي حالتي اصابه مسجله سابقا في مارب بذلك يرتفع اجمالي الحالات الي حاله بينها وفاه و تعافي
irrelevant	جورج فلوريد المتظاهرون في لندن اليوم تضامنا مع جورج فلوريد انا امام خيارين اراهن علي وعي الفايروس او اسجل عضويه في نادي كورونا مؤامره عالميه
relevant	خسائر العالم بسبب كورونا تريليون دولار بما فيهم ال ١٥ دينار ملوتي شريت كمامات وقفازات
relevant	فيروس كورونا الطريقه الصحيحه لارتداء الكمامه والوقايه من فيروس كورونا المستجد يمكنك الان تحميل تطبيق صحه مصر علي الهواتف المحموله لمعرفه المزيد من الارشادات للتوعيه بڤيروس كورونا ومعرفه حالات الاشتباه بالاصابه بالڤيروس
irrelevant	صح ع طاري الترقيم عمري ٢٣ وفي حياتي محد رقمني صح اني مب ملكه جمال بس انه عادي ميديم بيوتي يعني والشباب يرقمون ك بعد كورونا روحي الحديريات ونزلي الجامه شوي بس شوي واستانسي
relevant	وزاره الصحه كورونا وزاره الصحه تسجيل حاله اصابه جديده بفيروس كورونا وتسجيل حالات وفيات رحمهم الله وتسجيل حاله تعافي ليصبح اجمالي عدد الحالات المتعافيه
relevant	اصابه موظفين في جمعيه الفروانيه بـ كورونا
relevant	كورونا السعوديه تم تسجيل حاله تعافي جديده من فيروس كورونا هذا اليوم ليصل مجموع حالات الشفاء في السعوديه الي حاله
relevant	مشاريع مصر تحيا مصر مشاريع مصر صندوق تحيا مصر يطلق اكبر قافله طبيه لدعم الاطقم الطبيه في معركتهم ضد فيروس كورونا بتوفير جهاز تنفس صناعي مضخه حقن سوائل الف كمامه عاديه الف كمامه طن مطهرات ومنظفات الاف عبوه تعقيم كاشف للفيروس من المصريين للمصريين
relevant	يارب يعجل بـ انقضاء كورونا و اروح للبحرين
relevant	طوكيو تحذير طوكيو دعوات لليقظه مع زياده حالات كورونا في العاصمه
relevant	والان انا مصاب والاهل بفيروس كورونا ولي شهرين من امر خادم الحرمين الشريفين بتاجيل الاقساط
relevant	عاجل فرع وزاره الشؤون الاسلاميه بالمنطقه الشرقيه يغلق احد المساجد في حي بدر بمدينه الدمام بعد الاشتباه باصابه امام المسجد بفيروس كورونا اليوم السعوديه
relevant	هناك تصحيح في نمط الحياه والسلوكيات خلال الفتره الراهنه كورونا فقد ادركنا جميعا مبالغاتنا في اشياء كثيره عقد القران الذي كان يختنق حضورا وتكاليف اصبح ميسور وملموم حفل الزواج الذي كان هدر للمال واسراف في النعم اقتصر علي الاقربين الوقت له قيمته كسبنا ولم نخسر
relevant	كورونا المستجد اليابان اصابه جديده بفيروس كورونا المستجد في اليابان
relevant	فيروس كورونا كورونا الكويت نسبه حالات الشفاء في العالم تقارب ونسبه الوفيات تفاءلوا بالخير فالفرج قريب ان شاءالله فيروس كورونا كورونا الكويت
relevant	يا جماعه لازم ننشر فكره ان كورونا مش وصمه عار يعني ايه واحده يجيلها كورونا وربنا شفيها منه وتقضي فتره العزل وبعدها الحجر المنزلي وتبقي سليمه زيها زي اي حد وتيجي ترجع شغلها تلاقي نفسها مفصوله
relevant	الكويت كورونا الكويت وزاره الصحه تعافي من المصابين بمرض كوفيد كورونا لترتفع حالات الشفاء الي
relevant	يصل مجموع الاصابات بفيروس كورونا الي الف حاله
relevant	صحه كوفيد ابوظبي العين الشارقه صحه تفتتح مركز تقييم كوفيد المتميز في ابوظبي و العين الشارقه
relevant	وزاره الصحه كورونا الحظر الكلي وزاره الصحه اصابات كورونا في ازدياد وعدم الالتزام قد يستدعي العوده لتطبيق الاجراءات الاحترازيه الحظر الكلي الصحه
relevant	الصحه العالميه تحذر من موجه ثانيه لـ كورونا وقد تكون مدمره
irrelevant	بعيدا عن كورونا
relevant	ابطال الصحه كورونا اصابه بطلين من ابطال الصحه بفيروس كورونا وهما جراح المسالك البوليه في مستشفي الفروانيه د عبدالرحمن السالم واخصائي العلاج الطبيعي بمستشفي الرازي سوكوماران ناير اثناء العمل نتمني لهما الشفاء العاجل
relevant	اخواتي الدكاتره اختي عندها كحه بسيطه وكتمه صدر بسيطه بتروح وتيجي بقالها حوالي ١٠ ايام و كانت معرضه لشباك هواء وانهارده كان فيه اسهال بسيط مع العلم مفيش حراره والتذوق والشم طبيعيه بس انهارده جسمها مكسر عملت التحاليل ممكن الافاده التحليل بيقول ايه وهل دي اعراض كورونا جزاكم الله خير
irrelevant	تصميم داخلي كنبه وستاره كنب الحرم المكي امريكا عسير كرسيين وطاوله بامكاننا تنفيذها للطلب تواصل واتساب تصميم داخلي كنبه وستاره كنب الحرم المكي امريكا عسير انثبر بالبيت وخلك اونلاين الحمدلله علي نعمه السعوديه فعاليات جلوسك بالبيت كورونا
relevant	التجاره كورونا التجاره غرامه فوريه لمخالفات المغالاه في اسعار الكمامات لمنشات استغلت ازمه كورونا تم رصد مخالفه في منطقه مكه المكرمه
relevant	في ظل ازمه وباء كورونا السيطره في السجون مستحيله والابقاء علي المساجين في حاله التكدس والبيئه المغلقه يعرضهم للخطر وللمرض لذا من منطلق انساني وطني نطالب بالافراج عنهم الافراج الانساني
relevant	الصحه السعوديه كورونا ماذا تفعل عند الخروج من المنزل الصحه السعوديه كورونا
relevant	احنا بنطالب ان الوزير ينزل معانا امتحانات يشرف بنفسه عشان لو جاله كورونا ومات نعتبره مات ف السوبر ماركت
relevant	البرازيل كورونا بات النظام الصحي في الولايتين الاكثر تضررا بالوباء ساو باولو وريو دي جانيرو علي وشك الانهيار البرازيل كورونا
relevant	كورونا احصائيات فيروس كورونا في الوطن العربي ليوم يونيو
relevant	الامارات كورونا الامارات تسجيل اصابه جديده بفيروس كورونا وتسجيل حاله وفاه وتعافي حاله اجمالي الاصابات حاله اجمالي الوفيات شخص اجمالي المتعافين شخص
relevant	كورونا اعظم دروس كورونا اعاد للناس ان خلاصهم في الصلاه والمسجد
relevant	فيروس كورونا قلقان من ايه نجاك من حاجات مكنتش تتخيل انها هتعدي وهتعدي باذن الله المرادي فيروس كورونا
relevant	كورونا منتخب تونس يستانف التدريبات بعد توقفها طويلا بسبب فيروس كورونا
relevant	كورونا امريكا تنتفض ضد العنصريه وضعنا في كل ما قلنا هانت جد علم جديد كورونا امريكا تنتفض ضد العنصريه
relevant	اصابه اتنين ف السوق التجاري ب مدينه المنزله ب فيروس كورونا ياريت الناس تاخد بالها ربنا يلطف بينا
relevant	الله يعينا فتحت الحدايق الحين بارجع اشوف هالمناظر وايد ويحترق قلبي بعد انتوا عارفين احنا في البيت وملتزمين بقوانين الدوله بسبب كورونا يعني افهموا من اللي دايما تصدر منهم هالمخالفات
relevant	الحوثي كورونا وجه واحد وفاه القاضي تقي عبدالله تقي قاضي محكمه جنوب غرب امانه العاصمه صنعاء بفيروس كورونا الحوثي كورونا وجه واحد
relevant	بعض المواطنين طلب توقف موسم السياحه هذا العام في ظفار بسبب وباء كورونا وفسره البعض من بانه رفض للاخرين للمجئ وهذا ليس صحيحا فسكان المحافظه هم المتضررون اكثر ان وافقت اللجنه العليا علي ذلك ويجب ان يسفر في حدوده الطبيعيه المؤقته ولا يتم تاويله تاويلا خاطئا
relevant	المتحدث الرسمي لنيابه الطوارئ والازمات والكوارث بالنيابه العامه ضبط عدد من مخالفي التدابير و الاجراءات الاحترازيه بمواجهه كورونا من جنسيات مختلفه علي مستوي الدوله علوم الدار
relevant	انا كمواطن التمس العذر للمنظومه الصحيه بسبب التركيبه السكانيه التي حملت المنظومه اكبر من طاقتها ولكن لن تعذر الحكومه بعد انتهاء ازمه كورونا بتصحيح التركيبه البغيضه
relevant	دعواتكم اصابه امي وابويا بفايروس كورونا وكلهم عندهم امراض مزمنه اللهم انت الشافي المعافي اشفي امي وابي شفاء لا يغادر سقما وخفف عنهم كل ما يؤلمهم يا كريم اللهم البسهم ثوب الصحه والعافيه عاجلا غير اجل يا ارحم الراحمين اللهم اشفهم اللهم اشفهم اللهم اشفهم يارب العالمين
relevant	تقني الشرقيه التدريب التقني المنطقه الشرقيه تقني الشرقيه ممثلا بفرق الجواله والكشافه بمنشات التدريب التقني في المنطقه الشرقيه يشارك في تنظيم دخول وخروج المصلين لصلاه الجمعه بشعار جمعتنا نعود بحذر للمساهمه في تطبيق قواعد الالتزام بالاجراءات الوقائيه لمكافحه انتشار فايروس كورونا المستجد
relevant	لو في حاله اشتباه كورونا وعايزين يعملوا المسحه في اي مكان بيقدم الخدمه دي من البيت
relevant	تعافي حاله من اصابات فيروس كورونا في قطاع غزه وجاري نقلها لمركز الحجر الصحي ولازالت حاله مصابه تحت العلاج بمستشفي العزل بمعبر رفح
relevant	كورونا نتصدر المشهد اصابه جديده بـ كورونا و حاله وفاه في مصر للتفاصيل نتصدر المشهد
relevant	مسجد قباء المدينه المنوره فيديو اول صلاه جمعه بـ مسجد قباء في المدينه المنوره وذلك بعد اعاده فتح المساجد المشهد العام غير مطمئن فيديو لعدم الالتزام بـ التباعد الاجتماعي اللهم احفظ المصلين فيروس كورونا
relevant	المملكه تمير اغلاق مسجد في تمير بعد الاشتباه باصابه بفيروس كورونا المملكه تمير
relevant	عاجل دراسه الصلع كورونا عاجل دراسه الصلع يزيد من فرص الاصابه بفيروس كورونا
relevant	اصابه من حرس وزير التعليم العالي ورئيس الاداره المركزيه بفيروس كورونا
relevant	كورونا الامارات برق الامارات ارتفاع حالات الشفاء من فيروس كورونا المستجد في الامارات الي حاله برق الامارات
relevant	تعز بعد اصابه اثنين من الاطباء في مستشفي الروضه في تعز المستشفي يغلق ابوابه امام الجمهور لاعمال التعقيم اللازمه الحوثي كورونا وجه واحد
relevant	الكويت كورونا شاهد وصول البعثه الطبيه الكوبيه الي الكويت اليوم والمكونه من فرد مابين طبيب وممرض الكويت كورونا
relevant	بشري اعيد نشر هذه التغريده بعدما انتصرت بشري علي فيروس كورونا للقول ان البطوله بالقرارات الصائبه التي اقدمت عليها بشري لتكون مثال للصلابه ولمواجهه اي خطر حمدالله عالسلامه للجميع وعقبال شفاء جميع المصابين في لبنان
relevant	او اللي يقولون كورونا خدعه او مؤامره ويريحنا منهم
relevant	كيف يتم فحص الكورونا في اليمن هو مراقبه المريض يوم ان مات المريض فهذا يعني ان مرضه كورونا وان شفي يمكن زكام او كحه
relevant	كورونا المملكه الصحه التوصيات العلميه تشدد علي ضروره ارتداء الكمامه لمواجهه كرونا كورونا المملكه
relevant	يستاهلون والله اصلن شي متوقع وليتهم يحظرونهم الين يخلص كورونا والله ماطلعت من شقتي الا لبيت امي بس اقولك ناس مجنن مايفهون هم كدا ظلمونا احنا نتقيد وغيرنا لا وش الفائده الله يكفينا الشر بس
relevant	تعاون بين جوجل و ابل يخبرك اذا جالست احد مصاب بفيروس كورونا
relevant	كورونا الامارات الامارات تسجيل اصابه جديده بفيروس كورونا و حاله شفاء كورونا الامارات
relevant	صحه تفتتح مركزين لتقييم كورونا في ابوظبي والعين
relevant	ايمانا بدورنا الاجتماعي في مواجهه جائحه كورونا فاننا نقدم بين ايديكم هذه الدوره التفاعليه و اللتي تستهدف كافه افراد المجتمع ضمن مبادره سفير الوقايه و المعتمده من وزاره الصحه السعوديه و باشراف وتنسيق من جمعيه تمكين العمل التنموي للدخول علي صفحه الموقع
irrelevant	ياملكنا طلابك مظلومين ظلم قوي وش سوينا حنا كورونا الي جت الغوه وفكونا ياملكنا طلابك مظلومين
relevant	سرمد كورونا فيروس كورونا المستجد كورونا في الكويت سرمد اخر التطورات حول فيروس كورونا المستجد في الوطن العربي والعالم المصابون
relevant	عدم ارتداء كمامه او قناع واقي ضد فيروس كورونا يشكل مخالفه يعاقب عليه بغرامه دج حتي اثناء قياده مركبه قوانين جديده علي حسب هواهم المهم استرجاع الاموال
relevant	جورج فلويد لم يمت لتخرج المظاهرات المندده بقتله بل لتقول عمليا للعالم كورونا ك جائحه مجرد كذبه ملياريه
relevant	فك الحظر اول خروج لي لمكان عام بعد فك الحظر الوضع غير مطمئن زحام شديد للغايه وعماله وافده تملئ الشوارع ومحلات ممتلئه وكورنيش الخبر مزدحم تضررنا من ازمه كورونا الجديد وتعطلت مصالحنا والناس غير مبالين خصوصا العماله الاسيويه نامل اعاده الحجر الكلي او وضع اجراءات احترازيه شديده
relevant	كورونا الي وزاره الاوقاف حين يصرح كثير من الاطباء في الكويت عن حقيقه كورونا وعدم خطورته واخرهم استشاري طب الاطفال والطوارئ ورئيس كليه طب الاطفال د عبدالله شمساه بمثل هذه الحقائق يكون اصراركم علي تعطيل المساجد وصلاه الجمعه تعمد مع سبق الاصرار ومن اظلم ممن منع مساجد الله
relevant	وزاره الصحه كل من لديه اعراض كورونا عليه استخدام خدمه التقييم الذاتي في تطبيق موعد او الاتصال علي رقم مركز الصحه
relevant	كورونا يصيب ضابطا وفردا في مكافحه المخدرات
relevant	كورونا العراق الصحه العالميه تحذر وتستنكر حصر اعلان اعداد الاصابات والوفيات بفيروس كورونا في العراق بجهه واحده فقط
relevant	كليات الاداب والعلوم الانسانيه تستكمل امتحانات الفصل ١ ٣ ٥ في مرحله الاجازه و الماستر ١ و الماستر ٢ اعتبارا من الاربعاء ١ تموز الي السبت ١١ تموز كورونا للطلاب امتحانات الموت
relevant	جمعيه سمح هذه الجمعيهالفتيه التي لم يبلغ عمرها عمر الزهور وقد اضاءت سماءالطب من باب المساعدات الطبيهالتي يعجز عن تامينها بعض المرضي في محافظه طبرجل وكل هذا جهد د نايف والفريق الذي معه وهو الذي كرس كل جهده لكي تقف بثبات امام كل الظروف الصعبه وخاصه في جائحه كورونا
relevant	الجفره كورونا خليك في الحوش الجفره نتائج سلبيه لـ عينه فحص كورونا خليك في الحوش للتفاصيل
relevant	الحمله كل جرائم الحرب في كفه وجريمه التجويع الجماعي لموظفي الدوله في كفه كفاكم اجراما وتجاهلا لضحاياكم اصرفوا مرتباتنا الحمله المليونيه لصرف رواتب الموظفين في اليمن في ظل انتشار وباء كورونا اصرفوا رواتب كافه موظفي اليمن لا للاستثناءات الراتب حق وطني
relevant	كوفيد انت مسؤول شكرا خط دفاعنا الاول صحه تفتتح مركز تقييم كوفيد المتميز في مركزي ابوظبي للمعارض والعين للمؤتمرات انت مسؤول شكرا خط دفاعنا الاول
relevant	كورونا ومقتل جورج فلويد وضحت مدي تخلف الشعب الامريكي وعدم مسؤوليتهم
relevant	كورونا اغلاق مسجدا وجامعا حول المملكه بسبب حالات اشتباه باصابات كورونا والعمل علي تعقيمها في الوقت الحالي العربيه
relevant	صنعاء الحديده تزايد حالات الوفاه في العاصمه صنعاء و الحديده دليل واضح علي تفشي وباء كورونا وانتشاره بشكل كبير قد يؤدي الي كارثه
relevant	السودان وزاره الخارجيه السودان وزاره الخارجيه ١ شاركت السيده اسماء محمد عبدالله وزيره الخارجيه في فعاليات الاجتماع الثاني لوزيرات الخارجيه حول النوع الاجتماعي وجائحه كورونا تحت عنوان دور المراه في التعافي الاقتصادي والذي عقد اسفيريا اليوم الجمعه الموافق ٥ يونيو ٢٠٢٠
relevant	فضيحه مهرجان القاهره تاجيل اعلان فتح المساجد لاجتماع لجنه ازمه كورونا المقبل مهرجان القاهره يعلن اقامه دورته ال رغم انتشار الكورونا فضيحه مهرجان القاهره
relevant	هناك
relevant	صدي البلد البلد بشري ساره علاج مرضي كورونا ببلازما المتعافين في مصر صدي البلد البلد
relevant	هذا الدواء موجود من فتره ولا يوجد معلومات عن مدي كفاءته في علاج كورونا
relevant	كورونا ليبيا كورونا بعد خطرها راهو كورونا امس سجلت حاله و اليوم ليبيا كورونا
relevant	الولايات المتحده تسجل
relevant	الحرس الوطني كورونا الحرس الوطني سطر ملحمه تاريخيه في حب الـوطـن قـدم دور استثنـائي بدعم التعاونيات في مجابهه كورونا
relevant	عاجل وزاره الصحه تؤكد علي الجميع توصيات علميه بضروره لبس الكمامه لمواجهه فيروس كورونا السعوديه
relevant	بعد تصريحات مثيره الصحه العالميه فيروس كورونا لن ينتهي الا في هذه الحاله
relevant	القصيم المرحله الثانيه كورونا فيديو شاهد امير منطقه القصيم يؤكد الحرص ثم الحرص ثم الحرص فلم ننتهي بعد وعوده الحياه لطبيعتها تقوم علي مدي تجاوب الجميع مع كافه الاجراءات الوقائيه المرحله الثانيه كورونا
relevant	كورونا الف وفاه حول العالم وانتكاسه في اسرائيل نيوز سناب الجزيره
relevant	عاجل وزاره الصحه عدد المصابين بفيروس كورونا اليوم وتوزيعهم في مدن المملكه كالتالي السعوديه
relevant	كورونا دلوقتي هي اللي بتحارب ظاهره الاحتباس الحراري سبحان الله العالم بيعجز في حاجات وربنا بيحلها باسباب جديده
relevant	فيروس كورونا ليبيا بنغازي مصراته سبها المرصد يونيو الساعه م اخر تحديث لعدد الاصابات المؤكده بـ فيروس كورونا ومكان تواجدها داخل ليبيا بحسب لجان المكافحه في بنغازي و مصراته و سبها وتحديثات مركز مكافحه الامراض بعد اعلان الاخير تسجيل اصابه جديده المرصد
relevant	تخفيف الصلاه بالناس زمن وباء كورونا لتقليل وقت اختلاطهم في المسجد صح عن النبي انه قال اذا ام احدكم الناس فليخفف فان فيهم الصغير والكبير والضعيف والمريض وذا الحاجه واذا صلي لنفسه فليطول ما شاء فراعي احاد الناس ومراعاه عدوي الوباء تتعلق بجميعهم
relevant	نقولك الصح انا بلا كورونا ما نحبش ناكل من برا عندي وحد القلب يا لطيف بصح نموت علي كرشي ههههه
relevant	في الاونه الاخيره لاحظت انه تم تغير كثير من العادات والتقاليد وذاك يرجع الي كورونا الافراح تتم في العصر الي المغرب في الماضي كانت الي طلوع الفجر وكذلك مناسبات العزاء نفس الطريقه ومن الاحتكاك المباشر كورونا جعلت الاشياء تتغير وحتي بعد زوال الوباء علينا ان نحافظ
irrelevant	مصر السيسي كورونا مصر السيسي كورونا ارق التهاني لجميع الطلاب الناجحين في امتحانات الصفين الاول والثاني الثانوي وكل التمنيات بالنجاح والتوفيق لطلاب الشهاده الثانويه
relevant	الصحه التسوق الوقايه من كورونا نصائح مهمه للوقايه من كورونا عند التسوق انفوجراف الصحه التسوق الوقايه من كورونا
relevant	كوفيد انت مسؤول مركز ابوظبي للخلايا الجذعيه يدخل احدث الاجهزه الطبيه للمساعده في مكافحه كوفيد انت مسؤول كورونا البيان القارئ دائما
relevant	والله لو يفكون الحجر كامل ما اطلع من بيتنا الا لضروره القصوي واخذ حاجتي وانا متباعده ولابسه كمام وقلفز وماراح اطلع الا لما يقولون مافيه كورونا خلاص تكفون يامتابعيني صيروا زيي مؤدبين
relevant	بوابه افريقيا الاخباريه ليبيا المركز الوطني لمكافحه الامراض يعلن تسجيل اصابه جديده بفيروس كورونا في ليبيا بوابه افريقيا الاخباريه ليبيا
relevant	اليوم طلبت لي وفجاءه جاني خبر انه المحل قفلوه لان فيه كورونا واهلين وسواس
relevant	كورونا كورونا بكل اسف الوضع شكله مطول
relevant	الامارات مريض قلب يروي قصه شفائه من كورونا
relevant	الكويت كورونا الكويت تعلن قرب وصول دواء ياباني لعلاج بعض حالات كورونا
relevant	اللجنه العليا العود للعمل اقرت اللجنه العليا في الفتره الماضيه عدد من القرارات منها العود للعمل وهنا اضع بين يديكم خطوات استرشاديه يجدر التقيد بها عن العوده للعمل عمان تواجه كورونا عمان العوده بحذر
relevant	عاجل المركز الوطني لمكافحه الامراض يعلن تسجيل اصابه بفيروس كورونا منها حالات جديده
relevant	السومه اسطوره لا نختلف و موقفه هذا يشكر عليه ؛ لكن لا تنكر ان في الجانب الاخر حمدالله تكفل بـ قوت و مصروف ١٠٠٠ عائله مغربيه مع في ظل ازمه كورونا ؛ لكل لاعب مواقف سلبيه و ايجابيه و لكن هذا الكم من الكراهيه و الحقد لـ حمدالله مقرف جدا
irrelevant	من قال ان الاصنام قد حطمت هاهم ٤٥٧ صنم لا لايك ولا رتيوت شبيكم ضاربتكم عين بيكم كورونا شويه تحرك يرحم جدك
irrelevant	المهم لاينشف شعرها بس بلا كافيهات ومطاعم لاحق علي التمشيه بعد كورونا
relevant	كورونا كيرف اصابات الدول كلها كيرف طالع وبدا ينزل احنا الكيرف بتاعنا زجزاج كورونا
relevant	كورونا في دراسه لفريق بحثي بجامعه الملك سعود تحديد مجموعه من المركبات الطبيعيه ذات تاثيرات قويه علي منع تكاثر فيروس كورونا سبق
relevant	شفاك الله يادكتور مشعل فيروس كورونا شفاك الله يادكتور مشعل علمنا بخبر احزننا ان يصاب دكتورنا الغالي مشعل الجهني م الحرس الرياض بالفيروس شفاه الله وشفي عائلته الكريمه الكل يعلم ان استشاري الباطنيهوالجهاز الهضمي له اليد البيضاء دوما يصل المريض اين ماكان سرع الله في شفاءه واعانه الله فيروس كورونا
relevant	نبيها صفر ياكويت اهلي اهل الكويت نبيها صفر في الكويت باذن الله بشائر متتاليه ولله الحمد ارقام المتعافين في ارتفاع ؛ ولكن يجب ان نحذر وندرك بان فايروس كورونا لازال موجود نبتعد اليوم لنجتمع غدا باذن الله نبيها صفر ياكويت
relevant	متابعه كل جديد اجل اليابان و امريكا شغالين بالريميديسفير و الاسبيرين و انتوا حتي فيفادول ماتعطون المرضي كورونا كشف المنظومه الصحيه السيئه عندنا و بالنسبه للمرضي كل واحد و حظه اذا طاح بشخص كويس يلقي عنايه كويسه و اذا شخص سيء عليك العوض
relevant	السيسي كورونا السيسي يقول ان اعداء الوطن يشككون في جهود الحكومه المبذوله ضد كورونا مراهنا علي وعي الشعب في مجابهه حملات التشويه
relevant	كورونا ليبيا سلام المركز الوطني لمكافحه الامراض يعلن تسجيل حاله جديده مصابه بفيروس كورونا ليبيا ترددات قناه سلام علي قمر نايل سات
relevant	مدينه السعيديه المغربيه خمسه عائدين من الجزائر مصابون بفيروس كورونا المصابون الخمسه لا يعانون من ايه اعراض وحالتهم الصحيه جد مستقره وسيتم التكفل بعلاجهم في مستشفي السعيديه الي غايه تماثلهم التام للشفاء
relevant	ف ظل جائحه كورونا هل سيكون هناك حج هذا العام مع تقليص الاعداد بمعني عدد محدود لكل دوله ربما يكون هذا الخيار هو الاقرب
relevant	المسافه امان عاجل الصحه تسجيل اصابه جديده لفيروس كورونا و حاله وفاه المسافه امان
relevant	وزاره الصحه العراقيه تعلن تسجيل اصابات جديده بفيروس كورونا
relevant	شدوا كورونا شدوا حيلكم ننتظر الافعال علي ارض الواقع خصوصا انك وعدتنا من قبل كورونا تعديل التركيبه المختله وهذه الفرصه اتتكم علي طبق من ذهب
relevant	وزاره الصحه اصابات جديده بكورونا في الجزائر ارتفاع اجمالي اصابات كورونا الي تسجيل وفيات جديده بكورونا في الجزائر ارتفاع اجمالي وفيات كورونا الي حالات الشفاء الجديده ارتفاع اجمالي حالات الشفاء الي مريضا في العنايه المركزيه
relevant	كورونا نشره الاخبار قناه المهره الفضائيه ارتفاع الاصابات بفايروس كورونا في بلادنا الي حاله بينها وفاه نشره الاخبار قناه المهره الفضائيه
relevant	كورونا وزاره الصحه السعوديه فيروس كورونا اللهم عافنا؛ اكثر من ٣٠٠٠ اصابه كورونا اليوم اغلبها في الرياض وزاره الصحه السعوديه فيروس كورونا
relevant	كورونا كوفيد كوفيد احصائيات دول الخليج اخر تحديث ص عدد الحالات المؤكده في دول الخليج العربي المملكه العربيه السعوديه
relevant	وكيل وزاره الصحه هناك اكثر من مركز عزل لمواجهه كورونا في كل المحافظات
relevant	السعوديه كورونا جده السعوديه كورونا وين اللي كانو يقولون جده اكثر التازم
relevant	الرياض اليوم فيروس كورونا
relevant	كورونا كورونا تحجيم الفيروس ومنع او تقليل انتشاره بـ غسل اليدين بالماء والصابون وتفادي استعمال ديتول لانه يقتل من البكتيريا المقاومه التي وظيفتها اصلا مقاومه الفيروسات وحمايه البشره لذلك استعمال مطهر بالبيت فعال ولا يسبب حساسيه لليدين بمواد بسيطه كحول والصبار اوليفيرا
relevant	عبدالله بن زايد و وزير خارجيه البرازيل يبحثان عبر اتصال مرئي العلاقات الاستراتيجيه و جهود البلدين لاحتواء جائحه كورونا
irrelevant	كورونا مرحبا الف في زمن غير زمن كورونا
relevant	المملكه كورونا وزاره الصحه المنزل مصدر الامان والسلامه اهتموا بالصحه النفسيه والتقليل من الضغوط المملكه كورونا
relevant	معا ضد كورونا فيروس كورونا الجديد الرياض اليوم ابقوا في منازلكم اكبر قدر ممكن معا ضد كورونا فيروس كورونا الجديد الرياض اليوم
relevant	مرحبا نحن هنا من اجلك وفقا لتوجيهات الحكومه السعوديه لقد قمنا بتعديل مواعيد التشغيل الخاصه بالتطبيق اثناء الحظر وذلك لضمان سلامتك وللحد من انتشار فيروس كورونا
relevant	عاجل هيدروكسي صحيفه المواطن الالكترونيه بعد فضيحه هيدروكسي كلوروكوين وشركه سيرجيسفير هل ورط غيبرييسوس العالم عاجل هيدروكسي كورونا علاج كورونا عبر نبض
relevant	اتمني التباعد الاجتماعي يكون موجود حتي بعد كورونا
relevant	كلمه طيبه ونصيحه لطيفه من الدكتور عبدالله المصلح والذي تاكدت اصابته اليوم ب فايروس كورونا نسال الله العلي العظيم ان يشفيه لا تنسوه من دعواتكم
relevant	كورونا خليك في البيت الحجر الكلي الحظر الكامل الحجر المنزلي اللهم اصرف عنا الوباء و البلاء وقنا شر الداء و ارحمنا برحمتك يا ارحم الراحمين كورونا خليك في البيت الحجر الكلي الحظر الكامل الحجر المنزلي
relevant	سؤال طريف من صحفي الي رئيس حكومه ايطاليا جوزيبي كونتي عن شعره المرتب رغم اغلاق صالونات الحلاقه مع ازمه كورونا
relevant	عمرين الاهدل عمرين الاهدل في ذمه الله عمرين الاهدل خبير الطقس في ذمه الله بعد اصابته بفيروس كورونا عمرين الاهدل في ذمه الله نسال الله ان يتغمده بواسع رحمته
relevant	وفيات فيروس كورونا في العالم تتجاوز الف ضحيه
relevant	اسنا بدون مستشفي اسنا تختنق تحليلك طلع موجب وعندك كورونا طيب ما تروح الحجر لا مش هينفع لي اصل انا من اسنا اسنا بدون مستشفي اسنا تختنق
relevant	ابو احمد هشام الدلفي في ذمه الله هذا الشاب المؤمن المقاوم كان نعم الزميل الذي ينتمي لمدرسه علي ع قاوم المحتل وقاوم داعش لكن الوباء كورونا لا يري ولهذا لم يستطع مجابهه ومقاومه كورونا فيروس كورونا اخذ اليوم انسان نقي مومن انا حزين لاني لم التقي به خلال زيارتي الاخيره
relevant	دكتور فهد هل المستوصفات الخاصه تعمل فحص كورونا
relevant	تنميه نفط عمان فيروس كورونا في اطار ما تسخره شركه تنميه نفط عمان من دعم مستمر للجهود الدؤوبه لمواجهه فيروس كورونا سلمت الدائره الطبيه بالشركه جهازي فحص كوفيد ١٩ الي وزاره الصحه؛ اذ وزع الجهازان علي مستشفي خوله والمختبر المركزي للصحه العامه
relevant	كورونا المملكه نعود بحذر بعد يوما كورونا في المملكه يقترب من الف اصابه نعود بحذر
relevant	فيروس كورونا ليش احس هالفيروس بيسوي تحديد الكل يعني لنهايه السنه بيشطب علينا كلنا وتتكون عندنا مناعه من نفسنا وبعدها بيعطونا ادول علي انه لقاح صدقوني تري عاده احاسيسي تصدق فيروس كورونا
relevant	كورونا رغم الانتشار السريع لفيروس كورونا في البلاد وتجاوز حالات الوفاه الفا البرازيل تعيد فتح المراكز التجاريه مراكز التسوق اشترطت وضع الكمامات وقياس درجه الحراره مع نسبه تواجد للمتسوقين لا تتجاوز ٪ وتحتل البرازيل المركز الثاني عالميا بعد اميركا بعدد اصابات تجاوز الفا
relevant	الصحه العالميه تاثر فيروس كورونا بتغير فصول السنه غير واضح
relevant	تحيه لمؤسسه مرسال لدعمها لمرضي كورونا وتحيه لهبه السويدي ولجيش من المتطوعين من تقدم بمساعده المصابين في العزل المنزلي بوجبات مجانيه وللمتعافين الذين يقرموا بنقل انابيب الاكسجين لمنازل المصابين باذن الله ستتجاوز اي ازمه بتشجيع ودعم مبادرات العمل التطوعي
relevant	اعراض الكورونا حراره الجسم تكون عاليه جدا جدا الكحه الجافه وماتقدر تشم ولا تقدر تتذوق الاكل واذا مافيك هالاعراض باذن الله مافيك كورونا توكل علي الله وريح بالك
relevant	وزاره الصحه تعلن عن حاله وفاه لوافد يبلغ من العمر عاما لديه امراض وظروف صحيه كامنه وكان احدي الحالات القائمه لفيروس كورونا
relevant	صحيفه ميرور الانجليزيه وديه يونايتد وستوك سيتي الغيت بسبب تاكد اصابه احد لاعبي ستوك بفيروس كورونا بعد اجراء اجراء الفحوصات للفريق عند وصولهم لملعب اولد ترافورد لاعبو يونايتد كانوا يستعدون للمباراه وفجاه حدثت فوضي وتم اجلاء فريق ستوك من اولد ترافورد باقصي سرعه
relevant	نستطيع ان نلتزم بدون فرض الحظر قرار الخروج والتباعد بيدي وبيدك موب لازم يكون الشيء ممنوع عشان نتجنبه حفاظا علي صحتنا وصحه من نحب الدخان مسموح بيعه في البقالات بس ماحد يجبرك تشتري المفروض الرياض كورونا كوفيد كلنا مسؤول الحظر الكامل
relevant	كورونا الصحه الهيدروكسي كلوروكين لا يقي من كورونا وزيره الصحه تناشد بعدم تناول اي ادويه الا تحت اشراف طبي مؤكده عدم فعاليه بعضها لغير المصابين بالفيروس
relevant	دراسه اميركيه اجرتها شركه اند مي تؤكد من جديد ما نشره اطباء صينيون سابقا الاشخاص المنتمون لفصيله دم هم الاقل اصابه بفيروس كورونا المستجد والنتائج بقيت ثابته حتي مع تغير العمر والجنس ومؤشر كتله الجسم والعرق واصحاب فصيله دم تمتعوا برصيد حمايه اكبر عن بقيه فصائل الدم
relevant	بالفيديو مغادره الوافدين تتسارع مقيما اغلبهم مصريون غادروا البلاد علي متن رحله الكويت اجلاء المقيمين كورونا
relevant	المصلح كورونا اصابه الشيخ الدكتور عبدالله المصلح بفايروس كورونا نسال الله العظيم رب العرش العظيم ان يشفيه شفاء لايغادر سقما ونسالكم الدعاء له بظهر الغيب وجميع المسلمين
irrelevant	كورونا معي تقضون عليه حبوب المورينزي فاكهه النوني ويتوفر منها عصير ومعروفه بفائدتها العظيمه لصحه البشره وشبابها ولزياده مناعه الجسم ويساعد المدخنين في الاقلاع عن التدخين كورونا معي تقضون عليه
relevant	منظمه الصحه العالميه مصر لاتزال في المرحله الاولي من انتشار وباء كورونا يااحلاوه
relevant	اعتقد ان فرق عدد الحالات عن عدد المتبرعين ده ان في ناس كتير ممكن تجيلها كورونا من غير ما تحلل ولا تروح مستشفي اللي هو اعرضها جاتلي قعدت في البيت مع الادويه وخفيت مع نفسي و خلاص مش لازم تروح المستشفي غير لو بقي عندك مشكله في التنفس او التعب زاد عليك
relevant	كورونا احد الجيران في الحي من المحافظين من بدايه الحضر منقطع عن الجميع لاكن المفاجاه يصاب واسرته بالفايروس وبعد الاتصال عليه افاد انه واسرته من طلبو الفايروس عن طريق الهنقر استيشن في احد الطلبات بعدها علمت ان الجائحه قد تمر علي الجميع شئنا ام ابينا الحذر لايغني عن القدر كورونا
relevant	انشاء مركز عزل لمرضي فيروس كورونا المستجد بمستشفي الصداقه الصيني
relevant	وزير الصحه حرصا علي صحه كل من هم علي ارض وطننا الغالي تم اليوم تدشين عيادات تطمن وهي مخصصه لمن يشعرون باعراض كورونا مثل ارتفاع درجه الحراره وسيتم التوسع فيها خلال اليومين القادمين السعوديه
relevant	كلنا مسؤول كورونا كلنا مسؤول خالد العقيلي التجمعات هي اكبر سبب لانتشار فيروس كورونا لا تجامل احد علي حساب صحتك وصحه اسرتك
relevant	الكويت الانباء واكبت من مطار الكويت الدولي استمرار مغادره المقيمين الي بلدانهم الكويت اجلاء المقيمين كورونا
relevant	اوكرانيا بفيروس كورونا فوري نيوز رئيس اوكرانيا يلغي الاجتماعات والزيارات بعد ثبوت اصابه زوجته بفيروس كورونا فوري نيوز
relevant	بقيق كورونا تعاوني بقيق يبادر بسلسله من المحاضرات بعنوان اداب حضور المساجد في ظل جائحه كورونا
relevant	البحرين اخبار الوطن امريكا اصابات كورونا تتجاوز المليونين ووفياته الفا البحرين اخبار الوطن
relevant	صرخته تقطع القلب طفل ينادي امه المصابه في كورونا داخل مستشفي جابر
relevant	ايران كوفيد كورونا يوم الاربعاء يونيو احدث ضحايا فيروس كورونا في ايران كوفيد كورونا
relevant	مصر الازهر فقدت مصر وجامعه الازهر اليوم عالما من علمائها وجراحا متميزا من جراحي المخ والاعصاب والعمود الفقري بالشرق الاوسط الدكتور سيد رشدي محجوب مدرس واستشاري جراحه المخ والاعصاب بطب الازهر بالقاهره وذلك بعد صراع قصير مع مرض كورونا المستجد
relevant	هو ليه الناس بتهبد وخلاص مافيش كورونا هو في ايه احنا شعب فله صربيا زيرو كرونا اوربا وامريكا اتبهدلت في البدايه و انتهت زروه الوباء وبينحصر عندهم اما احنا فزروه الوباء لسه بادئ عندنا وياعالم رايح بينا لفين خصوصا مع خيال الناس ووهم المؤامره احنا رايحين في داهيه وربنا يستر
relevant	عاجل وزير الصحه بكل شفافيه والم البعض من افراد المجتمع لم يطبق شعار كلنا مسؤول ولم ياخذوا التعامل مع كورونا بالجديه الكافيه
relevant	كثير من الامراض المزمنه اللي نعرفها من سنوات طويله مالها علاج الي هذا اليوم حلها الوحيد هو الوقايه لذلك تشوفون دايم النصيحه في انقاص الوزن وفي ممارسه الرياضه وترك التدخين الخ كل هذه عباره عن طرق للوقايه مادمنا نمارس الوقايه لاداعي للقلق من فيروس كورونا
relevant	كورونا الصحه العالميه هل يجب فصل الام المصابه بـ كورونا عن رضيعها الصحه العالميه في حاله واحده فقط
relevant	الازهر الشريف بيع بلازما المتعافين من كورونا لايجوز شرعا
relevant	سحبت الصحه عقار التاميفلو من بروتوكول العلاج لعدم ثبوت فعاليته وابقت علي عقار هيدروكسي كلوروكين رغم تحذيرات منظمه الصحه العالميه منه التفاصيل
relevant	كورونا منظمه الصحه العالميه هل فعلا مرض كورونا لا ينتقل من شخص بدون اعراض معقوله هذا كلام منظمه الصحه العالميه صح طيب خذ دقيقتين روق واسمعني لو سمحت كلام مهم وتبعاته خطيره والتوضيح ضروري
relevant	وفاه محسن عادل نائب رئيس هيئه البورصه بفيروس كورونا
relevant	مع تسارع معدلات الشفاء يكبر الشوق للمساجد والدروب التي نوشك ان ننساها ستعود لتذكرنا بلون السجاد وزخرفه المحاريب وخشب المنابر وبشارات وزاره الصحه تجعلنا قاب قوسين من المشي بلا كمامات لنتنفس رائحه بلادنا ونصافح وجوها ان لها ان تبتسم لقد هرمنا ولكن فيلم كورونا يقترب من كلمه
relevant	تعز تعز من اطباء مستشفي الروضه مصابون بفيروس كورونا الوضع كارثي مع استهتار الكثير بخطر الجائحه
relevant	عاجل في خبر مبشر ومطمئن اليوم ولاول مره نسبه المتعافين من فيروس كورونا علي مستوي العالم تصل الي نسبه من اجمالي عدد المصابين بالفيروس كورونا
irrelevant	مساء الخير صباح الخير اجمل صوره صورتها ظفار عمان كورونا كوفيد تشتاق وقلبي لها يشتاق مساء الخير صباح الخير اجمل صوره صورتها ظفار عمان كورونا كوفيد
relevant	فيديو شاهد حاله مصاب بفيروس كورونا تعرض للمعاناه والالم والتعب بسبب هذا المرض الخطير والان يوجه رساله للجميع
relevant	اعداد المصابين بفيروس كورونا علي مستوي العالم يتخطي حاجز المليون السابع
irrelevant	اليمن كورونا من هم ال البيت من يستحق الخمس ومن يثبت نسبهم واحقيتهم ووجوب الولاء والطاعه لهم هل يعيشون بين ظهرانينا واين كراماتهم وبركاتهم لانري الا قحطا وبلاءا ووباء هل هذه اثارهم اري ان الهدف من هذا هو مزيد من الفتن والصراعات وتفكك المجتمع وهزيمه مؤكده ونكبه مفجعه اليمن كورونا
relevant	بغض النظر عن اصابه الرياضي بفيروس كورونا ام لا فتره التوقف الطويله اكثر من ٣ اشهر والسلبيه بدون ممارسه الحد الادني من النشاط البدني تعبتر فتره استثنائيه من فترات تخطيط التدريب ولذلك فان فتره الاعداد ايضا يجب ان تكون طويله ومتدرجه بشكل استثنائي
relevant	نعود بحذر امانه المدينه نعود بحذر اغلقت الفرق الميدانيه في امانه المدينه اليوم منشاه مخالفه في سوق السمك وذلك لعدم تطبيق الاجراءات الاحترازيه والتدابير الوقائيه لمكافحه فيروس كورونا خدماتنا للمدينه امانه
relevant	وزير الصحه رفضتوا بالبدايه اجراء الفحوصات واخذ مسحه للتاكيد من الاصابه بفيروس كورونا والحين بسببكم عائله كامله مخالطه لحاله مصابه بفيروس كورونا
relevant	المغرب المغرب يشرع في اجلاء العالقين بالخارج خلال ساعه يشرع المغرب في اجلاء مواطنيه العالقين بالخارج بسبب فيروس كورونا في غضون الـ ساعه المقبله بحسب وزير الخارجيه ناصر بوريطه
irrelevant	مقاطعه البيك الحظر الكلي ياسر الفيصل اسعار البنزين ابو متعب ليبيا كورونا تمويل اضافي دون كفيل ودون تحويل راتب يصل الي
irrelevant	من مميزات كورونا شاليه
irrelevant	لما شخص اي يسالك ليش انت متغير مب معناها تتكبر عليه الشخص اللي يسال معناها انت تعنيله ولا مع كورونا محد فاضي لحد
relevant	لا تطلع من البيت عشان م تجيك كورونا
irrelevant	تسديدات كريستيانو اخطر علي الجماهير من كورونا
relevant	مصر كورونا عاجل وهام جدا مصر مريض كورونا حالته حرجه بمستشفي دقادوس بميت غمر محتاج متبرع بلازما متعافي من كورونا فصيله للتواصل مع اهله
relevant	السعوديه كورونا الرياض حالات اليوم حظر التجول علي طاري كورونا توقعاتكم متي نسمع بهذا الخبر لاتوجد اي حاله تسجلها جميع مدن المملكه متي تتوقعون نسمع بهذا الخبر الجميل هل تتوقعون بنطول والا قريب بنسمعه السعوديه كورونا الرياض حالات اليوم حظر التجول
relevant	وزاره الصحه تنبه الجميع لوقايتك من فيروس كورونا اغسل وعقم يديك بشكل دائم البس الكمام عند الخروج تجنب التجمعات اترك مسافه امنه بينك وبين الاخرين السعوديه
relevant	اسنا بدون مستشفي وداعااسنا شير اسنا بدون مستشفي وداعااسنا مديريه الصحه بالبحر الاحمر تقرر بنقل ١٥ حاله اصابه كورونا الي مستشفي عزل اسنا المركزي تحت اجراءات امنيه مشدده ومصابين اسنا بالعزل المنزلي حتي يتوفاهم الله شير ياجماعه احنا بنموت ومحدش حاسس بينا
relevant	نسبه السعوديين لازالت ومنذ عده ايام تزيد علي النصف في الحالات الجديده نسب الحالات المعلنه لفيروس كورونا اليوم والتي بلغت حاله جديده السعوديين غير السعوديين الذكور الاناث البالغين الاطفال كبار السن
relevant	نزلات البرد هل تقي من فيروس كورونا المستجد
relevant	كورونا ههه ههه كورونا صار عامل فزاعه نسينا السرطان والسكر وضغط الدم وامراض القلب مع انها كل يوم بتقتل اضعاف مضاعفه عن كورونا
relevant	يخشي البعض من اعاده الحجر الكامل بسبب تهور المستهترين والصواب ان نعيد فتح البلاد باكملها في اقرب وقت لاحياء الاقتصاد والمستهتر واسرته يتحملون المسؤوليه لوحدهم يبقي فقط فرض التعليمات وتكثيف المراقبه ومعاقبه من يهمل بالاخذ باسباب الاحتراز او يقلل من منع انتشار العدوي كورونا
relevant	مكه كورونا بلديه الغزه بـ مكه تغلق مطعميْن بعد ثبوت اصابه عامليْن بهما بـ كورونا
relevant	الرياض كورونا حاله كل ساعه الرياض تسجل اصابه بـ كورونا خلال يوما
relevant	قالت صحيفه فايننشال تايمز البريطانيه ان المملكه العربيه السعوديه تدرس الغاء موسم الحج لهذا العام ١٤٤١هـ بسبب جائحه فيروس كورونا في خطوه قد تكون الاولي في تاريخ المملكه منذ تاسيسها في ١٩٣٢م ونقلت الصحيفه عن مسؤول كبير في وزراه الحج والعمره قوله القرار في غضون اسبوع
relevant	كيف تعقد جلسات مجلس الامه و يوجد وزير مخالط ثلاثه مصابين في مكتبه وزير درجه حرارته مرتفعه من امس نائب توفي احد اقربائه بسبب اصابه كورونا وهو كان من مخالطينه مصور يعمل المجلس مصاب بكورونا وكان مخالطا للنواب والوزراء يوم الاربعاء الماضي ومخالط مصور وموظف بامانه المجلس
relevant	الخرج فيروس كورونا في الخرج مولود يخرج للحياه بحاله صحيه جيده ولله الحمد بعد نجاح توليد والدته المصابه بـ فيروس كورونا في المستشفي طبقت اعلي الاحترازات لضمان سلامه الام والجنين
relevant	كورونا كورونا الجديد كوفيد١٩ كورونا كورونا الجديد كوفيد١٩ اكثر ما نخشاه ع المرضي المصابين بكورونا ما يسمي بالعاصفه المناعيه الجهاز المناعي يستنفر كل قواه ويهاجم بلا هواده وكانها سياسه الارض المحروقه في ثقافه الحروب محدث دمار شامل بدون تخصيص الفيروس من جسم الانسان نفسه
relevant	دمتم سالمين كورونا السودان دمتم سالمين اليوم انطلاق حمله التوعيه دمتم سالمين نتباعد اليوم عشان نتلاقي بكره بصحه وعافيه كورونا السودان دمتم سالمين
relevant	بسبب كورونا انقطع الناس عن زياره قبر سيدنا محمد فلنزوره جميعا بكـثره صلاتنا عليه في هذه الايام ان الله وملائكته يصلون علي النبي يا ايها الذين امنوا صلوا عليْه وسلموا تسْليما
relevant	كورونا امس مات الاخ المحقق اسامه عبد العاطي بعد اصابته ب كورونا رحمه الله وتجاوز عنه
relevant	مصر حاله وفاه و اصابه جديده بفيروس كورونا
relevant	صحه مكه صحه مكه الاحصائيه المتداوله لاصابات فايروس كورونا غير صحيحه ويجب الرجوع للمصادر الرسميه للوزاره
relevant	عاجل زوجه الرئيس الاوكراني تصاب بفيروس كورونا
relevant	قطر تركيا كورونا استئناف الرحلات التجاريه بين قطر و تركيا اعتبارا من غد السبت بعد توقف بسبب فايروس كورونا رحله الخطوط الجويه القطريه رقم تقلع صباح الغد السبت من مطار حمد الي اسطنبول وتعود في نفس اليوم تركيا اعلنت عدم فرض الحجر الصحي علي القادمين اليها من جميع الجنسيات
relevant	للوقايه من كورونا باذن الله
irrelevant	اني حموت من النت مو من كورونا
relevant	عاجل تسجيل اصابه جديده بفيروس كورونا في المملكه
relevant	عمرين الاهدل لاحول ولا قوه الا بالله ان العين لتدمع وان القلب ليحزن وانا علي فراقك يا عمرين الاهدل لمحزونون انتقل الي رحمه الله تعالي صباح مندوب طقس العرب عمرين الاهدل بعد صراع مع فيروس كورونا دام قرابه الشهر انا لله وانا اليه راجعون عمرين الاهدل في ذمه الله يوم الجمعه
relevant	عشان احبابنا نعيد ونكرر ما نعيشه اليوم ليس عوده الحياه لطبيعتها بل عوده الحياه للتعايش مع فيروس كورونا عشان احبابنا
relevant	اثر تطوير العلماء الاتراك ادويه فعاله ضد كورونا وزير الصناعه التركي يوقع علي تراخيص بدء الانتاج المحلي والتصدير للخارج
irrelevant	ده احلي تفاهه في كورونا احنا فاضين اوي
relevant	تحديث وزاره الصحه الماليزيه لڤايروس كورونا ١٢ جون حالات جديده ٣٣ شفاء ١٠٣ وفيات ١ اجمالي الحالات المتبقيه ١١١٥
relevant	توقع اتحاد النقل الجوي الدولي اياتا ان تتكبد شركات الطيران خسائر صافيه تفوق قيمتها مليار دولار خلال سنتها الماليه واكثر من مليار ايضا في العام جراء تفشي فيروس كورونا المستجد الرؤيه بلا حدود
relevant	كورونا الشيخ المصلح بعد تعافيه ولله الحمد من مرض كورونا اسمعوا ما يقول
irrelevant	ملاحظين وقت كورونا موسم الزواجات بامتياز وش القصد يعني تعويض البشريه بالفقدان اللي حصل
relevant	ابطال الصحه كورونا بهذا الوقت جا وقتنا كمجتمع ندعم اكثر ابطال الصحه بشكل اقوي لدعمهم معنويا لانهم خط الدفاع الاول ضد كورونا جا وقتنا نضاعف شكرنا لهم لانه الضغط عليهم عالي من شهور ومازال بيكون عالي عليهم فقط محتاجين مننا نقول شكرا اكثر تذكروا كم ممارس صحي اصيب بالفايروس لانقاذ فرد بالمجتمع
relevant	ياريت يفتحوا زي كل العالم الساعه ٨ او ٩ ويقفلوا ٨ او ٩ بالليل الدنيا كانت بايظه خالص قبل كورونا الساعه ١١ الصبح متلاقي محل فاتح العالم كله له مواعيد الالتزام احسن حاجه لضبط العمل والمنظومه الي فلتت من زمان
relevant	كورونا يصيب طفلا بين المصابين اليوم ولازال البعض لا يلتزم باجراءات الصحه ماهو ذنب اطفالكم في استهتاركم
irrelevant	زكيه البربوري اطلقوا سجناء البحرين البحرين كوفيد زكيه البربوري تستحق الحريه و العيش بين اهلها ومجتمعها بعيدا عن اسوار السجن اطلقوا سجناء البحرين البحرين كوفيد كورونا
relevant	هذا هو القطاع الخاص الذي يطالبون بحمايته رغم ارضاع الحكومه له علي مدي ٤٠ سنه لم يقف علي قدميه واذا وقف نهش المستهلك والاقتصاد قطاع طفيلي انتهازي سقط في ازمه كورونا سقوطا ذريعا القطاع الخاص شريك في التنميه خداع لم يعد يصدقه احد
relevant	شركه فاركو اعلنت ان ٣٠ يونيه هيكون جاهز ١٠٠ مليون عبوه لدواء كورونا لمصر والدول الشقيقه شركه فاركو دي اللي صنعت دواء فيروس سي جبهه شعب مصر
relevant	كورونا الهيئه السعوديه للمهندسين علي الشهري مهندس سعودي يبتكر جهازا اقل تكلفه واكثر فاعليه لتشخيص فيروس كورونا الهيئه السعوديه للمهندسين
irrelevant	مررره لاحظي القضيه اللي تترجمها اهم قضيه بعد جائحه كورونا في الوقت الحالي
relevant	عاجل عاجل تسجيل حاله اصابه جديده بفايروس كورونا وتسجيل حاله وفاه رحمه الله وتسجيل حاله تعافي ولله الحمد ليصل اجمالي الحالات في جازان كافه حسب وزاره الصحه اجمالي الاصابات اجمالي الحالات النشطه اجمالي المتعافين اجمالي الوفيات جازان الان
relevant	مبرك يا صنعاء كورونا لم يحقق اهدافه في صنعاء مبروك يا صنعاء حصانه القطيع الحصانه المجتمعيه كانت اسرع من المتوقع مبرك يا صنعاء
relevant	اسنا بدون مستشفي اسنا بدون مستشفي اسنا كانت فيها مستشفي اميري مجاني تم اغلاقها حيث تم بناء مستشفي استثماري للتامين الصحي الجديد وبعد وباء كورونا تم تحويل المستشفي الي عزل حالات كورونا من خارج اسنا اصبحت اسنا بلا مستشفي اميري وايضا يتم اغلب حالات كورونا خارج اسنا وعدد السكان ٦٠٠٠٠٠ انقذونا
relevant	كورونا افريقيا ثلاثه اسباب ساهمت في تدني وفيات فيروس كورونا في افريقيا
irrelevant	كورونا تاخدك ان شاء الله عاجلا غير اجلا
relevant	كورونا تخفيف الاجراءات الاحترازيه بشكل سريع في الدول التي ضربتها موجه كورونا الاولي قد يتسبب بنتائج كارثيه وانتكاسات خطيره ونتمني التريث قبل اتخاذ تلك الخطوه
irrelevant	القبيضه الجدد بدا العد التنازلي لانهاء هذه المسخره بالكويت بعد العديد من القضايا التي فتحت ولم تحسم القبيضه الجدد نواب كورونا المستجد المتقاعدين انتوا قاعدين تجربون فيناا تشريعات تفتكرون راح نسكت لكم كل يوم تفتحون لنا فلم سمج تقضبواا
irrelevant	اختاروا انا ولا كورونا
relevant	اخوتي للاسف حاله وفاه جديده بفيروس كورونا في ليبيا اعلن عنها المركز الوطني الان ليصبح اجمالي الوفيات حالات انا الله وانا اليه راجعون
relevant	ارتفعت حرارتي درجه وحده وتشافيت بعد ساعه انا هاي سناب باك بعد ماتشافيت من كورونا
relevant	عاجل وزاره الصحه تحذر من خطر التجمعات وتؤكد سيده تسببت بنقل عدوي فيروس كورونا لـ عائلات بسبب مصافحه وعناق في تجمع اسري عند جدتهم واصيب منهم حالات منها حالات تم تنويمها بالمستشفي السعوديه
relevant	وزاره الصحه فيروس كورونا كوفيد١٩ الرياض وزاره الصحه تعلن عن تسجيل حاله اصابه جديده ب فيروس كورونا كوفيد١٩ من بينها اصابه في الرياض و اصابه في نجران الان كما اعلنت عن تسجيل حالات وفيات رحمهم الله وتسجيل حاله تعافي ليصبح اجمالي عدد الحالات المتعافيه
relevant	فيروس كورونا سبها طرابلس صرمان بنغازي ليبيا المرصد عاجل المركز الوطني لمكافحه الامراض الاصابات المسجله اليوم بـ فيروس كورونا هي في سبها و في طرابلس صرمان بنغازي و وفاه في مركز معيتيقه للعزل الصحي ليبيا المرصد
relevant	سمك السلمون قد يصيبك بفيروس كورونا كوفيد فقد قال الخبير البارز في لجنه الصحه الوطنيه تسنغ غوانغ لم نكتشف بعد ما اذا كان البشر قد نقلوا الفيروس الي سمك السلمون ام انه اصيب به اولا وحذر سكان بكين من تناول السلمون النيء او شراء الماكولات البحريه المستورده في الوقت الحالي
relevant	ا الشهري من جامعه الملك فهد يشارك فريقا بحثيا في ابتكار طريقه فعاله لتشخيص فيروس كورونا تمتاز بالتكلفه المنخفضه والفعاليه العاليه في اعطاء نتائج التشخيص في وقت قياسي لا يزيد علي دقائق اين من يقول اين شبابنا وماذا قدمو
relevant	يحقق الادعاء الالماني مع اطباء كبار ومسؤولين للاشتباه في القتل غير المتعمد واحداث اصابه بدنيه غير متعمده وذلك علي خلفيه وفاه في مستشفي شرق المانيا بعد تفش خطير لفيروس كورونا
relevant	توقعات بخسائر تصل لـ للناشرين في فرنسا بسبب كورونا اعرف التفاصيل
relevant	ازيلال الحره الجريده الاكترونيه المغربيه ساكنه اقليم ازيلال وتطبيق قواعد السلامه من كورونا والحفاظ علي مكسب المنطقه عبر
relevant	ثريد جديد من بعد رمضان بدانا نسمع عن اصابات كورونا في الناس من حولنا وتوفي احد الاقارب يوم امس رحمه الله من هذا الثريد ستسطيع حساب مده التعافي بعد الاصابه بكورونا وما هي درجات شده المرض ومتي يصبح الشخص غير ناقل للعدوي سابدا في ايضاح الفرق بين الاعراضيين واللااعراضيين
relevant	اللهم رب الناس اذهب الباس واشفه وانت الشافي لا شفاء الا شفاؤك شفاء لا يغادر سقما الشيخ المصلح يتماثل للشفاء بعد اصابته ب كورونا ويوصي الزموا بيوتكم
irrelevant	كريستيانو قبل كورونا كريستيانو بعد كورونا
relevant	الهلال تعرض نائب رئيس الهلال السابق عبدالرحمن النمر لفيروس كورونا المستجد وحالته الصحيه مستقره ولله الحمد
relevant	مصر الاتحاد الاوروبي يصنف كافه المطارات المصريه امنه بعد تخفيف اغلاقات كورونا
relevant	عسي بس كورونا مو زيها ياخذ دورتين ثانيه فهي اخذت ثلاث دورات وكل دوره تقتل اعداد هائله بلغ عدد من ماتوا بالانفلونزا الاسبانيه ٥٠ مليون
relevant	السعوديه كورونا السعوديه العرب للتذكير السعوديه بعد كورونا ليس مثل السعوديه قبل كورونا المطلوب شد الامتعه واذا وطنك ما استقبلك دبر لك وطن الاجانب بالذات العرب شفنا منهم كل ماهو قبيح والوطن لم يعد يحتمل كل ساقط ولاقط اللي كان يركب عندنا راح يرجع يستخدم الدباب وسلامتكم
irrelevant	ان لم تصبك كورونا اصابتك الكابه
irrelevant	ادخلي موقع بوبا او ميدغلف او التعاونيه دخلي بيناته وادفعي المبلغ وبيتفعل التامين البطاقه قبل كورونا كنت اخذها من الفرع بس الحين مدري اذاذ يوصلونها
relevant	كورونا الرياض معدل عدوي فيروس كورونا في منطقه الرياض وصل ١ ٧٤ خلال الدوره الحاليه ١٢ يونيو
relevant	اللهم اني اسالك من عظيم لطفك وكرمك وسترك الجميل ان تشفيه وتمده بالصحه والعافيه اللهم انا نسالك باسمائك الحسني وبصفاتك العلا وبرحمتك التي وسعت كل شيء ان تمن عليه بالشفاء العاجل عزيمه حامد هتهزم كورونا
relevant	السودان يسجل وفيات و اصابه جديده بفيروس كورونا
relevant	كورونا ليبيا قناه ليبيا الحدث ليبيا لحظه بلحظه عاجل الوطني لمكافحه الامراض تسجيل حاله وفاه و اصابه جديده بفيروس كورونا ليبيا اشترك في قناه ليبيا الحدث باليوتيوب من هنا قناه ليبيا الحدث ليبيا لحظه بلحظه
relevant	كورونا كم سلاله من كورونا في مصر سلالتان ويختلف مصابو السلاله الاولي عن الثانيه في الاعراض وشده الفيروس ولم يتم التوضيح الامارات يوجد سلالتان
relevant	تسجيل اصابه جديده بكورونا في المغرب خلال اخر ساعه الحصيله للمزيد من الارقام والتفاصيل كوفيد صحه فيروس كورونا كورونا المغرب المغرب
relevant	يقولون حبوب هيدروكسي علاج الملاريا تعالج كورونا وحده بوحده وسعرها رخيص
relevant	عددالحالات اليوميه لاسبوع الجمعه يونيو الحالات الاعلي اصابهمن بدايه كورونا الخميس يونيو الاربعاء يونيو الثلاثاء يونيو الاثنين يونيو الاحد يونيو السبت يونيو نعود بحذر كلنا مسؤول
relevant	البرازيل البرازيل تتخطي بريطانيا وتحتل المرتبه الثانيه بقائمه وفيات كورونا
relevant	اسنا الحبيب بلدي تقدم ضحايا فشل منظومه صحيه بسبب وكيل الوزاره وعدم وجود مستشفي كما تقدم ضحايا فيروي كورونا وقد يكون اكثر اسنا تختنق اسنا بلا مستشفي
relevant	كورونا البرازيل بريطانيا عدد وفيات كورونا في البرازيل يتجاوز ارقام جهه رسميه لضحايا الوباء في بريطانيا
relevant	اسلم بابا هندي من ولايه ماديا برادش قام بعمل طقوس دينيه لشفاء المصابين بكورونا وبدا بتقبيل ايدي المرضي الذين توافدوا له طالبين الشفاء حيث اخبرهم ان قبله واحده منه كفيله بشفائهم مباشره بالامس تم الاعلان عن وفاه بابا بفايروس كورونا واصيب اخرين بسببه
relevant	وصول طائره شحن تحمل ما يقارب طنا مستلزمات وقائيه من فيروس كورونا تابعه لمنظمه اليونيسف الي مطار صنعاء الدولي
relevant	عاجل الرياض تتصدر اعلي الاصابات اليوميه بفيروس كورونا بـ اصابه لهذا اليوم
relevant	كورونا عاجل تسجيل حاله اصابه جديده بفيروس كورونا الجديد كوفيد وهي الحالات الاعلي للاصابه من بدايه كورونا
irrelevant	تحدي فن السعوديه الافلاج كورونا كلنا مسؤول بفضل من الله انتهي التحدي الاول من تحدي فن حظينا بـ ٣٢ مشاركه من ٣٢ طفل مبدع حظي بدقائق ممتعه مع اسرته انتظرونا صباح يوم الثلاثاء القادم للاعلان عن ٣ فائزين معنا في السحب علي ١٠٠ ريال لكل فائز السعوديه الافلاج كورونا كلنا مسؤول
relevant	عاجل تركيا تعلن تسجيل حالـه وفـاه و اصابه جديده بفيروس كورونا خلال الـ ساعـه الماضـيـه تركيا
relevant	كورونا المغرب المغرب يسجل اصابه جديده مؤكده بـ كورونا خلال ساعه كورونا المغرب
relevant	يعني ما يحتاج اسوي مسحه حق كورونا
relevant	ايران كورونا سجلت ايران اكثر من وفاه كورونا خلال ساعه فيما تقول السلطات ان الارتفاع الاخير في عدد الاصابات مرتبط بزياده الاختبارات
relevant	كورونا ازمه كورونا هنا المملكه مليار دولار خسائر قطاع الطيران في الشرق الاوسط بسبب جائحه كورونا ازمه كورونا هنا المملكه
irrelevant	اش في عينك دي كورونا جاهزه و موت
relevant	ابوظبي عاجل لجنه اداره الطوارئ والازمات الناجمه عن كورونا بـ ابوظبي استمرار تمدد حظر التنقل من والي الاماره وبين مدنها لمده اسبوع اخر
relevant	كورونا طنجه تسجل اصابات جديده وشفاء خلال الـ ساعه الماضيه عاجل
relevant	وزاره الصحه السودانيه تسجيل وفاه و اصابه جديده بفيروس كورونا وتعافي اخرين
relevant	كورونا مصر المسافه امان تفاصيل علاج مصابي كورونا في مصر بالافيجان و هيدروكسي كلوروكوين فيديو المسافه امان
relevant	كورونا عشان احبابنا بعد اصابه عائلته بفايروس كورونا الكناني عشان احبابنا الحرص ثم الحرص ثم الحرص علي الاجراءات الوقائيه
relevant	تسجيل حاله شفاء جديده من كورونا في المغرب خلال اخر ساعه العدد الاجمالي للمزيد من الارقام والتفاصيل كوفيد صحه فيروس كورونا كورونا المغرب المغرب
relevant	عزيمه حامد هتهزم كورونا عزيمه حامد هتهزم كورونا ربي ارح ثم هون ثم اشف كل نفس لا يعلم بوجعها الا انت يا ارحم الراحمين
relevant	عقارا الهيدروكسيكلوروكين والكلوروكين المبشران بعلاج فيروس كورونا المحدث كوفيد يتم استخراجهما من اشجار تسمي السرول في السعوديه الكينا في الشام والكافور في مصر واسمها العلمي وهي متواجده بكثره في السعوديه وتزرع لمقاومه التصحر والاستفاده منها في مجالات عديده
relevant	كان يقدم العلاج ويساعد المرضي علي تخطي مرضهم و شاء القدر ان يصاب هو الطبيب الخلوق د انس الكمياني يرقد في المستشفي السلطاني والسبب انتقال العدوه له بـــ فيروس كورونا حاليا في العنايه فضلا ادعوا له بالشفاء
relevant	كوفيد اللهم اجعل هذي الايام تمر ولا تضر اللهم اكفنا شر الامراض واحفظنا بحفظك كوفيد
relevant	صوره لشاب يحاول انقاذ جدته المصابه بفايروس كورونا المستجد بسبب ضيق التنفس محاولا انقاذها بقبله الحياه غير مبالي بالعدوي توفت الجده وبقيت الصوره التي التقطها اطباء وصلوا بعد فوات الاوان
relevant	كورونا والحجر المنزلي ساعد كثير في عدم الالتزام بالنوم المبكر وترتيب اولويات الحياه للاسف الشديد
relevant	تونس تسجل حاله اصابه بفيروس كورونا الوكيل الاخباري
relevant	كورونا كوفيد كوفيد اول دول في عدد الاصابات اخر تحديث ص الولايات المتحده الامريكيه
relevant	القصيم بريده الرس عنيزه الحالات المصابه والمتعافيه والمتوفاه من فيروس كورونا المستجد في القصيم بريده الرس عنيزه تحديث اليوم ١٤٤١ ١٠ ٢٣هـ
relevant	عاجل الخدمه المدنيه عاجل الخدمه المدنيه يصدر تعميما للوزارات والجهات الحكوميه بضروره الالتزام ب ضوابط لاستئناف الدوام رسميا اتــخـاذ الـجهــات الحكوميـه الاجـراءات التنفيذيه اللازمه لتـطـبيـق دلـيــل سـياســات واجـراءات وقواعد العوده التدريجيه للعمل الكويت كورونا
relevant	امل جديد للقضاء علي الفيروس عمرو اديب يتحدث عن تصنيع احد علاجات كورونا
relevant	كورونا السودان يسجل وفيات و اصابه جديده بـ كورونا
relevant	الحمدلله علي قضاء الله وقدره والحمدلله علي كل حال تم تشخيصي بالاصابه بفايروس كورونا لا تنسونا من دعائكم ياصدقاء
relevant	لقاح روسي ضد كورونا ينجح في اختباره علي البشر البيان
relevant	فيديو غرافيك الدين العام العالمي يرتفع لمستويات غير مسبوقه في ظل تفشي كورونا
relevant	في ازمه كورونا حصل من الكثير وقفه مع النفس وتصحيح للمسار السابق ففي المصائب والصدمات تنضج العقول وتصحح الافكار
relevant	كورونا اليمن اعلنت الامم المتحده الاثنين ان معدل وفيات كورونا في اليمن اعلي اربع مرات من المتوسط العالمي اذ يقترب كثيرا من بالمائه في حين يبلغ معدل الوفيات العالمي بالمائه وحتي امس الاحد اعلنت وزاره الصحه اليمنيه تسجيل اصابه بفيروس كورونا منها حاله وفاه و حاله تعافي
relevant	البرازيل تسجل اكثر من الف اصابه كورونا جديده و وفاه خلال يوم
relevant	عزيمه حامد هتهزم كورونا الف سلام عليك يا حامد شفاك الاه و عافاك نسال الله ان يرفع عنا البلاء و الوباء عزيمه حامد هتهزم كورونا
relevant	فيروس كورونا اللهم اشفي انت الشافي شفاء لا يغادر سقما اللهم ردهم الي اهلهم وبيوتهم سالمين معافين يارب العالمين اللهم ارفع عنا وعن احبتنا وعن بلادنا الوباء والبلاء وارحمنا برحمتك يا ارحم الراحمين اللهم اشفي كل مريض وعافي كل مبتلي واحفظ كل معافي يارب العالمين فيروس كورونا
relevant	عمان قطر مطار القاهره يستقبل رحله طيران استثنائيه قادمه من عمان علي متنها راكبا مصريا من العالقين في قطر منذ تعليق رحلات الطيران الي مصر بسبب تفشي فيروس كورونا
relevant	كورونا تونس ترصد اصابه جديده بـ كورونا بينها حاله واحده محليه
relevant	دعواتكم السلام عليكم والحمد لله علي كل حال اخواني اصدقائي ارجو منكم الدعاء لولدي الوحيد تركي بالشفاء من مرض كورونا الذي اصيب به دعواتكم الي الله هي السبيل الوحيد لشفائه ارجو منكم النشر شكرا لكم جميعا
relevant	السعوديه ارم نيوز كورونا تقرير اقتصادي يتوقع مغادره مليون وافد لـ السعوديه عام ارم نيوز كورونا
relevant	شركه سينوفاك بيوتك في الصين تعلن عن ايجابيه التجارب علي لقاح لعلاج كورونا بعد ظهور نتائج المرحله الثانيه التي تثبت نجاح اللقاح في انتاج اجسام مضاده محايده بعد يوما من التطعيم واحتمالات الاستجابه المناعيه الايجابيه تصل الي من المتطوعين
relevant	وزاره الصحه كورونا المدينه المنوره وزاره الصحه تسجيل حاله اصابه جديده بفيروس كورونا من بينهم حاله في المدينه المنوره تسجيل حاله وفاه في المملكه من بينهم حالتين في المدينه المنوره رحمهم الله تسجيل حاله تعافي جديده في المدينه المنوره ولله الحمد
irrelevant	كوبونات شقردي الجديده التطبيق شغال وقت الحظر كوبون خصم كوبون خصم كورونا مكه الرياض صباح الخير السعوديه كوبون مرسول كوبون شي ان جده كوبون خصم جرير كود خصم شي ان كود مرسول خصم مرسول نقاوه سهوه اون لاين هنقرستيشن النهدي مكه المدينه ينبع ماكد
relevant	اليمن اليمن لجنه مكافحه وباء كورونا بحكومه عدن تعلن تسجيل اصابه جديده بكورونا بينها حاله وفاه و حاله شفاء خلال ساعه توزعت كما يلي حاله في حضرموت منها وفاه حاله في شبوه منها حالتي وفاه حالات في عدن حالات في تعز منها حالتي وفاه حالات في لحج
relevant	ووهان الصين كورونا ارتفاع عدد الوفيات المصابين بالفيروس دفع الحكومه لتعليق وسائل النقل العام ووهان الصين كورونا
relevant	الطاقه تقرير ابيكورب لافاق استثمارات الطاقه في الشرق الاوسط وشمال افريقيا لفتره تراجع التوقعات بـ مليار بعد كورونا اكبر مشروع تضم مشاريع سعوديه بقيمه مليار الجافوره للغاز؛ والطاقه المتجدده؛ ومجمع ساتورب اميرال للبيتروكيماويات الاقتصاد السعودي الجديد
relevant	كورونا وباء جنوب افريقيا اعمال خيريه قطار الامل يسافر حاملا الاطباء للمناطق الريفيه النائيه لمكافحه كورونا كورونا وباء جنوب افريقيا اعمال خيريه
relevant	الصين تعلن رسميا بدا الموجه الثانيه لفيرس كورونا واعلنت الحظر الكامل علي العاصمه بكين بعد تاكيد انها بؤره التفشي القادمه بعد اصابه شخص ثبت تعاملهم مع اشخاص متفرقه في انحاء العاصمه وتم عزل مدينه كامله من مدن العاصمه وفق تاكيدات ان المتوقع تسجيل
relevant	قناه روسيا اليوم جامعه هوبكنز عدد الاصابات المسجله بفيروس كورونا جول العالم تجاوز ملايين عاجل عبر تطبيق نبض
relevant	فك الحظر قرار مترتب علي اقتصاد الدوله وليس علي انتهاء كورونا ٣ شهور كانت كفيله بتوعيتكم بمخاطر الفايروس وكيفيه الوقايه منه الان يبرز دوركم الوطني والديني وتبان مسؤوليتكم تجاه انفسكم واهلكم جده الان لاتستهتر بارواح والديك
relevant	مصر سيؤون كورونا اليمن وصول مواطنا من العالقين في مصر في رابع رحله للخطوط الجويه اليمنيه الي مطار سيؤون الدولي بعد اجراء فحوصات لتاكيد خلوهم من فيروس كورونا اليمن
relevant	الامارات تنشر بيانات مثيره للاهتمام حول صله بين وفيات كورونا ومرض السكري
relevant	عاجل الامارات تكشف عن اصابه جديده بفيروس كورونا وتسجل حاله شفاء ووفاه شخصين الامارات
relevant	عزيمه حامد هتهزم كورونا اللهم شفائا لا يغادر سقما ربنا يخفف عنك ويقومك بالسلامه يارب ان شاء الله عزيمه حامد هتهزم كورونا
relevant	بعد تاجيله الغاء معرض التكنولوجي بسبب كورونا
relevant	اليوم عدد الاصابات بفيروس كورونا حول العالم تجاوز ٨ مليون حاله وعدد الوفيات حوالي نصف مليون
irrelevant	اطلب اونلاين باستخدام كوبونات الخصم الاتيه كوبون فوجا كلوسيت كوبون نايس ون كوبون سبلاش كوبون جاب نمشي باضافه الي كوبون مامز اند بابز كورونا جده هنقرسيشن نون نادي الاتحاد خصومات نادي الهلال نادي النصر ماماز اند بابا
relevant	وزاره الصحه وزاره الصحه اللهم لك الحمد اليوم انا من ضمن اعداد المتعافين من كورونا الحمدلله واسال الله العظيم ان يشفي جميع المرضي ويحفظ الجميع ويكفينا شر هذا الوباء ونفرح بزواله قريبا يارب
relevant	وزاره الصحه العراقيه تسجل اعلي نسبه للشفاء هذا اليوم بلغت ١١٥٠ من المصابين بفايروس كورونا ولاول مره منذ انتشار جائحه كورونا
relevant	اوروبا تعلن انتهاء الموجه الاولي من انتشار فيروس كورونا الصين تعلن بدايه الموجه الثانيه من انتشار فيروس كورونا مصر
relevant	مصر رسميا مصر تصنع دواء محدد الان لفيروس كورونا بعد حصولنا ع الموافقه م الجهات المختصه العالميه و تم الاتفاق ع انتاجنا له بقدر ايضا وحصلنا ع ترخيص توزيعه عن طريق مصر الي دوله تحيا مصر
relevant	كورونا الكمامه هذا الفيديو يوضح تيارالهواء ليس فقط بالكحه العطاس بل حتي بالكلام والتنفس مما يساهم في انتشار كورونا لاحظ كيف ان الكمامه المغطيه تماما للانف و الفم دون فراغات من الجوانب تكتم هذا التيار مما يحسر الانتشار مع التباعد م وعدم اللمس و تغطيهالعينين ان امكن وقايه فعاله باذن الله
relevant	الصين اغلاق مناطق وعوده الاجراءات المشدده مع ظهور بؤر جديده لفيروس كورونا
relevant	بكين الصين عاجل بكين تعيد اقفال المراكز الرياضيه والثقافيه بسبب تجدد ظهور اصابات بفيروس كورونا الصين
relevant	مصر سيؤون كورونا وصول مواطنا من العالقين في مصر في رابع رحله للخطوط الجويه اليمنيه الي مطار سيؤون الدولي بعد اجراء فحوصات لتاكيد خلوهم من فيروس كورونا
relevant	ارتفاع حالات الوفاه جراء كورونا في بريطانيا الي
relevant	كوفيد١٩ نسبه ٪ حالات الشفاء من كوفيد١٩ في دول الخليج البحريــن الامـارات عــمــــان الكـويـت السعوديه قـــطــــر
relevant	الهند اصابه جديده بفيروس كورونا و وفاه خلال ساعه
relevant	عاجل وزاره الصحه عدد المصابين بفيروس كورونا اليوم وتوزيعهم في مدن المملكه كالتالي السعوديه
relevant	التعليمات الصادره من جمعيه السرطان الامريكيه لمرضي السرطان للوقايه من كورونا ١ تجنب اكل الطعام النيء والمطبوخ خارج المنزل ٢ لبس الكمامات والبعد عن التجمعات والمحافظه علي المسافه مترين علي الاقل وعدم المصافحه ٣ البقاء في غرفه جيده التهويه يتبع
relevant	كورونا تحديث كورونا
relevant	كورونا بروفيسور في كليه الطب بجامعه ووهان الصينيه يحذر من ان سلاله فيروس كورونا التي اكتشفت حديثا في سوق سينفادي بالعاصمه بكين اكثر عدوي من تلك التي انتشرت من مدينه ووهان سابقا
relevant	كورونا البرازيل تسجل وفاه جديده بـ كورونا
relevant	امريكا اللاتينيه الكاريبي كوفيد كورونا الجديد فيروس كورونا كورونا البيان القارئ دائما اكثر من الف وفاه بكورونا في امريكا اللاتينيه و الكاريبي كوفيد كورونا الجديد فيروس كورونا كورونا البيان القارئ دائما
