# Supplementary material for: Enhanced Arabic disaster data classification using domain adaptation
Source: PLoS One. 2024 Apr 4;19(4):e0301255. doi: 10.1371/journal.pone.0301255 (PMC10994337; doi:10.1371/journal.pone.0301255)
Supplement: S2 File — (ZIP) [file pone.0301255.s002.zip › Data/Dragon_test.csv]

category	text
irrelevant	حسني مبارك الله يرحمه حسني مبارك في عهده اتصاب ١٠ مليون مصري بفايروس سي وانهار التعليم انتشر الفساد عذب المعتقلين خرب البنيه التحتيه للبلد سرق البلد هو واولاده وعند الله تجتمع الخصوم
irrelevant	الرؤيه بلا حدود اكد خبراء اقتصاديون لـ الرؤيه ان الاقتصاد الاماراتي اكثر اقتصادات المنطقه المؤهله لمواجهه الازمات كفيروس كورونا سواء من ناحيه التنوع في العلاقات التجاريه او من ناحيه البنيه التحتيه التكنولوجيه الرؤيه بلا حدود
irrelevant	صوت الرعد ويسبح الرعد بحمده والملائكه من خيفته صوت الرعد
caution_advice_and_crisis_updates	جمهور التالته هيئه الارصاد من خلال برنامج جمهور التالته بتنصح بعدم اقامه مباريات الدوري يوم الخميس المقبل بسبب تقلبات الاحوال الجويه
irrelevant	ينهض علي حسه طليق الحجاجين صوت الرعد كنه يجاذب خفوقه
irrelevant	اول اكتشاف لحاله كورونا داخل مصر كان حاله علي متن باخره في اسوان تخيل ان الباخره كانت ف اسوان اول منطقه يمر بيها نهر النيل تخيل عزيزي القارئ ان كانوا لوثوا مياه النهر ومن ثم ذهب الي باقي محافظات مصر تخيل كام عدد المصابين بالفيروس انصحكم اشربو من الفلتر فقط نسال الله العافيه
caution_advice_and_crisis_updates	الحكومه الطقس الارصاد الارصاد الجويه الحكومه الخميس اجازه بالقطاعين العام والخاص وقطاع الاعمال بسبب سوء الطقس الارصاد الارصاد الجويه
irrelevant	اثيوبيا قناه الجزيره الخرطوم سد النهضه واشنطن اثيوبيا مصر وزير خارجيه اثيوبيا في لقاء حصري مع قناه الجزيره النيل يعد مصدرا للتعاون ليس للصراع مشيدا بموقف الخرطوم من ازمه سد النهضه يجب الادراك ان اتفاق السد المقترح من واشنطن الذي رفضته اثيوبيا ووقعته مصر يربط بين السد وبين كميات المياه في نهر النيل
infrastructure_and_utilities_damage	هون ليبيا شاهد امطار غزيره في مدينه هون منذ ساعات الصباح الاولي وبرك عديده تسد الطرقات نتيجه ضعف البنيه التحتيه وعدم وجود قنوات تصريف ما تسبب بتعطيل حركه سير الماره والسيارات ليبيا
irrelevant	البنيه التحتيه قبل البصات السويديه رجاءا
caution_advice_and_crisis_updates	الفرق بين حاله عدم الاستقرار الجوي والمنخفض الجوي المهندس حسين المومني مدير عام دائره الارصاد الجويه الاردن
irrelevant	الصقور المصريه قادره علي احداث فتحه خرم في عمق السد وسوف تغرق اثيوبيا ويصب الماء صبا في نهر النيل حتي يفيض
irrelevant	ليس عويل وانما النيل ليس حكر لاحد انما تاخذ حقك واثيوبيا ليست منبع انما النيل شريان نتيجه احداث ربانيه مناخيه لكن الواضح من الامر ان اثيوبيا اخذت اموال ولابد من تحصيلها من الكهرباء التي تنتج من النيل ثانيا هل سالت نفسك كام نيل ف اثيوبيا ولماذا نهر النيل فقط
irrelevant	اسم العاصفه الجايه التنين فعلا
caution_advice_and_crisis_updates	ايمان شاكر من هيئه الارصاد الجويه يفضل تاجيل مباريات الدوري يوم الخميس بسبب سوء حاله الطقس
caution_advice_and_crisis_updates	عاصفه التنين صدي البلد البلد عاصفه التنين توصيات عاجله للمزارعين لتجنب الطقس خلال ساعه فيديو صدي البلد البلد
irrelevant	الارصاد الجويه درجه الحراره اليوم ستصل الي
caution_advice_and_crisis_updates	تحذير هيئه الارصاد طقس الاسكندريه تحذير هيئه الارصاد طقس الاسكندريه بيان هيئه الارصاد الجويه المصريه منذ قليل وتحذر من منخفض مارس
caution_advice_and_crisis_updates	الطقس الارصاد الجويه سوء الاحوال الجويه طرق مغلقه بالمحافظات حتي الان بسبب موجه الطقس السيئ تعرف عليهم الارصاد الجويه سوء الاحوال الجويه
infrastructure_and_utilities_damage	الطقس الارصاد الجويه سوء الاحوال الجويه طرق مغلقه بالمحافظات حتي الان بسبب موجه الطقس السيئ تعرف عليهم الارصاد الجويه سوء الاحوال الجويه
opinions_and_criticism	الوضع هنا مختلف في الحاله الاولي ظروف مطر عاديه لا تستدعي تاجيل المباراه اما بالنسبه لتاجيل اتحاد الكره لمباراه الخميس فهو تاجيل لجميع المباريات الدوري وليس مباراه الزمالك فقط نتيجه لسوء الطقس و تحذيرات الارصاد الجويه و نظرا لخطوره الوضع قامت الدوله باعطاء اجازه رسميه
caution_advice_and_crisis_updates	عاجل العاصفه الترابيه صوت الرعد عاجل توابع الطقس السيئ السيطره علي حرائق زراعات القصب في قنا العاصفه الترابيه صوت الرعد
caution_advice_and_crisis_updates	مصر السيول العاصفه الترابيه صوت الرعد مصر هطولات مطريه تصل حد السيول في بعض المناطق واغلاق عدد من الطرق لسوء الاحوال الجويه العاصفه الترابيه صوت الرعد
infrastructure_and_utilities_damage	مصر السيول العاصفه الترابيه صوت الرعد مصر هطولات مطريه تصل حد السيول في بعض المناطق واغلاق عدد من الطرق لسوء الاحوال الجويه العاصفه الترابيه صوت الرعد
opinions_and_criticism	العاصفه الترابيه العاصفه الترابيه الارصاد الجويه هي المتسببه في تاجيل مباريات الدوري فعندما العدل لايكون الانتقاد بالسلب للجنه الخماسيه التي تدير كره القدم المصريه الان لان هذا ظرف قهري
emotional_support_and_prayers	مطر صوت الرعد
affected_individuals_and_help	الطقس مصر العاصفه الترابيه منخفض التنين احمي نفسك احمي بلدك طفل وشاب وفني كهرباء ضحايا اول ايام الطقس السيئ في مصر العاصفه الترابيه الارصاد الجويه منخفض التنين صوت الرعد احمي نفسك احمي بلدك
caution_advice_and_crisis_updates	محافظ المنيا يتابع اعمال سحب وازاله مياه الامطار من الطرق والشوارع
infrastructure_and_utilities_damage	محافظ المنيا يتابع اعمال سحب وازاله مياه الامطار من الطرق والشوارع
caution_advice_and_crisis_updates	بعد تحذيرات الارصاد الجويه وزاره الصحه ترفع درجه الاستعداد القصوي
caution_advice_and_crisis_updates	بوابه الوفد منخفض التنين العاصفه الترابيه لا داعي للهلع بوابه الوفد انتشار سيارات الدفع الرباعي و الاغاثه علي الطرق السريعه صوت الرعد منخفض التنين العاصفه الترابيه لا داعي للهلع
caution_advice_and_crisis_updates	عاصفه التنين الامن الطرق التاليه مغلقه بسبب الغبار الكثيف وتدني مدي الرؤيه طريق وادي عربه غرندل القويره بير مذكور سلاماني الريشه طريق الازرق العمري شويعر باتجاه الزرقاء طريق وادي القمر الرصيفه شارع الاردن طريق المطار في العاصمه سالكه بحذر شديد عاصفه التنين
infrastructure_and_utilities_damage	عاصفه التنين الامن الطرق التاليه مغلقه بسبب الغبار الكثيف وتدني مدي الرؤيه طريق وادي عربه غرندل القويره بير مذكور سلاماني الريشه طريق الازرق العمري شويعر باتجاه الزرقاء طريق وادي القمر الرصيفه شارع الاردن طريق المطار في العاصمه سالكه بحذر شديد عاصفه التنين
infrastructure_and_utilities_damage	عاجل العاصفه الترابيه منخفض التنين احمي نفسك احمي بلدك عاجل غلق طرق رئيسيه في الصعيد بسبب الرياح وانعدام الرؤيه العاصفه الترابيه منخفض التنين صوت الرعد احمي نفسك احمي بلدك
emotional_support_and_prayers	العاصفه الترابيه صوت الرعد كوني بردا وسلاما علي من وقف يحمي الارض والعرض اللهم احفظ جنودنا بحفظك العاصفه الترابيه صوت الرعد
caution_advice_and_crisis_updates	عاجل هون عاجل مدارس ورياض اطفال في هون تعلق دوام الخميس بسبب تجمع مياه الامطار في الطرقات للتفاصيل
caution_advice_and_crisis_updates	احمي نفسك احمي بلدك سحب مياه الامطار من الطرق والشوارع بمدينتي الحمام والعلمين صور احمي نفسك احمي بلدك
infrastructure_and_utilities_damage	احمي نفسك احمي بلدك سحب مياه الامطار من الطرق والشوارع بمدينتي الحمام والعلمين صور احمي نفسك احمي بلدك
caution_advice_and_crisis_updates	عاجل الارصاد منخفض التنين صوت الرعد العاصفه الترابيه كورونا الجديد فيروس كورونا تحذير عاجل من الارصاد للمواطنين الاسوا لم ياتي بعد منخفض التنين صوت الرعد العاصفه الترابيه كورونا الجديد فيروس كورونا
irrelevant	المدينه المنوره عطلات حجوزات سفر السعوديه الافراد تبوك جده الرياض سفر المواطنين الرحلات الجويه العاصفه الترابيه يحدث الان المسجد النبوي الخميس صوت الرعد عروض متفرقه لفنادق المدينه المنوره شامله الضرائب المدينه المنوره عطلات حجوزات سفر السعوديه الافراد تبوك جده الرياض سفر المواطنين الرحلات الجويه العاصفه الترابيه يحدث الان المسجد النبوي الخميس صوت الرعد
caution_advice_and_crisis_updates	حول العالم مصر السيول العاصفه الترابيه صوت الرعد حول العالم مصر هطولات مطريه تصل حد السيول في بعض المناطق واغلاق عدد من الطرق لسوء الاحوال الجويه العاصفه الترابيه صوت الرعد
infrastructure_and_utilities_damage	حول العالم مصر السيول العاصفه الترابيه صوت الرعد حول العالم مصر هطولات مطريه تصل حد السيول في بعض المناطق واغلاق عدد من الطرق لسوء الاحوال الجويه العاصفه الترابيه صوت الرعد
opinions_and_criticism	خليك بالبيت شويه المطر دول هيكشفوا سوء البنيه التحتيه كهربا صرف نت مياه طرق كباري لمناطق كتير ربنا يسترها خليك بالبيت
emotional_support_and_prayers	منخفض التنين العاصفه الترابيه منخفض التنين العاصفه الترابيه ان شاء الله تعدي الموجه علي خير نسال الله السلامه للجميع حفظ الله مصر الحبيبه
emotional_support_and_prayers	العاصفه الترابيه اللهم احفظ مصر بحفظك العاصفه الترابيه
opinions_and_criticism	شويه مطر اهبل يبوظ يلد فين البنيه التحتيه بتاعه ٣٠ سنه مبيعملوش غيرها
caution_advice_and_crisis_updates	عاجل منخفض التنين عاصفه التنين عاجل هيئه السكك الحديد تعلن ايقاف جميع الرحلات علي كافه الخطوط بسبب سوء الاحوال الجويه منخفض التنين عاصفه التنين
opinions_and_criticism
caution_advice_and_crisis_updates	القاهره الان لميس الحديدي منخفض التنين صوت الرعد الارصاد الجويه العاصفه الترابيه ايقاف كل الرحلات علي خطوط السكك الحديديه بسبب سوء الاحوال الجويه القاهره الان لميس الحديدي منخفض التنين صوت الرعد الارصاد الجويه العاصفه الترابيه
caution_advice_and_crisis_updates	شاهد غرق بعض المنازل بالتجمع بسبب مياه الامطار عبر
caution_advice_and_crisis_updates	في المحله الامطار خفيفه بس من الخامسه فجرا حتي الان الرياح عاديه الكهربا منتظمه مياه الشرب موجوده النت ضعيف الطرق مليئه بالمياه
opinions_and_criticism	هذا ما جنيناه من حكم العسكر فساد ودمار البنيه التحتيه
caution_advice_and_crisis_updates	احمي نفسك احمي بلدك المجتمعات العمرانيه اكثر من عامل و معده لسحب مياه الامطار من المحاور والطرق صور احمي نفسك احمي بلدك
infrastructure_and_utilities_damage	احمي نفسك احمي بلدك المجتمعات العمرانيه اكثر من عامل و معده لسحب مياه الامطار من المحاور والطرق صور احمي نفسك احمي بلدك
caution_advice_and_crisis_updates	السوسنه اخبار مصر العاصفه الترابيه فيروس كورونا تصادم قطارين قادمين من الصعيد في مصر تفاصيل وصور السوسنه اخبار مصر العاصفه الترابيه فيروس كورونا
emotional_support_and_prayers	مصر عاصفه التنين الله يحفظ مصر واهلها من كل مكروه عاصفه التنين
caution_advice_and_crisis_updates	احمي نفسك احمي بلدك تعرف علي الطريق البديل للاسكندريه الصحراوي بعد تجمع مياه الامطار احمي نفسك احمي بلدك
infrastructure_and_utilities_damage	احمي نفسك احمي بلدك تعرف علي الطريق البديل للاسكندريه الصحراوي بعد تجمع مياه الامطار احمي نفسك احمي بلدك
opinions_and_criticism	تم نقل نهر النيل لمدخل بتنا
caution_advice_and_crisis_updates	منخفض التنين القاهره منخفض التنين صوت الرعد العاصفه الترابيه كورونا الجديد فيروس كورونا منخفض التنين يتسبب في اشعال حرائق في محافظ القاهره منخفض التنين صوت الرعد العاصفه الترابيه كورونا الجديد فيروس كورونا
opinions_and_criticism	الجو و المطر جميل لكن لا يتناسب اطلاقا مع مصر المطر محتاج طرق مرصوفه مش طين و شبكه تصريف مياه الامطار و اعمده الكهربا تكون معزوله انما احنا عندنا كل حاجه سمك لبن تمر هندي
emotional_support_and_prayers	العاصفه الترابيه اللهم الطف بعبادك اللهم اني استودعتك اهلي واحبابي فاحفظهم يا رب العالمين العاصفه الترابيه
affected_individuals_and_help	البلد غرقت لا حول ولا قوه الا بالله انا تقريبا محبوس في الشركه الميه دخلت المكاتب و شكلي هبات هنا الطرق تحت كلها مقفوله تقريبا الاجواء اتغيريت و احنا لازم نكون مستعدين لده الحياه مش كلها طرق و كباري البنيه التحتيه اهم الف مره الله المستعان
caution_advice_and_crisis_updates	عاجل الحكومه تعليق الدراسه منخفض التنين صوت الرعد العاصفه الترابيه كورونا الجديد فيروس كورونا عاجل من الحكومه عن البيان المتداول ب تعليق الدراسه لحين اشعار اخر منخفض التنين صوت الرعد العاصفه الترابيه كورونا الجديد فيروس كورونا
opinions_and_criticism	مصر منخفض التنين لا وجود للدوله كلها جهود ذاتيه انا في البنيه التحتيه وشبكه الطرق والكباري ماعنديش ياما ارحميني تحيا مصر مرات منخفض التنين
opinions_and_criticism	العاصفه دي بس تعدي والعاصفه الجايه هجيب عوامه وانزل اعمل فيديو جامد اوي اوي في الشوارع الغرقانه
irrelevant	ليله الجمعه عاصفه التنين انها ليله الجمعه فاكثروا من الصلاه علي الحبيب محمد قال رسول الله ان من افضل ايامكم يوم الجمعه فاكثروا علي من الصلاه فيه فان صلاتكم معروضه علي ليله الجمعه عاصفه التنين
opinions_and_criticism	سلملي علي البنيه التحتيه احنا بنغرق في كل حته وبتوع الصرف مش ملاحقين وبيقولوا احنا مش عارفين نتصرف والمياه والكهربا قاطعين في مناطق كتير وناس كتير مش عارفه تتصرف ولا عارفين يتصلوا بمين وكل ده وبيقولوا العاصفه لسه ما بداتش
opinions_and_criticism	ايوه طبعا معظم الاماكن البنيه التحتيه بتاعتها مش معموله صح مع اي هزه ارضيه كمان تعمل كده مش بقي شويه مطر زي دي
irrelevant	عيادات الدكتور عبدالعزيز الرياض الان عروض خصومات تجميل ليزر اسنان العاصفه الترابيه منخفض التنين خليك بالبيت الخميس الونيس فيروس كورونا لكل عملائنا اللي ودهم عروض علي التقويم جيناكم بعرض خصم ٢٠٪ علي جميع انواع التقويم في عيادات الدكتور عبدالعزيز الرياض الان عروض خصومات تجميل ليزر اسنان العاصفه الترابيه منخفض التنين خليك بالبيت الخميس الونيس فيروس كورونا
irrelevant	منخفض التنين فيروس كورونا العاصفه الترابيه الكويت تتصدي لكورونا منخفض التنين فيروس كورونا العاصفه الترابيه الكويت تتصدي لكورونا حديث اللواء عبدالله القحطاني في الصميم
irrelevant	فاطميون احامي ابدا عن ديني العاصفه الترابيه منخفض التنين فيروس كورونا الاردن بعد تناول العقيده الخامسه وهي عقيدتنا في الله تعالي نقوم بتناول العقيده السادسه وهي عقيدتنا في التوحيد فاطميون احامي ابدا عن ديني العاصفه الترابيه منخفض التنين فيروس كورونا الاردن
irrelevant	اعصار مين احنا المصريين معلش كان نفسي امدح كان نفسي يطلع مني تصفيق كان نفسي اعرف الخطا قبل الخساره كان نفسي المنظر يعحبني اعصار مين احنا المصريين
caution_advice_and_crisis_updates	منخفض التنين تحويل اربع طائرات الي مطار لارنكا بعد عدم تمكنها من الهبوط في بيروت بسبب منخفض التنين
irrelevant	عاجل العاصفه الترابيه منخفض التنين عاجل محمد توفيق علاوي الحلبوسي اصر علي ترشيح وزراء من قبله وابلغته رفضي القاطع لذلك العاصفه الترابيه منخفض التنين
irrelevant	اوقفو رحلات اوروبا العاصفه الترابيه ايطاليا اللهم اني اعوذ بك من البرص والجنون والجذام ومن سيئ الاسقام اوقفو رحلات اوروبا العاصفه الترابيه ايطاليا
emotional_support_and_prayers	التنين الطقس منخفض التنين الله يعين يلي ما عندو سقف ياوي او سقفن خيمه لطفك يا رب التنين الطقس منخفض التنين
opinions_and_criticism
caution_advice_and_crisis_updates	العاصفه الترابيه صدي البلد البلد بعد زياده العاصفه الترابيه خطوات لحمايه البيت من الاتربه صدي البلد البلد
emotional_support_and_prayers	عاصفه التنين اللهم احفظ اخواننا وديارهم والطف بهم من عاصفه التنين
irrelevant	الذاريات منخفض التنين ففروا الي الله اني لكم منْه نذير مبين الذاريات منخفض التنين
caution_advice_and_crisis_updates	الغوريه الطقس منخفض التنين صوت الرعد العاصفه الترابيه كورونا الجديد فيروس كورونا الوضع الان في الغوريه بعد الحريق الهائل بسبب حاله الطقس منخفض التنين صوت الرعد العاصفه الترابيه كورونا الجديد فيروس كورونا
irrelevant	عاجل واسط العراق ينتفض العاصفه الترابيه منخفض التنين بغداد مصادر عاجل الان استهداف لمواقع عصائب اهل الحق في الصويره في واسط العراق ينتفض العاصفه الترابيه منخفض التنين بغداد
emotional_support_and_prayers	عاصفه التنين يارب بردا وسلاما عاصفه التنين
irrelevant	خليك بالبيت منخفض التنين اذا الشيعه التزموا بالحجر المنزلي رح يصير في ٣ مليون عللوشي جداد خليك بالبيت منخفض التنين
opinions_and_criticism	هل تكلفه اصلاح البنيه التحتيه في كل مره يحدث فيها امطار اقل او تكلفه عمل شبكه صرف امطار الي الدوله شايفه انها بتيجي كل سنه مره
opinions_and_criticism	منخفض التنين بس ما خبرتينا اي وزير من هالوزراء بيتحمل المسؤليه بسبب عاصفه التنين و اذا عندك معلومات اكيده بتثبت انو ايران هي يلي بعتت هالعاصفه بالتنسيق مع حزب الله منخفض التنين
opinions_and_criticism	اذا تبغي تعرف ليه البنيه التحتيه عندنا سيئه رح شف الحاصل في البلد اللي غالبيه المهندسين المشرفين علي تاسيسها منها مصر سوء في العزل والتصريف في احياء راقيه مثل التجمع الخامس والرحاب
irrelevant	الكويت تتصدي لكورونا العاصفه الترابيه النيت للاسف صرله يومين سيئ جدا للاسف ياريتني ماشتركت الكويت تتصدي لكورونا العاصفه الترابيه
affected_individuals_and_help	منخفض التنين منخفض التنين اثناء دفعهما سياره معطله مصرع شابين سقطا فجاه بعد ملامسه مياه يمر فيها تيار كهربائي نتيجه الاسلاك المكشوفه اعلي دائري المريوطيه
irrelevant	العاصفه الترابيه كلنا متطوعين من اجل الكويت خليك بالبيت الاردن قطر السعوديه منخفض التنين العاصفه الترابيه كلنا متطوعين من اجل الكويت امسك بطنك من الضحك مع كورونا خليك بالبيت الاردن قطر السعوديه منخفض التنين
caution_advice_and_crisis_updates	عاجل احمي نفسك احمي بلدك عاجل غلق طريق الكريمات الجيش الصحراوي لارتفاع منسوب مياه الامطار اعلي اطفيح احمي نفسك احمي بلدك
infrastructure_and_utilities_damage	عاجل احمي نفسك احمي بلدك عاجل غلق طريق الكريمات الجيش الصحراوي لارتفاع منسوب مياه الامطار اعلي اطفيح احمي نفسك احمي بلدك
emotional_support_and_prayers	الطقس عاصفه التنين بدون مجامله تحيه لكل واحد بيخدم البلد والناس في هذا الجو المتقلب سواء طاقم طبي او شرطه او اي شخص نزل يسترزق لسد حاجه اهله الطقس عاصفه التنين
opinions_and_criticism	الا صحيح هي مش دي البنيه التحتيه بتاعه اللي له ماله وعليه ماعليه بردو
irrelevant	جامعه البترول العاصفه الترابيه السعوديه جامعه البترول اعتمدت نتائج الدور الاول وتشكر لحرصها ع سلامه الطلاب لكن اللي درجاته سيئه ويبي يتحسن بالفصل الثاني واكرر شكري ل جامعه البترول العاصفه الترابيه السعوديه
opinions_and_criticism	فيروس كورونا الجوكر المصري تعليق الدراسه في مصر العاصفه الترابيه يا سيسي فين الطرق اللي تمسك البلد كده تقريبا بيتفاجئوا زينا فبعد فضيحتهم علي السوشيال ميديا حميات امبابه تعلن اصابه ممرضه بالمستشفي ب فيروس كورونا الجوكر المصري تعليق الدراسه في مصر العاصفه الترابيه
opinions_and_criticism	الكلام دا في مصر بس البنيه التحتيه مدمره خافو ع اهل مصر شويه اتقوا الله فيهم
irrelevant	العاصفه الترابيه حزب الله العراق شديصير بكربلاء وبابل وصلاح الدين وحدود العراقيه السوريه وين الحكومه عن هاي الغارات الامريكيه العاصفه الترابيه حزب الله العراق
opinions_and_criticism	مفروض انه الفيديوهات بتاعت الشوارع دي تبقي دليل ع خلل فمنظومه الدوله انه البنيه التحتيه فيها مشكله بس الشعب بيهزر وبيلعب فالحقيقه الواحد يلوم ع الحكومه ازاي اذا كان الشعب مغيب وبدل مايحطها للاعتراض والمطالبه بابسط حقوقه بيهزر ويلعب وبيرقص عااش بجد
opinions_and_criticism	عاصفه التنين الرجاء وضع احزمه الامام سوف يقلع لبنان بعد قليل عاصفه التنين
irrelevant	العاصفه الترابيه امر اخلاء فيروس كورونا خليك بالبيت ارتيتا و ديبالا تم تشخصيهم بفيروس كورونا الحديد العاصفه الترابيه امر اخلاء فيروس كورونا خليك بالبيت
affected_individuals_and_help	اعصار مين احنا المصريين اي حد من اسكندريه عنده حد مريض ومش لاقي تاكسي عربيتي مجانا وسهران لاي حاله اعصار مين احنا المصريين
opinions_and_criticism	منخفض التنين الوضع ماساوي في التجمع الخامس بسبب منخفض التنين اللي ضرب مصر هل الحكومه مكانش عندها علم بالمنخفض دا ولا جه فجاه
caution_advice_and_crisis_updates	مصر الامطار الحرير نيوز مصر اعلان حاله الطوارئ بالجهات الخدميه بسبب سقوط الامطار الحرير نيوز
irrelevant	الداخليه الاختلاط منكر املج عاصفه التنين الهلال ضمك النصر ابها الاهلي الاتحاد الدوري السعودي الدوري مع وليد ديبالا ارتيتا تجديد اشتراكات بي ان سبورت بشكل فوري للتواصل خاص او الواتس اب في البايو الداخليه الاختلاط منكر املج عاصفه التنين الهلال ضمك النصر ابها الاهلي الاتحاد الدوري السعودي الدوري مع وليد ديبالا ارتيتا
opinions_and_criticism	هو قال انفقنا ترليون جنيه ع البنيه التحتيه ماذا لو تم عمل خزانات للامطار
irrelevant	عاصفه التنين فعاليات شهر مارس عاصفه التنين
opinions_and_criticism	عاصفه التنين بكرا الصبح بس فيق رح ابعتلكن وين صار بيتنا عاصفه التنين
caution_advice_and_crisis_updates	اعصار مين احنا المصريين احمي نفسك احمي بلدك الطيران المدني تنفي اغلاق المجال الجوي بسبب الطقس اعصار مين احنا المصريين احمي نفسك احمي بلدك
irrelevant	فعلا التسويق وبعض العبارات تجعلك تحب شي انت لا تحبه الا الضب ما احد حبه رغم اني امدحه كلامهم جعلوني اشتهيها يا محمد يا قلبي انت جده لا داعي للهلع الخميس الونيس ملازمه المنزل واجب وطني العاصفه الترابيه
irrelevant	عاصفه التنين اللهم انا نستغفرك من جميع الخطايا والذنوب فاغفر لنا وارحمنا ياحي ياقيوم عاصفه التنين
opinions_and_criticism	انا رايي نقعد الناس في بيوتها و نصلح ميتين ام البنيه التحتيه بتاعت البلد تعديل لاء خلاص بلاش البورصه هتقع و هنشحت خلينا غرقانين احسن
affected_individuals_and_help	صعق كهربائي بسبب الاحوال الجويه ينهي حياه شابين بالجيزه
irrelevant	صقر الانتقام عاصفه التنين مو مسيره لا طائره حربيه متلعبش بعداد عمرك صقر الانتقام عاصفه التنين
caution_advice_and_crisis_updates	منخفض التنين صوره صوره التقطت للاهرام اليوم في الامطار منخفض التنين صوره للتاريخ
affected_individuals_and_help	منخفض التنين عاصفه التنين استغاثه استغاثه قريه زرايب في مايو غرقت بالكامل الناس فعلا بتموت والبيوت كلها غرقت وتقريبااختفت منخفض التنين عاصفه التنين استغاثه
affected_individuals_and_help	منخفض التنين سقوط نخله في حي الزيتون علي احدي المنازل والدفاع المدني يتوجه للمكان غزه منخفض التنين
irrelevant	عاصفه التنين شنو هذا بعد شالسالفه عاصفه التنين
affected_individuals_and_help	اعصار مين احنا المصريين كنائس حلوان والمعصره والتبين ومدينه ١٥ مايوا علي كامل الاستعداد لاحتضان اي حالات ليس لهم ماوي في ظل الظروف الراهنه بالبرق والاعصار التواصل علي موبايل ٠١٢٢٣٣٠٠٣١٥ ٠١٠٦٥٥٥٧٥٥٨ ياريت كتير ممكن تنقذ انسان اعصار مين احنا المصريين
opinions_and_criticism	اعصار مين احنا المصريين البنيه التحتيه في التجمع ومدينه نصر وبعد المناطق تنم عن عصر له ما له وعليه ما عليه من فساد ورشوه ادت للمستوي ده اعصار مين احنا المصريين
caution_advice_and_crisis_updates	مياه القاهره تعلن بدء ضخ المياه تدريجيا بعد انقطاعها لساعات بسبب الامطار
infrastructure_and_utilities_damage	مياه القاهره تعلن بدء ضخ المياه تدريجيا بعد انقطاعها لساعات بسبب الامطار
emotional_support_and_prayers	عاصفه التنين كورونا عاصفه التنين كورونا اللهم احمي بلاد المسلمين وابعد الشر والاذي عنا
irrelevant	اعصار مين احنا المصريين يعني ديبالا جاله كورونا ومرتدي منسور حي يرزق بالذمه ده مش ظلم اعصار مين احنا المصريين
irrelevant	منخفض التنين صباح الخير نيابه عن اشخاصكم المهملين منخفض التنين
irrelevant	منخفض التنين طفل فيتنامي يودع اخته الصغيره اثناء الحرب الامريكيه علي فيتنام عام منخفض التنين
infrastructure_and_utilities_damage	عاجل عاجل شاهد بالفيديو اغلاق مناهل تصريف مياه الامطار يتسبب بغرق مناطق في الشميساني بالعاصمه عمان
irrelevant	العاصفه الترابيه عاصفه التنين منخفض التنين حظر تجول ثلاثه ادعيه لٱ تنساها اللهم اني اسالك حسن الخاتمه اللهم ارزقني توبه نصوحا قبل الموت اللهم يا مقلب القلوب ثبت قلبي علي دينك العاصفه الترابيه عاصفه التنين منخفض التنين حظر تجول
emotional_support_and_prayers	عاصفه التنين يارب اجعلها بردا وسلاما علي لبنان ومصر والعالم يارب انت الرحيم ارحمنا برحمتك ولاتحملنا مالا طاقه لنا به عاصفه التنين
irrelevant	منخفض التنين بتعاني من الحكه والاحرار وجربت علاجات كثير وباستمرار هالحين لازم تاخد القرار شركه فوريفر بتقدملك الحل النهائي للاكزيما وانسي معها الطرق القديمه للطلب والاستفسار راسلني خاص منخفض التنين
emotional_support_and_prayers	عاصفه التنين اللهم احفظ هذا الوطن بحفظك اللهم ادم علينا الامن والامان اللهم احفظ بلادنا من الوباء والامراض اللهم انا نعوذ بك من سيء الاسقام اللهم احفظنا بحفظك واحرسنا بعينك التي لا تنام ووالدينا وجميع المسلمين عاصفه التنين
emotional_support_and_prayers	عاصفه التنين اللهم احفظ مصر واهلها عاصفه التنين
caution_advice_and_crisis_updates	عاصفه التنين مصر بعد عاصفه التنين مصر تخطط لتنفيذ الحل النهائي
caution_advice_and_crisis_updates	الامطار حافظ علي سلامتك نصائح للقياده الامنه مع الامطار
opinions_and_criticism	منخفض التنين عاصفه التنين معقول يكون في نفق بعمان لسه ما غرق منخفض التنين عاصفه التنين
irrelevant	عاصفه التنين كترانين الوجوه الجديده هل فتره عاصفه التنين
infrastructure_and_utilities_damage	القابضه لمياه الشرب معده تقوم بسحب مياه الامطار في المحافظات
caution_advice_and_crisis_updates	منخفض التنين للحد من المخاطر الافتاء تقول ان الكوارث الطبيعيه تعتبر من الاعذار الشرعيه التي تبيح تجنب المواطنين حضور صلاه الجمعه في المساجد والصلاه في بيوتهم منخفض التنين
irrelevant	الدوري لمن فيروس كورونا العاصفه الترابيه السعوديه الخميس الونيس سناب شات منخفض التنين كورونا ينبع القطيف ايقاف الدوري السعودي الدوري هلالي لكن اعطوهم حقوقهم الدوري مطلب نصراوي عذرا علي انقطاعي عن التغريد اعطني رايك عزيزي الرياضي عن الدوري مع فيروس كورونا الدوري لمن فيروس كورونا العاصفه الترابيه السعوديه الخميس الونيس سناب شات منخفض التنين كورونا ينبع القطيف ايقاف الدوري السعودي الدوري هلالي لكن ا…
caution_advice_and_crisis_updates	طقس العرب مياه الامطار تغرق السيارات وتداهم المنازل في اسكان الامير طلال بالرصيفه طقس العرب
opinions_and_criticism	اعصار التنين اعصار التنين تحس نهر النيل حن ع مصر وفتح ف كل شارع فيها فرع له
irrelevant	السعوديه القديمه عيسي بن راشد ينبع تبوك الان عيسي بن راشد في ذمه الله السعوديه اعصار مين احنا المصريين السعوديه فيروس كورونا منخفض التنين ؛ شااركوا السعوديه القديمه عيسي بن راشد ينبع تبوك الان عيسي بن راشد في ذمه الله السعوديه اعصار مين احنا المصريين السعوديه فيروس كورونا منخفض التنين
affected_individuals_and_help	الاردن منخفض التنين الطقس رؤيا تسببت بتلف مقتنيات المنزل الاردن منخفض التنين الطقس رؤيا
caution_advice_and_crisis_updates	امانه عمان الكبري سقيا رحمه منخفض التنين امانه عمان الكبري من الميدان الان لطلب المساعده لا تتردد بالاتصال بنا علي الارقام التاليه سقيا رحمه منخفض التنين
irrelevant	عاصفه التنين اتوقع التنين اللي طلع بمصر مايطلع نار فول عاصفه التنين
opinions_and_criticism	لبنان منخفض التنين صباح الخير الاسبوع الماضي كنا نقول ما ناقص لبنان الا تنين جامح مع كل المصايب يلي حصلت مبارح وصل التنين منخفض التنين صباح الخير
infrastructure_and_utilities_damage	تضرر البنيه التحتيه في شرم الشيخ
irrelevant	عاصفه التنين سينال المستغفـرون مـ تمنوا استغفر الله واتوب اليه عاصفه التنين
infrastructure_and_utilities_damage	اسفه لتاخري في الرد النت زفت من سوء الاحوال الجويه
opinions_and_criticism	منخفض التنين صورتان لمدينتين في مصر الاول عمرها اكثر من الف عام والثانيه بناها العسكر نحن الامه الوحيده التي اذا رجعت للوراء تقدمت منخفض التنين
affected_individuals_and_help	مياه الامطار تداهم منازل ومحلين في منطقه الظليل بالزرقاء
opinions_and_criticism	البنيه التحتيه فاشله بس شقيه
irrelevant	الناس كلها اهتمت بسوء الاحوال الجويه و انتي لسه مهتمتيش بسوء حالي
infrastructure_and_utilities_damage	انقطاع المياه ضروري عند السيول لان محطات الرفع و كفاءه الشبكات مصممه علي كميه مياه محدده و هطول الامطار تتجاوزها لذلك لزم التنويه
caution_advice_and_crisis_updates	منخفض التنين عاجل وزير التعليم العالي يقرر تعطيل الدراسه بالجامعات والمعاهد غدا منخفض التنين
caution_advice_and_crisis_updates	مصر اعلنت الهيئه العامه للارصاد الجويه المصريه انه من المرتقب تحسن الاحوال الجويه نسبيا السبت علي كافه انحاء البلاد مع استمرار فرص تساقط الامطار علي مناطق شرق البلاد مصر
irrelevant	يومياتي اخبار فيروس كورونا عاصفه التنين لن تصدقي الفارق الكبير في هذه الصور لنجمات خسرن الكثير من وزنهن شاهدي التحول في شكل احلام يومياتي اخبار فيروس كورونا عاصفه التنين
irrelevant	اسوان الاقصر نهر النيل مصر من اسوان الي الاقصر تعرف علي ابرز مواقع اثريه مطله علي نهر النيل في مصر
