# Supplementary material for: Enhanced Arabic disaster data classification using domain adaptation
Source: PLoS One. 2024 Apr 4;19(4):e0301255. doi: 10.1371/journal.pone.0301255 (PMC10994337; doi:10.1371/journal.pone.0301255)
Supplement: S2 File — (ZIP) [file pone.0301255.s002.zip › Data/Dragon_train.csv]

category	text
caution_advice_and_crisis_updates	مصر الطقس الارصاد ناشدت الحكومه المواطنين بعدم الخروج من المنازل يومي الخميس والجمعه الا للضروره القصوي وذلك بسبب توقع تعرض البلاد لحاله شديده من عدم الاستقرار في الاحوال الجويه المصدر صوت الامه مصر الطقس الارصاد
irrelevant	تريد ان تتهم السعوديه بالتقصير ولكنها اظهرت اكبر دليل علي تفاني السعوديين في خدمه الحجيج انظروا للمقدم وهو يحاول ان ييقلل من ترسب مياه الامطار مع عامل النظافه في السعوديه تتساوي الرتب والمحسوبيات من اجل خدمه الحجيج عاشت بلادي
opinions_and_criticism	الشيمه البنيه التحتيه معنا افضل منكم بمراحل وبالنسبه للشوارع نحن ثاني افضل دوله عربيه من حيث جوده الطرق
opinions_and_criticism	معالي الوزيره ارجو الاهتمام بسرعه توقيع مناقصات البنيه التحتيه ب مدينه جنوب صباح الاحمد مع شركات عالميه وفقك الله
irrelevant	غير مقنع بث الاخبار وتحليلات عن انخفاض قادم للسوق العقاري دون تقديم اسباب مقنعه مثل استمرار انخفاض اسعارالنفط يرافقه توقف الدوله عن الاستمرار بالانفاق الانشائي عن تطوير البنيه التحتيه والتوسع في تطوير القطاع الصحي وغيرها من المشاريع الي الان لاتاثير يذكر ع العقار
caution_advice_and_crisis_updates	عاصفه التنين كورونا مصر الاحوال الجويه تحذير عاجل استاذ تغيرات مناخيه مصر تشهد غدا عاصفه التنين كورونا مصر الاحوال الجويه
irrelevant	لبيه يا ريح المطر والسماء غيم ولبيه يا صوت الرعد عقب غيبه يارب
irrelevant	نهر النيل قريب اقولك عندي مزرعه بها مسبح ايش رايك
irrelevant	هيئه الارصاد الجويه لو انت منخفض التنين ف احنا في الشقاوه جامدين
opinions_and_criticism	الكهربا ماتبع البنيه التحتيه دخلوها تبعها بالله وعالجوها لكن انتو فالحين في النضمي بس قتلتونا
irrelevant	بعد نفيها الارصاد الجويه تؤكد هزه ارضيه خفيفه في البحرين بقوه ريختر امس
opinions_and_criticism	توجد حلول انهم يعملون عبارات والطريق فوق او بيبات ويكون الطريق فوق او يتم حفر مجاري الشعاب بعد الطريق لاجل خروج مياه الامطار لكن للاسف تم بناء محالات تجاريه ومنازل في مجاري بعض الشعاب وانتهت السالفه اسهل للبلديه وللمواطن
caution_advice_and_crisis_updates	هذا الصباح الارصاد تحذر من الـ ساعه القادمه وتكشف عن موعد تحسن الاحوال الجويه هذا الصباح
irrelevant	ام القري للتنميه والاعمار كونسلت السوق السعودي تاسي تداول استثمار رئيس ام القري للتنميه والاعمار طرح الشركه للاكتتاب بعد الانتهاء من البنيه التحتيه لمشروع طريق الملك عبد العزيز بمكه كونسلت هي اكبر شركه لتحليل الفني والمالي والاكثر مصدقيه في السوق السعودي والافضل في الخدمه بعد الاشتراك واتساب تاسي تداول استثمار
irrelevant	مشاريع مصر مشاريع مصر تصل خلال ايام الدفعه الثانيه من جرارات شركه جنرال الكتريك الامريكيه ضمن صفقه تصنيع وتوريد جرار قطار جديد وتاهيل جرارا خارج الخدمه وتوفير قطع الغيار اللازمه لها لمده عاما بتكلفه مليون دولار وتدريب مهندسا و فنيا بهيئه السكه الحديد
emotional_support_and_prayers	عاصفه التنين
irrelevant	اصل نهر النيل من الامطار التي تتولد في المحيط الهندي وتسقط في اثيوبيا ثم تسري الي السودان ومصر بالمنطق المذكور اسفله تكون احقيه نهر النيل لجزر المالديف و جزيره سوقاطره اليمنيه نهر النيل منظومه طبيعيه فريده ومركبه لا ينسب منشاها وملكيتها بهذا المنطق الساذج
caution_advice_and_crisis_updates	مصالح الارصاد الجويه تحذر من رياح قويه بهاتين الولايتين
irrelevant	بشار حفتر ليبيا اثيوبيا مصر يدعمون السفاح بشار لذبح ماتبقي من شعبه ومجرم الحرب حفتر لتدمير ما تبقي من ليبيا اما خيبتهم الثقيله في نهر النيل مع اثيوبيا وحصه مصر فلا يملكون الا البكاء لماما امريكا ولا يجرؤون علي فعل شئ لانها بلد ديمقراطي لديهم انتخابات في مايو ورئيس حكومتها حل مشكلات بلده وحاصل علي نوبل
irrelevant	الارصاد الجويه كورونا براحه علينا والنبي يا الارصاد الجويه كورونا
irrelevant	صوت الرعد صوت الرعد نحن الذين لانملك من الامر شيئا الا الدعاء فيا الله لاتردنا خائبين
opinions_and_criticism	سعاده وزير الدوله بوزاره البنيه التحتيه نعلم حجم التكليف وينتظركم عمل جبار لاصلاح منظومه البنيه التحيه من طرق ومجاري وصرف صحي وغيره اقتراح انشاء تطبيق متاح للمواطن لارسال الملاحظات الموجوده في الطرق يعني مثلا في حفره تهدد حياه الماره يتم تصويرها وارسال احداثيات
caution_advice_and_crisis_updates	الارصاد الجويه المصريه الارصاد الجويه المصريه ساعات وتبدا الامطار و موجه الطقس السيء التي تصل للسيول وتبدا فجر غدا الخميس
caution_advice_and_crisis_updates	طقس الكويت صباح الخير الارصاد الجويه الطقس اليوم الاربعاء مائل للحراره والرياح متقلبه الاتجاه الي جنوبيه شرقيه خفيفه الي معتدله السرعه كم ساعه و تظهر بعض السحب المتفرقه العظمي الصغري طقس الكويت صباح الخير
irrelevant	بالدول المتقدمه ابتدوا من كم سنه تطبيق نظام وعم بيحضروا البنيه التحتيه لتغيير طرق التعليم جذريا وسوف تكون كلها عن بعد واعتماد ال والقوانين باكثر من ولايه امريكيه تغيرت لدعم تطبيق التعليم عن بعد وعربيا سيتفاجئوا بالسنوات القادمه بالغاء التعليم التقليدي
caution_advice_and_crisis_updates	هيئه الارصاد الجويه بيان بحاله الطقس خلال الفتره من الخميس مارس الي السبت مارس
caution_advice_and_crisis_updates	الارصاد تكشف سبب عدم استقرار الاحوال الجويه فيديو
irrelevant	اثيوبيا النيل تعنت اثيوبيا في ملف نهر النيل يشكل تحديا صريحا للقانون الدولي ومراحل متعدده من التفاهمات الثنائيه والثلاثيه بل وحتي الرباعيه برعايه الرئيس الامريكي ترامب مصر تتصرف بحكمه بالغه في اداره الازمه وذلك سيوفر لها الارضيه المناسبه لتبني كل الخيارات المشروعه لاحقا تحيا مصر
caution_advice_and_crisis_updates	يؤثر علي دول بينها الاردن خبراء الارصاد الجويه في مصر يحذرون من منخفض التنين
caution_advice_and_crisis_updates	الخميس هيئه الارصاد الجويه حاله الطقس امطار تصل للسيول ورياح عاصفه من الخميس وحتي السبت اعرف التفاصيل هيئه الارصاد الجويه حاله الطقس
irrelevant	احتلت الامارات المرتبه الاولي عالميا في جوده الطرق و الثانيه في جوده البنيه التحتيه للنقل الجوي و افضل بيئه اقتصاديه في المنطقه المصدر منتدي الاقتصاد العالمي
irrelevant	عاصفه التنين عاصفه القرن عام ٢٠٢٠ عمان الاردن سوريا عاصفه التنين او عاصفه القرن احدث عروض عام ٢٠٢٠ التي ستبدا هذا الاسبوع من الخميس حتي الاحد في عمان الاردن سوريا العراق لبنان العراق فلسطين تركيا مصر
caution_advice_and_crisis_updates	بادر بتركيب وصيانه مضخه مياه غاطسه لاستخدامها عند الحاجه عدم ربط مزاريب مياه الامطار بشبكات الصرف الصحي تجنبا لزياده الضغط وفيضانها في الطرق عدم القاء النفايات بشكل عشوائي تجنبا لاغلاق مناهل وخطوط تصريف مياه الامطار والالتزام بالتخلص من النفايات بالطرق السليمه
irrelevant	٤ قياس رضي المستفيدين بشكل دوري ٥ التطوير والتحسين والتعليم المستمر ٦ تفعيل التعليم الذاتي في المناهج تشجيع الاستثمار في الاكاديميات الافتراضيه والتعليم عن بعد وتحسين البنيه التحتيه لذلك
caution_advice_and_crisis_updates	احمي نفسك احمي بلدك الارصاد حاله من عدم الاستقرار في الاحوال الجويه تتعرض لها البلاد من الخميس للسبت احمي نفسك احمي بلدك
irrelevant	٤ علي مستخدمين العادين طف خاصيه و فعلها بس علي سيرفرات الي فيهم شيرد فولدر ٥ اقتنعت انه كاسبر سكي و بت ديفندر وحوش بالرنسموير اتاكس للعلم انه حاليا اداره الاطفاء صارلها نفس الي صارلنا بس البنيه التحتيه قديمه عشان جذي اذا ضرب فيم باكب ودع البيانات ونفس ثغر الي ذكرتها
caution_advice_and_crisis_updates	الارصاد احذروا البلاد سوف تتعرض لحاله شديده من عدم الاستقرار في الاحوال الجويه الارصاد
irrelevant	لجنه مدينه المطلاع خيطان الجنوبي تبارك لجنه مدينه المطلاع لجميع اخواننا في خيطان الجنوبي توقيع عقد البنيه التحتيه والذين انتظروه طويلا كما نبارك لاخواننا في لجنه مثمنين جهودهم الكبيره ونشكر تعاون وزيره الاسكان والتي توجت هذه الجهود بالتوقيع ونسال الله التوفيق للجميع
irrelevant	ورد اجابه الهيئه العامه للطيران المدني انها تعمل علي ايجاد مستثمر للمطار واستكمال اجراءات تهيئه البنيه التحتيه للمطار وتشغيله واشاروا انه في حال تعذر ذلك سيتم الرفع للمقام السامي لطلب احداث مشروع بنيه تحتيه للمطار وتهيئته بالتنسيق مع القوات البحريه
irrelevant	خيطان اسره كويتيه مستفيده من مشروع خيطان الجنوبي الاسكاني الوزيره د رنا الفارس توقع العقد الخاص بتطوير وتحديث البنيه التحتيه لخيطان الجنوبي الاسكاني وبمده تنفيذ شهر
caution_advice_and_crisis_updates	تعديل بعض الشعاب مصكره وبها حفر مع العلم انه اغلب مجاري الشعاب شمال الطريق العام كانت تصل للمزارع وللبحر والان للاسف تم اغلاقها وتحويلها الي مخططات ل محلات تجاريه ومنازل لذلك مياه الامطار تتكدس في الطريق وتستمر لاسابيع والمسؤوليه تقع علي وزاره الاسكان والبلديات
caution_advice_and_crisis_updates	قنا الارصاد الجويه تحذر من رؤيه افقيه متدنيه متوقعه علي معظم مناطق الساحل في البدايه ومن رؤيه افقيه متدنيه علي بعض المناطق داخل البحر في البدايه قنا
irrelevant	يوم المراه العالمي يشعر المرء انه يحتفي بما اسميه نساء البنيه الفوقيه الموظفات والعالمات والاكاديميات والوزيرات والمديرات فيما يغفل نساء البنيه التحتيه ربات البيوت والفلاحات و العاملات وكبيرات السن حتي الرسائل المجتمعيه الايجابيه تتطلب الانتباه حتي لا تكون مقصيه
irrelevant	انتي من كسلا ولا من توتيل ولا من بربر الدامر نهر النيل عطبره الحلوه متعه الانظار
caution_advice_and_crisis_updates	خبراء الارصاد الجويه يحذرون من منخفض التنين الذي سيضرب لبنان مصر العراق سوريا وغيرها
irrelevant	نكته صغيره ونعتذر من اخوانا المصريين يقولون ليه المصريين مايجيهم كورونا لانهم بيتروشون كل يوم من نهر النيل ههههههههههههههههههههههههههههه اعجبتك اكيد لانها مش بايخه كرونا مين احنا مصريين وظائف نسائيه وزاره التعليم كورونا السعوديه المواطن المصاب
caution_advice_and_crisis_updates	الارصاد تحذر امطار تصل لحد السيول ورياح عاصفه الخميس ولمده ساعه حذرت هيئه الارصاد الجويه من عدم الاستقرار بالاحوال الجويه بدايه من الخميس المقبل وحتي السبت حيث كشفت انه من المنتظــر ان تتعــرض البلاد لحاله شديده مـن عـدم الاستقرار في الاحوال الجويه
caution_advice_and_crisis_updates	الارصاد الجويه نفت بان يكون منخفض استثنائي هو سيكون منخفض عادي والله اعلم
caution_advice_and_crisis_updates	الارصاد بشكل رسمي الارصاد الجويه تدعو المواطنين الي تعليق كاقه انشطتهم اليوميه بدء من يوم الخميس حتي الاحد وعدم الخروج من المنازل
irrelevant	الاحوال الجويه الاسكندراني لما الارصاد تقولو محدش ينزل علشان سوء الاحوال الجويه
caution_advice_and_crisis_updates	مصر الارصاد الجويه تحذر من اقامه مباريات الدوري المصري يوم الخميس المقبل مصر
irrelevant	فيتو الارصاد الجويه اتحاد الكره الزمالك الاتحاد فيتو الارصاد الجويه توجه نداء عاجلا لـ اتحاد الكره بشان لقاء الزمالك و الاتحاد
irrelevant	ضعف الاجراءات الحكومه لو تلاحظ ما عزلت المدن مثل الصين مع انو الصين اصاباتها اكثر بكثير من ايران رح تقلي الصين اغني صحيح لكن نظام الملالي لو يصرف ربع ما يصرفه علي تصدير الثوره خارجيا علي البنيه التحتيه والصحه لما عاني الشعب الايراني لذلك الوضع للاسف كارثي لهم شفاهم الله
caution_advice_and_crisis_updates	الطقس الارصاد احمي نفسك احمي بلدك مع موجه الطقس السيئ تحذيرات من الارصاد الجويه للمواطنين احمي نفسك احمي بلدك
caution_advice_and_crisis_updates	الارصاد رئيس الوزراء يقرر تعطيل الدراسه علي مستوي الجمهوريه الخميس المقبل لسوء الاحوال الجويه الارصاد
irrelevant	وامالنا معلقه علي الهيئه الجديده لبناء البنيه التحتيه للبيانات الله يوفقهم ان شاء الله
irrelevant	يقال ان مصر قد تقدمت بشكوي الي الامم المتحده تتهم فيها ابي احمد بانه قد حلف بالله كاذبا بعدم الاضرار بحصه مصر في مياه نهر النيل وقد ردت الامم المتحده بان الحكومه الاثيوبيه قد قدمت لها رسميا مايثبت بان رئيس وزراء اثيوبيا قد صام ايام متحللا من القسم بل وزادهم باطعام مسكين
caution_advice_and_crisis_updates	مصر مصر حذرت هيئه الارصاد الجويه من طقس غير مستقر في كافه انحاء البلاد الخميس المقبل قائله ان هناك امطارا غزيره علي بعض المناطق تكون رعديه احيانا علي القاهره الكبري والوجه البحري غزيره ورعديه علي السواحل الشماليه الغربيه ووسط سيناء وجنوب سيناء وشمال الصعيد
caution_advice_and_crisis_updates	خبراء الارصاد الجويه يحذرون من منخفض التنين حذر خبراء الطقس من منخفض خطير سيضرب دول يسمي بـ منخفض التنين او منخفض القرن سيؤدي الي حاله من عدم الاستقرار الشديده في الاحوال الجويه واوضح الخبراء ان المنخفض سيضرب عده دول منها مصر وعمان وسوريا والاردن ولبنان وفلسطين
caution_advice_and_crisis_updates	خبراء الارصاد الجويه في مصر يحذرون من منخفض التنين
irrelevant	الحل الوحيد لمصر هو ردم نهر النيل وخلصت المشكله من زمان مسبب النيل لهم مشاكل وحروب
caution_advice_and_crisis_updates	الارصاد الجويه تحذير امطار غزيره وسرعه الهواء تصل ل١٠٠ كيلو متر في الساعه الجو عندنا
opinions_and_criticism	الناس ومعارض العربيات بتجمع نفسها بالعربيات ال وال عشان تنقظ ضحايا الامطار وسوء البنيه التحتيه وعاملين خطوط تواصل وتنسيق ممتاز تعدي الازمه والمعرصين هيطلعوا يقولوا نقدر مجهودات الدوله وصارفه عالناس
emotional_support_and_prayers	العاصفه الترابيه اللهم احفظ مصر والمصريين من شر الزلازل والسيول والاوبئه وجميع البلايا يا ارحم الراحمين العاصفه الترابيه
caution_advice_and_crisis_updates	عاصفه التنين منخفض وصف بالخطير يضرب دولا عده وتحذيرات من سوء شديد في الاحوال الجويه عاصفه التنين
caution_advice_and_crisis_updates	مصر الطقس طالبت شركه مصر للطيران ركابها المسافرين من المطارات المصريه غدا الخميس ضروره الوجود قبل مواعيد رحلاتهم الدوليه بما لا يقل عن ساعات ورحلاتهم الداخليه بما لا يقل عن ساعات بسبب تحذيرات هيئه الارصاد الجويه بشان تقلب ظروف الطقس خلال الـ ساعه المقبله مصر الطقس
emotional_support_and_prayers	عاصفه التنين اللهم احفظ مصر واهلها من كل سوء عاصفه التنين
emotional_support_and_prayers	طقس مصر العاصفه الترابيه لا داعي للهلع مصر تواجه الطبيعه اللهم استودعناك مصرنا الحبيبه اللهم احفظ مصر واهلها وكل من علي ارضها من كل سوء طقس مصر العاصفه الترابيه لا داعي للهلع
emotional_support_and_prayers	مصر العاصفه الترابيه اللهم احفظ مصر واهلها من كل شر وسوء اسالك يا الله خير رياحك وخير ما ارسلت به و اعوذ بك من شرها وشر ما ارسلت به العاصفه الترابيه
irrelevant	الغرب يريد ضرب سوريا لا من اجل الضحايا الدين سقطو جراء الصراع السوري ولكن من اجل تدمير البنيه التحتيه للدوله مثل العراق
caution_advice_and_crisis_updates	في ضوء تحذيرات هيئه الارصاد الجويه بمصر بشان تقلب ظروف الطقس خلال الـ ساعه المقبله تهيب مصر للطيران بعملائها المسافرين من مطارات جمهوريه مصر العربيه خلال هذه الفتره ضروره الوصول الي المطارات قبل مواعيد رحلاتهم الدوليه بما لا يقل عن ساعات ورحلاتهم الداخليه بما لا يقل عن س
irrelevant	قراءه في الصحافه العالميه سد النهضه هل يتحول نهر النيل الي مصدر صراع
caution_advice_and_crisis_updates	احمي نفسك احمي بلدك لمواجهه الامطار وزير الري اخلاء مساحات في مياه النيل والترع والمصارف والبحيرات احمي نفسك احمي بلدك
emotional_support_and_prayers	العاصفه الترابيه اللهم نسالك خيرها ونعوذ بك من شرها صوت الرعد صوت المطر صوت الهوا سبْحان الذي يسبح الرعْد بحمْده والـملائكه منْ خيْفته العاصفه الترابيه
caution_advice_and_crisis_updates	الامن العام عاصفه التنين الطقس منخفض جوي السوسنه الامن يوضح حاله الطرق حتي ظهر اليوم الامن العام عاصفه التنين الطقس منخفض جوي السوسنه
infrastructure_and_utilities_damage	الامن العام عاصفه التنين الطقس منخفض جوي السوسنه الامن يوضح حاله الطرق حتي ظهر اليوم الامن العام عاصفه التنين الطقس منخفض جوي السوسنه
caution_advice_and_crisis_updates	رسميا تاجيل مباريات الدوري الممتاز غدا تماشيا مع قرار السيد رئيس مجلس الوزراء باعتبار غد الخميس اجازه بسبب سوء حاله الطقس المتوقعه وبناء علي بيان الارصاد الجويه وتحذيرات الجهات استقر اتحاد الكره علي تاجيل مباريات الدوري التي كان مقررا اقامتها غدا ضمن الجوله للمسابقه
affected_individuals_and_help	عـاجل ضحايا كورونا مصر مصر اقوي من كورونا الاحوال الجويه الحجر المنزلي واجب وطني الارصاد عـاجل وردنا قبل قليل حادث مؤسف علي طريق كفر الشيخ الدولي وسقوط ضحايا كورونا مصر مصر اقوي من كورونا الاحوال الجويه الحجر المنزلي واجب وطني الارصاد
caution_advice_and_crisis_updates	تحذير مياه الامطار تغطي معظم الطريق الرابط بين منطقتي راس لانوف السدره علي الاخوه المسافرين اخذ الحيطه والحذر نسال الله السلامه للجميع
irrelevant	السدر في الطرقات وعلي الارصفه افضل الاشجار تحبها الطيور ولا تؤثر علي البنيه التحتيه وظلها وافر
affected_individuals_and_help	الطقس صوت الرعد العاصفه الترابيه منخفض التنين كورونا فيروس كورونا حرائق وصعق ووفاه نكشف عن حصيله الساعات الاولي ل الطقس السيئ صوت الرعد العاصفه الترابيه منخفض التنين كورونا فيروس كورونا
caution_advice_and_crisis_updates
opinions_and_criticism	الارصاد بلغت الحكومه بسوء الاحوال الجويه الحكومه اخدت التدابير اللازمهلحمايه المواطن الرجاله دي في الحالهالسيئه دي واقفين لحمايه المواطن وتحقيق امنه عشان يقعد ع السوشيال يهبد وينظر ويطلع اشاعات
opinions_and_criticism	طيب ممكن اسال وزاره الري المليانه بالمهندسين العتوله لماذا لا تستفيدوا من كميات مياه الامطار المهدره في كل مكان في مصر بل تتركونها تسبب الكوارث وتخريب الطرق والمنشاءات اعملوا دراسات هندسيه لصرفها علي الاقل للنيل الموضوع لا يحتاج عمل شبكه لتصريف الامطار بل التحكم في ميول الطرق
infrastructure_and_utilities_damage	اغلاق طريق مصر اسكندريه الصحراوي لتجمع مياه الامطار
emotional_support_and_prayers	صوت الرعد مرعب اللهم احفظ مصر يارب
caution_advice_and_crisis_updates	الاردن المنخفض الجوي عاصفه التنين هنا المملكه بعد رفع تصنيفه الي درجه عاصفه تحذيرات من رياح شديده ليلا مرافقه للمنخفض الجوي الاردن المنخفض الجوي عاصفه التنين هنا المملكه
caution_advice_and_crisis_updates	عاصفه التنين اللهم احفظ مصر عاصفه التنين بدات من اليوم وتستمر حتي صباح السبت
emotional_support_and_prayers	عاصفه التنين اللهم احفظ مصر عاصفه التنين بدات من اليوم وتستمر حتي صباح السبت
caution_advice_and_crisis_updates	تاجيل مباريات الخميس بالدوري القرار الرسمي بعد قليل وسيؤكد ان ذلك تماشيا مع قرار رئيس الوزراء بسبب سوء الاحوال الجويه عندك حاسه الاستشعار عن بعد لما طلبت مداخله مدير هيئه الارصاد
emotional_support_and_prayers	العاصفه الترابيه العاصفه الترابيه اللهم اننا نستودعك مصر واهلها اللهم احفظ عبادك الموحدين ورد ظالهم يا رب العالمين
irrelevant	منخفض التنين زعيم تويتر رعد وبرق صوت الرعد العاصفه الترابيه لا داعي للهلع هون عليا دعاء المطر صوت المطر خصم جنيه عن السعر لمتابعينا علي فيسبوك و انستجرام اسال عن عروض عيد الام من منخفض التنين زعيم تويتر رعد وبرق صوت الرعد العاصفه الترابيه لا داعي للهلع هون عليا دعاء المطر صوت المطر
affected_individuals_and_help	العاصفه الترابيه سقوط اول ضحايا عاصفه التنين مصرع طفل واصابه في مصر اثر انهيار سقفي منزلين العاصفه الترابيه
caution_advice_and_crisis_updates	فيتو عاجل الارصاد الجويه الطقس فيتو عاجل الارصاد الجويه نواجه غدا اقصي حالات الطقس سوءا منذ عاما فيديو
affected_individuals_and_help	صوت البرق صوت الرعد العاصفه الترابيه وفاه طفل واصابه اخرون في انهيار اسقف منزلين بقنا صوت البرق صوت الرعد العاصفه الترابيه
caution_advice_and_crisis_updates	فتح المساجد والكنائس لمن ليس لهم ماوي الجو بكرا بناء علي هيئه الارصاد الجويه الجو كارثي ارجو فتح المساجد والكنائس والمدارس الكبري لاطفال الشوارع وكل من ليس ليه ماوي فتح المساجد والكنائس لمن ليس لهم ماوي
caution_advice_and_crisis_updates	الزهري للمعلومات تحذيرهام وجدا وعاجل عن الارصاد الجويه
opinions_and_criticism	والله هندعيلك لو وسط الصرف عالطرق عملت البنيه التحتيه يعني بجمله المصاريف والشحاته والقروض والله
irrelevant	سامعني صوت الرعد ف الفيديو
irrelevant	الرؤيه بلا حدود طالب الفنان محمد رمضان المخرج محمد سامي بتكثيف تصوير مشاهد مسلسله البرنس للانتهاء منه قبل حلول شهر رمضان ورفع سامي شعار ممنوع الاجازات الا للضروره القصوي حيث اضطر الي الغاء تصوير عدد من المشاهد نتيجه تحذير هيئه الارصاد الجويه المصريه من اوضاع الطقس الرؤيه بلا حدود
irrelevant	احببت فيك الشمس تغسل شعْرها عند الغروب بدمعها المنساب احببت فيك النيل يجري صاخبا فيهيم روْض في عناق رواب احببت فيك شموخ نهر جامح كم كان يسكرني بغير شراب احببت فيك النيل يسْجد خاشعا لله ربا دون اي حساب
affected_individuals_and_help	عاجل منخفض القرن الاسكندريه عاصفه التنين الامطار عاجل تفاصيل اول حاله وفاه في مصر بسبب الطقس السيء منخفض القرن الاسكندريه عاصفه التنين الامطار
emotional_support_and_prayers	مصر القاهره العاصفه الترابيه اللهم امين يارب حفظ الله مصر الحبيبه واهلها الغاليين وجميع المسلمين من كل شر القاهره العاصفه الترابيه
caution_advice_and_crisis_updates	الارصاد مصر الارصاد الجويه تحذر عدم الخروج غدا لوجود عاصفه ترابيه وامطار تصل حد السيول الارصاد مصر
opinions_and_criticism	جماعه هو انا ايه حاسه ان الجو طبيعي و ان ده يوم ممطر عادي و ان احنا بس لو اهتمينا بالطرق و البنيه التحتيه الموضوع هيكون شغال يعني
caution_advice_and_crisis_updates	الارصاد الارصاد الجويه القاهره منخفض التنين لا داعي للهلع خليك بالبيت صباح الخير صوت الرعد اذا اضطررت لاحكام اغلاق النوافذ نتيجه المطر
affected_individuals_and_help	الاسكندريه الغربيه زعيم تويتر رعد وبرق انهيار تنده بكورنيش الاسكندريه وتحطم سياره اصابه اشخاص في حادث بسوهاج اصابه اشخاص في حادث بالطريق الصحراوي بالاسكندريه اغلاق حديقه الحيوان بالجيزه سقوط اجزاء خرسانيه من عقار شرق الاسكندريه نفوق ماشيه صعقا بالكهرباء بسبب مياه الامطار في الغربيه زعيم تويتر رعد وبرق
infrastructure_and_utilities_damage	الاسكندريه الغربيه زعيم تويتر رعد وبرق انهيار تنده بكورنيش الاسكندريه وتحطم سياره اصابه اشخاص في حادث بسوهاج اصابه اشخاص في حادث بالطريق الصحراوي بالاسكندريه اغلاق حديقه الحيوان بالجيزه سقوط اجزاء خرسانيه من عقار شرق الاسكندريه نفوق ماشيه صعقا بالكهرباء بسبب مياه الامطار في الغربيه زعيم تويتر رعد وبرق
emotional_support_and_prayers	العاصفه الترابيه لا داعي للهلع صباح الخير خليك بالبيت صوت المطر صوت الرعد في الاوقات دي لا نطلب سوي اللطف من ربنا العاصفه الترابيه لا داعي للهلع صباح الخير خليك بالبيت صوت المطر صوت الرعد
affected_individuals_and_help	عاصفه التنين صوت الرعد العاصفه الترابيه منخفض التنين فيروس كورونا اول ضحايا عاصفه التنين صوت الرعد العاصفه الترابيه منخفض التنين فيروس كورونا
emotional_support_and_prayers	العاصفه الترابيه اللهم احفظ مصر واهلها العاصفه الترابيه
emotional_support_and_prayers	الارصاد الجويه اللهم حوالينا لا علينا اللهم انا نسالك خيرها وخير ما فيها ونعوذ بك من شرها وشر ما فيها اللهم سقيا رحمه الارصاد الجويه
emotional_support_and_prayers	العاصفه الترابيه اللهم احفظ اهلنا في مصر العاصفه الترابيه
caution_advice_and_crisis_updates	الارصاد الجويه الاداره العامه للمرور تعزز الخدمات المروريه علي الطرق السريعه وذلك في ضوء تحذير هيئه الارصاد الجويه من وجود تقلبات الطقس واستمرار هطول الامطار ورياح محمله بالاتربه
caution_advice_and_crisis_updates	بقولك اغلاق ط صلاح سالم عند نفق العروبه في الاتجاهين وعند ك الفنجري اتجاه ك اكتوبر بسبب تجمعات مياه الامطار خلي بالك اشترك في خدمه بقولك لمعرفه حاله المرور لاهم الطرق والمحاور في القاهره لعملاء فودافون للاشتراك دوس هنا
infrastructure_and_utilities_damage	بقولك اغلاق ط صلاح سالم عند نفق العروبه في الاتجاهين وعند ك الفنجري اتجاه ك اكتوبر بسبب تجمعات مياه الامطار خلي بالك اشترك في خدمه بقولك لمعرفه حاله المرور لاهم الطرق والمحاور في القاهره لعملاء فودافون للاشتراك دوس هنا
emotional_support_and_prayers	العاصفه الترابيه قل لن يصيبنا الا ما كتب الله لنا اللهم ارفع البلاء واحفظ مصر وبلاد المسلمين امين يارب العالمين العاصفه الترابيه
caution_advice_and_crisis_updates	تاجيل مباريات الدوري غدا تماشيا مع قرار السيد رئيس مجلس الوزراء باعتبار غد الخميس اجازه بسبب سوء حاله الطقس المتوقعه وبناء علي بيان هيئه الارصاد الجويه وتحذيرات الجهات المعنيه تقرر تاجيل مباريات مسابقه الدوري الممتاز التي كان مقررا اقامتها غدا ضمن الجوله للمسابقه
emotional_support_and_prayers	العاصفه الترابيه اللهم احفظ اهل مصر بحفظك يا كريم بما يليق بعزتك و جلالك يا رب راينا عاقبه عباده العباد بدلا من عباده رب العباد فتجاوز عنا يا كريم و علمنا بفضلك سبب مضاعفه العذاب علينا كمسلمين لاننا مع الاسف خذلنا المبعوث فينا رحمه للعالمين الذي ارسلت معه ما يحمينا العاصفه الترابيه
irrelevant	الارصاد صوت المطر العاصفه الترابيه صوت الرعد منخفض التنين لقد فتحت لنا ابواب السماء الارصاد صوت المطر العاصفه الترابيه صوت الرعد منخفض التنين
affected_individuals_and_help	مبتدا اسكندريه العاصفه الترابيه صوت المطر صوت لرعد منخفض التنين مبتدا مصرع طفل واصابه وانهيار منزلين ومسجد وحرائق الطقس السيئ يضرب مصر اسكندريه العاصفه الترابيه صوت المطر صوت لرعد منخفض التنين
caution_advice_and_crisis_updates	مبتدا اسكندريه العاصفه الترابيه صوت المطر صوت لرعد منخفض التنين مبتدا مصرع طفل واصابه وانهيار منزلين ومسجد وحرائق الطقس السيئ يضرب مصر اسكندريه العاصفه الترابيه صوت المطر صوت لرعد منخفض التنين
infrastructure_and_utilities_damage	مبتدا اسكندريه العاصفه الترابيه صوت المطر صوت لرعد منخفض التنين مبتدا مصرع طفل واصابه وانهيار منزلين ومسجد وحرائق الطقس السيئ يضرب مصر اسكندريه العاصفه الترابيه صوت المطر صوت لرعد منخفض التنين
caution_advice_and_crisis_updates	الزهري للمعلومات تحذير هام جدا وعاجل عن الارصاد الجويه
irrelevant	اجمل حاجه بعملها دلوقتي اني اقعد في البلكونه اتفرج علي المطر واشرب القهوه علي صوت الرعد وشكل المطر
caution_advice_and_crisis_updates	العاصفه الترابيه منخفض التنين صوت الرعد صوت الهوا عاجل السيطره علي حرائق في الزراعات نتيجه الطقس السيء بنجع حمادي شاهد العاصفه الترابيه منخفض التنين صوت الرعد صوت الهوا
caution_advice_and_crisis_updates	الاثار اقبال كثيف من السائحين علي زياره المواقع الاثريه بمصر رغم سوء الطقس قال الدكتور مصطفي وزيري الامين العام للمجلس الاعلي للاثار انه رغم سوء الاحوال الجويه وتحذيرات الارصاد الجويه الا ان السائحين والزائرين توافدوا باعداد كبيره الي المواقع الا
caution_advice_and_crisis_updates	البلد اليوم الارصاد الجويه في استديو البلد اليوم مع ديالا حسن وتفاصيل منخفض التنين والتحذيرات حوله
caution_advice_and_crisis_updates	العاصفه الترابيه القاهره الارصاد الارصاد الجويه لا داعي للهلع خليك بالبيت استخدم مصابيح الضباب اثناء السير خاصه اذا اضطررت الي السير باكرا علي الطرق السريعه وحاول اللجوء الي استخدام اضواء الانتظار لتنبيه من خلفك اثناء السير في المطر الشديد العاصفه الترابيه القاهره الارصاد الارصاد الجويه لا داعي للهلع خليك بالبيت
caution_advice_and_crisis_updates	هيئه الارصاد الجويه العاصفه لم تبدا حتي الان وستكون البدايه بعد الساعه وعلي المواطنيين عدم النزول من منازلهم
caution_advice_and_crisis_updates	بوابه الوفد العاصفه الترابيه لا داعي للهلع بوابه الوفد فيديو نصائح المرور لتفادي حوادث الطرق خلال الامطار العاصفه الترابيه علي صوت الرعد لا داعي للهلع الارصاد الجويه صوت البرق صوت رعد صوت الهوا
caution_advice_and_crisis_updates	خبر عاجل الارصاد تعلن موعد التحسن والاستقرار في الاحوال الجويه وعوده د عبر
affected_individuals_and_help	منخفض التنين مصر الارصاد الجويه مصرع طفل واصابه اخرين بعد انهيار منزلهم بقنا مصرع فني كهرباء بالوادي الجديد اثناء اصلاحه لعطل كهربي سقوط شاب في السويس من الدور السادس انقلاب سياره مواطن في ترعه بمحافظه قنا المصدر الوطن منخفض التنين مصر الارصاد الجويه
infrastructure_and_utilities_damage	كهربا منخفض التنين مصر خليك بالبيت العاصفه الترابيه كهربا قاطعه في حدائق اكتوبر من ساعه ١٢ ٤٥ظ لحد دلوقتي منخفض التنين مصر خليك بالبيت العاصفه الترابيه
irrelevant	فان تقسيم ابناء شعبنا اليمني العظيم من اجل تاييد قيادات حكم السلطه في الداخل والخارج هو المشروع الذي نواجهها في المعركه الاخيره وليس الدمار والخراب في البنيه التحتيه لدوله الجمهوريه اليمنيه ومؤسسات الدوله
opinions_and_criticism	شكرا يا مصر عاليوم الجميل ده لا كهرباء ولا مياه والشوارع غرقانه والبلاعات مسدوده والبيوت بتنهار ومفيش بنيه تحتيه بجنيه والناس بتتكهرب وبتموت فالشارع والطرق بتنهار بس تمام كملوا بناء طرق وكباري بمعايير جوده وامان صفر واهملوا في البنيه التحتيه كمان وكمان حسبنا الله ونعم الوكيل
infrastructure_and_utilities_damage	اللي لسه عندهم مياه في الحنفيه يستعدوا عشان غالبا المياه هتقطع عند الاغلبيه العظمي طبعا البعض بيتسائل ايه علاقه قطع المياه بالمطر والجواب باختصار هو انهم بيقطعوا المياه عشان يخصصوا خطوط الصرف لمياه الامطار بس وصرف البيوت ميزاحمش صرف المطر فشبكه الصرف تقع هي كمان
opinions_and_criticism	عايز اقول ان يكاد يكون دي المره الاولي في حياتي الي اشوف فيها الارصاد الجويه تقول حاجه وتحصل فعلا
opinions_and_criticism	مهازل البنيه التحتيه تستمر و تظهر في كل ركن من شوارع القاهره من شرقها لغربها من شوارع غارقه و ماسات كهربائيه حتي المدن الجديده لم يكن لها نصيب في التصريف الامن و الطبيعي لمياه الامطار
caution_advice_and_crisis_updates	الجزار في الشارع لمتابعه سحب مياه الامطار من المحاور والطرق بمدينه القاهره الجديده
infrastructure_and_utilities_damage	الجزار في الشارع لمتابعه سحب مياه الامطار من المحاور والطرق بمدينه القاهره الجديده
infrastructure_and_utilities_damage	المياه قاطعه لتقليل الضغط ع الصرف الصحي واستخدامه في صرف مياه الامطار لانها لا تتحمل الضغط للاثنين
opinions_and_criticism	عاصفه التنين النيل رجع عند الهرم زي ايام الفراعنه عاصفه التنين
caution_advice_and_crisis_updates	وزاره الاتصالات الارصاد الجويه سوء الاحوال الجويه الطقس وزاره الاتصالات تطالب المواطنين الابتعاد عن ابراج المحمول وكبائن التليفون الارصاد الجويه سوء الاحوال الجويه الطقس
caution_advice_and_crisis_updates	الارصاد الجويه يرجي الالتزام بالمنازل حافظا علي سلامتكم المصريين
opinions_and_criticism	منخفض التنين عاصفه التنين المصريون تحت العاصفه تساووا كاسنان المشط منخفض التنين عاصفه التنين
infrastructure_and_utilities_damage	مصر بتغرق انقطاع الكهرباء كهرباء مصر عاصفه التنين مصر بتغرق انقطاع الكهرباء مستمر منذ ١٤ ساعه متواصله والامر قابل للزياده ولا يوجد ارقام تعمل لشكاوي الكهرباء اين استعدات الوزاره كهرباء مصر عاصفه التنين
caution_advice_and_crisis_updates	مصر منخفض التنين الارصاد الجويه ايقاف كافه الرحلات علي كافه خطوط السكك الحديديه؛ نظرا لسوء الاحوال الجويه وحفاظا علي ارواح الركاب وذلك بعد حادثه تصادم قطار رقم ٩٨٩ بمؤخره قطار ٩٩١ بخط الصعيد بين امبابه ورمسيس المصدر مصراوي مصر منخفض التنين الارصاد الجويه
opinions_and_criticism	ودي هاتبقي اول مره فالتاريخ الارصاد الجويه المصريه تقول حاجه وتحصل
caution_advice_and_crisis_updates	عاجل العاصفه الترابيه منخفض التنين احمي نفسك احمي بلدك صوت المطر عاجل تحذير من الاتصالات للمواطنين ابتعدوا عن ابراج المحمول العاصفه الترابيه الارصاد الجويه منخفض التنين صوت الرعد احمي نفسك احمي بلدك صوت المطر
caution_advice_and_crisis_updates	مصر صحيفه الخليج عاصفه غير مسبوقه تضرب مصر وتتسبب في تجمعات مياه الامطار في العديد من الشوارع والميادين صحيفه الخليج
infrastructure_and_utilities_damage	مصر صحيفه الخليج عاصفه غير مسبوقه تضرب مصر وتتسبب في تجمعات مياه الامطار في العديد من الشوارع والميادين صحيفه الخليج
opinions_and_criticism	مشكله التجمع مش في الصرف او البنيه التحتيه ليها المشكله الحقيقيه ليها انها اتعملت في مجري فيضان امطار جبال البحر الاحمر كان المفروض الخل اما اختيار مكان تاني او تحويل مجري الفيضانات دي او عمل سدود صغيره لحجز المياه دي والاستفاده منها
caution_advice_and_crisis_updates	عاجل السكه الحديد الطقس الارصاد الجويه عاجل السكه الحديد تعلن ايقاف حركه القطارات علي مستوي الجمهوريه بسبب الطقس الارصاد الجويه سوء الاحوال الجويه
opinions_and_criticism	شكرا هيئه الارصاد الجويه متي سنري خروج قرار تاجيل مباراه السبت بين الاهلي وانبي لا تدريبات ولا ملاعب تصلح لاقامه المباراه منتظرين ردكم اطال الله عمركم شكرا هيئه الارصاد الجويه
irrelevant	كريستيانو رونالدو منخفض التنين صوت الرعد كورونا الجديد عاصفه ترابيه اللاعب البرتغالي كريستيانو رونالدو لاعب يوفنتوس يدخل الحجر الصحي منخفض التنين صوت الرعد كورونا الجديد عاصفه ترابيه
caution_advice_and_crisis_updates	شير ضروري جدا في وقت زي ده ا جماعه من اجل وجه رب العالمين ابلاغ عن تجمعات مياه الامطار تليفون الخط الساخن للقاهره غرفه عمليات محافظه القاهره غرفه عمليات حي المطريه غرفه عمليات حي المرج رتويت
caution_advice_and_crisis_updates	امبابه رمسيس القاهره الان لميس الحديدي منخفض التنين صوت الرعد الارصاد الجويه العاصفه الترابيه تصادم قطاري ركاب بخط الصعيد بين امبابه و رمسيس ووقوع اصابات القاهره الان لميس الحديدي منخفض التنين صوت الرعد الارصاد الجويه العاصفه الترابيه
caution_advice_and_crisis_updates	احمي نفسك احمي بلدك محافظ الجيزه معده لشفط مياه الامطار والغاء الاجازات احمي نفسك احمي بلدك
infrastructure_and_utilities_damage	احمي نفسك احمي بلدك محافظ الجيزه معده لشفط مياه الامطار والغاء الاجازات احمي نفسك احمي بلدك
affected_individuals_and_help	العاصفه الترابيه منخفض التنين احمي نفسك احمي بلدك صوت المطر وفاه فني كهرباء بالخارجه اثناء تاديه عمله بسبب الطقس السيئ العاصفه الترابيه الارصاد الجويه منخفض التنين صوت الرعد احمي نفسك احمي بلدك صوت المطر
affected_individuals_and_help	عاصفه التنين تماس كهربائي في التجمع الخامس في التجمع قبل قليل عاصفه التنين
irrelevant	في قلبي امطار ايضا لا تشير اليها الارصاد الجويه
infrastructure_and_utilities_damage	وزير الاسكان الصرف الصحي سوء الاحوال الجويه الطقس الارصاد الجويه وزير الاسكان الامطار المتساقطه تتجاوز الطاقه الاستيعابيه لشبكات الصرف الصحي سوء الاحوال الجويه الطقس الارصاد الجويه
caution_advice_and_crisis_updates	عاصفه التنين خسائر عاصفه التنين اصطدام قطرين في امبابه واحد جي من اسوان والتاني راجع سوهاج عايزه افهم مش المفروض كانوا يقفوا حركه القطارات علشان في عاصفه ويعني ايه اصلا قطرين يدخلوا فبعض يعني القطر مافيهوش مساحات ازاز ومش شايف من المطر ولا حد زنق عليه ولا البعيد بلاستك والهوا رماه
opinions_and_criticism	عاصفه التنين خسائر عاصفه التنين اصطدام قطرين في امبابه واحد جي من اسوان والتاني راجع سوهاج عايزه افهم مش المفروض كانوا يقفوا حركه القطارات علشان في عاصفه ويعني ايه اصلا قطرين يدخلوا فبعض يعني القطر مافيهوش مساحات ازاز ومش شايف من المطر ولا حد زنق عليه ولا البعيد بلاستك والهوا رماه
caution_advice_and_crisis_updates	عاصفه التنين منخفض التنين الاقصر شاهد اكثر الاخبار متابعه اليوم عاصفه التنين تجتاح الاقصر وتغلق المطار والطرق الرئيسيه عاصفه التنين منخفض التنين الاقصر
infrastructure_and_utilities_damage	عاصفه التنين منخفض التنين الاقصر شاهد اكثر الاخبار متابعه اليوم عاصفه التنين تجتاح الاقصر وتغلق المطار والطرق الرئيسيه عاصفه التنين منخفض التنين الاقصر
opinions_and_criticism	الفين سلام وتحيه ع جمال البنيه التحتيه
caution_advice_and_crisis_updates	عاصفه التنين تضرب مصر وعدد من البلاد العربيه وخبراء الارصاد الجويه يحذرون
caution_advice_and_crisis_updates	منخفض التنين انشروا الارقام ديه في كل الجروبات لعلها تكون مساعده لاحد من المتضررين من الامطار كان الله في عون العبد ماكان في عون اخيه للابلاغ عن تجمعات مياه الامطار تليفون الخط الساخن للقاهره غرفه عمليات محافظه القاهره منخفض التنين
caution_advice_and_crisis_updates	العاصفه الترابيه منخفض التنين احمي نفسك احمي بلدك صوت المطر صور الطقس السيئ يضرب شواطئ الغردقه العاصفه الترابيه الارصاد الجويه منخفض التنين صوت الرعد احمي نفسك احمي بلدك صوت المطر
caution_advice_and_crisis_updates	صوت الرعد صوت البرق العاصفه الترابيه عاجل السكك الحديديه تعلن ايقاف الرحلات بسبب الطقس السيئ صوت الرعد صوت البرق العاصفه الترابيه الارصاد الجويه
emotional_support_and_prayers	عاصفه امطار تبوك العاصفه الترابيه تعليم سيول صحه كلمه عاصفه التنين عاصفه اللهم اني اسْالك خيْرها وخيْر ما فيها وخيْر ما ارْسلتْ به واعوذ بك منْ شرها وشر ما فيها وشر ما ارْسلتْ به امطار تبوك العاصفه الترابيه تعليم سيول صحه كلمه عاصفه التنين
affected_individuals_and_help	نجع حمادي عاصفه التنين منخفض التنين صوت الرعد كورونا الجديد عاصفه ترابيه اهالي نجع حمادي يواحهون الاخطر الاكبر بسبب عاصفه التنين وسقوط مصاب حتي الان منخفض التنين صوت الرعد كورونا الجديد عاصفه ترابيه
opinions_and_criticism	من مكتسبات اليوم هو اكتشاف التوصيف المناسب لحالتي المزاجيه انها تشبه الي حد كبير البنيه التحتيه ل مصر
infrastructure_and_utilities_damage	شرم الشيخ القاهره الان لميس الحديدي منخفض التنين صوت الرعد الارصاد الجويه شرم الشيخ الان اغلاق طريق ابو زنيمه المتجه الي شرم الشيخ ارتفاع الطرق المغلقه لـ بسبب الطقس السيئ القاهره الان لميس الحديدي منخفض التنين صوت الرعد الارصاد الجويه
emotional_support_and_prayers	العاصفه الترابيه اللهم احفظ مصر العاصفه الترابيه
emotional_support_and_prayers	منخفض التنين العاصفه الترابيه مصر بتغرق سترك ولطفك ورحمتك علينا يا ارحم الراحمين منخفض التنين العاصفه الترابيه مصر بتغرق
caution_advice_and_crisis_updates	للابلاغ عن تجمعات مياه الامطار تليفون الخط الساخن للقاهره غرفه عمليات محافظه القاهره غرفه عمليات حي البساتين غرفه عمليات حي المعادي
affected_individuals_and_help	عاصفه التنين مصر جنوبيه مصرع اثنين واصابه في اول حصيله عاصفه التنين تضرب مصر وتخلف اضرارا بالغه جنوبيه
emotional_support_and_prayers	مصر العاصفه الترابيه اللهم احفظ مصر واهلها الطيبين من كل سوء العاصفه الترابيه عواصف وامطار غزيره تجتاح مصر اللهم احفظها بالصالحين والمصلحين فيها ولا تؤاخذها بفعل المفسدين والظالمين
opinions_and_criticism	اكتر حاجه بتميز مصر عن العالم البنيه التحتيه فعلا
emotional_support_and_prayers	مصر مطر مصر العاصفه الترابيه نحتاج الي دعاء الصالحين ان يحفظ الله مصر واهلها من كل سوء وان يجعل هذا المطر خير اللهم حوالينا ولا علينا اللهم علي الاكام والظراب والاوديه ومنابت الشجر مطر مصر العاصفه الترابيه
infrastructure_and_utilities_damage	اعصار التنين العاصفه الترابيه مصر وادي الكهربا قطعت والميه قطعت والاسانسير قطع والنت قطعت والتلاجه قطعت والسخان قطع والمايكروويف قطع ومالحقتش اعمل ساندوتش الجبنه السايحه اعصار التنين العاصفه الترابيه مصر
caution_advice_and_crisis_updates	عاجل العاصفه الترابيه مصر عاجل اصطدام قطار قادم من اسوان بقطار القادم من سوهاج في منطقه امبابه وانباء عن كثره في الضحايا والمصابين نسال الله ان يحفظ مصر وشعبها العاصفه الترابيه مصر
emotional_support_and_prayers	عاجل العاصفه الترابيه مصر عاجل اصطدام قطار قادم من اسوان بقطار القادم من سوهاج في منطقه امبابه وانباء عن كثره في الضحايا والمصابين نسال الله ان يحفظ مصر وشعبها العاصفه الترابيه مصر
caution_advice_and_crisis_updates	صوت الرعد صوت البرق العاصفه الترابيه الوزراء يحذر المواطنين اتركوا الجهات المعنيه تتعامل مع الامطار صوت الرعد صوت البرق العاصفه الترابيه الارصاد الجويه
affected_individuals_and_help	عاصفه التنين مصرع اثنين واصابه في اول حصيله عاصفه التنين تضرب مصر وتخلف اضرارا بالغه
opinions_and_criticism	البنيه التحتيه في مصر اخطر من الكورونا
emotional_support_and_prayers	العاصفه الترابيه اللهم احفظ مصر واهلها من كل مكروه وسوء العاصفه الترابيه
affected_individuals_and_help	منخفض التنين منخفض التنين سائق ترله يستغيث من الغرق تعطلت سيارته علي طريق السخنه في اتجاه السويس الاقليمي قبل كارته حسن علام مياه الامطار المتراكمه تكاد تخفي الترله تماما من يستطيع مساعدته هذه ارقامه للاتصال به رجاءا ريتويت بكثافه لمساعده السائق وانقاذه
opinions_and_criticism	انا مش عارف اشوف منظر الطرق وعدم استيعابها للمايه وغياب سبل صرف مياه الامطار غير فساد قديم وبيطفح علي البلد الوقت خاصه بعد انتشار صور للعاصمه الجديده وكانها برا حدود البلد
irrelevant	اعصار مين احنا المصريين سلبوا طمانينه قلبه كل شيء اصبح يرعبه حتي طرق الباب اعصار مين احنا المصريين
caution_advice_and_crisis_updates	السوسنه اخبار الاردن عاصفه التنين العاصفه الترابيه تحذير للاردنيين من الخروج الليله الا للضروره السوسنه اخبار الاردن عاصفه التنين العاصفه الترابيه
affected_individuals_and_help	عاصفه التنين عااجل اصطدام قطار القادم من اسوان الي اسكندريه بقطار القادم من سوهاج في منطقه امبابه وانباء عن كثره في الضحايا والمصابين عاصفه التنين
caution_advice_and_crisis_updates	عاصفه التنين عااجل اصطدام قطار القادم من اسوان الي اسكندريه بقطار القادم من سوهاج في منطقه امبابه وانباء عن كثره في الضحايا والمصابين عاصفه التنين
caution_advice_and_crisis_updates	ريتويت منخفض التنين محاصر او عطلان بعربيتك في شوارع التجمع الخامس بسبب الامطار اتصل علي احد افراد فرقه انقاذ رنجلر ريتويت منخفض التنين الامطار
affected_individuals_and_help	مصر منخفض التنين القاهره الان طقس العالم
infrastructure_and_utilities_damage	مصر منخفض التنين القاهره الان طقس العالم
opinions_and_criticism	منخفض التنين الكهرباء والمياه قطعت في اغلب الاماكن وانقطعت الشبكات والواي فاي في اماكن كتير الله يستر ويعديها علي خير منخفض التنين
affected_individuals_and_help	منخفض التنين انا لله وانا اليه راجعون ماس كهربائي يتسبب في وفاه شخصين اعلي دائري وصله المريوطيه العربيه عطلت نزلوا يشوفوها اتكهربوا وماتوا منخفض التنين
emotional_support_and_prayers	اعصار مين احنا المصريين مصر اعصار مين احنا المصريين اللهم احفظ مصر واهلها من كل شر
caution_advice_and_crisis_updates	احمي نفسك احمي بلدك منخفض التنين خليك بالبيت استجابه لاستغاثه الاهالي الاطفاء تشارك في سحب مياه الامطار بالدقهليه احمي نفسك احمي بلدك منخفض التنين خليك بالبيت
emotional_support_and_prayers	عاصفه التنين العاصفه الترابيه في قمه عاصفه التنين تذكرت كل الذين اضطرتهم الظروف لان يكونوا علي طرق السفر كل من اصيب بازمه مرضيه مفاجئه ولازم يروح المستشفي كل من مات ولازم يتم دفنه ودعوت لهم اللهم رحماك بنا وبهم العاصفه الترابيه
opinions_and_criticism	تعرف احنا لو الشعب دا كان درس دين في المدرسه مكانش هيبقي في المشاكل دي تعرف ان اغلب البلاد ع نهر النيل وع ترع ومصارف وفي شبكات صرف صحي بس للاسف كل ميلان الطرق والتجمعات عكس اتجاه التصريف ودا بسب قله الضمير عندنا كلنا كشعب من مهندس طريق لمقاول لعمال لكل واحد بيقول نفسي بس
opinions_and_criticism	مصر متستحملش ياهندسه البنيه التحتيه ضايعه خالص والطرق كلها بتتشق لوحدها
affected_individuals_and_help	العاصفه الترابيه مصر ام الوباء حادث قطارين بين امبابه ورمسيس وهبوط في الطريق وفاه اشخاص منهم اطفال في محافظه قنا المشكله في ده كلوا مش ان العاصفه شديده ولا ان ربنا غضبان علينا المشكله ان احنا في بلد جاهله مش عارفين ان البساطه واستخدام العقل احسن حل العاصفه الترابيه مصر ام الوباء
infrastructure_and_utilities_damage	العاصفه الترابيه مصر ام الوباء حادث قطارين بين امبابه ورمسيس وهبوط في الطريق وفاه اشخاص منهم اطفال في محافظه قنا المشكله في ده كلوا مش ان العاصفه شديده ولا ان ربنا غضبان علينا المشكله ان احنا في بلد جاهله مش عارفين ان البساطه واستخدام العقل احسن حل العاصفه الترابيه مصر ام الوباء
opinions_and_criticism	العاصفه الترابيه مصر ام الوباء حادث قطارين بين امبابه ورمسيس وهبوط في الطريق وفاه اشخاص منهم اطفال في محافظه قنا المشكله في ده كلوا مش ان العاصفه شديده ولا ان ربنا غضبان علينا المشكله ان احنا في بلد جاهله مش عارفين ان البساطه واستخدام العقل احسن حل العاصفه الترابيه مصر ام الوباء
irrelevant	اعصار مين احنا المصريين قال الامام ابن القيم رحمه الله اذا تاملت حال اكثر الناس وجدتهم ينظرون في حقهم علي الله ولا ينظرون في حق الله عليهم؛ ومن هاهنا انقطعوا عن الله وحجبت قلوبهم عن معرفته ومحبته والشوق الي لقائه والتنعم بذكره وهذا غايه جهل الانسان بربه وبنفسه اعصار مين احنا المصريين
caution_advice_and_crisis_updates	السوسنه اخبار الاردن منخفض التنين العاصفه الترابيه عاجل كشف ذروه المنخفض الجوي وتحذيرات السوسنه اخبار الاردن منخفض التنين العاصفه الترابيه
opinions_and_criticism	الناس اللي مش عاجبها البنيه التحتيه وشبكات الصرف واحوال الطرق في مصر مع الشتا ايه يا جماعه مش دي تركه الراجل اللي له ما له وكنتم بتعيطوا عليه من يومين
emotional_support_and_prayers	طقس مصر التنين مصر بتغرق عاصفه التنين عاصفه القرن اللهم احفظ مصر واهلها من كل مكروه طقس مصر التنين مصر بتغرق عاصفه التنين عاصفه القرن
irrelevant	العاصفه الترابيه الكويت كورونا كورونا في الكويت الكويت تحارب كورونا نحن امام فرصه لم تتكرر منذ عاما لاصلاح التركيبه السكانيه وبالتالي اصلاح كل القضايا الخدميه والتنمويه المرتبطه بزياده الكثافه السكانيه علي النواب والنشطاء والمغردين المطالبه باستثمار هذه الفرصه العاصفه الترابيه الكويت كورونا كورونا في الكويت الكويت تحارب كورونا
infrastructure_and_utilities_damage	اطلقوا سراح المعتقلين كورونا هبوط ارضي بمحور يوليه بعمق متر وطول متر هذه هي شبكه الطرق التي بناها الجيش وشركاته الغارقه في الفساد والتربح الحرام طرق بمواصفات الاسفلت التي يذوب في مياه الامطار المهم تدفع الكارته وتنتعش الجبايه علي الطرق اطلقوا سراح المعتقلين كورونا
opinions_and_criticism	اطلقوا سراح المعتقلين كورونا هبوط ارضي بمحور يوليه بعمق متر وطول متر هذه هي شبكه الطرق التي بناها الجيش وشركاته الغارقه في الفساد والتربح الحرام طرق بمواصفات الاسفلت التي يذوب في مياه الامطار المهم تدفع الكارته وتنتعش الجبايه علي الطرق اطلقوا سراح المعتقلين كورونا
caution_advice_and_crisis_updates	مصر مصر الارصاد الجويه رواد مصر اللهم احفظ مصر و شعب مصر نرجو من الجميع الالتزام بتوجيهات الارصاد الجويه رواد مصر
emotional_support_and_prayers	مصر مصر الارصاد الجويه رواد مصر اللهم احفظ مصر و شعب مصر نرجو من الجميع الالتزام بتوجيهات الارصاد الجويه رواد مصر
emotional_support_and_prayers	امطار مصر عاصفه التنين حفظ الله مصر وشعبها من كل مكروه امطار مصر عاصفه التنين
opinions_and_criticism	اهي فلوس العاصمه الاداريه كانت كفيله بتحسين البنيه التحتيه لمصر كلها
irrelevant	عاصفه التنين تحس ان دي بنت عم ياجوج وماجوج عاصفه التنين
opinions_and_criticism	اومال فين فلوس الضرائب و الرسوم و كارتات عالطرق اللي انتوا واخدينها مننا علشان تصحلوا بيها البنيه التحتيه بتاع البلد انتوا مش قلتوا اشربوا بيها بيبس
opinions_and_criticism	عاصفه التنين عامل كهرباء يموت لاعاده النور للناس وعمال نظافه يواجهون المياه بالمكانس وعساكر مرور يعملون تحت المطر وسائقون تفرغوا لنقل العالقين عالطرق ابطال في وجه التنين نواجه الكوارث بطرق بدائيه عاصفه التنين
irrelevant	تهاني المطيري العاصفه الترابيه منخفض التنين خليك بالبيت عروض بوربوينت ملخصـــات بحوث حل الواجبات باسعار رمزيه دراستك معنا اسهل تهاني المطيري العاصفه الترابيه منخفض التنين خليك بالبيت
caution_advice_and_crisis_updates	مصر العربيه عاصفه التنين اسرائيل مصر مصر العربيه قال موقع ماكور ريشون العبري انه من المتوقع ان تصل عاصفه التنين الي اسرائيل مساء اليوم الخميس قادمه من مصر ومصحوبه برياح قويه للغايه وكميات غير مسبوقه من الامطار للتفاصيل
opinions_and_criticism	اين البنيه التحتيه انا لا اراها يا عم احنا عندنا اكبر واحسن شبكه طرق
emotional_support_and_prayers	منخفض التنين اللهم احفظ اهل مصر منخفض التنين
irrelevant	خليك بالبيت جده الان كورونا العاصفه الترابيه عظيمه يا مصر مصر تعلن شفاء حاله من اصل مصاب بفايروس كورونا الجديد خليك بالبيت جده الان كورونا العاصفه الترابيه عظيمه يا مصر
caution_advice_and_crisis_updates	عاجل مجلس الوزراء منخفض التنين تحذير عاجل من مجلس الوزراء بسبب سوء الطقس لا تنزلوا الشوارع منخفض التنين
opinions_and_criticism	محدش هيتكلم طبعا في التلفزيون عن الناس اللي ماتت بسبب اهمال المسئولين واتكهربوا ولا ان البنيه التحتيه للبلد واقعه ولا ان شبكه الطرق اللي صدعونا بيها طلعت بايظه ولا ان السكه الحديد كل يوم حادثه والناس بتموت عشان متصلحتش محدش هيتكلم ان ارخص حاجه في مصر هي ارواح الناس
infrastructure_and_utilities_damage	مصر منخفض التنين طقس العالم انهيارات ارضيه بسبب الامطار الغزيره اليوم في مصر منخفض التنين طقس العالم
caution_advice_and_crisis_updates	هيئه الارصاد الجويه تحذر الساده المواطنيين من النزول للشوارع نظرا لحاله الطقس السيئه الفلاحين
caution_advice_and_crisis_updates	الارصاد الجويه يرجي الالتزام بالتواجد في المنازل حفاظا علي سلامتكم المصريين
emotional_support_and_prayers	التجمع الخامس منخفض التنين هي دي مصر وشعبها شيم الرجال من طبعها في وقت الازمات ايد واحده حفظ الله مصر وشعبها التجمع الخامس منخفض التنين
opinions_and_criticism	عندنا في مصر امطار متواصله وتحذر هيئه الارصاد الجويه من الرياح والرعد والبرق بالاضافه الي تحذير وزاره الصحه من فيرس كوروناولكن الناس لاتسال ولا تهتم لذلك وتقيم الافراح في الشوارع
emotional_support_and_prayers	مصر العاصفه الترابيه ادعوا لـ مصر عندهم العاصفه الترابيه الي يوم غد اللهم احفظهم بحفظك و ابعد عنا وعنهم كل شر وسوء
emotional_support_and_prayers	مصر عاصفه التنين اللهم احفظ مصر ومن فيها عاصفه التنين
irrelevant	بلاك بورد الخميس الونيس الامارات هند المالكي عاصفه التنين عروض بوربوينت ملخصـــات بحوث حل الواجبات باسعار رمزيه دراستك معنا اسهل بلاك بورد الخميس الونيس الامارات هند المالكي عاصفه التنين
emotional_support_and_prayers	مصر الارصاد عاصفه التنين ربنا يحمي ويحفظ مصر و شعبها من اي شر مصر الارصاد عاصفه التنين
affected_individuals_and_help	مصر منخفض التنين بوابه الاخبار مصر وفاه طفل واصابه اخرون في حوادث انهيار منازل بفعل قوه الرياح منخفض التنين بوابه الاخبار
caution_advice_and_crisis_updates	الارصاد العاصفه الترابيه منخفض التنين مصر الارصاد نشاط قوي للرياح يصل لدرجه العاصفه العاصفه الترابيه منخفض التنين اللهم احفظ مصر ام الدنيا
emotional_support_and_prayers	الارصاد العاصفه الترابيه منخفض التنين مصر الارصاد نشاط قوي للرياح يصل لدرجه العاصفه العاصفه الترابيه منخفض التنين اللهم احفظ مصر ام الدنيا
opinions_and_criticism	كان جايلي مره عريس من التجمع وكل ما الدنيا تشتي اقول لامي كنتي عايزاني اغرق هناك وتضحي بيا البنيه التحتيه حاجه ماشاء الله يا ببلاوي زي الزفت ربنا يكون في عون الناس هناك
irrelevant	منخفض التنين بين وجبه الفول واوردر ال في ناس طالع عين اهلها فقوم اسلق بيضه ومطلعش عين الناس منخفض التنين
irrelevant	يا جماعه الجو ده عاجبني اوي و صوت الرعد تحفه
opinions_and_criticism	كل دي سرقه في البنيه التحتيه بتاعه البلد
opinions_and_criticism	الامطار المره دي اكثر فمصر كلها غرقت في المياه واضح ان مش التجمع ومصر الجديده بس اللي فيهم مشكله في البنيه التحتيه والصرف الصحي
affected_individuals_and_help	العاصفه الترابيه منخفض التنين سقوط برجا كهربيا وفصل التيار عن مناطق بالوادي الجديده بسبب العاصفه الترابيه مصرع طفل واصابه وانهيار منزلين ومسجد وسقوط عمود كهرباومئذنتين وحرائق الطقس السيئ يضرب مصر منخفض التنين
caution_advice_and_crisis_updates	العاصفه الترابيه منخفض التنين سقوط برجا كهربيا وفصل التيار عن مناطق بالوادي الجديده بسبب العاصفه الترابيه مصرع طفل واصابه وانهيار منزلين ومسجد وسقوط عمود كهرباومئذنتين وحرائق الطقس السيئ يضرب مصر منخفض التنين
infrastructure_and_utilities_damage	العاصفه الترابيه منخفض التنين سقوط برجا كهربيا وفصل التيار عن مناطق بالوادي الجديده بسبب العاصفه الترابيه مصرع طفل واصابه وانهيار منزلين ومسجد وسقوط عمود كهرباومئذنتين وحرائق الطقس السيئ يضرب مصر منخفض التنين
opinions_and_criticism	العاصفه الترابيه منخفض التنين بندفع ضرائب حتي هلي الهواء وقيمه مضافه حتي علي الكلام وبالرغم من ذلك كل الطرق عليها كارته وكل المستشفيات بدون علاج ولا تقدم لنا حكومه بلحه المحتله خدمه الا باضعاف اثمانها وبالرغم من ذلك صفر في البنيه التحتيه وصفر اكبر في كل حاجه حكومه احتلال قذره العاصفه الترابيه منخفض التنين
affected_individuals_and_help	القاهره عاصفه التنين القاهره ضحايا عاصفه التنين مصرع طفل واصابه اخرين وانهيار مسجد ومنزلين
infrastructure_and_utilities_damage	القاهره عاصفه التنين القاهره ضحايا عاصفه التنين مصرع طفل واصابه اخرين وانهيار مسجد ومنزلين
caution_advice_and_crisis_updates	العاصفه الترابيه بسبب العاصفه الترابيه وانعدام الرؤيه المرور تغلق عده طرق منها طريق الواحات البحريه الفرافره في الاتجاهين طريق اسيوط الخارجه في الاتجاهين طريق باريس الخارجه طريق داخلي بطول كيلومترا في الاتجاهين وطريق اسوان ابوسمبل القاهره الان لميس الحديدي
infrastructure_and_utilities_damage	العاصفه الترابيه بسبب العاصفه الترابيه وانعدام الرؤيه المرور تغلق عده طرق منها طريق الواحات البحريه الفرافره في الاتجاهين طريق اسيوط الخارجه في الاتجاهين طريق باريس الخارجه طريق داخلي بطول كيلومترا في الاتجاهين وطريق اسوان ابوسمبل القاهره الان لميس الحديدي
caution_advice_and_crisis_updates	مصر هيئه الارصاد الجويه تحذير بعد قليل ستبدا ذروه حاله عدم الاستقرار الجوي الرجاء توخي الحيطه والحذر لان حاله عدم الاستقرار لا يستهان بها مصر
irrelevant	كورونا مصر الدقهليه المنصوره وفاه ثاني حاله بڤيروس كورونا في مصر لسيده تبلغ من عاما من محافظه الدقهليه استقبلتها مستشفي صدر المنصوره صباح امس الاربعاء وهي تعاني من التهاب رئوي حاد وتوفيت اليوم هل سيهتم احد ويعمل حجر لكل من تعامل مع هذه السيده منذ حملها للفيروس منذ اكثر من يوم اشك منخفض التنين
opinions_and_criticism	اصلا شبكه الصرف الصحي المفروض غير شبكه تصريف مياه الامطار بس لما اتسالو عن ليه مفيش شبكه منفصله للامطار قالو مفيش جدوي اقتصاديه لاننا بلد جاف كل فين وفين لما يحصل حاجه زي كدا يعني هما عارفين المفروض يحصل ايه والحل ازاي بس مكبرين دماغهم
opinions_and_criticism	ليه البنيه التحتيه صفر كدا و الاسم بنعملكم ف طرق و محاور و ان دا الانجاز الوحيد اللي ف البلد طب فين دا شويه شتا خربوا البلد احنا رايحين ع فين بجد و الله
emotional_support_and_prayers	العاصفه الترابيه العاصفه الترابيه اللهم احفظ مصر واهلها واجعلها امطار خيرا وبركه
irrelevant	عاجل وزاره الصحه كورونا منخفض التنين صوت الرعد العاصفه الترابيه كورونا الجديد فيروس كورونا بيان عاجل من وزاره الصحه عن نسبه الشفاء من كورونا وحاله الوفاه الجديده منخفض التنين صوت الرعد العاصفه الترابيه كورونا الجديد فيروس كورونا
opinions_and_criticism	حرفيا الناس مش محلقه علي البلد ومهما كان استعدادنا طالما البنيه التحتيه مش مستعده للتغير المناخي ده هايحصل تقصير في مناطق كتير مش فاهم اصلا ايه اللي بيخلي الناس تغامر وتنزل رغم التحذيرات
affected_individuals_and_help	عاصفه التنين انا لله وانا اليه راجعون ماس كهربائي يتسبب في وفاه شخصين اعلي دائري وصله المريوطيه العربيه عطلت نزلوا يشوفوها اتكهربوا وماتوا عاصفه التنين
affected_individuals_and_help	الاسكندريه منخفض التنين مساعدات عاجله واطعمه لمواطني الاسكندريه المتواجدين بالشوارع منخفض التنين
irrelevant	العاصفه الترابيه خليك بالبيت الداخليه قرار تعليق اقامه المناسبات في صالات الافراح والاستراحات وقاعات المناسبات والفنادق سيطبق اعتبارا من يوم غد الجمعه وتتولي امارات المناطق متابعه تطبيق القرار العاصفه الترابيه خليك بالبيت
infrastructure_and_utilities_damage	صدي البلد البلد منخفض التنين مشاهد ماساويه بسبب الطقس السيئ انقطاع الكهرباء والمياه عن قري القليوبيه الشوارع تتحول الي برك طين وغرق الانفاق والكباري صدي البلد البلد منخفض التنين
caution_advice_and_crisis_updates	شركه مياه الشرب تعلن البدء في ضخ المياه للمناطق التي قطعت عنها الخدمه اليوم بسبب موجه الامطار
infrastructure_and_utilities_damage	شركه مياه الشرب تعلن البدء في ضخ المياه للمناطق التي قطعت عنها الخدمه اليوم بسبب موجه الامطار
caution_advice_and_crisis_updates	منخفض التنين منخفض التنين شاهد بالتفاصيل خطوره منخفض التنين الذي سوف يضرب مصر ويضرب ست دول عربيه
irrelevant	الجمعه العاصفه الترابيه صلوا وسلموا علي نبينا وقدوتنا محمـد الجمعه العاصفه الترابيه
irrelevant	عاجل العاصفه الترابيه خرجوا المساجين عاجل وفاه سيده مصريه تبلغ من العمر سنه بفيروس الكورونا العاصفه الترابيه خرجوا المساجين
opinions_and_criticism	كان هيحصل ايه لو الفلوس دي اتصرفت علي البنيه التحتيه للبلد بدل اللي بيحصلنا ده يا ولاد الكلب يا مجرمين ان شاء الله يخسف بها الارض
irrelevant	مشاريع مصر مجدي يعقوب مشاريع مصر اطلاق اسم جراح القلب العالمي سير مجدي يعقوب علي اهم واكبر ميادين مدينه الشروق
irrelevant	اعصار مين احنا المصريين يلا كل واحد يحط نقطه وهوصف شخصيته اعصار مين احنا المصريين
opinions_and_criticism	عاصفه التنين بعيد عن السياسه والالش وضع البلد خطر جدا ولو هتتكرر العاصفه والامطار بالشكل ده يبقي فيه بلاد كثير هتضرر البنيه التحتيه زباله زباله والعماره في مصر والصعيد خاصه غير مؤهله لمثل الظروف دي البلد محتاجه اعاده تاهيل من تاني عاصفه التنين
irrelevant	سليماني صفقه القرن قابوس مبارك كورونا منظر الحرم منخفض التنين العاصفه الترابيه منخفض التنين خليك بالبيت نسال الله العفو والعافيه مقتل سليماني حرائق استراليا صفقه القرن وفاه قابوس و مبارك كورونا منظر الحرم منخفض التنين العاصفه الترابيه منخفض التنين خليك بالبيت ليس تشاؤم ولكن ذكري لمن كان له قلب او القي السمع وهو شهيد
caution_advice_and_crisis_updates	الارصاد الجويه ما تتعرض له مصر غدا الجمعه لم يحدث منذ عام ١٩٩٤ دي صور من كارثه ١٩٩٤ يا رب سلم والطف بنا
irrelevant	محرده مكرر العاصفه الترابيه منخفض التنين كورونا كل سنه مره انا مع فكره ان تناول العرق البلدي بشكل يومي يعتبر وقايه جيده ضد اي فايرس او عاصفه مش بس الكورونا وخصوصا اذا كانوا شغل محرده اي مابتتحرك من غرفتك ولابيشيلوك رجليك بيومين وعنفس الصفنه كاس الحجر الصحي البلدي مكرر العاصفه الترابيه منخفض التنين كورونا كل سنه مره
irrelevant	لا اله الا الله العظيم الحليم لا اله الا الله رب العرش العظيم لا اله الا الله رب السماوات ورب الارض ورب العرش الكريم العاصفه الترابيه
irrelevant	عاصفه التنين عاصفه التنين عاجل وحصري فقط لليوم السابع
emotional_support_and_prayers	العاصفه الترابيه العاصفه الجايه الــلهم ابســــط دفئ رحمتـــــــك علي عبـــــادك المستضعفين اللهم كن لهم خير حافظ واحفظهم بحفظك وانت خير الحافظين العاصفه الترابيه العاصفه الجايه
opinions_and_criticism	خليك بالبيت عاصفه التنين منخفض التنين تحيه للامدادات المعفنه كل شوي بتروح الكهربا حتي بالبيوت مش قادرين نتهني خليك بالبيت عاصفه التنين منخفض التنين
affected_individuals_and_help	عاجل المصريين عاصفه التنين عاجل لمن يتواجد بالقاهره مسجد الفتح في ميدان رمسيس فيه اكل وشرب ومبيت للمغتربين بالقاهره المصريين عاصفه التنين
irrelevant	الخالدي عنك الشرقه بني خالد الرياض الدمام الكويت العاصفه الترابيه عنك خوالد المهاشير الصبيح العماير العمور الدمام القطيف الحساء الخوالد الخوالد الخالدي عنك الشرقه بني خالد الرياض الدمام الكويت العاصفه الترابيه عنك خوالد المهاشير الصبيح العماير العمور الدمام القطيف الحساء
opinions_and_criticism	عشان كده عملوا اجازه اتعلموا من اخطاءهم وفضايحهم الموضوع مش خوفا علي سلامه المواطنين الموضوع تقليص فضايح البنيه التحتيه والدليل عدم تعليق الدراسه لكورونا
irrelevant	عاصفه التنين سياره ل لي عندي عل برندا لمين عاصفه التنين
irrelevant	العاصفه الترابيه منخفض التنين خليك بالبيت الخميس الونيس اللهم صل وسلم وبارك علي نبينا محمد وعلي اله وصحبه اجمعين العاصفه الترابيه منخفض التنين خليك بالبيت الخميس الونيس الجمعه الكهف كورونا كلنا متطوعين من اجل الكويت
opinions_and_criticism	اعصار مين احنا المصريين يخربيت الثقه الي معرفش منبعها دي دا اعصار اعمدا موش دش بيتكوا اتخلع وطرطش في وشك و هدومك اتبلت اعصار مين احنا المصريين
irrelevant	العاصفه الترابيه عاصفه التنين وانت طالع تشم هواء العاصفه الترابيه عاصفه التنين
irrelevant	اعصار مين احنا المصريين لما اتكلم مع حد وكل شويه يخليني اضحك اعصار مين احنا المصريين
caution_advice_and_crisis_updates	الارصاد الجويه سرعه الرياح غدا قد تتخطي كيلو متر في الساعه قالت الدكتوره ايمان شاكر وكيل مركز الاستشعار عن بعد بهيئه الارصاد الجويه ان سرعه الرياح غدا قد تصل الي كيلو متر في الساعه الواحده
caution_advice_and_crisis_updates	منخفض التنين تسبب في سيول وغرق مناطق في القاهره منخفض التنين يتجه نحو ثماني دول جديده في المنطقه
irrelevant	اعصار مين احنا المصريين خمسه كحكه بسكر اعصار مين احنا المصريين
irrelevant	عمان مسووليتنا كلنا عمان التوعيه مسووليتنا كلنا مقطع توعوي جميل جدا وهادف للاطفال مع الجميله خزامي والشخصيه المحبوبه حبوه ام يمعه حوار عن كورونا فيروس كورونا منخفض التنين
opinions_and_criticism
irrelevant	قطر العاصفه الترابيه هيئه كبار العلماء عيسي بن راشد قطر اشبه من يصلي السنه ويترك الفرض فتحت الطيران والشحن من والي ايران الموبؤه مع علمها بذلك والان تمثل علي شعبها بحلول ثانويه البلد يديرها اسرائيلي مسيحي اخر اهتمامه شعب قطر المسلم العاصفه الترابيه هيئه كبار العلماء عيسي بن راشد
irrelevant	اعصار مين احنا المصريين ايوه انا التلفان انا الخرفان تلاشوني اعصار مين احنا المصريين
opinions_and_criticism	عاصفه التنين اكو ناس تكول انه عاصفه التنين هو من شغل المشروع الامريكي وهو استخدام الطقس كسلاح الحمدلله الذي مدنا بعقول تكشف المؤامره اللهم مدد عاصفه التنين
emotional_support_and_prayers	تحيه اعزاز وتقدير لهيئه الارصاد الجويه المصريه
affected_individuals_and_help	اعصار مين احنا المصريين ماس كهربائي يتسبب في وفاه شخصين اعلي دائري وصله المريوطيه العربيه عطلت نزلوا يشوفوها اتكهربوا ياريت الناس تخلي بالها اعصار مين احنا المصريين
caution_advice_and_crisis_updates	اعصار مين احنا المصريين ماس كهربائي يتسبب في وفاه شخصين اعلي دائري وصله المريوطيه العربيه عطلت نزلوا يشوفوها اتكهربوا ياريت الناس تخلي بالها اعصار مين احنا المصريين
emotional_support_and_prayers	ارحموا ترحموا مصر العاصفه الترابيه يارب ارحم كل الناس و الكائنات الحيه اللي لا حول لها و لا قوه اللي في الشارع و ملهاش مكان تروح فيه من فضلكم لو لقيتم كلب او قطه مستخبين في منور او في عمارتكم او في اي مكان هما واخدينه ماوي
opinions_and_criticism	عمري م هنسي لما اتقال ان الحكومه مستحيل تصرف مليارات علي تعديل البنيه التحتيه لحاجه بتحصل مره ولا مرتين ف السنه ومعلش استحملوا هيروحوا فين من ربنا قصاد كل واحد اتكهرب ومات ولا شقته غرقت ولا عربيته باظت الي الديان يوم الدين نمضي وعند الله تجتمع الخصوم
caution_advice_and_crisis_updates	صراحه الارصاد التقلبات الجويه مستمره حتي السبت المقبل صراحه
infrastructure_and_utilities_damage	وزير الاسكان شبكات الصرف لا تستطيع استيعاب كميات الامطار ونضطر لقطع مياه الشرب
caution_advice_and_crisis_updates	صيدا عاصفه التنين كورونا جنوبيه الرياح القويه اسقطت اشجار علي سيارات كما اقتلعت خيمه المتظاهرين في ساحه ايليا في صيدا عاصفه التنين كورونا جنوبيه
emotional_support_and_prayers	مصر عاصفه التنين منخفض التنين اللهم احفظ مصر واحرسهم بعينك التي لاتنام عاصفه التنين منخفض التنين
opinions_and_criticism	اعصار مين احنا المصريين البلد مفشوخه حرفيا من الاعصار المصريين علي تويتر اعصار مين احنا المصريين
opinions_and_criticism	منخفض التنين سنطير بعد قليل منخفض التنين
infrastructure_and_utilities_damage	الشروق الامطار الشروق القابضه لمياه الشرب انقطاع المياه لفتره معينه حتي تنتهي حده الامطار الامطار
irrelevant	اعصار مين احنا المصريين مين احلي بنات كاري وفراوله الحته هنا اعصار مين احنا المصريين
emotional_support_and_prayers	منخفض التنين يارب سترك وعفوك ورضاك ارحمنا يارب منخفض التنين
irrelevant	العاصفه الترابيه خليك بالبيت قال الله تعالي وبالاســــــــــــــــــــحار هم يستغفرون استغفر الله الذي لا اله الا هو واتوب اليه العاصفه الترابيه خليك بالبيت
irrelevant	العاصفه الترابيه امر اخلاء الكويت محتاجه لنا تم تسجيل التطوع عداويين يا عقالي مانهاب الموت العاصفه الترابيه امر اخلاء
affected_individuals_and_help	منخفض التنين الناس العالقه في محطه رمسيس كتير جدا نظرا لتوقف القطارات اي حد قريب منهم يحاول يقدملهم اي مساعده وياريت الدوله تفتح المساجد القريبه يناموا فيها منخفض التنين
opinions_and_criticism	منخفض التنين الاوقات دي اد ايه بتوضحلنا ان اختيار اهالينا لاماكن بيوتنا مش مبني علي اي نظره مستقبليه نهائي مفيش خالص منخفض التنين
infrastructure_and_utilities_damage	يعني ايه تقطع المياه عن العاصمه عشان مش عارف تصرف مياه الامطار للعلم الانسان عرف اختراع شبكات الصرف من ييجي ١٠٠ سنه كده هل في حد بعد كده يقدر يتكلم عن بنيه تحتيه قويه في مصر
opinions_and_criticism	يعني ايه تقطع المياه عن العاصمه عشان مش عارف تصرف مياه الامطار للعلم الانسان عرف اختراع شبكات الصرف من ييجي ١٠٠ سنه كده هل في حد بعد كده يقدر يتكلم عن بنيه تحتيه قويه في مصر
irrelevant	فيروس كورونا العاصفه الترابيه كورونا لبنان مكافحه حشرات مكافحه جميع انواع الحشرات مكافحه بق مكافحه جميع انواع الحشرات رش مبيدات مكافحه حشرات نمل بق افضل شركه مكافحه حشرات بجده فيروس كورونا العاصفه الترابيه كورونا لبنان مكافحه حشرات مكافحه جميع انواع الحشرات مكافحه بق مكافحه جميع انواع الحشرات رش مبيدات مكافحه حشرات نمل بق
opinions_and_criticism	طب لو الموضوع انتهي علي خير هل الحكومه هتحترم نفسيها وتصلح البنيه التحتيه للمدن مش هتصلح حاجه يبقي تستاهل اللوم
emotional_support_and_prayers	عاصفه التنين العاصفه الترابيه الله يحفظ الجميع عاصفه التنين العاصفه الترابيه
affected_individuals_and_help	منخفض التنين توفيت مساء اليوم الخميس الطفله دعاء ابو شماله سنوات بعد سقوط برميل مياه عليها بفعل الرياح القويه بمخيم البريج وافاد اعلام مستشفي شهداء الاقصي بوفاه الطفله دعاء واصابه اخري بحاله خطيره بعد سقوط برميل مياه عليهم في مخيم البريج وسط القطاع منخفض التنين
caution_advice_and_crisis_updates	القاهره امطار غزيره واختلاط مياه الامطار بالصرف الصحي
irrelevant	العاصفه الترابيه الخميس الونيس جده الان جده تفادت بنا الايام وشانت لنا الاحلام ضعفاء فقراء اكرمنا يا الله العاصفه الترابيه الخميس الونيس جده الان جده
irrelevant	اعصار مين احنا المصريين اول مره افهم الاغنيه صح اعصار مين احنا المصريين
opinions_and_criticism	العاصفه الترابيه انقطاع النت عن مصر مصر بلا كهرباء ولا نت ولا مياه هذا ما صنعته ايدي العسكر علي مدار ٦٥ عام من السرقه العاصفه الترابيه انقطاع النت عن مصر
irrelevant	كورونا فيروس كورونا مع الدوريات الايطالي ايقاف الاسباني ايقاف الكويتي ايقاف السعودي ينتظرون الاسبوع القادم حسب نتيجه الديربي اذا فاز النصر يستمر الدوري واذا فاز الهلال يتوقف الدوري خليك بالبيت الخميس الونيس فيروس كورونا العاصفه الترابيه
opinions_and_criticism	منخفض التنين اول نسمه هوا بتقطع الكهربا ابتسم انت في لبنان منخفض التنين
irrelevant	العراق ينتفض بغداد العاصفه الترابيه منخفض التنين عاجل قصف امريكي علي مقرات ميليشيا حزب الله في منطقه عين التمر التابعه لكربلاء العراق ينتفض بغداد العاصفه الترابيه منخفض التنين
opinions_and_criticism	عاصفه التنين بلد بحجم مصر وقفت تماما الناس قعده في البيت المايه قاطعه من الصبح الكهربا قاطعه الشوارع غرقانه وفي اخر الفيلم يوم الاحد هيطلع رئيس الوزراء ويقول مصر نجحت في اداره الازمه عاصفه التنين
irrelevant	نهايه العالم منخفض التنين اذا الله اكرمني وطلعت من ٢٠٢٠ بدي حطها بال نهايه العالم منخفض التنين
infrastructure_and_utilities_damage	منخفض التنين ماحدش يعرف المايه هترجع امتي يا ولاد منخفض التنين
irrelevant	الصين تستعمل خوذه ذكيه لقياس درجه حراره الماره للكشف عن المشتبه بهم بالاصابه بفيروس كورونا وذلك عبر كاميرا تعمل بالاشعه تحت الحمراء ويمكنها قياس درجه حراره شخص في دقيقتين امر اخلاء العاصفه الترابيه لا داعي للهلع كورونا الكويت منخفض التنين خليك بالبيت
irrelevant	العاصفه الترابيه فيروس كورونا خليك بالبيت هل مازلتم تصارعون بعضكم البعض صفوا قلوبكم وحبوا بعضكم انسوا الماضي صفوا قلوبكم هناك فايروس اجبركوكب الارض ان يتوقف ويرجف ارجوكم سامحوابعضكم وارجعوا افضل من اول مافي شي يستاهل كلنا خلقنا من تراب وسوف ياتي اليوم الي نكون فيه بين التراب العاصفه الترابيه فيروس كورونا خليك بالبيت
caution_advice_and_crisis_updates	منخفض التنين اماكن يمكن الذهاب اليها اذا كنت من العالقين في الطريق بسبب منخفض التنين شاهد
irrelevant	ليفربول الدوري الانجليزي اعصار مين احنا المصريين ليفربول نحس ارتيتا مدرب الارسنال جالو كورونا وشكل الدوري الانجليزي حيتلغي وجمهورهم حيجيلو شلل اعصار مين احنا المصريين
opinions_and_criticism	منخفض التنين هلا اذا وقفت عالبرندا بطيرني الهوا علي ليبيريا منخفض التنين
irrelevant	العاصفه الترابيه منخفض التنين فيروس كورونا عيسي بن راشد الصين الكويت تحارب كورون امر اخلاء اجمل هدايا النوافذ ابتسامه من يطل منها العاصفه الترابيه منخفض التنين فيروس كورونا عيسي بن راشد الصين الكويت تحارب كورون امر اخلاء
irrelevant	كورونا لبنان منخفض التنين خليك بالبيت تسكرت المطاعم و القهاوي فقلبو المحل قهوه شعب اذا كبيتو بال بيجي واقف هيك بيقولو كورونا لبنان منخفض التنين خليك بالبيت
affected_individuals_and_help	مشهد الامطار هرم في مشهد يدمي القلب شابين تم صعقهم بالكهرباء اثناء هطول الامطار في فيصل هرم
emotional_support_and_prayers	عاصفه التنين اللهم اني استودعتك لبنان وشعبها بعينك التي لا تنام عاصفه التنين
irrelevant	فيروس كورونا السيسي يقتل المصريين بكورونا السيسي قاتل اعصار مين احنا المصريين منخفض التنين تعليق الدراسه في مصر نيويورك تايمز مصر هي الدوله التي صدرت اكبر عدد من الاصابات ب فيروس كورونا الي الولايات المتحده نتيجه السفر الي الخارج و ليس الصين ولا ايطاليا ولا ايران السيسي يقتل المصريين بكورونا السيسي قاتل اعصار مين احنا المصريين منخفض التنين تعليق الدراسه في مصر
opinions_and_criticism	سقطت الامطار فانكشفت البنيه التحتيه مصر خارج نطاق الخدمه عبر
caution_advice_and_crisis_updates	عاصفه التنين ملاحظه الحرائق تقترب من البيوت في اقليم الخروب بسبب عاصفه التنين
caution_advice_and_crisis_updates	منخفض التنين الاردن الحاله الجويه هنا المملكه الجمعه اجواء بارده نسبيا مع غزاره في الهطول احيانا خلال ساعات الصباح الباكر منخفض التنين الاردن الحاله الجويه هنا المملكه
emotional_support_and_prayers	يارب لطفك بمصر و المصريين اجواء غير مسبوقه و في انتظار عاصفه بعد قليل بسرعه ٦٥ كيلو في الساعه كما توقعت هيئه الارصاد الجويه اللهم سترك
affected_individuals_and_help	صدمه سيده تسير في مياه الامطار بميدان تريومف بمصر الجديده لتتفاجا بغريق مات صعقا نتيجه تيار كهربائي
opinions_and_criticism	عاصفه التنين شكله اعور الدجال ناوي يفوت من شباك غرفتي عاصفه التنين
caution_advice_and_crisis_updates	عاصفه التنين منخفض التنين لبنان يحترق حرائق متنقله في منطقه اقليم الخروب حريق في مزرعه الضهر الزعروريه حريق في الشميس حريق في شحيم المنطره نيحا شملان عين عنوب درعون راس المتن عاصفه التنين منخفض التنين
opinions_and_criticism	طب احنا صارفين ٤ ترليون علي البنيه التحتيه ليه و هي فين الضرايب اللي بندفعها في طرق و كهربا عايمه
caution_advice_and_crisis_updates	الارصاد الجويه تنبه الي اشتداد سرعه الرياح في بيروت حتي الساعات الاولي من الصباح كما ان سكان بيروت شعروا بهزه ارضيه خفيفه
opinions_and_criticism	العاصفه الترابيه منخفض التنين من فضلكم يا جماعه محدش يطلب دليفري في الجو ده لو انت حاسس انك مش هتقدر تنزل في الجو ده فبتاع الدليفري هو كمان انسان وحتي لو ده شغله وهو مقدرش ياخد اجازه عشان خايف علي اكل عيشه احنا كمان نساعده ميسوقش موتوسيكل في الجو ده حفاظا علي حياته العاصفه الترابيه منخفض التنين
opinions_and_criticism	عاصفه التنين عاصفه التنين في مصر اثبتت ان البنيه التحتيه اللي قادره علي الصمود بنيه المعابد الاهرامات لمصر الفرعونيه ثم مصر الملكيه وكل شيء لم تمسه يد هدام مصر دوله ١٩٥٢
opinions_and_criticism	البنيه التحتيه ف التجمع معموله من طبقه كيك اسفنجيه محشيه شيكولاته
irrelevant	ومضه حرف خليك بالبيت العاصفه الترابيه اذا ضيقت امرا زاد ضيقا وان هونت الامر هانا فلا تجزع لامر ضاق شيئا فكم صعب تشدد ثم لانا ومضه حرف خليك بالبيت العاصفه الترابيه
irrelevant	منخفض التنين عاصفه التنين اعصار مين احنا المصريين العاصفه دي بينت ان مصر مش لابسه حاجه من تحت منخفض التنين عاصفه التنين اعصار مين احنا المصريين
irrelevant	اعصار مين احنا المصريين اقْترب للناس حسابهمْ وهمْ في غفْله معْرضون ۝ ما ياْتيهمْ من ذكْر من ربهمْ محْدث الا اسْتمعوه وهمْ يلْعبون سوره الانبياء اعصار مين احنا المصريين
infrastructure_and_utilities_damage	البنيه التحتيه في مصر الان
irrelevant	منخفض التنين قابوس في قلوبنا اللهـم امطر علي قبر ابي السلطان من سحائب رحمتك منخفض التنين قابوس في قلوبنا
irrelevant	اعصار مين احنا المصريين اعصار مين احنا المصريين دايما بيكو
irrelevant	العاصفه الترابيه منخفض التنين فيروس كورونا خليك بالبيت السيسي الدوري المصري الدوري الاسباني كشري يا شكري شكري انت بجد اسمك شكري في محل كشري ليه احنا ناقصين لخبطه مش كفايه اللي احنا فيه العاصفه الترابيه منخفض التنين فيروس كورونا خليك بالبيت السيسي الدوري المصري الدوري الاسباني بااظيت بااظيت خااليص
irrelevant	عاصفه التنين عاصفه التنين عندما كنت طفل كنت اعتقد ان غريندايزر انسان حقيقي لا يخرق و لا يحرق و لا يغرق و عندما كبرت عرفت ان قصصنا ليست حقيقيه ربما نحن من كرتون و احيانا من ورق
irrelevant	جده الان فواصل ابتكار وتميز ابتكار وتميز جده الان القران شفاء للصدور وفيه للاعمي تبصره ونور الاستشفاء بالقران الكريم فواصل ابتكار وتميز ابتكار وتميز فيروس كورونا القران الكريم العاصفه الترابيه
emotional_support_and_prayers	منخفض التنين الطف بيها يارب وبمن مثلها اكيد ماخرجتش في الجو دا الا للشديد القوي منخفض التنين
caution_advice_and_crisis_updates	منخفض التنين علي المصرين التزام البيوت المصرين منخفض التنين
caution_advice_and_crisis_updates	التجمع الخامس شاهد شوارع التجمع الخامس تجري فيها المياه مثل نهر النيل
caution_advice_and_crisis_updates	مواطنون يستخدمون قاربا للانتقال في مياه الامطار بشارع عباس العقاد بمدينه نصر
opinions_and_criticism	تعليق الدراسه في مصر منخفض التنين العاصفه الترابيه حد ملاحق علي اللي احنا فيه دا وبا وغلا وعواصف وموت وكهربا وغرق وجفاف اللهم لا اعتراض تعليق الدراسه في مصر منخفض التنين العاصفه الترابيه
irrelevant	ينبع الاختلاط منكر العاصفه الترابيه خليك بالبيت غراس الجنه ينبع الاختلاط منكر العاصفه الترابيه خليك بالبيت
irrelevant	ارتيتا ديبالا كورونا عاصفه التنين تاكد اصابه ارتيتا و ديبالا بفايروس كورونا واحتمال اصابه ميندي السيتي الاخبار المؤسفه تتوالي عاصفه التنين
irrelevant	منخفض التنين اي مصري يشوف التغريده هذي يرد عليي عندي سؤال لكم ليش المصري دايم كذاب منخفض التنين
emotional_support_and_prayers	مصر بمناسبه الطقس والاحوال الجويه اللي في مصر لازم يتم شكر هيئه الارصاد المصريه علي تاكيدهم من فتره علي سوء الطقس في اليومين دول
caution_advice_and_crisis_updates	احمي نفسك احمي بلدك نائب محافظ الغربيه انتهاء ازمه تصريف مياه الامطار بشبرا النمله بعد اصلاح عطل برج كهرباء الضغط العالي صور احمي نفسك احمي بلدك
infrastructure_and_utilities_damage	احمي نفسك احمي بلدك نائب محافظ الغربيه انتهاء ازمه تصريف مياه الامطار بشبرا النمله بعد اصلاح عطل برج كهرباء الضغط العالي صور احمي نفسك احمي بلدك
opinions_and_criticism	عاصفه التنين كورونا لبنان قعدنا بالبيت حيطير البيت عاصفه التنين كورونا لبنان
infrastructure_and_utilities_damage	الطقس السيئ منخفض التنين غلق طريق الكريمات الشرقي الجديد الطقس السيئ منخفض التنين
affected_individuals_and_help	محطه مصر عاصفه التنين عاجل لمن يتواجد بالقاهره مسجد الفتح في ميدان رمسيس فيه اكل وشرب ومبيت للمغتربين محطه مصر عاصفه التنين
irrelevant	العاصفه الترابيه السفاره بتركيا تحذر المواطنين مسابقه يارب ارزقني من حيث لا احتسب العاصفه الترابيه السفاره بتركيا تحذر المواطنين مسابقه
opinions_and_criticism	مش عارف اذاكر من صوت الرعد
emotional_support_and_prayers	عاصفه التنين منخفض التنين اللهم احفظ بلاد المسلمين يارب العالمين عاصفه التنين منخفض التنين
irrelevant	اعصار مين احنا المصريين تويتر حذف منگ متابعين زود اللي معندوش متابع لايگ رتويت ضع نقطه تابعوو كل اللايك والريتويت اعصار مين احنا المصريين
caution_advice_and_crisis_updates	الارصاد الجويه تحذر من الخروج في الشوارع المصريين
irrelevant	عاصفه التنين اوفففف ما احلي الرواق الحمدلله كن التنين عاصفه التنين
caution_advice_and_crisis_updates	منخفض التنين كان منظر مررررعب بورسعيد العصر مع لحظه دخول المنخفض الجوي او العاصفه ايا كان من كاميرا صاحبتي منخفض التنين
irrelevant	تعليق الدراسه في مصر منخفض التنين العاصفه الترابيه اصابه اول تلميذ مصري وعزل العملات السعوديه الوارده من الخارج تعليق الدراسه في مصر منخفض التنين العاصفه الترابيه
irrelevant	عاصفه التنين تويت في حب العهد القوي عاصفه التنين
emotional_support_and_prayers	اعصار مين احنا المصريين اللهم الطف بعبادك الكادحين اعصار مين احنا المصريين
irrelevant	مذاكره حاجه فيها معادلات تفاضليه مع ديبليرنينج علي صوت الرعد والمطر مع زئير رفاق الغرفه ده كوكتيل عشوائيه فشيخ
opinions_and_criticism	منخفض التنين تحس ان التجمع مبني بفلوس حرام منخفض التنين
opinions_and_criticism	وانه بعد ما تم تصميمها صدر قرار بالغاء التنفيذ عشان مفيش فلوس لكن مبارك قالهم بلاش كلام فارغ ابنوا الدقيقه وده بيفسر سوء البنيه التحتيه للمناطق دي رغم انها منشاه حديثا وهو انه مكانش في فلوس
opinions_and_criticism	اعصار مين احنا المصريين الناس بتشكر في جهود الناس في مواجهه الفيضانات وتعاونهم مع بعض لتجاوز المحن المتتابعه الشعب بيواسي بعضه النظام دا حد ما لوش دعوه طبعا اعصار مين احنا المصريين
caution_advice_and_crisis_updates	تعليق الدراسه في مصر منخفض التنين العاصفه الترابيه ابعدوا عن العماويد وابراج الكهربا تعليق الدراسه في مصر منخفض التنين العاصفه الترابيه
opinions_and_criticism	بس انا قعدت ترم كامل بدرس صرف مياه الامطار والاراضي الزراعيه اللي هو اساسا مش موجود
irrelevant	منخفض التنين اهلا وسهلا بكم خدمات ترجمه المقالات والفيديوهات التدقيق اللغوي في اللغتين الانجليزيه والعربيه كتابه المحتوي التسويقي في كلتا اللغتين تلخيص المقالات تعديل الفيديوهات والمونتاج للتواصل دايركت او علي الايميل منخفض التنين
opinions_and_criticism	اعتقد ان مياه الامطار الـ ف شوراع مصر دي كانت تغنينا طول فتره ملئ سد اثيوبيا
emotional_support_and_prayers	اعصار مين احنا المصريين اللهم هون برد اليوم علي الفقراء والمساكين والمشردين واطفال الشوارع ومن لا ماوي لهم غيرك يارب اعصار مين احنا المصريين
opinions_and_criticism	احنا ممكن نتفهم ان البنيه التحتيه لقلب القاهره والاحياء القديمه متهالكه لكن القاهره الجديده والتجمعات اللي بيحصل فيها ايه
opinions_and_criticism	صوت الشبابيك والبيبان وهي بتترزع من الهوا مرعب اكتر من الرعد والبرق
opinions_and_criticism	وانتو في الظروف المنيله دي افتكروا البنيه التحتيه المنهاره والتعليم والصحه الخربانه ومتنسوش تذكروا محاسن موتاكم وتقولوا له ماله وعليه ماعليه
caution_advice_and_crisis_updates	منخفض التنين خلو بالكو ا من تصدعات وشروخ الكباري ربنا يستر منخفض التنين
irrelevant	عاصفه التنين اللهم بحق هذا المطر ربنا يمحيكي ي اسرائيل عاصفه التنين
irrelevant	العراق بغداد عاصفه التنين كورونا عاصفه التنين العراق بغداد عاصفه التنين
irrelevant	العاصفه الجايه تكوني في بيت عدلك ياختي
opinions_and_criticism	ياحلو صوت الرعد وريحه المطر ع الارض
irrelevant	الاخباريه فيديو د القصبي لـ الاخباريه التوسع العمراني السريع شكل عبء علي البنيه التحتيه
caution_advice_and_crisis_updates	احمي نفسك احمي بلدك محافظ الغربيه يواصل جولاته الليليه لمتابعه اعمال شفط مياه الامطار من الشوارع صور احمي نفسك احمي بلدك
irrelevant	العاصفه الترابيه امر اخلاء منخفض التنين هذا الوقت يذكرني بك العاصفه الترابيه امر اخلاء منخفض التنين
irrelevant	ليله الجمعه عاصفه التنين فيروس كورونا اللهم صل وسلم وبارك علي سيدنا محمد واله وكف بها عنا الاسوا والبلويٰ ليله الجمعه عاصفه التنين فيروس كورونا
opinions_and_criticism	خليك بالبيت منخفض التنين عاصفه التنين لبنان بيروت مساء الخير اذا بقيت العاصفه والهوا اللي جايي من مصر هيك رح يصير هرم خوفو بسهل مرجعيون خليك بالبيت منخفض التنين عاصفه التنين لبنان بيروت مساء الخير
opinions_and_criticism	صدق عاصفه التنين كورونا لبنان كل خطه طوارئ لا تشمل عزل اسامه نور الدين عن مواقع التواصل لا يعول عليها صدق عاصفه التنين كورونا لبنان
opinions_and_criticism	عاصفه التنين بلد معمر بمال حرام متوقعين يصمد بوج عاصفه التنين
caution_advice_and_crisis_updates	الخميس اجازه رسميه لسوء الاحوال الجويه حرصا ع سلامه ابنائنا ابنائنا
caution_advice_and_crisis_updates	الارصاد الجويه متنزلوش من بيوتكوا الا للضروره القسوه لسوء الاحوال الجويه المصريين
infrastructure_and_utilities_damage	منخفض التنين تحطمت واجهه مبني جامعه بيروت العربيه فرع الدبيه بسبب شده الرياح منخفض التنين
caution_advice_and_crisis_updates	منخفض التنين اسماعليه ب تغرق الموجه التانيه وصلت شكلها ل الصبح شغاله منخفض التنين
irrelevant	جرف الصخر منخفض التنين حزب الله عاجل الجيش الامريكي قتلتنا الرجل الثاني في الحرس الثوري الايراني بعد سليماني وهو سيامند مشهداني في منطقه جرف الصخر العراقيه جرف الصخر منخفض التنين حزب الله
opinions_and_criticism	منخفض التنين و سيذكر التاريخ ان حكم العسكر وصل المصريين ان اقصي طموحاتهم انهم يدخلوا الحمام و سيذكر التاريخ ان المصريين بعد ٧٠ سنه حكم عسكري بقوا بيتصلوا يهنوا اللي دخل الحمام منخفض التنين
opinions_and_criticism	اعصار مين احنا المصريين زمان الناس الغرقانه شوارعها وبيوتها بتدعي علي الرجل اللي له ما له وعليه ما عليه وعلي بنيته التحتيه اعصار مين احنا المصريين
affected_individuals_and_help	بوابه الوفد عاصفه التنين سوهاج بوابه الوفد ضحايا عاصفه التنين اصابه طفله بغيبوبه تامه سقط عليها حائط بـ سوهاج
emotional_support_and_prayers	عاصفه التنين الله يحفظ لبنان وشعب لبنان عاصفه التنين
irrelevant	عاصفه التنين اللهم في ليله ويوم الجمعه اسالك ان ترحم من هم تحت التراب الذين يترقبون منا دعوه صادقه اذكروا موتاكم بدعوه لعلها يسعدوا بها عاصفه التنين
opinions_and_criticism	الفكره كلها ان الفلوس و المليارات الكتير فشخ فشخ اللي اتصرفت ع العاصمه دي مش كان اولي بيها الغلابه دول تظبط البنيه التحتيه و تعمل شبكه صرف و تظبط عواميد الكهربا اللي كل يوم بتاخد ارواح و غيره و غيره كتيير لكن متبنليش بيها عاصمه مش هتفيد الست الغلبانه دي بشلن
infrastructure_and_utilities_damage	مشكله قطع المياه في القاهره دي عشان تصريف مياه الامطار والمشكله دي بتبان قوي مع التجمع الخامس بالتحديد في خزانات الصرف فبيتم قطع المياه لحين رفع المياه الموجوده في الخزانات
caution_advice_and_crisis_updates	علي اهالي الاسكندريه الاستعداد التام بدايه من منتصف الليل هناك عدد ٢ منخفض جوي ١ منخفض من بورسعيد حتي الاسماعيليه ٢ بين الفيوم والواحات سوف يتم توحدهم معا لتكوين منخفض جوي قوي جدا بالاسكندريه منخفض التنين
opinions_and_criticism	وده حي الاسمارات اللي اتنقل فيه اهل العشوائيات اللي هما فقراء معمول فيه نفس البنيه التحتيه العاصمه الجديده والمطره ولا كانها موجوده
caution_advice_and_crisis_updates	عاصفه التنين عاجل بيان من محافظه الاقصر للمواطنين عاصفه التنين
infrastructure_and_utilities_damage	مياه الشرب في مدينه دمياط مخلوطه بمياه الامطار
opinions_and_criticism	طب تعالوا نفكر سوا ايه الاجراءات الي ممكن كانت الحكومه تتخذها عشان تتعامل مع ازمه الطقس دي بنفس معطيات الطرق و البنيه التحتيه الحاليه ايه حلول خارج الصندوق ممكن كانت تساهم في التعامل مع الازمه
caution_advice_and_crisis_updates	استمرار اعمال رفع تجمعات مياه الامطار بقري مدينه الرحمانيه خلال الفتره المسائيه بالبحيره ٪يوم٪
infrastructure_and_utilities_damage	استمرار اعمال رفع تجمعات مياه الامطار بقري مدينه الرحمانيه خلال الفتره المسائيه بالبحيره ٪يوم٪
emotional_support_and_prayers	عاصفه التنين الله يكون مع كل لاجئ في عاصفه التنين
opinions_and_criticism	حلوه البنيه التحتيه عشان لما نلعن اللي مات متقولوش محاسن بس الناس بتموت غرقانه و متكهربه بسبب سرقته
caution_advice_and_crisis_updates	اعلنت شركه مياه الشرب بالقاهره انه سيتم قطع المياه عن كافه المناطق بالقاهره بسبب كثافه الامطار وسوء الاحوال الجويه وعدم استيعاب شبكه الصرف الصحي للكم الهائل من مياه الامطار وذلك حتي تنتهي نوه الامطار والشركه تاسف عن هذا العذر الخارج عن ارادتها وسوف يتم عودتها بعد النوه
infrastructure_and_utilities_damage	اعلنت شركه مياه الشرب بالقاهره انه سيتم قطع المياه عن كافه المناطق بالقاهره بسبب كثافه الامطار وسوء الاحوال الجويه وعدم استيعاب شبكه الصرف الصحي للكم الهائل من مياه الامطار وذلك حتي تنتهي نوه الامطار والشركه تاسف عن هذا العذر الخارج عن ارادتها وسوف يتم عودتها بعد النوه
opinions_and_criticism	العاصمه الاداريه بكره هيمشوا ويسبولنا نهر النيل اللي قدام بيوتنا ويروحوا العاصمه الاداريه
irrelevant	الكويت تحارب كورونا عاصفه التنين صباح الخير الجمعه حظر تجول انفض اسراري الليله مع اسرارك و قبل نسري نخليها حطب نارنا الكويت تحارب كورونا عاصفه التنين صباح الخير الجمعه حظر تجول
infrastructure_and_utilities_damage	مش عارف الميه مقطوعه ليه من البارح العصر لحد دلوقتي الثالثه فجرا وما في احد يرد علي الشكوي يفسر ليه تكون شبكه الصرف الصحي مش هتستوعب كم مياه الامطار الحاليه
caution_advice_and_crisis_updates	مصر منخفض التنين صاعقه تضرب بنايه في قليوب مصر منخفض التنين
irrelevant	منخفض التنين عاصفه التنين فيروس كورونا اعصار مين احنا المصريين لبنان ينتفض السعوديه العراق السعوديه القديمه العاصفه الترابيه الكورونا الكويت تحارب كورونا جرائم بشار هي الوباء منخفض التنين عاصفه التنين فيروس كورونا اعصار مين احنا المصريين لبنان ينتفض السعوديه العراق السعوديه القديمه العاصفه الترابيه الكورونا الكويت تحارب كورونا
infrastructure_and_utilities_damage	عاصفه التنين احنا بقالنا ساعات من غير كهربا لما قربت اقلب تنين بجد عاصفه التنين
irrelevant	العاصفه الجايه اول يوم يعدي علي من كام شهر ما سمعش سيره بنت الجيران غصب عني العاصفه الجايه
affected_individuals_and_help	منخفض التنين منخفض التنين ضحايا الماس الكهربائي اليوم اشقاء ادعولهم بالمغفره والرحمه
emotional_support_and_prayers	منخفض التنين منخفض التنين ضحايا الماس الكهربائي اليوم اشقاء ادعولهم بالمغفره والرحمه
opinions_and_criticism	هو ايه علاقه سوء الاحوال الجويه بقطع الميه عن معظم محافظات مصر قرارات عجيبه وعبقريه جدا
infrastructure_and_utilities_damage	الاردن العاصفه الترابيه عاصفه التنين شارع بيتنا عم بغرق مش طبيعي الجو الاردن العاصفه الترابيه عاصفه التنين
opinions_and_criticism	عاصفه التنين حسبي الله ونعم الوكيل في كل من اراد الفساد ببلاد المسلمين عاصفه التنين
irrelevant	وباء كورونا عاصفه التنين وان كثيرا من الناس عنْ اياتنا لغافلون وباء كورونا عاصفه التنين
opinions_and_criticism	فين ي جماعه شبكه الطرق فين ي جماعه البنيه التحتيه في مصر مش عارفين نصرف المياه اللي فوق سطوح المنازل الشوارع مفيهاش اي شئ لتصريف المياه حسبي الله ونعم الوكيل في الفاسدين والحرميه والمرتشين ارحمنا يا رب منهم
irrelevant	كتاب تكوين للنشر والتوزيع دار نشر طباعه كتب مؤلف السعوديه القديمه تبوك الان ينبع اعصار مين احنا المصريين القراءه اقتباس بيت بلا كتاب كجسد بلا روح شيشرون تكوين للنشر والتوزيع دار نشر طباعه كتب مؤلف السعوديه القديمه تبوك الان ينبع اعصار مين احنا المصريين القراءه اقتباس
opinions_and_criticism	منخفض التنين عاصفه التنين الحمدلله خلص الهواء القوي منخفض التنين عاصفه التنين ها هي الامطار
emotional_support_and_prayers	اعصار مين احنا المصريين تحيه حاره لكم كم الايجابيات النهارده من الناس حاجه تفرح وشكرا لكل متطوع وخاصه اصحاب العربيات اعصار مين احنا المصريين
irrelevant	عاصفه التنين خلص بقا يلي كتب كلمه السر يرجع يزبطها عاصفه التنين
emotional_support_and_prayers	عاصفه التنين يا رب لطفك ورحمتك عاصفه التنين
caution_advice_and_crisis_updates	نتيجه سوء الاحوال الجويه علي بعض المناطق في مصر
irrelevant	القاهره الان لميس الحديدي البنيه التحتيه حقيقه جديده قد تعرفها لاول مره عن الملك زوسر تكشفها مقبرته القاهره الان لميس الحديدي البنيه التحتيه
infrastructure_and_utilities_damage	احتمال قطع الكهرباء والمياه والنت من الساعه صباحا حتي مساء لسه الموضوع قيد الدراسه بسبب سوء الاحوال الجويه
affected_individuals_and_help	فيتو عاجل الامطار فيتو عاجل اول صور لـ الشقيقين ضحيه صعق الكهرباء اعلي دائري المريوطيه بسبب الامطار صور شاهد
opinions_and_criticism	البنيه التحتيه التراكميه الترقيعيه مع تحيات زمن الفساد الجميل تحت شعار شيلني واشيلك ونفع واستنفع
irrelevant	عاصفه التنين اللهم صل علي محمد وال محمد عاصفه التنين
opinions_and_criticism	معروف ان اي تصميم هندسي للمدن بيعتمد علي كميه مياه الامطار في الدوله ويضرب في معامل الامان ومعروف ان الهندسه بتتعامل مع التكلفه كعنصر اساسي مع الجودهوالزمن لا يمكن عمل حساب للكوارث بعد كده فيه حاجه اسمها كوارث طبيعيه بتحصل في كل مكان في العالم وليها اداره ازمه للاسراع بحل المشكله
affected_individuals_and_help	انباء عن حاله وفاه بالاردن عمان بسبب الاحوال الجويه
caution_advice_and_crisis_updates	مصر تشهد مصر حاله من عدم الاستقرار في الاحوال الجويه لم تحدث منذ عاما ما استدعي الحكومه لاتخاذ اجراءات استثنائيه احترازيه لمواجهه الطقس السيئ غير المشهود اندبندنت عربيه تغنيك
opinions_and_criticism	مصر غرق العديد من المنازل بضاحيه التجمع الخامس الاعلي سعرا في العاصمه المصريه وهو ما يكشف بوضوح تغلغل الفساد في تنفيذ مشروعات البنيه التحتيه بهذه المناطق الرابط البديل مصر
emotional_support_and_prayers	تحيه كبيره لجميع اجهزه الدوله عالمجهود الجبار الذي قاموا به منذ ايام والتجهيزات الاستباقيه لاخطار المواطنين بسوء الاحوال الجويه وتحيه كبيره للعاملين منذ الامس بالشوارع والمحاور في جميع انحاء الجمهوريه لمتابعه الاوضاع والاشراف علي رفع المياه وتجهيز الشبكات لاستيعاب المياه الغزيره
caution_advice_and_crisis_updates	هام جدا ياجماعه لكل اللي فـ رمسيس ومش عارف يرجع محافظه بسبب الاحوال الجويه ياريت ريتويت رجاء
infrastructure_and_utilities_damage	قطع المياه عن محافظه القاهره بالكامل لسوء الاحوال الجويه بوابه الشروق
infrastructure_and_utilities_damage	اعصار مين احنا المصريين بعد قطع الكهربا والتليفون والنت والميه هي دي بقا ليلالي الشتاء الحزينه بالظبط وانا الحزينه اعصار مين احنا المصريين
opinions_and_criticism	اعصار مين احنا المصريين بعد قطع الكهربا والتليفون والنت والميه هي دي بقا ليلالي الشتاء الحزينه بالظبط وانا الحزينه اعصار مين احنا المصريين
irrelevant	عاصفه التنين عاصفه التنين استغفرالله العظيم واتوب اليه عدد خلقه ورضا نفسه وزنه عرشه ومداد كلماته يارب استرها علي مصر
opinions_and_criticism	اعصار مين احنا المصريين بعد فشل الكورونا والاعصار في القضاء علي المصريين الحكومه تخطط لتنفيذ الحل النهائي وهو القضاء بنفسها علي المصريين اعصار مين احنا المصريين
opinions_and_criticism	تعالي يا عالم شوف اللي بيتكلم عن البنيه التحتيه الافريقيه
irrelevant	عاصفه التنين استغفر الله واتوب اليه عاصفه التنين
irrelevant	العاصفه الترابيه عاصفه التنين مره اسكندراني شاف انفجار نووي قال يا جماعه متافوروش ده يوم عادي عندنا العاصفه الترابيه عاصفه التنين
emotional_support_and_prayers	عاصفه التنين مصر عاصفه التنين نسال الله بان يحفظ مصر وشعبها من كل مكروه وان يلطف بحال المسلمين في كل مكان
caution_advice_and_crisis_updates	شاهد بالفيديو كوادر طواريء بلديه جرش تعمل علي فتح مناهل تصريف مياه الامطار حتي ساعات الفجر وتمنع وصولها الي المحال التجاريه
infrastructure_and_utilities_damage	شاهد بالفيديو كوادر طواريء بلديه جرش تعمل علي فتح مناهل تصريف مياه الامطار حتي ساعات الفجر وتمنع وصولها الي المحال التجاريه
emotional_support_and_prayers	منخفض التنين الاردن اللهم صيبا نافعا اللهم صيبا هنيئا اللهم لا تقتلنا بغضبك ولا تهلكنا بعذابك وعافنا قبل ذلك اللهم اني اسالك خيرها وخير ما فيها وخير ما ارسلت به واعوذ بك من شرها وشر ما فيها وشر ما ارسلت به منخفض التنين الاردن
irrelevant	اعصار مين احنا المصريين نازل ع القهوه لقيت عم طارق بياخدني بالحضن وبيقولي تسلم الشده اللي بتبين مين الزبون ومين صاحب المكان اعصار مين احنا المصريين
irrelevant	اعصار مين احنا المصريين سوره الانفطار قال الصادق عليه السلام من قراها عند نزول الغيث غفر اللٰه له بكل قطره تقطر اعصار مين احنا المصريين
opinions_and_criticism	نهر النيل فتح فروع ف مصر كلها النهارده
emotional_support_and_prayers	مصر عاصفه التنين اللهم احفظ مصر واهلها من كل سوء وبلاء عاصفه التنين
opinions_and_criticism	منخفض التنين منخفض التنين الناس ماتت من الكهرباء مع الماء حسبنا الله ونعم الوكيل
opinions_and_criticism	احمد خالد توفيق التجمع الخامس العاصفه الترابيه اعصار مين احنا المصريين عاصفه التنين سيتركون العاصمه القديمه لتحترق باهلها وتندثر ظلما وفقرا ومرضا وسيذهبون الي عاصمتهم الجديده حتي لا تتاذي اعينهم بكل ذلك الدمار د احمد خالد توفيق التجمع الخامس العاصفه الترابيه اعصار مين احنا المصريين عاصفه التنين
opinions_and_criticism	كميه مياه الامطار المهدره تحزن
irrelevant	اعصار مين احنا المصريين اسعار الذهب اليوم الجمعه و جنيها تراجع في سعر المعدن الاصفر اعصار مين احنا المصريين
emotional_support_and_prayers	عاصفه التنين اللهم سترك و عطفك لا حول ولا قوه الا بالله عاصفه التنين
caution_advice_and_crisis_updates	منخفض التنين صاعقه قويه علي احدي المحافظات بمصر اليوم منخفض التنين
opinions_and_criticism	اعصار مين احنا المصريين بجد اول مره اسمع صووت مخيف بالشكل ده انا حاسه البيت هيطير اعصار مين احنا المصريين
caution_advice_and_crisis_updates	امر اخلاء اعصار مين احنا المصريين محدش يجازف وينزل لان اعمده اناره الشوارع لو مش مفصوله فيها كهربا ومسربه للميا علشان كل الاعمده قديمه وسهل يخش جواها ميا متجازفوش علشان حياتكم امر اخلاء اعصار مين احنا المصريين
infrastructure_and_utilities_damage	امر اخلاء اعصار مين احنا المصريين محدش يجازف وينزل لان اعمده اناره الشوارع لو مش مفصوله فيها كهربا ومسربه للميا علشان كل الاعمده قديمه وسهل يخش جواها ميا متجازفوش علشان حياتكم امر اخلاء اعصار مين احنا المصريين
affected_individuals_and_help	عاصفه التنين تفاصيل مصرع شاب في السويس صعقا بالكهرباء شاهد عاصفه التنين
caution_advice_and_crisis_updates	منخفض التنين امانه عمان الكبري منخفض التنين تشهد العاصمه عمان الان تساقط غزير للامطار مع ارتفاع في منسوب المياه في بعض الطرق امانه عمان الكبري
affected_individuals_and_help	عاصفه التنين مصرع صعقا بالكهرباء وغرقا في مياه الامطار بالجيزه عاصفه التنين
opinions_and_criticism	اعصار مين احنا المصريين تحس التجمع ده مبني بفلوس حرام اعصار مين احنا المصريين
irrelevant	اللغه العربيه ليس لها مثيل ايتوني بلغه تسعف شاعرها بوصف كهذا اذا ما اتاهن الحبيب رشفنه كرشف الهجان الادم ماء الوقائع الفرزدق يصف الابل الهجان وهي ترتشف مياه الامطار التي من حفر الصخور الملساء الهجان الركاب للسباق والحرب الادم الاحمر المائل للسواد
opinions_and_criticism	خليك بالبيت عاصفه التنين قعدنا بالبيت رح يطير البيت خليك بالبيت عاصفه التنين
emotional_support_and_prayers	احمد حلمي ربنا معاكم ويعينكم يارجاله سيلفي احمد حلمي وعامل شفط مياه الامطار يشعل مواقع التواصل
caution_advice_and_crisis_updates	الاردن فيديو امطار غزيره وارتفاع منسوب مياه الامطار في العاصمه عمان الاردن فجر الجمعه ١٨ ٧ ١٤٤١هـ رصد محمد يعقوب
emotional_support_and_prayers	عاصفه التنين يارب سلم وعدي الليله دي مراكب بتركب فوق بعض ومراكب بتطلع علي البر استر يارب عاصفه التنين
irrelevant	جرس سكوب ماري جو مكرزل مادلين زيتوني منخفض التنين عاصفه التنين صباح الخير من جرس سكوب ترقبوا الساعه مع ماري جو مكرزل و مادلين زيتوني فقرات متنوعه اقوال الصحف وضيوف مباشره علي الهواء منخفض التنين عاصفه التنين
emotional_support_and_prayers	عاصفه التنين اللهم احفظ عبادك واخواننا بمصر عاصفه التنين
infrastructure_and_utilities_damage	كانت قاطعه وجت من ساعتين بيقطعوا المايه علشان شبكه الصرف تشتغل علي مياه الامطار
emotional_support_and_prayers	منخفض التنين حفظ الله مصر واهلها منخفض التنين
irrelevant	كوفيد منخفض التنين اللجنه العليا للتعامل مع كوفيد تتخذ عددا من القرارات يبدا تطبيقها من يوم الاحد مارس ولمده يوما منخفض التنين فيروس كورونا فيروس كورونا الجديد
irrelevant	اعصار مين احنا المصريين عاصفه لما تجيب بلكونتك جنب بلكونتي قادر يا كريم اعصار مين احنا المصريين
emotional_support_and_prayers	عاصفه التنين عاصفه التنين اللهم احرص مصر واهلها من كل مكروه وسوء اللهم الطف بعبادك
irrelevant	تعليق اقامه المناسبات ينبع اعصار مين احنا المصريين تعليق اقامه المناسبات فلسطينيه عمرها ١٩ جميله محترمه بكر طويله وجسمها جميل من عائله محترمه اعزب محترم خطابه فلسطينيه ينبع اعصار مين احنا المصريين
infrastructure_and_utilities_damage	الاردن منخفض جوي رؤيا الاخباري مياه الامطار تغلق نفق الشميساني بعمان فيديو الاردن منخفض جوي رؤيا الاخباري
caution_advice_and_crisis_updates	مصر الاخباريه فيديو مصر هطول امطار واغلاق عدد من الطرق لسوء الاحوال الجويه الاخباريه
infrastructure_and_utilities_damage	مصر الاخباريه فيديو مصر هطول امطار واغلاق عدد من الطرق لسوء الاحوال الجويه الاخباريه
opinions_and_criticism	قرب يطلع الفجر ونشوف البنيه التحتيه مع الامطار الشوارع سايحه والمحلات غرقانه والناس تلطم نوم الهنا سعاده الرئيس وسلامتك سمعت انك مريض
caution_advice_and_crisis_updates	عاصفه التنين الاردن مياه الامطار تداهم المنازل والمركبات في مناطق مختلفه من الزرقاء ارتفاع كبير في منسوب مياه سيل الزرقاء والاجهزه الامنيه متواجده تحسبا لاي طارئ عاصفه التنين الاردن
caution_advice_and_crisis_updates	هيئه السكك الحديديه تقرر وقف عمل جميع القطارات بسبب الاحوال الجويه
caution_advice_and_crisis_updates	طقس الاسكندريه منخفض التنين امطار غزيره جدا جدا مستمره لمده ٧ ساعات دون انقطاع لتصنف انها حاله ليست بالضعيفه بل القويه جدا والاقوي منذ سنوات بسبب الاستمرار في التساقط المطر دون انقطاع شبوره مائيه كثيفه الان علي الاسكندريه مع تساقط الامطار طقس الاسكندريه منخفض التنين
caution_advice_and_crisis_updates	عاصفه التنين الاردن تعمق المنخفض الجوي حاليا وارتفاع منسوب المياه في شوارع الزرقاء وعمان غرق عده شوارع ومركبات في العاصمه عمان اين الاستعدادات وحاله الطوارئ القصوي عاصفه التنين الاردن
opinions_and_criticism	عاصفه التنين الاردن تعمق المنخفض الجوي حاليا وارتفاع منسوب المياه في شوارع الزرقاء وعمان غرق عده شوارع ومركبات في العاصمه عمان اين الاستعدادات وحاله الطوارئ القصوي عاصفه التنين الاردن
caution_advice_and_crisis_updates	رئيس الوزراء يقرر تعطيل الدراسه الخميس المقبل بكافه انحاء الجمهوريه لسوء الاحوال الجويه
irrelevant	منخفض التنين شموع باث اند بودي ووركس معروفه بجمالها ورائحتها القويه والفواحه وحاليا مسويين عروض جدا قوي واللي هو شمعتين ب١١٩ ريال لا تفوتكم عروضهم وهذا كوبون خصم علي جميع المنتجات منخفض التنين
irrelevant	حكمه اليوم تم تاجيل حكمه اليوم الي الاحد القادم نظرا لسوء الاحوال الجويه
affected_individuals_and_help	التجمع الخامس بعد غرق التجمع الخامس اصحاب السيارات الـ جيب يجوبون الشوارع لانقاذ المتضررين من سوء الاحوال الجويه
caution_advice_and_crisis_updates	عاصفه التنين لبنان يطير لبنان يحدث الان في جبل لبنان عاصفه التنين لبنان يطير لبنان
irrelevant	عاصفه التنين خبيت وجي وطار البيت فيي وغاب فيروز حتي غنيه للعاصفه عاصفه التنين
irrelevant	دبي اعصار مين احنا المصريين قولي بالصور والفيديو تعقيم مدرسه خاصه في دبي النهار اعصار مين احنا المصريين كابتن خالد قولي
irrelevant	عاصفه التنين للبيع تنين اصفر صيد مصر اليوم عاصفه التنين
irrelevant	منخفض التنين و لسوْف يعْطيك ربك فترْضي نسْال الله انْ يعْطينا واياكمْ خيْر الدنْيا و الاخره منخفض التنين
caution_advice_and_crisis_updates	الزرقاء الاردن ميكس نيوز امطار غزيره وارتفاع منسوب مياه الامطار في الزرقاء الاردن رصد ميكس نيوز
caution_advice_and_crisis_updates	المرور يغلق طريق السويس الصحراوي و طريق الكريمات الصحراوي بسبب ارتفاع منسوب مياه الامطار
infrastructure_and_utilities_damage	المرور يغلق طريق السويس الصحراوي و طريق الكريمات الصحراوي بسبب ارتفاع منسوب مياه الامطار
irrelevant	عبدالمجيدعبدالله كورونا الكويت تحارب كورونا الكويت كورونا حظر التجول منخفض التنين عبدالمجيدعبدالله سنه كورونا الكويت تحارب كورونا الكويت كورونا حظر التجول منخفض التنين
irrelevant	منخفض التنين حان الان موعد اذان الفجر حسب توقيت القاهره اللهم قنا واصرف عنا شر ما قضيت منخفض التنين
irrelevant	عاصفه التنين اغنيه للعاصفه التنين عاصفه التنين طيرت النوم من عيوني
affected_individuals_and_help	مصرع الشاب محمد سمير علي عاما اثر سقوط جدار باحد شوارع حي غرب سوهاج نتيجه شده الرياح وسوء الاحوال الجويه
opinions_and_criticism	الفيديوهات اللي الواحد بيشوفها من مصر عن العاصفه و السيول مرعبه يحسب للحكومه تحذير الناس و وقف المصالح الحكوميه و الخاصه و المدارس بس البنيه التحتيه المهترئه و البيوت اللي غرقت و الناس اللي اتبهدلت دي
caution_advice_and_crisis_updates	مياه الامطار تداهم مناطق في الزرقاء فيديو الشعب نيوز
irrelevant	منخفض التنين الجو لو ساقع حضنك يدفني منخفض التنين
infrastructure_and_utilities_damage	قطع المياه لتخفيف الضغط علي الصرف الصحي يعني ماتبقاش البلاعات مفتوحه تستقبل مياه الامطار واحنا بنزود الضغط علي البلاعات بالمياه
caution_advice_and_crisis_updates	عاصفه التنين ونبي افتحو مداخل العماير وابواب الجناين ارحمو قطط وكلاب الشوارع عشان يلائو ماوي من الرياح والشتا واللي يقدر ينزل ياكلهم علشان يقدروا يستحملو الجو ده دي روح زينا عاصفه التنين
emotional_support_and_prayers	منخفض التنين فيروس كورونا الحمدلله علي نعمه سقف وشباك وستاير وسجاجيد وادوار عاليه وسراميك النعم لو هنعدها لن نحصيها الحمدلله حمدا كثيرا طيبا مباركا فيه ربنا يكون في عون كل انسان بلا مؤي منخفض التنين فيروس كورونا
emotional_support_and_prayers	منخفض التنين اللهم سقياا خير لا سقيا عذاب يا عزيز يا كريم منخفض التنين
affected_individuals_and_help	صدي البلد البلد اعصار مين احنا المصريين عاصفه التنين بسبب عاصفه التنين سقوط عمود كهرباء علي تاكسي بمطروح صور صدي البلد البلد اعصار مين احنا المصريين عاصفه التنين
infrastructure_and_utilities_damage	صدي البلد البلد اعصار مين احنا المصريين عاصفه التنين بسبب عاصفه التنين سقوط عمود كهرباء علي تاكسي بمطروح صور صدي البلد البلد اعصار مين احنا المصريين عاصفه التنين
caution_advice_and_crisis_updates	مياه الامطار تداهم مناطق في الزرقاء فيديو
opinions_and_criticism	البنيه التحتيه كويسه بس اللي حواليها هما اللي وحشين
infrastructure_and_utilities_damage	منخفض التنين فيديو متحديه انقطاع المياه سيده تغسل الصحون بمياه الامطار شاهد منخفض التنين
opinions_and_criticism	اعصار مين احنا المصريين العاصمه الاداريه شويه مطر قطعوا علينا ميه و نور و نت و يقولك بنيه تحتيه طلعت البنيه التحتيه في الغيارات الداخليه اعصار مين احنا المصريين العاصمه الاداريه
irrelevant	اعصار مين احنا المصريين مين فاضيه تجي خاص اعصار مين احنا المصريين
opinions_and_criticism	عاصفه التنين يا ربي بحياتي مش عايش هيك ليله رعب الله يستر من الجاي يا رب رحمتك يا رب عاصفه التنين
emotional_support_and_prayers	قوم اطمن عل مصر وشارك و ساعد الف سلامه عليكي يا مصر اعصار مين احنا المصريين الف سلامه عليكي يا مصر سلمتي من كل شر صباح الخير عليكم اهل مصر الكرام قوم اطمن عل مصر وشارك و ساعد الف سلامه عليكي يا مصر اعصار مين احنا المصريين
opinions_and_criticism	ياحلااوه علي البنيه التحتيه يا حلاوه ملايين من فوق ومتسواش نكله من تحت كله ظهر علي حقيقته من اول رشه
caution_advice_and_crisis_updates	منخفض التنين امطار مصر مدينه السادس من اكتوبر منخفض التنين امطار مصر
affected_individuals_and_help	منخفض التنين سقوط عامود كهرباء و شجره وحالتي وفاه بقنا شاهد منخفض التنين
infrastructure_and_utilities_damage	منخفض التنين سقوط عامود كهرباء و شجره وحالتي وفاه بقنا شاهد منخفض التنين
irrelevant	الداخليه فيروس كورونا منخفض التنين الكويت تحارب كورونا تعليق اقامه المناسبات احذروا يا اخوان اللي يسبوا عام يقول الله جل وعلا يؤذيني ابن ادم؛ يسب الدهر وانا الدهر اقلب الليل والنهار الداخليه فيروس كورونا منخفض التنين الكويت تحارب كورونا تعليق اقامه المناسبات
irrelevant	منخفض التنين فيروس كورونا صوت المطر صباح الخير اللهم صل علي سيدنا محمد منخفض التنين فيروس كورونا صوت المطر صباح الخير
irrelevant	هيئه كبار العلماء السعوديه العظمي فيروس كورونا العاصفه الترابيه منخفض التنين الجيش السلماني سعيد بن مساعد الوادعي هيئه كبار العـلم في مـملـكـتنا مرجـع لنا ولكل من كان سـني واللي بهـا شـكك فـلا هو بـمـنا هذا مخالف واخذوا العلم مني هيئه كبار العلماء السعوديه العظمي فيروس كورونا العاصفه الترابيه منخفض التنين الجيش السلماني سعيد بن مساعد الوادعي
infrastructure_and_utilities_damage	هبوط ارضي اعلي محور يوليو بعمق متر وطول متر اتجاه اكتوبر بسبب سوء الاحوال الجويه هبوط ارضي اعلي محور يوليو بعمق متر وطو
emotional_support_and_prayers	اللهم صيبا نافعا منخفض التنين اللهم حوالينا لا علينا واللهم رحمه بنا ولطفا بضعفائنا وفقرائنا ورفقا بمن افترش الارض والتحف السماء وعونا لجنودنا وحفظا لهم من كل سوء اللهم صيبا نافعا منخفض التنين
opinions_and_criticism	من الاول حسنت البنيه التحتيه للدوله بدل ما يطلع رئيسهم يقول ماينفعش يصرف ملايين ع بلاغات عشان شويه مطر كل سنه لان دا مش للمطر بس دي مجاري وكهرباء وبنيه كامله لسنين قدام او ع الاقل يبقي في استغاثه للناس اللي بتموت متكهربه والشوارع الغرقان والكهرباء اللي بتفرقع في الهواء لكن كل
infrastructure_and_utilities_damage	عاصفه التنين في ٦ اكتوبر الكهرباء لسه جايه كانت مقطوعه من ٢ بليل عاصفه التنين
irrelevant	اعصار مين احنا المصريين اعصار مين احنا المصريين يوم اجازه تاني والمصريين هيروحوا محكمه الاسره انا بحذركم
opinions_and_criticism	البنيه التحتيه اخبارها ايه يابتوع له ماله وعليه ماعليه
affected_individuals_and_help	اعصار التنين الامطار انا لله وانا اليه راجعون اللهم تقبله في الشهداء فالغريق شهيد فضلا علي انه انقذ ٢٢ شخصا من السيول اعصار التنين الامطار
emotional_support_and_prayers	اعصار التنين الامطار انا لله وانا اليه راجعون اللهم تقبله في الشهداء فالغريق شهيد فضلا علي انه انقذ ٢٢ شخصا من السيول اعصار التنين الامطار
irrelevant	جمعه مباركه صلوا علي الحبيب محمد صلي الله عليه وسلم فيروس كورونا منخفض التنين اللهم صل وسلم علي سيدنا محمد صلاه تهب لنا بها اكمل المراد وفوق المراد في دار الدنيا ودار المعاد وعلي اله وصحبه وبارك وسلم جمعه مباركه صلوا علي الحبيب محمد صلي الله عليه وسلم فيروس كورونا منخفض التنين
infrastructure_and_utilities_damage	عاصفه التنين هبوط ارضي بمحور يوليو بعمق متر وطول متر اتجاه اكتوبر عاصفه التنين
caution_advice_and_crisis_updates	العراق عاصفه التنين وصول العاصفه الي العراق اللهم نسالك السلام منها وان تحفظنا وتحمينا يارب عاصفه التنين
emotional_support_and_prayers	العراق عاصفه التنين وصول العاصفه الي العراق اللهم نسالك السلام منها وان تحفظنا وتحمينا يارب عاصفه التنين
caution_advice_and_crisis_updates	عاجل الاردن رؤيا الاخباري عاجل تحذيرات من سيول جارفه قادمه الي العقبه واغلاقات بسبب الاحوال الجويه فيديو الاردن رؤيا الاخباري
opinions_and_criticism	البنيه التحتيه بمناسبه البنيه التحتيه منظومه كامله من الفشل لان كل شئ ماشي جهجهون بدون دراسه ولا علم ولا اي بتنجان البنيه التحتيه
opinions_and_criticism	وصلنا م ومازالت طريقه تصريف مياه الامطار بنفس الطريقه عام م الي متي يا
opinions_and_criticism	بلد ع مدار اكتر من ٣٠ سنه يقولك له ما له وعليه ما عليه الخلاصه ان احنا بهايهم والله ما فرقنا حاجه ع البهايم شايفين كل الخراب حوالينا شويه مطره بتحصل كل سنه سواء اقل من المعدل بتاع السنادي او اكتر ونشوف البنيه التحتيه المهزاه اللي تسبب فيها مبارك وصرف صحي زفت وبيوت بتوقع وطرق
caution_advice_and_crisis_updates	وزير التعليم العالي يقرر تعطيل الدراسه غدا بالجامعات والمعاهد لسوء الاحوال الجويه
irrelevant	خبراء استراتيجين كورونا عاصفه التنين المسيح الدجال مصر مصر اخترعت علاج للكورونا وامريكا بتضغط علينا عشان تاخده مننا بس مصر عايزه تديه للصين عشان كده بعتت وزيره الصحه للصين عشان تدهولها بشكل سري المصدر اتنين ستات كانوا بيشتروا بطاطس النهارده في السوق خبراء استراتيجين كورونا عاصفه التنين المسيح الدجال مصر
opinions_and_criticism	احسنت دي اسمها شبكه تصريف مياه الامطار وهي من الاهميه ان يتم التخطيط لها جيدا وفق سجلات معدلات سقوط الامطار ويتم عمل بحيرات تجميع مياه الامطار للاستفاده منها يتبع
emotional_support_and_prayers	عاصفه التنين جمعه مباركه يوم الجمعه كل التحيه والتقدير لكل من دعته وظيفته للخروج من منزله بدايه من عمال النظافه وشفط المياه وحتي كل الدكاتره في المستشفيات الحكوميه وكل التحيه لرجال الخدمه المدنيه اللهم سلم يارب عاصفه التنين جمعه مباركه يوم الجمعه
affected_individuals_and_help	عاجل طقس العرب عاجل البحث عن طفل فقد في منطقه وادي الظليل الجمعه ويشتبه ان تكون قد جرفته مياه الامطار طقس العرب
infrastructure_and_utilities_damage	وزير الكهرباء سوء الاحوال الجويه الطقس الارصاد الجويه وزير الكهرباء عن انقطاع التيار استحملونا شويه نبذل جهود خرافيه سوء الاحوال الجويه الطقس الارصاد الجويه
infrastructure_and_utilities_damage	عاجل جمعه مباركه عاصفه التنين صدي البلد البلد عاجل بعد المياه والكهرباء برلماني يكشف موعد قطع الانترنت والغاز جمعه مباركه عاصفه التنين صدي البلد البلد
opinions_and_criticism	كورونا عاصفه التنين لبنان يطير لبنان يحترق يلي حكموا البلد ٣٠ سنه عم ينظروا عالحكومه كيف تتصرف بهالازمه يتفضلوا يتبرعوا بجزء من اموالن لتقدر الحكومه تواجه وتطلع لبنان من الازمه يلي هني السبب فيا كورونا عاصفه التنين لبنان يطير لبنان يحترق
caution_advice_and_crisis_updates	وزاره التعليم العالي تقرر تعطيل الدراسه غدا السبت بالجامعات والمعاهد نظرا لاستمرار سوء الاحوال الجويه
caution_advice_and_crisis_updates	الامطار نصائح لقياده دراجتك الناريه في الامطار
infrastructure_and_utilities_damage	الشركه القابضه للمياه والصرف الصحي شبكه الصرف في مصر لا تستطيع استيعاب كل هذه الكميات من مياه الامطار دفعه واحده مشيره الي انها في حاله استنفار قصوي منذ الامس للعمل علي ازاله تجمعات المياه شبكه صرف قويه يعني مفيش كلام
caution_advice_and_crisis_updates	١٢ مارس ٢٠٢٠ الارصاد الجويه نرجو المواطنين بعدم النزول الا في الضروره القصوي لسوء الاحوال الجويه انا و اصحابي
caution_advice_and_crisis_updates	عاجل تحذيرات من سيول جارفه قادمه الي العقبه واغلاقات بسبب الاحوال الجويه
irrelevant	العاصفه الجايه نكونوا محبوسين ف بيتنا سوا بنازازوا لب و بنتفوا علي بعض ان شاء الله يا حبيبتي
caution_advice_and_crisis_updates	الاردن طقس العالم منخفض التنين عاصفه التنين
caution_advice_and_crisis_updates	العقبه عاصفه التنين كما وصلني شاطئ العقبه قبل قليل عاصفه التنين
opinions_and_criticism	عاصفه التنين المفروض اروح امتحان بكرا ازاي ياعني والكليه في نفس ذات الشارع سموحه عاصفه التنين
affected_individuals_and_help	اخلاء سكان لمنازل داهمتها مياه الامطار في الزرقاء
caution_advice_and_crisis_updates	لبنان عاصفه التنين لبنان يحترق بالصور لبنان في عين العاصفه اشجار علي الطرقات وحرائق عاصفه التنين لبنان يحترق
caution_advice_and_crisis_updates	سبحان الله عاصفه التنين من مصـر قطـع من الثلـج تسقـط من السمـاء باحجـام كبيره ترتطم بالارض بشكـل مخيـف سبحان الله عاصفه التنين
affected_individuals_and_help	مصر الامطار الغزيره تكشف تردي البنيه التحتيه في مصر والتي تسببت بقتل شخص اليك التفاصيل الرابط البديل
infrastructure_and_utilities_damage	مصر الامطار الغزيره تكشف تردي البنيه التحتيه في مصر والتي تسببت بقتل شخص اليك التفاصيل الرابط البديل
opinions_and_criticism	الجدير بالذكر ان البنيه التحتيه لحدايق المعادي طلعت احسن من التجمع ومدينه نصر
caution_advice_and_crisis_updates	الغاء الدراسه يومين بسبب الاحوال الجويه كورونا
caution_advice_and_crisis_updates	عاجل الامطار عاجل رئيس الشركه القابضه لمياه الشرب والصرف الصحي لــ عدم قطع المياه من عدمه مرتبط بالاحوال الجويه ومن المحتمل ان نضطر لقطعها مره اخري في حال تدهور الاحوال الجويه الامطار
infrastructure_and_utilities_damage	عاجل الامطار عاجل رئيس الشركه القابضه لمياه الشرب والصرف الصحي لــ عدم قطع المياه من عدمه مرتبط بالاحوال الجويه ومن المحتمل ان نضطر لقطعها مره اخري في حال تدهور الاحوال الجويه الامطار
opinions_and_criticism	البنيه التحتيه للبلد دي تستحمل ان الدنيا تمطر نقطتين بالعدد اكتر من كده هنغرق كلنا
caution_advice_and_crisis_updates	مصر عاصفه التنين سحب كميات كبيره من مياه الامطار التي تتجمع امام اهرامات الجيزه بسبب الامطار المستمره منذ امس في مصر عاصفه التنين
infrastructure_and_utilities_damage	منخفض التنين ميل اعمده الاناره بالطريق الزراعي بالقليوبيه بسبب منخفض التنين
opinions_and_criticism	من لم يمت بالكورونا مات غرقا في مياه الامطار او صعقا باعمده التيار
opinions_and_criticism	بدل ما كان يتعمل عاصمه اداريه جديده بمليارات كان اولي ان الفلوس دي تروح لترميم البنيه التحتيه لباقي مصر
caution_advice_and_crisis_updates	الاحوال الجويه تؤثر علي حركه الطيران ومعلومات تشير الي ان كل الطائرات المدنيه المتجهه الي بيروت هبطت في قبرص او عادت الي مطارات تركيه
caution_advice_and_crisis_updates	عاصفه التنين شاهد الرياح القويه والعاصفه في مدينه ام الرشراش المحتله ايلات عاصفه التنين
irrelevant	العاصفه الترابيه المدينه الان المدينه المنوره الكويت تتصدي لكورونا ابحث عن زوجه ثانيه من المدينه عمري ٤٩ طولي ١٧٦ وزني ٨٠ موظف حكومي لدي اعمال تجاريه املك عماره مقتدر ماديا وجسديا ولله الحمد ارغب في زوجه ثانيه من المدينه بكر او مطلقه او ارمله ولها كامل الحقوق وسكن مستقل العاصفه الترابيه المدينه الان المدينه المنوره الكويت تتصدي لكورونا
emotional_support_and_prayers	مصر دعواتكم لاهلنا في مصر التي تعاني بعض مدنها من ماساه بسبب سوء الاحوال الجويه
caution_advice_and_crisis_updates	تعطيل الدراسه السبت لسوء الاحوال الجويه الكورونا ؛
irrelevant	لمن الملك اليوم يوم الجمعه عاصفه التنين اكواد فعاله عن تجربه ربي يوفقكم لمن الملك اليوم يوم الجمعه عاصفه التنين
irrelevant	هو انا حقيقي مش مصدقه ان خبر ارتباط ابو هشيمه و ياسمين صبري بقي بيتذاع تالت حاجه مهمه بعد الاحوال الجويه و اخر تطورات الكورونا يلعن ابو الفراغ والله يا جماعه
irrelevant	عاصفه التنين خطوبه رجل الاعمال المصري احمد ابو هشيمه طليق الفنانه هيفاء وهبي علي الفنانه ياسمين صبري شاهد القيديو من هنا عاصفه التنين
affected_individuals_and_help	فيديو الامس عن الرجل الغارق وحيدا وسط مياه الامطار وعثرت عليه سيده بالصدفه والله اعلم كم من ضحايا غيره لم يصورهم او يعثر عليهم احد يفرق ايه عن صور الغرقي السوريين في محاوله هروبهم من جحيم بلدهم البلاد العربيه كلها نفس الجحيم فـ اللهم اخرجنا منها وانتقم من الظالمين
opinions_and_criticism	فيديو الامس عن الرجل الغارق وحيدا وسط مياه الامطار وعثرت عليه سيده بالصدفه والله اعلم كم من ضحايا غيره لم يصورهم او يعثر عليهم احد يفرق ايه عن صور الغرقي السوريين في محاوله هروبهم من جحيم بلدهم البلاد العربيه كلها نفس الجحيم فـ اللهم اخرجنا منها وانتقم من الظالمين
caution_advice_and_crisis_updates	عاجل الامطار عاجل المتحدث باسم وزاره التضامن الاجتماعي محمد العقبي لـ غرفه عمليات الوزاره تعمل علي مدار الساعه ونجحنا في التعامل مع حاله من خلال فرق التدخل السريع الامطار
emotional_support_and_prayers	عاصفه التنين بردا وسلاما علي الجميع يارب عاصفه التنين
irrelevant	يا صديقي لن يصب النيل في الفولغا ولا الكونغو ولا الاردن في نهر الفرات كل نهر وله نبع ومجري وحياه يا صديقي ارضنا ليست بعاقر كل ارض ولها ميلادها كل فجر وله موعد ثائر
infrastructure_and_utilities_damage	هبوط ارضي علي طريق بني سويف الزعفرانه لسوء الاحوال الجويه وتحويل حركه المرور
irrelevant	عاصفه التنين ٩ شهور ومصر هتزيد حوالي ١٠ مليون عاصفه التنين
opinions_and_criticism	اعتقد ان جدعنه المصريين في المواقف الصعبه دي اهم من البنيه التحتيه اللي مش موجوده اصلا
affected_individuals_and_help	بترا الاردن وزاره الشباب تفتح بيوت الشباب للمتضررين من الاحوال الجويه بترا الاردن
opinions_and_criticism	لماذا سمي التجمع بهذا الاسم لان مياه الامطار تتجمع فيه
infrastructure_and_utilities_damage	و دا سبب قطع المياه عنا حتي تستوعب شبكات الصرف كم مياه الامطار كما قالوا
irrelevant	تبوك الان العاصفه الترابيه السعوديه القديمه فيروس كورونا الداخليه سناب ارقام مميزه تبوك الان العاصفه الترابيه السعوديه القديمه فيروس كورونا الداخليه
infrastructure_and_utilities_damage	اغلاق طريق الشلاله في العقبه بالاتجاهين بسبب انهيارات ناجمه عن مياه الامطار الغزيره
irrelevant	تاجيل الدراسه في مصر كورونا العاصفه الترابيه الجوكر المصري ثلاث ادعيه فقط كفيله بتحصينك من اي مكروه تاجيل الدراسه في مصر كورونا العاصفه الترابيه الجوكر المصري
opinions_and_criticism	سقطت كميات كثبره من مياه الامطار علي مصر في هذه العاصفه منذ اول امس وحتي اليوم بخلاف ماسقط طوال فصل الشتاء لما لم نجهز لها ابيار للاستفاده منها اوتحويلها علي مجري نهر النيل لابد من التخطيط لذلك من اليوم لاسيما وان هذه الظاهره ربما تحدث مستقبلا
caution_advice_and_crisis_updates	وادي موسي الاردن منخفض التنين سكريه اطلاق صفارات الانذار في وادي موسي ونداء عبر سماعات المساجد لخروج الناس من بيوتهم في المناطق المنخفضه خوفا من شده الامطار وتشكل السيول الاردن منخفض التنين سكريه
opinions_and_criticism	فين البنيه التحتيه الاساسيه للبلد لما مطره وسيول يعملوا كده لو الشغل في البلد ديه بيتعمل بضمير و من غير فساد مكنش يحصل الخره ده يعني ايه مافيش شبكه صرف صحي في الطرق سواء جديده او قديمه يعني ايه شبكات المحمول تتوقف و التليفون الارضي يعطل و الكهرباء و المياه تتقطع
