# Supplementary material for: Enhanced Arabic disaster data classification using domain adaptation
Source: PLoS One. 2024 Apr 4;19(4):e0301255. doi: 10.1371/journal.pone.0301255 (PMC10994337; doi:10.1371/journal.pone.0301255)
Supplement: S2 File — (ZIP) [file pone.0301255.s002.zip › Data/Hafr_test.csv]

category	text
caution_advice_and_crisis_updates	حفرالباطن امطار حفرالباطن الان طريق الملك عبدالله
irrelevant	حفرالباطن الان حفرالباطن الان ليكن حضنك ملجئي في هذه الليله الممطره و البارده جدا
caution_advice_and_crisis_updates	حفر الباطن وسم اللهم صيبا نافعا هطول غزير علي حفر الباطن الان اللهم اجعلها امطار خير وبركه وسم تصوير الغالي خالد السهلي
emotional_support_and_prayers	حفر الباطن وسم اللهم صيبا نافعا هطول غزير علي حفر الباطن الان اللهم اجعلها امطار خير وبركه وسم تصوير الغالي خالد السهلي
irrelevant	مدارس منار السبيل حفرالباطن الان متعه التعلم باستراتيجيات التعلم النشط في مدارس منار السبيل حفرالباطن الان
irrelevant	حفرالباطن الان تعف نفسي وتزهد في ملذاتها حفرالباطن الان
irrelevant	حفرالباطن الان حفرالباطن الان لاتلوم المطر يوم غطي الشمال من بياض قلوبهم جاهم شبيه
irrelevant	التخفيضات الرياض جده مكه الدمام حفرالباطن خميس مشيط وش تنتظر استمتع بمهرجان التخفيضات بمعارض ايزون للاجهزه المنزليه والالكترونيه الرياض الروضه الصحافه النسيم وادي نمار الخرج جده مكه الدمام حفرالباطن خميس مشيط
caution_advice_and_crisis_updates	حفرالباطن الان امطار حفرالباطن الان تصوير
caution_advice_and_crisis_updates	حفرالباطن الان فيديو شعيب الفليج حفرالباطن اليوم٤ ٣٠ م الاحد ٢٨ صفر ١٤٤١ ٢٧ اكتوبر ٢٠١٩ حفرالباطن الان متداول
emotional_support_and_prayers	حفرالباطن الان حفرالباطن الان اللهم لك الحمد امطار خير وبركه وزادت اقوي من الاولي اللهم اجعلها خير وبركه الشوارع تقفلت
emotional_support_and_prayers	حفرالباطن الان حفرالباطن الان مااشالله الله يجيب الخير
caution_advice_and_crisis_updates	حفرالباطن الان حفر الباطن سحابه اخري مقبله مايفصل برقها علي حفر الباطن من محمد البشري يازين برقها وحلو شكلها حفرالباطن الان حفر الباطن
caution_advice_and_crisis_updates	حفرالباطن وسم وسم يحدث الان عاصفه امطار وبرد غزيره شمال حفرالباطن الاحد ٢٨ ٢ ١٤٤١هـ وسم وسم متابعه موسي العتيبي
caution_advice_and_crisis_updates	حفرالباطن الان حفر الباطن الان بروق سحابه الحفر الثانيه من فيصل البشري حفرالباطن الان حفر الباطن
opinions_and_criticism	تعليق الدراسه حفرالباطن الان هل وجب تعليق الدراسه في حفرالباطن الان
caution_advice_and_crisis_updates	حفرالباطن امطار غزيره وعواصف قويه شمال حفرالباطن الان تصويري
caution_advice_and_crisis_updates	حفرالباطن الان حفرالباطن الان برد ومطر وغبار وحر اربع فصول ب ٣ ساعات بس
caution_advice_and_crisis_updates	حفرالباطن وسم وسم متداول عاصفه امطار شمال حفرالباطن الاحد ٢٨ ٢ ١٤٤١هـ وسم وسم
opinions_and_criticism	حفر الباطن شيء يونس ويخوف بنفس الوقت برديه حفر الباطن التاريخيه ماشاء الله
caution_advice_and_crisis_updates	حفرالباطن الان امطار وبرد حاليا علي حفرالباطن الان
caution_advice_and_crisis_updates	حفرالباطن الان سحابه رعديه علي حفرالباطن الان
caution_advice_and_crisis_updates	حفرالباطن حفرالباطن سحابه مرعبه وما الومه حولت النهار الي ليل ومثل هذه السحب يجب الحذر منها الله يجعلها امطار خير وبركه
emotional_support_and_prayers	حفرالباطن حفرالباطن سحابه مرعبه وما الومه حولت النهار الي ليل ومثل هذه السحب يجب الحذر منها الله يجعلها امطار خير وبركه
irrelevant	عرعر رفحاء حفر الباطن الامطار تجعل نفسيتك في احسن حالتها الجميع يبتسم اذا انهمر المطر عرعر رفحاء حفر الباطن
affected_individuals_and_help	حفرالباطن الان امطار حفرالباطن غريق بحي النهضه حفرالباطن الان
emotional_support_and_prayers	حفر الباطن اللهم لك الحمد صيبا نافعا مباركا يارب العالمين امطار حفر الباطن
irrelevant	حفرالباطن الان احب اتامل البرق اللي مايفصل حفرالباطن الان
caution_advice_and_crisis_updates	حفرالباطن الان امطار حفر الباطن وبرديات كسرت زجاج بعض السيارات مقطع متداول حفرالباطن الان
caution_advice_and_crisis_updates	حفرالباطن الان سبق التحذير ومبروك الخير يا اهالي الحفر حفرالباطن الان
infrastructure_and_utilities_damage	حفرالباطن الان حفر الباطن اضرار كبيره بالمستشفي المركزي بحفر الباطن بسبب البرد والرياح منقول حفرالباطن الان حفر الباطن
caution_advice_and_crisis_updates	حفرالباطن الان حفرالباطن سيول وامطار حفر الباطن قبل قليل حفرالباطن الان حفرالباطن
irrelevant	حفرالباطن الان حفر الباطن جعل السحاب اللي معه برق ورعود يمطر علي دار وليفي سكنها حفرالباطن الان حفر الباطن
infrastructure_and_utilities_damage	حفرالباطن شاهد البرد يهشم اليوم واجهات المستشفي المركزي بـ حفرالباطن الزجاجيه
infrastructure_and_utilities_damage	صحه حفرالباطن حفرالباطن صحه حفرالباطن بفضل الله لم تتاثر الخدمات الطبيه في مستشفي حفرالباطن المركزي حيث تضررت الواجهه الزجاجيه فقط للمستشفي ووضع المنومين مطمئن ولاتوجد اصابات ولله الحمد
opinions_and_criticism	حفرالباطن الان من داخل الشاليه بعد ما زبنت فيه حفرالباطن الان
opinions_and_criticism	حفرالباطن كثر ما اسعدنا المطر في حفرالباطن كثر ما اساءنا تصريف الامطار بمحافظتنا العزيزه كل سنه ونحن نمر بهذا الحال
caution_advice_and_crisis_updates	حفر الباطن برديه باحجام كبيره حفر الباطن الان
caution_advice_and_crisis_updates	حفرالباطن حفرالباطن الان تحذير سحابه اخري قادمه الي حفرالباطن بعد قليل نرجو توخي الحذر واتباع ارشادات السلامه حفرالباطن الان
emotional_support_and_prayers	حفرالباطن الان اللهم احفظهم بحفظك استودعتكم الله حفرالباطن الان
caution_advice_and_crisis_updates	حفر الباطن حاليا حفر الباطن تحت تاثير سحابه سيليه غزيره ومعها برديه قويه اللهم سقيا رحمه يا رب ٤ ٢٢ م الاحد ٢٨ صفر الموافق ٢٧ اكتوبر
emotional_support_and_prayers	حفر الباطن حاليا حفر الباطن تحت تاثير سحابه سيليه غزيره ومعها برديه قويه اللهم سقيا رحمه يا رب ٤ ٢٢ م الاحد ٢٨ صفر الموافق ٢٧ اكتوبر
irrelevant	حفرالباطن عاصمه الربيع مطار حفرالباطن منفذ دولي نهايه م عاصمه الربيع
affected_individuals_and_help	حفر الباطن تكسرت زجاج سياره طلال الجميلي من جراء البرديه علي حفر الباطن اليوم
opinions_and_criticism	حفرالباطن الان اداره تعليم حفر الباطن هل انتم تشاهدون الاجواء التعليق ضروري في هذه الاجواء حفرالباطن الان
irrelevant	حفرالباطن الان علي صوت المطر اللهم قل لما في قلوبنا كن فيكون اللھم اعط كل قلب مراده حفرالباطن الان
irrelevant	حفرالباطن الان
caution_advice_and_crisis_updates	حفرالباطن جريان فليج الجنوبي حفرالباطن الان
caution_advice_and_crisis_updates	حفر الباطن وسم وسم فيديو متداول برديه الصفيري شمال حفر الباطن الاحد ٢٨ ٢ ١٤٤١هـ وسم وسم
irrelevant	المْ تر ان الله يزْجي سحابا ثم يؤلف بيْنه ثم يجْعله ركاما فتري الْودْق يخْرج منْ خلاله وينزل من السماء من جبال فيها من برد فيصيب به من يشاء ويصْرفه عن من يشاء شمال حفر الباطن وصلني الاحد
caution_advice_and_crisis_updates	حفر الباطن الخفجي سحب حفر الباطن تتقدم نحو جنوب الخفجي
caution_advice_and_crisis_updates	حفرالباطن الان سحابه تردف سحابه حفرالباطن الان
caution_advice_and_crisis_updates	حفرالباطن الان حفر الباطن برديه الصفيري شمال حفر الباطن منقول حفرالباطن الان حفر الباطن
caution_advice_and_crisis_updates	حفرالباطن الان حفرالباطن اثار العاصفه علي حفر الباطن قبل قليل منقول حفرالباطن الان حفرالباطن
irrelevant	حفرالباطن استقبل صاحب السمو الامير منصور بن محمد بن سعد محافظ حفرالباطن بمكتبه بديوان المحافظه
caution_advice_and_crisis_updates	حفرالباطن امطار حفرالباطن حفرالباطن الان فيديو برديه حفرالباطن عصر اليوم الاحد امطار حفرالباطن حفرالباطن الان
emotional_support_and_prayers	حفرالباطن الان حفرالباطن حفرالباطن الان اللهم سقْيا رحْمه لا سقْيا عذاب ولا هدْم ولا غرق اللهم اجعله صيبا نافعا امطار حفرالباطن
irrelevant	حفرالباطن حفرالباطن الان تصوير عبدالله الدخيل
emotional_support_and_prayers	حفرالباطن الان اللهم سقيا رحمه لاسقيا عذاب حفرالباطن الان
irrelevant	تعليق الدراسه حفرالباطن الان وليت العمر كله شتاء وليل وريحه مطر و تعليق الدراسه يارب حفرالباطن الان
irrelevant	حفرالباطن امطار حفر الباطن الحفر ارتوت لين طرشت حفرالباطن امطار حفر الباطن
irrelevant	حفرالباطن الان مايشهبك الا القمر والبرد وغيمه مطر حفرالباطن الان
infrastructure_and_utilities_damage	حفرالباطن الان حفرالباطن تتعرض حفرالباطن لاامطار غزيره وصواعق عنيفه جدا وانباء عن غرق حي ابوموسي الاشعري منقول حفرالباطن الان حفرالباطن
caution_advice_and_crisis_updates	حفرالباطن الان حفرالباطن تتعرض حفرالباطن لاامطار غزيره وصواعق عنيفه جدا وانباء عن غرق حي ابوموسي الاشعري منقول حفرالباطن الان حفرالباطن
irrelevant	عرض خاص عود موروكي طبيعي السعوديه صوت المطر حفر الباطن معرض البخور والعطور الدولي رابطه عشاق العطور النصر الهلال عرض خاص عود موروكي طبيعي دقه ٤٥ جرام اوقيه ونصف مناسب للاستخدام الشخصي والمنزلي السعر ٢٩٠ ريال شامل الشحن للتواصل السعوديه صوت المطر حفر الباطن معرض البخور والعطور الدولي رابطه عشاق العطور النصر الهلال
irrelevant	حفرالباطن الان صوت المطر تسنه تعاتيب خلاان حفرالباطن الان
irrelevant	حفر الباطن النصر اليوم باذن الله نصر ومطر حفر الباطن النصر
infrastructure_and_utilities_damage	مستشفي حفر الباطن السعوديه حفرالباطن شاهد مدي تاثر مستشفي حفر الباطن بالبرديه والتقلبات الجويه مستشفي حفر الباطن السعوديه حفرالباطن
emotional_support_and_prayers	حفرالباطن دائما هم اهل المبادرات والمساهمات المجتمعيه الله يعظم اجركم لكم من اهالي حفرالباطن كل الشكر والعرفان
irrelevant	حفرالباطن الان يالبيه يالحفر حفرالباطن الان
caution_advice_and_crisis_updates	حفر الباطن شاهد سيول حفر الباطن بعد الامطار العزيره التي هطلت اليوم
caution_advice_and_crisis_updates	الحدود الشماليه تبوك حائل القصيم الرياض عاجل متوقع امطار متوسطه الي غزيره مصحوبه مع برديات علي منطقه الحدود الشماليه و تبوك و حائل و القصيم و الرياض و حفر الباطن و الشرقيه و الاحساء مع نشاط قوي للرياح السطحيه وهطول امطار رعديه هل تؤيد تعليق الدراسه قبل بدايه الدوام الرسمي مبكرا نعم رتويت لا مفضله
caution_advice_and_crisis_updates	حفرالباطن شوارع حفرالباطن بحر الله يعينهم بعد الامطار تضررت بعض المحلات التجاريه وتلفيات في السيارات بسبب العاصفه عصرا من البرد كبير الحجم
emotional_support_and_prayers	حفرالباطن شوارع حفرالباطن بحر الله يعينهم بعد الامطار تضررت بعض المحلات التجاريه وتلفيات في السيارات بسبب العاصفه عصرا من البرد كبير الحجم
infrastructure_and_utilities_damage	حفرالباطن الان تضرر المستشفي المركزي بحفرالباطن بعد تعرضه لعاصفه وامطار غزيره مصحوبه بيرد حفرالباطن الان
caution_advice_and_crisis_updates	حفرالباطن شاهد برد باحجام كبيره اليوم علي حفرالباطن تصوير ساري الشمري
emotional_support_and_prayers	حفر الباطن حفر الباطن مطرنا بفضل الله و رحمته الله يبارك
emotional_support_and_prayers	السعوديه حفر الباطن لبنان ينتفض السلسه البشريه كلن يعني كلن العراق ينتقض الوزير البيبي سما الكويت البغدادي صناعه اردوغان الجو خلاني صوت المطر الهلال النصر البدون مساء الخير الهلال النصر الدوري السعوديه الله يلطف بكم ويحفظ اهلنا في حفر الباطن السيول تجتاح الطرق وتغرقها لبنان ينتفض السلسه البشريه كلن يعني كلن العراق ينتقض الوزير البيبي سما الكويت البغدادي صناعه اردوغان الجو خلاني صوت المطر الهلال ا…
caution_advice_and_crisis_updates	حفرالباطن سيول خبيراء الان شرق حفرالباطن تصوير الاخ فيصل بن شبلان
caution_advice_and_crisis_updates	حفرالباطن البروق تنشط علي حفرالباطن الان
caution_advice_and_crisis_updates	حفرالباطن توقعاتنا عن حضور البرديات علي حفرالباطن
caution_advice_and_crisis_updates	حفرالباطن الان حفرالباطن الان اعصار يضرب منطقه حفل الباطن ويتسبب في نوافذ المباني والسيارات
caution_advice_and_crisis_updates	حفر الباطن حركه السحب والبروق الساعات الخمس الماضيه الي الان وسحب مميزه اليوم علي حفر الباطن ماشاء الله
opinions_and_criticism	حفر الباطن حفر الباطن علي كثر السيارات اللي تضررت وغرقت اليوم مافيه ولا سياره عليها حرمه ماادري هن احرص علي السلامه
irrelevant	حفرالباطن حفرالباطن الان حفرالباطن حفرالباطن الان من شاف جوك يالحفر طاب جوه حي صوت رعوودها وحي طق مزوونها امطري يالحفر واغسلي كل الجفاف ارتوي من ماء ربي جعله هني ياديرتي
emotional_support_and_prayers	حفر الباطن حفر الباطن اللهم اجعله صيبا نافعا للبلاد و العباد
emotional_support_and_prayers	حفرالباطن الان صور بعد امطار حفرالباطن اسال الله العظيم ان يحفظ اهل الحفر بحفظه حفرالباطن الان
irrelevant	حفرالباطن لاحول ولا قوه الا بالله العلي العظيم اللهم صل وسلم علي نبينا محمد حفرالباطن
irrelevant	حفرالباطن الان حفرالباطن الان مطر وفوز النصر الف الف مبروك
caution_advice_and_crisis_updates	حفر الباطن برديه تاريخيه حفر الباطن عصر اليوم
emotional_support_and_prayers	حفرالباطن حفرالباطن امطار خير وبركه الله ينفع بها العباد والبلاد
emotional_support_and_prayers	حفر الباطن حفر الباطن الله يجعلها امطار خيير وبركه ع البلاد والعباد
caution_advice_and_crisis_updates	حفرالباطن الان سحابه برديه جديده مقبله علي حفرالباطن الان
irrelevant	حفر الباطن سرت بروقها وزادت نشاطا شمال شرق حفر الباطن
caution_advice_and_crisis_updates	حفر الباطن الرياض السيول تجتاح الشوارع في حفر الباطن طريق الرياض
irrelevant	حفر الباطن حفر الباطن علموه ان الحفر امطرت شوق وحنين فهموه ان سمانا ودها نلتقي
caution_advice_and_crisis_updates	حفرالباطن شاهد سيول شعيب الفليج بمدينه حفرالباطن اليوم الاحد
infrastructure_and_utilities_damage	حفر الباطن السعوديه المملكه بالفيديو الامطار تغرق شوارع حفر الباطن حفر الباطن السعوديه المملكه
caution_advice_and_crisis_updates	الكليه التقنيه بحفرالباطن حفر الباطن تم تعليق التدريب ليوم غد الاثنين في الكليه التقنيه بحفرالباطن للبنين بسبب تعطل التيار الكهربائي بفعل الامطار حفظ الله الجميع من كل مكروه والله يرعاكم حفر الباطن
infrastructure_and_utilities_damage	الكليه التقنيه بحفرالباطن حفر الباطن تم تعليق التدريب ليوم غد الاثنين في الكليه التقنيه بحفرالباطن للبنين بسبب تعطل التيار الكهربائي بفعل الامطار حفظ الله الجميع من كل مكروه والله يرعاكم حفر الباطن
emotional_support_and_prayers	الكليه التقنيه بحفرالباطن حفر الباطن تم تعليق التدريب ليوم غد الاثنين في الكليه التقنيه بحفرالباطن للبنين بسبب تعطل التيار الكهربائي بفعل الامطار حفظ الله الجميع من كل مكروه والله يرعاكم حفر الباطن
caution_advice_and_crisis_updates	حفرالباطن تنبيه سحابه برد شمال حفرالباطن م الاحد متوقع تزداد قوتها
irrelevant	حفرالباطن الان حفرالباطن الان يامرحبا باالضيف والف هلابه يازين ملفاه ويازين ماجابه
emotional_support_and_prayers	حفر الباطن الان حفر الباطن منظر نادر يحدث في ديارنا برد باحجام كبيره جدا لم نشاهد مثلها حتي بالدول الاخري الله يعوض المتضررين ويجعلها امطار خير وبركه حفر الباطن الان حفر الباطن
opinions_and_criticism	حفر الباطن الان حفر الباطن منظر نادر يحدث في ديارنا برد باحجام كبيره جدا لم نشاهد مثلها حتي بالدول الاخري الله يعوض المتضررين ويجعلها امطار خير وبركه حفر الباطن الان حفر الباطن
irrelevant	حفر الباطن حفر الباطن غالبا المستشفيات في المحافظات تشكو من سوء التنفيذ نعم الصحه تقدم الخدمات للجميع ولكنها لاتقدم نفس الجوده في المباني والكادر الطبي
opinions_and_criticism	حفرالباطن حفرالباطن الان تعليق الدراسه حفرالباطن حفرالباطن الان تعليق الدراسه يفترض نزول مسئولي التعليم للشارع للتاكد انه فيه الشوارع مليانه في ذمه من يفقد احد او يتعطل احد او يسبب ارباك لعائله
irrelevant	حفرالباطن الان حفرالباطن الان يفدا قدومك القزاز والبوايك
infrastructure_and_utilities_damage	حفرالباطن الصحه ماذا فعلت الامطار بمستشفي حفرالباطن و الصحه وضع المنومين مطمئن
caution_advice_and_crisis_updates	حفرالباطن سناب رفحاء تعليق الدراسه في حفرالباطن سناب رفحاء
caution_advice_and_crisis_updates	حفر الباطن تقني الشرقيه التدريب التقني تعليق التدريب ليوم غد الاثنين في الكليه التقنيه للبنين والبنات والمعهد الصناعي الثانوي حفر الباطن نظرا لتعطل التيار الكهربائي بسبب الامطار جعلها الله امطار خير وبركه تقني الشرقيه التدريب التقني
emotional_support_and_prayers	حفر الباطن تقني الشرقيه التدريب التقني تعليق التدريب ليوم غد الاثنين في الكليه التقنيه للبنين والبنات والمعهد الصناعي الثانوي حفر الباطن نظرا لتعطل التيار الكهربائي بسبب الامطار جعلها الله امطار خير وبركه تقني الشرقيه التدريب التقني
caution_advice_and_crisis_updates	صحيفه الرايه حفر الباطن بالفيديو عاصفه قويه تضرب مستشفي حفر الباطن صحيفه الرايه حفر الباطن
caution_advice_and_crisis_updates	عاجل حفرالباطن حفرالباطن الان عاجل تم تعليق الدراسه في كليه التقنيه للبنات بمحافظه حفرالباطن ليوم غد الاثنين عاجل حفرالباطن حفرالباطن الان
caution_advice_and_crisis_updates	حفرالباطن الان من اعنف واقوي سحب البرد وتسمي سحب المنشار شهدته حفر الباطن اليوم هذا دليل ع ان الرطوبه اعلي من المعدل بكثير حفرالباطن الان
emotional_support_and_prayers	حفر الباطن اهل حفر الباطن الف سلامه عليكم ان شاء الله محد تضرر
opinions_and_criticism	حفر الباطن الرحيلي لازم يشيلونه من تعليم حفر الباطن مو معقوله الشوراع غرقانه من المطر والسيارات ماتقدر تمشي وهذا يبي الاطفال يداومون
caution_advice_and_crisis_updates	امطار حفرالباطن امانه حفرالباطن فيديو من امطار حفرالباطن عصر اليوم الاحد ويظهر تواجد الفرق الميدانيه التابعه لـ امانه حفرالباطن والتي نشرتها في العديد من الاحياء والاماكن ضمن خطتها للتعامل مع موسم الامطار حفرالباطن الان
caution_advice_and_crisis_updates	حفر الباطن تعليق الدراسه عاجل تعليم حفر الباطن يعلن تعليق الدراسه يوم غد الاثنين في المدارس المتضرره التي اقرتها لجنه الطوارئ
caution_advice_and_crisis_updates	حفرالباطن موجه غبار تضرب محافظه حفرالباطن الان
irrelevant	حفر الباطن حفر الباطن النمل لاشعر بالسيل خرج من جحوره وبعض البشر يتلقا السيل من الثواره
affected_individuals_and_help	حفرالباطن الان حفرالباطن حفرالباطن الان حفرالباطن شوفو الغرفه حقتنا طاحت بسبت الهوا القوي والمطر لا اله الا الله
irrelevant	حفر الباطن مبدع ما شاء الله تبارك الله ومبروك عليكم الخير يا اهل حفر الباطن
irrelevant	حفر الباطن حفر الباطن والله لوصليت بخشوع وطمانينه ماتركت فرض قط ممايغشاك من السكينه
emotional_support_and_prayers	حفرالباطن الان حفرالباطن الان طهور واجر وعافيه تب عشان ماتغرق مره ثانيه
caution_advice_and_crisis_updates	حفرالباطن مستشفي حفرالباطن المركزي
irrelevant	حفرالباطن الان ياشين النوم وقت المطر حفرالباطن الان
caution_advice_and_crisis_updates	واس حفرالباطن الان واس عام تعليق الدراسه بمؤسسات علميه بحفر الباطن غدا والامانه تواصل جهودها لتنفيذ خططها لتصريف مياه الامطار حفرالباطن الان
irrelevant	حفر الباطن حفرالباطن الان الاصل عنزيه العمر الطول الوزن اللون حنطيه التعليم جامعيه المدينه حفر الباطن الحاله مطلقه مرتين وعندها بنت الطلب عنزي مطلق او ارمل موظف وخلوق وطيب وبعمر مناسب حفرالباطن الان
caution_advice_and_crisis_updates	حفرالباطن الان حفرالباطن الان الامير منصور بن سعد ال سعود محافظه حفرالباطن يباشر كوارث السيول بنفس الحدث في الاحياء وتجمعات السيول بالمنطقه
caution_advice_and_crisis_updates	جامعه حفر الباطن تعليق الدراسه حفرالباطن الان حفرالباطن جامعه حفر الباطن تعليق الدراسه للطالبات اليوم الاثنين في مجمع الياسمين الذي يضم كليه العلوم و كليه العلوم الطبيه التطبيقيه و عماده السنه التحضيريه بسبب الاضرار التي تسببت بها العاصفه المطريه حفرالباطن الان حفرالباطن
caution_advice_and_crisis_updates	الارصاد حفر الباطن الارصاد ما تم تداوله عبر وسائل التواصل عن التاخر في التحذير من التقلبات الجويه علي حفر الباطن عار من الصحه
opinions_and_criticism	حفرالباطن حفرالباطن اذا وصل الفساد للمستشفي والمدرسه فعلي الدنيا السلام الا التعليم والصحه لا يسمح بفسادها فذلك انذار بالسقوط
caution_advice_and_crisis_updates	حفرالباطن الان سحابه حفر الباطن الهائله من نشاتها حتي دخولها البحر شمال الجبيل حفرالباطن الان
irrelevant	المعلم سويد العصيمي كم مره تقرا القران بااليوم لاتغرد في هاشتاق قذر وش انت من لحيه ودع الاجازه بتغريده المعلم سويد العصيمي كم مره تقرا القران بااليوم لاتغرد في هاشتاق قذر وش انت من لحيه ودع الاجازه بتغريده تحرمنا من دورينا حفرالباطن القيصومه رفحاء عرعر تعلم كيف تكسر القفل اذا تقفل علي احد عيالك الباب او ضاع المفتاح
irrelevant	الجو زان وطلعت البر زانـت يازيـن شـوف الـبـر لمـدورينـه يشفي قلوب اللي من الهم عانت ومن صجت المجلس وجو والمدينه احلي جو ماهر ال خليل حفر الباطن
affected_individuals_and_help	حفر الباطن الدفاع المدني اثر امطار حفر الباطن الدفاع المدني يعلن وفاه اشخاص واصابه شخصا وتضرر منازل و مركبه
irrelevant	صباح الخير اسقاط القروض لليوم كويتنا كويتيه مجلس الامه مجلس الوزراء كويتيات عقارات حفر الباطن العراق للايجار مخزن بمينا عبدالله مساحات مكشوفه مرخصه من الهيئه العامه تخزين مدخل ومخرج سهل صباح الخير اسقاط القروض لليوم كويتنا كويتيه مجلس الامه مجلس الوزراء كويتيات عقارات حفر الباطن العراق
affected_individuals_and_help	حفرالباطن الدفاع المدني وفيات في سيول حفرالباطن الدفاع المدني تلقي ١١٧٦ بلاغا باشر منها ٤ حالات احتجاز لاشخاص واحتجاز مركبه واحده ونتج عن الحاله المطريه عدد ١١ اصابه وعدد ٧ وفيات واخلاء عدد ١٦ شخص وايواء عدد ٧ اشخاص وتضرر عدد ٤٠ مركبه وعدد ٣ منازل صحيفه اليوم
caution_advice_and_crisis_updates	حفرالباطن
irrelevant	مجلس الوزراء شكرا الجبري حديقه الشهيد باداره حكوميه اسقاط القروض لليوم الفرقه الكوريه مساء الخير حفر الباطن ترامب العراق نعم الدمج الشامل الكويت العراق ينتفض لبنان ينتفض رجل الي مقاتل الي اين ياخذنا التطور العلمي بلا تجنيد وبلا تدريب مجلس الوزراء شكرا الجبري حديقه الشهيد باداره حكوميه اسقاط القروض لليوم الفرقه الكوريه مساء الخير حفر الباطن ترامب العراق نعم الدمج الشامل الكويت العراق ينتفض لبنان ي…
caution_advice_and_crisis_updates	حفرالباطن اثار سيل شعيب فليج في حفرالباطن صباح الاثنين عبر طقس المملكه ابوراما
emotional_support_and_prayers	حفر الباطن امطار حفرالباطن سلامه حفر الباطن وسلامه اهلها الله يرحم الله المتوفين ويغفر لهم ويجبر اهلهم امطار حفرالباطن
caution_advice_and_crisis_updates	الخفجي حفرالباطن سحابه الخفجي اضعفت التوقعات علي حفرالباطن هذا اليوم والامور مبشره في نهايه الاسبوع الحالي باذن لله
irrelevant	حفر الباطن من امطار تنومه شمال ابها كم تقريبا اليوم الاثنين جعلها الله امطار خير وبركه حفر الباطن
caution_advice_and_crisis_updates	حفرالباطن عاجل حفرالباطن بعد قليل تسلط الضوء علي الحاله المطريه في حفرالباطن عاجل حفرالباطن
opinions_and_criticism	حفر الباطن حفر الباطن حسن كراني له اسبوعين يحذر والارصاد تقول لاتصدقونه خذوا منا المعلومات وجت الامطار وخلصت ووفيات وهم لاحس ولاخبر
opinions_and_criticism	حفر الباطن نصف ساعه من المطر خلفت هذا الدمار وكميه الماء الهائله اجل كيف حال طوفان نوح عليه السلام الذي قال الله فيه ففتحنا ابواب السماء بماء منهمر وفجرنا الارض عيونا فالتقي الماء علي امر قد قدر القمر ١١ ١٢ يا الله لطفك ورحمتك حفر الباطن
affected_individuals_and_help	حفر الباطن نشره التاسعه حفر الباطن تشيع ٧ من ضحايا الامطار والمواطنون يتساءلون اين تحذير هيئه الارصاد بعد قليل مع عوض الفياض نشره التاسعه
caution_advice_and_crisis_updates	عاجل حفر الباطن عكاظ رد عاجل من الارصاد حول التشكيك في التنبيه بامطار حفر الباطن عكاظ
irrelevant	حفر الباطن وسم مقطع جميل للابل في سيول رميثان شرق حفر الباطن وشمال السعيره وسم ماشاء الله تبارك الله
affected_individuals_and_help	الدفاع المدني حفر الباطن الدفاع المدني نتج عن الحاله المطريه التي اثرت علي حفر الباطن يوم الاحد ٢٧ ٢ ١٤٤١هـ ٧وفيات و ١١اصابه واخلاء ١٦شخصا وايواء ٧اشخاص وتضرر ٤٠سياره و ٣منازل
caution_advice_and_crisis_updates	حفر الباطن افضل توثيق لسحابه الحفر عند وصولها لحفرالباطن حفر الباطن عصرا
irrelevant	حفر الباطن حفرالباطن الان كانت تسمي قديما حفر ابي موسي نسبه للصحابي الجليل ابي موسي الاشعري والسبب انه هو من امر بحفر ابار للحجاج الذي يمرون بها وكان ابو موسي اميرا علي البصره حفر الباطن حفرالباطن الان
emotional_support_and_prayers	حفر الباطن حفر الباطن قطعه من قلب هذا الوطن اللهم ارحمهم برحمتك واحفظ بلدي واهله امين
irrelevant	يا واسع العطاء ندعوك ان تطهرنا من جميع السيئات وترفعنا عندك اعلي الدرجات وتبلغنا اقصي الغايات والخيرات في الحياه وبعد الممات حفر الباطن
irrelevant	حفر الباطن حفر الباطن يامدينه امست ك عروس غطاها اكليل من ثلج وماء
emotional_support_and_prayers	حفرالباطن الان اللهم لك الحمد ومازالت امطار الخير علي مملكه الخير مستمره حفرالباطن الان
caution_advice_and_crisis_updates	عاصمه الربيع حفر الباطن عاصمه الربيع بعد وسميه غدق الاحد٢٨ صفر حفر الباطن
opinions_and_criticism	حفر الباطن حفر الباطن الاجواء لندنيه والشوارع بنغلادش
irrelevant	حفر الباطن السعوديه باكستاني يصدم هواه صقور سعوديين في مزاد الصقور في حفر الباطن ويزايد بكل ثقه علي طير شاهين السعوديه
caution_advice_and_crisis_updates	السعوديه حفر الباطن مشاهد من الوديان المجاوره لحفر الباطن توضح حجم السيول بالمنطقه السعوديه حفر الباطن
irrelevant	صباح الخير اسقاط القروض لليوم كويتنا كويتيه مجلس الامه مجلس الوزراء كويتيات عقارات حفر الباطن العراق للايجار شقه عائلات بالجابريه تتكون من غرف و حمام وصاله ومطبخ المبني مجهز بلوبي فندقي حق استقبال الضيوف موقف سرداب ستالايت للتفاصيل صباح الخير اسقاط القروض لليوم كويتنا كويتيه مجلس الامه مجلس الوزراء كويتيات عقارات حفر الباطن العراق
irrelevant	باكستاني صقور حفر الباطن حدث بالفيديو باكستاني يدخل مزاد صقور بـ حفر الباطن ويرفع سعره الي الف ريال حدث
caution_advice_and_crisis_updates	حفر الباطن العربيه نفت الهيئه العامه للارصاد وحمايه البيئه تاخر الهيئه في اصدار التنبيهات الخاصه بالامطار الغزيره التي تاثرت بها محافظه حفر الباطن وان ما تم تداوله عار عن الصحه العربيه
irrelevant	نطالب باستقاله الجبري نطالب بتكريم الجبري حديقه الشهيد باداره حكوميه اسقاط القروض لليوم الفرقه الكوريه مساء الخير حفر الباطن ترامب اعصار كيار نعم الدمج الشامل الوفره العراق ينتفض لبنان ينتفض فكره رائعه لرجال الداخليه نطالب باستقاله الجبري نطالب بتكريم الجبري حديقه الشهيد باداره حكوميه اسقاط القروض لليوم الفرقه الكوريه مساء الخير حفر الباطن ترامب اعصار كيار نعم الدمج الشامل الوفره العراق ينتفض لبن…
irrelevant	صباح الخير اسقاط القروض لليوم كويتنا كويتيه مجلس الامه مجلس الوزراء كويتيات عقارات حفر الباطن العراق للايجار شقه عائلات بنيد القار اطلاله بحريه تتكون من غرفه حمام صاله مطبخ كهرباء وماء علي المالك بركن سرداب ولوبي استقبال ضيوف صباح الخير اسقاط القروض لليوم كويتنا كويتيه مجلس الامه مجلس الوزراء كويتيات عقارات حفر الباطن العراق
irrelevant	صباح الخير اسقاط القروض لليوم كويتنا كويتيه مجلس الامه مجلس الوزراء كويتيات عقارات حفر الباطن العراق مطلوب عماره بمدخول بخيطان او فروانيه او الجليب صباح الخير اسقاط القروض لليوم كويتنا كويتيه مجلس الامه مجلس الوزراء كويتيات عقارات حفر الباطن العراق
irrelevant	حفر الباطن استغفر الله ولا حول ولا قوه الا بالله حفر الباطن
caution_advice_and_crisis_updates	حفرالباطن الخفجي عاصمه الربيع الحصيني عاصفه حفرالباطن تذكرنا بما حدث في الخفجي عام م عاصمه الربيع
irrelevant	حفر الباطن عسي البارق اللي لاح من يمه الحفر تكاشف من البارح وجتنا تباشيره مزون ترادم كنهن قبه البحر نسمهن علينا سابقاته معاصيره مواصل رعدهن يوم يدوي مع الفجر دوي القذايف في سنه توخذ الديره حفر الباطن
irrelevant	وزاره التعليم حفر الباطن تعليم حفرالباطن هل يحق لروضه الاطفال عمل مقصف بالمدرسه هل يحق لروضه الاطفال بيع الحلويات للاطفال هل يوجد روضات لاتملك ملعب للاطفال فيها وزاره التعليم حفر الباطن هل من مجيب يا تعليم حفرالباطن
opinions_and_criticism	حفر الباطن ياربع اللي حصل في حفر الباطن شي تاريخي وصور البرد اللي وصلت حقيقه وبدون مبالغه انا لم اشاهد مثلها في حياتي شي يفوق الوصف حتي في اقوي عنفوان المراويح وقوتها لم يسجل برد بهذا الحجم فسبحان من هو قادر علي كل شي
affected_individuals_and_help	الدفاع المدني حفر الباطن الدفاع المدني يعلن وفاه اصابه شخص وتضرر مركبه جراء العاصفه البرديه التي ضربت حفر الباطن
opinions_and_criticism	حفر الباطن حفر الباطن مافائده هيئه الارصاد وخبراء الطقس اذا لم يكن لهم دور في الاحاطه والحذر من تقلبات الطقس اما انهم خانوا الامانه في السكوت عن ماكان متوقع
irrelevant	يا صباح الخير حفر الباطن باسمك يا الله نبدا هذا اليوم فاعطنا خيرهہ و اكفنا شره يا الله صباح الخير حفر الباطن
irrelevant	خريبين ينضم لمنتخب بشار حفر الباطن بكل ادب اقولك الحين خاطرك وشو خريبين ينضم لمنتخب بشار حفر الباطن بكل ادب اقولك الحين خاطرك وشو اللهم من اعاد تغريدها ارزقه من حيث لايحتسب يارب
irrelevant	فيديو حفر الباطن فيديو شرطه الشرقيه تعلن القبض علي مواطن في حفر الباطن بحاله غير طبيعيه اطلق النار تجاه احد المنازل وبحوزته سلاح من نوع رشاش كما لم ينتج عن ذلك تعرض اي شخص لاي سوء ولله الحمد
affected_individuals_and_help	صحيفه اليوم الشرقيه اليوم سيول حفر الباطن صحيفه اليوم الشرقيه اليوم وفاه واصابه في سيول حفر الباطن
opinions_and_criticism	حفر الباطن دوله عمان عندها اعصار ومستعدين له من فتره والارصاد عندنا نايمين ك العاده اكيد ان هذا الاعصار بياثر علي مناطق مجاوره كان لازم تحذير الناس والمسافرين حفر الباطن
irrelevant	الباطن نجران حفرالباطن القيصومه رفحاء عرعر بطناوي وافتخر بطاقه المباراه اليوم الثلاثاء هـ الجوله الباطن نجران غير منقوله الساعه مساء ملعب نادي الباطن كونو بالموعد ياجماهير السماوي كما عرفناكم وهذه المباره مهمه للباطن في تحسين مركزه حفرالباطن القيصومه رفحاء عرعر بطناوي وافتخر
caution_advice_and_crisis_updates	حفرالباطن حفرالباطن احذر احذر عند نزول الامطار ونتمني للجميع السلامه
caution_advice_and_crisis_updates	الحدود الشماليه حفرالباطن الخفجي الشرقيه الكويت الحاله المطريه الثانيه وفي يومها قد تنحصر في القطاع الشمالي الشرقي حيث من المحتمل ان تهطل الامطار المتفرقه علي اجزاء من الحدود الشماليه و حفرالباطن و الخفجي وشمال الشرقيه بوجه عام و الكويت هذا والله اعلم
caution_advice_and_crisis_updates	حفر الباطن حفرالباطن حفر الباطن عاصفه حفرالباطن هي الاقوي
irrelevant	حفر الباطن كيف ما احبها واجمل سنين عمري عشتها فيها حفر الباطن
irrelevant	حفر الباطن حفر الباطن اللهم كل من اعاد تغريدها فارزقه من حيث لا يحتسب
irrelevant	حفرالباطن محدثكم من امام سحابه السوبر سيل قبل امس شمال حفرالباطن
affected_individuals_and_help	الدفاع المدني حفر الباطن الدفاع المدني نتج عن الحاله المطريه علي حفر الباطن يوم امس عدد ٧ وفيات وعدد ١١ اصابه واخلاء عدد ١٦ شخصا وايواء عدد ٧ اشخاص وتضرر عدد ٤٠ مركبه وعدد ٣ منازل
caution_advice_and_crisis_updates	حفرالباطن الخفجي الزلفي القصيم باذن الله متوقع تكونات رعديه اليوم الثلاثاء تصحبها رياح هابطه قرب حفرالباطن وقريه العليا وشمال الرفيعه وقد تتواجد تكونات ايضا غرب الخفجي نشاط رياح علي ساموده وام عشر و الزلفي وشرق القصيم
caution_advice_and_crisis_updates	حفرالباطن امطار متوسطه الي غزيره حفرالباطن
caution_advice_and_crisis_updates	حفرالباطن وسم تصوير ابوعمر الوسيدي امس في ضواحي حفرالباطن مقدار الامطار في الارض الله يطرح البركه وسم
caution_advice_and_crisis_updates	الهيئه العامه للارصاد وحمايه حفر الباطن الهيئه العامه للارصاد وحمايه البيئه السعوديه تصدر بيانا حول ما تم تداوله عن تاخرها في اصدار تنبيهات خاصه بالامطار الغزيره التي تاثرت بها محافظه حفر الباطن واليكم ابرز ما جاء فيه
caution_advice_and_crisis_updates	تراؤف الارصاد عاصمه الربيع حفرالباطن تقرر تعليق دوام طلاب وطالبات نادي تراؤف لهذا اليوم الثلاثاء هـ نظرا لتنبيهات الارصاد حول الاحوال الجويه عاصمه الربيع حفرالباطن
caution_advice_and_crisis_updates	المنطقه الشرقيه حفر الباطن تنبيه متقدم المنطقه الشرقيه حفر الباطن
caution_advice_and_crisis_updates	حفرالباطن الان احذر عند هطول الامطار حفرالباطن الان
opinions_and_criticism	حفرالباطن حفرالباطن اخبار حفر الباطن واصله الهند
irrelevant	الكويت حفرالباطن توصيل مشاوير خاصه اسواق مجمعات مكتبات مستشفيات توصيل مطار القيصومه توصيل الكويت توصيل داخل حفرالباطن مشاوير حفرالباطن السائق سعودي
affected_individuals_and_help	سيول حفر الباطن وفاه واصابه في سيول حفر الباطن
caution_advice_and_crisis_updates	امطار حفرالباطن امطار حفرالباطن ارشادات السياقه اثناء المطر ونتمني للجميع السلامه والعافيه
