# Supplementary material for: Enhanced Arabic disaster data classification using domain adaptation
Source: PLoS One. 2024 Apr 4;19(4):e0301255. doi: 10.1371/journal.pone.0301255 (PMC10994337; doi:10.1371/journal.pone.0301255)
Supplement: S2 File — (ZIP) [file pone.0301255.s002.zip › Data/Hafr_train.csv]

category	text
irrelevant	حفرالباطن الان حفرالباطن الان حـي شوف المطر وحي جياته
irrelevant	حفرالباطن الان حفرالباطن الان ليت كل الايام والليالي مطر يارب لك الحمد اللي يذكرها يحط لايك ويحدد الموقع نشوف جيل التسعينات
irrelevant	مظلات خشبيه جلسات سطح عقارات ساكتب علي جدار الحب اللي طفشان وين يروح اروي في موسم الرياض حفرالباطن الان عفيف الهلال النصر العراق ينتفض لبنان ينتفض عبري عن حبك الان الرياض السعوديه جده مكه الدمام المدينه افكار مظلات خشبيه ابداع وجوده واسعار مناسبه متخصص جلسات سطح عقارات ساكتب علي جدار الحب اللي طفشان وين يروح اروي في موسم الرياض حفرالباطن الان عفيف الهلال النصر العراق ينتفض لبنان ينتفض عبري عن حبك…
irrelevant	مدارس منار السبيل حفرالباطن الان تعلم بطريقه مختلفه مدارس منار السبيل حفرالباطن الان
caution_advice_and_crisis_updates	حفرالباطن الان
irrelevant	حفر الباطن وضعي وانا رايحه للجامعه بكره حفر الباطن
irrelevant	حفرالباطن الان قلب ام عبدالرحمن يحترق حفرالباطن الان كونو مع ام عبدالرحمن يوم الاثنين الساعه م باذن الله في رفع هشتاق طلب مساعده اهل الخير في المساهمه في عتق رقبه عبدالرحمن العريشي من خلال الوسم قلب ام عبدالرحمن يحترق شاركو واحتسبو الاجر
irrelevant	حفرالباطن الان مدينه جميله لها بقلبي حب لايمحيه الزمن وان طال عشت فيها اجمل سنوات عمري مدينه عجيبه صحيح صحراويه لكن من يعيش فيها يعشقها ويتعلق بها حفرالباطن الان
caution_advice_and_crisis_updates	حفرالباطن الكويت الخفجي توقع الاحد لازال توقع الغزاره وتوقع البرد والرياح الهابطه بين حفرالباطن و الكويت و الخفجي وكذلك توقع الغزاره والبرد شمال الجوف وعرعر لذا جري التنبيه خاصه بعد منتصف النهار ومساء متوقع رطوبه عاليه وضباب من شمال الدمام وحتي الخفجي والنعيريه والصمان والله اعلم
infrastructure_and_utilities_damage	حفرالباطن تجمع كميات من مياه الامطار علي طريق الملك فيصل في اتجاه كبري التاهيل حفرالباطن الان
irrelevant	حفرالباطن الان حفرالباطن الان فما ظنكم برب الْعالمين الثقه بالله شقت لموسي البحر وبردت النار علي ابراهيم ونجت محمدا في الغار الثقه بالله لايذوق حلاوتها الامن عرف الله
irrelevant	حفر الباطن امانه حفر الباطن تبدا تنفيذ المرحله الاولي من مشروع انشاء حزام يتكون من الاف الاشجار حول المحافظه بطول كلم
emotional_support_and_prayers	حفرالباطن حفرالباطن الان اللهم زد وبارك اللهم صيبا نافعا مطرنا بفضل الله ورحمته حفرالباطن حفرالباطن الان
irrelevant	معصيتي ر حتي اغاني في الجامع الكبير حفرالباطن الان نازل اخذ حقي اللهم خفف عن كل مريض اللهم اشف هاذا طفال يارب محتاجه من الدعاء ماياخذ من وقتك شي لو سويت رتويت ودعيت له وخليت غيرك يدعي له بالشفاء معصيتي ر حتي اغاني في الجامع الكبير حفرالباطن الان نازل اخذ حقي
irrelevant	واس حفر الباطن واس عام امانه حفر الباطن تنفذ حزام شجري حول المحافظه
irrelevant	حفرالباطن عاجل حفرالباطن بدء اعمال ازاله اعمده كهرباء الضغط العالي تمهيدا لتشغيل مطار حفرالباطن في القيصومه للرحلات الدوليه في نهايه العام الحالي ٢٠١٩ عاجل حفرالباطن
irrelevant	حفرالباطن الان بوحي حفرالباطن الان جو الحفر يشبه ملامح عيونك ياوردتن بين الزهور النديه بوحي
irrelevant	حفرالباطن الان حفرالباطن الان اجواء الحفر وصوت وجديده
irrelevant	حفرالباطن الان حفرالباطن الان غيم ومطر ي الله بربيع يغطي الحزم والقاع
caution_advice_and_crisis_updates	حفرالباطن فيديو جميل لبرديه رميثان شرق حفرالباطن بالمنطقه الشرقيه عصر اليوم السبت
irrelevant	حفرالباطن الان حفرالباطن الان حراج الخبول درقن درقن
opinions_and_criticism	حفرالباطن حفرالباطن باريس الان ماشاءالله تبارك الله
irrelevant	حفر الباطن حفرالباطن الان اذا ضاقت بك الدنيا الوسيعه لك في قلبي وطن ما ضاق جوفه والله انھا قد م تمطر حبك حفر الباطن حفرالباطن الان
irrelevant	حفرالباطن الان نبض الامل للدعم رائحه مطر وسماء ممتلئه بالغيوم ودعوات من القلب اللهم يامن رويت الارض مطرا اروي قلوبنا فرحا حفرالباطن الان نبض الامل للدعم
irrelevant	حفرالباطن الان حفرالباطن الان من يشبه ارض الحفر لاصارت الدنيا مطر
irrelevant	حفرالباطن الان ريح المطر ينعش صدور المخاليق والغيم يجعل كل مہموم رايق مساء الامطار والرحمه حفرالباطن الان
irrelevant	حفرالباطن الان حفرالباطن الان الجو رايق والهوي فيه نسناس والغيم متجمع بوسط السماء فوق يالله تغسل ميت الارض والناس وتشفي قلوب مسها الضيق والعوق
irrelevant	حفرالباطن الان وسم وسم كسوه الشتاء للتوزيع الخيري بـ ١٢ريال فقط مناسبه للتوزيع علي العمال و المحتاجين حولك احفظ الصوره وساهم في نشرها فربما تكون سببا في دفء محتاج حفرالباطن الان وسم وسم
irrelevant	حفر الباطن حفر الباطن رده روح مو بس مطر
caution_advice_and_crisis_updates	حفرالباطن وسم وسم شاهد ضرب البرد بقوه في رميثان الدبدبه شرق حفرالباطن السبت ٢٧ ٢ ١٤٤١هـ وسم وسم
irrelevant	حفرالباطن الان كفوو كفوو ابطالنا الاشاوس المجاهدين الشجعان بيض الله وجيهكم يافخر الوطن والشعب السعودي معنويات تعانق السحاب اللهم ياحي ياقيوم كن لهم عونا ونصيرا اللهم مدهم بعونك وتوفيقك اللهم اربط علي قلوبهم وسدد رميهم وثبت اقدامهم واهلك عدوهم وايدهم بنصرك العاجل يارب العالمين حفرالباطن الان
irrelevant	حفرالباطن الان حفرالباطن الان الحفر جوه غير واهله بعد غير في طيبهم في جودهم وبكرمهم من عذرها لو جالها ماطر الخير من طيب اهلها جعلنا مانعدمهم
irrelevant	حفرالباطن الان فساد حفرالباطن الان فساد مجمع الامل للصحه باالرياض يا وزير الصحه لابد من تحرك في سريع من وزير الصحه
irrelevant	حفرالباطن الان اللهم اني اصبحت لا استطيع دفع ما اكره ولا املك نفع ما ارجو واصبح امري بيديك واصبحت مرتهنا بعملي فانا افقر الفقراء اللهم فلا تشمت بي عدوي ولا تسئ بي صديقي ولا تجعل مصيبتي في ديني ولا تجعل الدنيا اكبر همي وارحمني يا ارحم الراحمين حفرالباطن الان
opinions_and_criticism	حفرالباطن الان حفرنا مطر وترند حفرالباطن الان
irrelevant	حفرالباطن الان حفر الباطن اللهم اسقي قبر فارس برحمتك وعفوك و رطبه بماء الجنه اللهم اجعل ادعيتنا تتهافت عليه وهو فرح مستبشر واللهم عوضه عن فناء الدنيا بجنه عرضها كعرض السماوات والارض ونعيم لا يزول حفرالباطن الان حفر الباطن
irrelevant	حفرالباطن الان نبي ابراهيم عليه السلام يسلم علينا ويخبرنا بشيء حفرالباطن الان
irrelevant	تي اكسبرس الرياض مكه المكرمه الدمام حفر الباطن خميس مشيط الخفجي لا تدور ولا تحتار معارض تي اكسبرس للاجهزه حطمت الاسعار الرياض الروضه ظهره لبن الخرج مكه المكرمه الدمام حفر الباطن خميس مشيط الخفجي امكانيه التقسيط مع اليسر
irrelevant	حفر الباطن منصور بن محمد شكرا سمو محافظ حفر الباطن الامير منصور بن محمد علي ما قدمت وما تقدم من جهد ووقت للنهوض بالخدمات المختلفه التي تلامس احتياجات المواطن والمقيم بالمحافظه
irrelevant	حفر الباطن وسم حفر الباطن وسم علي الحفر طق المطر واسبل الغيم والقلب قبل القاع بالخير ربع وقدام نار ودله وشاي تلقيم يحق لي اكتب شعرررر واتربع
irrelevant	متي تحلو الحياه حفرالباطن متي تحلو الحياه حفرالباطن يابن ادم الله خلقك ملخص الحياه
irrelevant	حفرالباطن الان حفرالباطن الان من اراد الوصل سيبذل كل شيء
caution_advice_and_crisis_updates	الدبدبه حفرالباطن منظر مهيب برديه رميثان الدبدبه شرق حفرالباطن عصر اليوم
irrelevant	حفرالباطن الان الله يهديك طاب مشخص حفرالباطن الان
irrelevant	حفرالباطن الان حتي الحفر في حضرتك زان جوه ودع غباره وفيك رحب بالامطار حفرالباطن الان
irrelevant	سعد المصيبيح حفرالباطن الان هالجويحتاج له شبه وجلسه سمر ماهوبوقت الدوام وضيق بال الدوام وشلون لاصار بالجلسه قصيدوقمر تطيرمن فرحه الخاطرطيور الحمام سعد المصيبيح حفرالباطن الان
irrelevant	حفرالباطن الان مانسيتك من دعائي والدنيا جفاف شلون انساك والدنيا مطر حفرالباطن الان
irrelevant	حفرالباطن الان امواج السعوديه معطرات فورزان محلات البوضان حفرالباطن الان امواج السعوديه
irrelevant	الديربي هلالي نصراوي تعادل الهلال النصر الدوري الهلال النصر عفيف حفرالباطن الان فرحوا عندما سمعوا بان حمدالله خرج من التدريب اثر كدمه تعرض لها واصبحوا يتداولون خبر اصابته وغيابه عن الديربي ولكن حمدالله ولله الحمد سيلعب المباراه ويتوعد بهتك شباكهم وتمزيقها كعادته الديربي هلالي نصراوي تعادل الهلال النصر الدوري الهلال النصر عفيف حفرالباطن الان
irrelevant	مكه المكرمه المدينه المنوره الذوق العام حفرالباطن الان ابو بجاد اللي طفشان وين يروح
irrelevant	حفرالباطن الان حفرالباطن الان حي صوت رعودها وحي طق مزونها امطري يالحفر واغسلي كل الجفاف
irrelevant	حفرالباطن الان
irrelevant	حفرالباطن الان حفر الباطن حفرالباطن الان الله ياوقت مضي يا حفر الباطن
irrelevant	حفرالباطن الان اهمس لمن تحب بكلمه شركه كشف تسربات المياه تشييك وفحص منازل خبره عاليه ومتميزه في مجال كشف تسربات المياه معرفه مكان التسريب وصيانته عزل مائي وحراري من افضل انواع العازل عزل فوم مائي وحراري عزل اسطح عزل خزانات غسيل خزانات تنظيف منازل خدمات نظافه حفرالباطن الان اهمس لمن تحب بكلمه
irrelevant	حفر الباطن لتحسين المناخ ووقف زحف الرمال امانه حفر الباطن تبدا بتنفيذ حزام شجري حول المحافظه بطول كم
irrelevant	حفرالباطن الان يازين الحفر الجو اليوم ولا غلطه حفرالباطن الان
caution_advice_and_crisis_updates	حفرالباطن الان حفر الباطن بالفيديو حركه السحابه اللي ضربه حفرالباطن الان حفر الباطن
irrelevant	حفرالباطن الان حفرالباطن الان وين انت غايب ياسمو الحبايب ما قربك لي غيم ولا جابك مطر وانا خفوقي من عنا الحب ذايب وانت بعيوني بكل زوايا الحفر
irrelevant	حفرالباطن الان الباقيات الصالحات حفرالباطن الان الباقيات الصالحات سبحان والحمدللٰه ولا اله الا و اكبر سبحان والحمدللٰه ولا اله الا و اكبر سبحان والحمدللٰه ولا اله الا و اكبر سبحان والحمدللٰه ولا اله الا و اكبر سبحان والحمدللٰه ولا اله الا و اكبر
irrelevant	حفرالباطن الان ماشاء الله تبارك الله حفرالباطن الان
irrelevant	حفرالباطن الان وليت العمر كله شتاء وليل وريحه مطر حفرالباطن الان
irrelevant	حفرالباطن الان الهلال النصر الدوري امطار حفرالباطن الان الهلال النصر الدوري
infrastructure_and_utilities_damage	حفرالباطن حفرالباطن الان تاثر مستشفي حفرالباطن المركزي من العاصفه المطريه الواجهه الاماميه ومظلات المواقف حفرالباطن الان
caution_advice_and_crisis_updates	حفرالباطن فيديو انعدام الرؤويه غرب محافظه حفرالباطن
caution_advice_and_crisis_updates	حفرالباطن امطار غزيره الفاو الشمالي حفرالباطن الان
caution_advice_and_crisis_updates	حفرالباطن وسم وسم فيديو السيول في شوارع حفرالباطن الاحد ٢٨ ٢ ١٤٤١هـ وسم وسم توثيق خالد السهلي
opinions_and_criticism	استطلاع عام هل تؤيد تعليق الدراسه في مدارس التعليم العام وجامعه حفر الباطن وكليات التقنيه ليوم غد الاثنين نعم رتويت لا تفضيل حفرالباطن الان
infrastructure_and_utilities_damage	متداول حفرالباطن الان متداول اثار العاصفه المطريه علي مستشفي وشوارع حفرالباطن الان
infrastructure_and_utilities_damage	حفرالباطن الان السيول تغرق شوارع حفرالباطن الان تصوير منيف الدليمي
irrelevant	حفر الباطن الكويت الوضع ما زال مشعلل نواحي حفر الباطن وما حولها ما شاء الله تبارك الله الله يخلي لنا رادار الكويت ٦ ٠٠ م الاحد ٢٨ صفر الموافق ٢٧ اكتوبر
infrastructure_and_utilities_damage	حفر الباطن تهشم الزجاج وتلفيات اخري في مستشفي حفر الباطن بسبب العاصفه الرعديه القويه مساء الاحد ٢٨ صفر الموافق ٢٧ اكتوبر مقطع متداول
infrastructure_and_utilities_damage	عاجل حفر الباطن عاجل عاصفه رعديه قويه تلحق اضرار واسعه في حفر الباطن حطمت واجهات المباني واقتلعت بعض المظلات الفيديو من المستشفي المركزي
irrelevant	صباح الخير نحن لاندري اي ارض واي قلب واي قرار هو الخير لنا لكننا نؤمن الخير فيما اختاره الله لنا ٰ علي الطنطاوي صباح الخير حفر الباطن
irrelevant	اللهم لك الحمد ولك الشكر حمدا كثيرا طيبا مباركا فيه ملئ السماوات وملئ الارض وملئ مابينهما وملئ ماشئت من شيء بعد صباح الخير حفرالباطن
emotional_support_and_prayers	حفرالباطن الان وش الاخبــار الحلوه الي نسمعها حفرالباطن الان اللهم احفظها واحفظ اهلها يقولون امطار غزيره وبرد ولسا باقي جايكم بالطريق
infrastructure_and_utilities_damage	حفرالباطن الان حفرالباطن حفرالباطن الان حفرالباطن علقووا الدراسه الشوارع فائضه بمياه الامطار
opinions_and_criticism	حفرالباطن الان حفرالباطن حفرالباطن الان حفرالباطن علقووا الدراسه الشوارع فائضه بمياه الامطار
caution_advice_and_crisis_updates	حفرالباطن الان علي مشارف حفرالباطن سحابه تتلو اختها الاخري ولايزال للخير بقيه علي حفرالباطن حفرالباطن الان
caution_advice_and_crisis_updates	المنطقه الشرقيه الخفجي حفر الباطن الانذار المبكر تنبيه متقدم المنطقه الشرقيه الخفجي حفر الباطن للتفاصيل الانذار المبكر طقس السعوديه الهيئه العامه للارصاد وحمايه البيئه
irrelevant	حفرالباطن سماع صوت القران لدقائق قصيره كفيله بتحويل مزاجك الي اروع مايكون حفرالباطن
caution_advice_and_crisis_updates	حفرالباطن الان سحابه رعديه معها برد غرب حفرالباطن الان
irrelevant	مساء الخير حفر الباطن ادور لنفسي من الشوق تبرير و الشوق بلوي ليتني ما عرفته مساء الخير حفر الباطن
opinions_and_criticism	حفرالباطن الان نبي نصلي معكم فزعه ولا حنا بحفرالباطن الحمدلله غرقنا حفرالباطن الان
caution_advice_and_crisis_updates	حفرالباطن عاصفه حفرالباطن قبل قليل
opinions_and_criticism	حفرالباطن الان حفرالباطن الان مشاءالله امطار خيرر
infrastructure_and_utilities_damage	حفرالباطن فديو متداول للاضرار التي حلت في مستشفي حفرالباطن المركزي جراء العاصفه المطريه التي ضربت المحافظه عصر اليوم حفرالباطن الان امطار حفرالباطن
caution_advice_and_crisis_updates	حفر الباطن تاثرت حفر الباطن قبل قليل بعاصفه برديه شديده تسببت في حدوث خسائر ماديه وكان حجم البرد كبيرا ويعتبر هذا النوع من العواصف نادرا ويقدر قطر حبه البرد بين سم وكان ناتجا من سحب رعديه كثيفه وصلت لسمك كم الحاله الجويه تستمر الي غدا الاثنين الصوره عبر
caution_advice_and_crisis_updates	حفرالباطن الان حفرالباطن الان مستشفي حفرالباطن المركزي
caution_advice_and_crisis_updates	حفرالباطن وسم وسم متداول احجام هائله للبرد في حفرالباطن الاحد ٢٨ ٢ ١٤٤١هـ وسم وسم
caution_advice_and_crisis_updates	حفرالباطن الان شمال حفرالباطن الان الارض بحور
caution_advice_and_crisis_updates	حفرالباطن الان سحابه سوبر سيل حفرالباطن الان تصويري
irrelevant	ثواب بن حباب الحربي حفرالباطن الان اللهم ارحم ابي رحمه واسعه تملا السماء والارض وارحم موتانا وموتي المسلمين يارب العالمين ثواب بن حباب الحربي حفرالباطن الان
emotional_support_and_prayers	حفرالباطن الان اللهم صيبا نافعا اللهم زد وبارك حفرالباطن الان
caution_advice_and_crisis_updates	حفرالباطن الان امطار غزيره علي حفرالباطن الان
emotional_support_and_prayers	حفرالباطن اللهم صيبا نافعا سيل شعيب الفليج في حفرالباطن عصر اليوم الاحد ٢٨ صفر ١٤٤١ هـ اللهم اجعلها سقيا رحمه وسم تحيه لمن وثيق وابدع
caution_advice_and_crisis_updates	حفرالباطن وسم وسم متداول اثار البرد القويه علي السيارات في حفرالباطن الاحد ٢٨ ٢ ١٤٤١هـ وسم وسم
emotional_support_and_prayers	حفرالباطن اللهم صيبا نافعا سيول شعيب الفليج بـ حفرالباطن اليوم الاحد
opinions_and_criticism	حفرالباطن الان البرد حجمه موب طبيعي حفرالباطن الان
caution_advice_and_crisis_updates	حفر الباطن حفرالباطن الان هطول غزير جدا مع برد شمال حفر الباطن تصوير عبدالله الغرابي مقطع متداول ٢٨ صفر ١٤٤١ حفرالباطن الان
infrastructure_and_utilities_damage	حفرالباطن الان حفرالباطن حفرالباطن الان ارتفاع منسوب المياه في الطرق الرئيسيه مع امتلاء تصريف المياه وصعوبه كبيره في حركه السير حفرالباطن
irrelevant	حفرالباطن الان حفرالباطن الان حتي العصفور الي بالجرس ينفض انفاسه الاخيره ههههههههههههههههههههههههههههههههههههههههههههههههههههههههههههههههههههههههههههههههههہ
irrelevant	حفرالباطن الان حفرالباطن الان عسانـا نرحل عن الدنيا فقيرين ذنوب مثل ماجينــا نودعها بـقلب صافيء
irrelevant	حفرالباطن الان حي صوت رعودها وحي طق مزونها امطري يالحفر واغسلي كل الجفاف ارتوي من ماء ربي جعله هني حفرالباطن الان
irrelevant	حفرالباطن الان اللهم ارحم من هم تحت الارض اللهم و اغسل ذنوبنا و خطايانا حفرالباطن الان
caution_advice_and_crisis_updates	حفر الباطن استهلت برد علي حفر الباطن الان تصوير ابوعبدالمجيد
caution_advice_and_crisis_updates	حفر الباطن امطار غزيره وبرد علي حفر الباطن وضواحيها
caution_advice_and_crisis_updates	حفرالباطن وسم وسم شاهد فيديو سحب رعديه مصحوبه برياح هابطه تحول النهار الي ليل غرب حفرالباطن الاحد ٢٨ ٢ ١٤٤١هـ وسم وسم متابعه ثامر الشريفي
caution_advice_and_crisis_updates	حفرالباطن الان حفرالباطن الان تحت العاصفه اللهم احفظهم
emotional_support_and_prayers	حفرالباطن الان حفرالباطن الان تحت العاصفه اللهم احفظهم
caution_advice_and_crisis_updates	الخفجي حفر الباطن قريه العليا الارصاد تطلق تنبيه متقدم علي الخفجي و حفر الباطن و قريه العليا وصف الانذار امطار متوسطه الي غزيره
caution_advice_and_crisis_updates	حفرالباطن الان الان امطار غزيره وبرد علي حفرالباطن اللهم اجعلها امطار خير وبركه تصويري حفرالباطن الان
emotional_support_and_prayers	حفرالباطن الان الان امطار غزيره وبرد علي حفرالباطن اللهم اجعلها امطار خير وبركه تصويري حفرالباطن الان
caution_advice_and_crisis_updates	حفرالباطن عاصمه الربيع شاهد حجم احدي حبات البرد التي تساقطت علي حفرالباطن عاصمه الربيع
caution_advice_and_crisis_updates	تابع الطقس حفر الباطن متداول قبل قليل تابع الطقس هطول غزير جدا مع برد شمال حفر الباطن تصوير عبدالله الغرابي مقطع متداول قبل قليل ٢٨ صفر ١٤٤١ المصدر تابعوا كل جديد معنا عبر عالم مكشات نستقبل كل ابداعاتكم علي واتساب مكشات امطار امطار القصيم القصيم بريده اجواء بريده الان الطقس طقس السعوديه
irrelevant	قال الحفر قلت ادهله واترك الغير يدرج شعيب فليج ليتك تشوفه دار الربيع الله يجيبه علي خير دار السعد من مرها مايطوفه حفرالباطن الان
caution_advice_and_crisis_updates	حفرالباطن حفرالباطن الان فيديو لجريان شعيب فليج عصر اليوم عبر حفرالباطن حفرالباطن الان
opinions_and_criticism	حفرالباطن كل المدن يجيها مطر لكن اذا جاء حفرالباطن كلها تفرح وتحترف تصوير حتي الخليج وباقي مناطق المملكه القريبه يتباشرون بمطرها استعدادا للتخييم والكشتات
emotional_support_and_prayers	حفرالباطن الان اللهم صيبا نافعا غير ضار ؛ ياذا الجلال والاكرام حفرالباطن الان
infrastructure_and_utilities_damage	حفرالباطن الان السيول تغرق السوق في حفرالباطن الان
infrastructure_and_utilities_damage	حفرالباطن الان حفرالباطن الان علي الدفاع المدني مراقبه تقاطع النيابه العامه وتقاطع مركز الخالديه الصحي القريب من اشاره العقاريه الماء لابواب السيارات هناك وسيارات متعطله والحركه شبه مشلوله والسيارات الصغيره لاتستطيع المرور اللهم لك الحمد سقيا رحمه لاسقيا عذاب ياكريم
caution_advice_and_crisis_updates	حفرالباطن الان حفرالباطن الان علي الدفاع المدني مراقبه تقاطع النيابه العامه وتقاطع مركز الخالديه الصحي القريب من اشاره العقاريه الماء لابواب السيارات هناك وسيارات متعطله والحركه شبه مشلوله والسيارات الصغيره لاتستطيع المرور اللهم لك الحمد سقيا رحمه لاسقيا عذاب ياكريم
emotional_support_and_prayers	حفرالباطن الان حفرالباطن الان علي الدفاع المدني مراقبه تقاطع النيابه العامه وتقاطع مركز الخالديه الصحي القريب من اشاره العقاريه الماء لابواب السيارات هناك وسيارات متعطله والحركه شبه مشلوله والسيارات الصغيره لاتستطيع المرور اللهم لك الحمد سقيا رحمه لاسقيا عذاب ياكريم
emotional_support_and_prayers	حفرالباطن حفرالباطن اللهم صيبا نافعا
caution_advice_and_crisis_updates	حفرالباطن الان سحابه غرب حفر الباطن الان حفرالباطن الان
caution_advice_and_crisis_updates	حفرالباطن سحب غزيره كاسره في اتجاه حفرالباطن الان
caution_advice_and_crisis_updates	حفرالباطن امطار غزيره جدا طريق الفاو حفرالباطن الان تصويري
irrelevant	حفرالباطن الان حفرنا غغير حفرالباطن الان
opinions_and_criticism	حفرالباطن الان حفرالباطن الان حفر الباطن يالطيف يالبرد كبر حجمه لاتنسي متابعه الحساب
emotional_support_and_prayers	حفرالباطن الان اللهم صيبا نافعا استهلت من جديد ماشاء الله حفرالباطن الان
caution_advice_and_crisis_updates	حفر الباطن سحب متعاقبه علي حفر الباطن
caution_advice_and_crisis_updates	حفر الباطن السعوديه طقس العالم عاصفه غباريه حولت النهار الي ليل في حفر الباطن السعوديه شاهد تصوير ابو عبدالمجيد طقس العالم
caution_advice_and_crisis_updates	حفرالباطن الان حفرالباطن الان تحذير وردني الان السيل قاطع الطريق بين الوايليه وحفرالباطن يرجي توخي الحذر تركي الوايلي
caution_advice_and_crisis_updates	حفرالباطن امطار حفرالباطن عصر اليوم تصوير موسي العتيبي
infrastructure_and_utilities_damage	حفر الباطن حفرالباطن الان شاهد الامطار تسبب اضرارا بمستشفي الملك خالد في حفر الباطن حفرالباطن الان
infrastructure_and_utilities_damage	حفر الباطن حفرالباطن الان العاصفه اللي ضربت حفر الباطن تضرر منها المستشفي المركزي واقتصرت علي اضرار ماديه فقط ولله الحمد حفرالباطن الان
caution_advice_and_crisis_updates	حفر الباطن مقطع اخر لبرديه حفر الباطن القويه تصوير موسي العتيبي
infrastructure_and_utilities_damage	شاهد حفرالباطن شاهد الامطار تسبب اضرارا بمواقف مستشفي الملك خالد في حفرالباطن
emotional_support_and_prayers	حفرالباطن الان حفرالباطن الان الله يجعلها امطار خير ورحمه وبركه
irrelevant	حفرالباطن الان علي قللببيي والله حفرالباطن الان
irrelevant	حفرالباطن الان مايشبهك من خلق ربي ولاشي الا سمانا اليوم وهي ممطره حفرالباطن الان
caution_advice_and_crisis_updates	الان حفرالباطن الان امطار غزيره مع برد حفرالباطن تصوير عضو الفريق عايد الحربي
caution_advice_and_crisis_updates	حفرالباطن الان حفرالباطن الان جريان شعيب فليج
irrelevant	حفرالباطن الان حفرالباطن الان ليت كل الايام والليالي مطر
caution_advice_and_crisis_updates	حفر الباطن حفرالباطن الان حجم البرد في حفر الباطن متداول حفرالباطن الان
infrastructure_and_utilities_damage	حفرالباطن حفرالباطن الان بالصور انهيار سقف احد المباني التابعه لجامعه حفرالباطن حفرالباطن الان
infrastructure_and_utilities_damage	حفر الباطن كيار المستشفي المركزي بـ حفر الباطن بعد عاصفه البرد والرياح والامطار الغزيره بعد عصر اليوم الاحد اضرار في الممتلكات كيار
caution_advice_and_crisis_updates	حفرالباطن الان امطار غزيره مع برديه قويه علي حفرالباطن الان تصوير عضو الفريق عايد الحربي
emotional_support_and_prayers	حفر الباطن الحمد لله علي سلامتي حفر الباطن
emotional_support_and_prayers	حفرالباطن الان حفرالباطن الان الله يعوضهم
opinions_and_criticism	حفرالباطن الان حفرالباطن الان حسب الاحوال الجويه الغير مستقره التي تشهدها حفرالباطن اعتقد سيتم تعليق الدراسه غدا الاثنين خصوصا ان التوقعات تشير لاستمرار الامطار حتي الاثنين صباحا والله اعلم واحكم
irrelevant	حفر الباطن الموسم الماضي وهذا الموسم حفر الباطن موسمها سيول ماشاء الله
irrelevant	حفرالباطن الان حفرالباطن الان الخبر الان
caution_advice_and_crisis_updates	حفرالباطن الان السحابه الرعديه علي مشارف حفر الباطن الان حفرالباطن الان
caution_advice_and_crisis_updates	حفرالباطن الان من نواف الخشرم حفرالباطن الان
infrastructure_and_utilities_damage	بالفيديو تهشم الواجهه الاماميه لمستشفي حفر الباطن المركزي اثر هطول امطار رعديه غزيره صاحبها تساقط لاحجام كبيره من حبات البرد قبل قليل عاجل حفرالباطن حفرالباطن الان
emotional_support_and_prayers	حفرالباطن حفرالباطن عليها شيء عظيم ماشاء الله تبارك الله الله يبارك اللهم صيبا نافعا
caution_advice_and_crisis_updates	حفرالباطن الان للكويت حفرالباطن الان علي الاخوه المتوجهين للكويت انتبهوا فيه تحويله بعد الميزان وليس فيها اضواء والحافظ الله
caution_advice_and_crisis_updates	حفرالباطن الان برديه شمال حفرالباطن الان كسرت قزاز السيارات الان
caution_advice_and_crisis_updates	حفرالباطن الان تاثير السحابه الحاليه علي حفرالباطن حفرالباطن الان
caution_advice_and_crisis_updates	حفر الباطن وسم ما شاء الله تبارك الله ما زال الخير مستمر معاوده الامطار والبرد في حفر الباطن الان اللهم اجعلها امطار خير وبركه وسم عضو الفريق ثامر الشريفي
emotional_support_and_prayers	حفر الباطن وسم ما شاء الله تبارك الله ما زال الخير مستمر معاوده الامطار والبرد في حفر الباطن الان اللهم اجعلها امطار خير وبركه وسم عضو الفريق ثامر الشريفي
caution_advice_and_crisis_updates	حفرالباطن الان شاهد سحابه حفرالباطن من العيار الثقيل مع مع استمراريه تكاثف الرعديات غرب وشمال غرب الان حفرالباطن الان
infrastructure_and_utilities_damage	عاجل حفرالباطن مياه الامطار تتسبب في سقوط عدد من الاشجار والمضلات ومحطه وقود بالاضافه الي تلف عدد من المركبات عاجل حفرالباطن حفرالباطن الان
caution_advice_and_crisis_updates	عاجل حفرالباطن مياه الامطار تتسبب في سقوط عدد من الاشجار والمضلات ومحطه وقود بالاضافه الي تلف عدد من المركبات عاجل حفرالباطن حفرالباطن الان
irrelevant	حفرالباطن الان خيرن مافيه شر ان شاءالله مقطع متداول حفرالباطن الان
emotional_support_and_prayers	صوت المطر حفرالباطن الان صوت المطر اللهم اجعلها امطار خير وبركه يارب حفرالباطن الان
caution_advice_and_crisis_updates	حفرالباطن الان بالفيديو ارتفاع منسوب المياه في عدد من طرق المحافظه بعد هطول امطار رعديه غزيره علي حفرالباطن الان
caution_advice_and_crisis_updates	حفر الباطن الكويت سحابه غزيره مصحوبه ببرديه قويه علي حفر الباطن وتتقدم نحو الكويت فالساعات المقبله ماشاء الله يالبرديه
caution_advice_and_crisis_updates	حفرالباطن وسم وسم متداول الان احجام كبيره في برديه حفرالباطن الاحد ٢٨ ٢ ١٤٤١هـ وسم وسم
infrastructure_and_utilities_damage	حفرالباطن الطقس القاسي اثار عاصفه البرد العنيفه والتاريخيه التي ضربت مستشفي حفرالباطن قبل قليل الطقس القاسي
caution_advice_and_crisis_updates	حفرالباطن الان حفرالباطن الان السحابه كسرت علي حفرالباطن امطار غزيره مع برد
caution_advice_and_crisis_updates	تعليق الدراسه حفرالباطن الان تعليق الدراسه في ظل هذه الاجواء وتبعاتها ضروره حفرالباطن الان
caution_advice_and_crisis_updates	حفر الباطن الامطار امانه حفر الباطن تقوم بنشر الفرق الميدانيه في العديد من الاحياء والاماكن ضمن خطتها للتعامل مع موسم الامطار
irrelevant	حفرالباطن الان صباح الخير حفرالباطن الان
caution_advice_and_crisis_updates	شاهد حفرالباطن الان شاهد تساقط احجام كبيره جدا من البرد علي محافظه حفرالباطن الان
emotional_support_and_prayers	حفرالباطن الان حفرالباطن الان الله يستر ويحفظكم امطار قويه عليهم
emotional_support_and_prayers	حفرالباطن الان حفرالباطن الان اللهم اجعلها امطار خير
irrelevant	حفرالباطن الان حفرالباطن الان حي صوت رعودها وحي طق مزونها
opinions_and_criticism	اهم شيء لا يقولون نحتاج لمشروع درء مخاطر البرديه خلوها علي تصريف مياه الامطار الي نغرق حاليا في نقطه ماء امطار حفرالباطن
irrelevant	حفرالباطن كوب من الينسون الدافئ يساعد المصابين بالبرد علي تخفيف حده الاعراض كما يساعد علي طرد البلغم حفرالباطن
caution_advice_and_crisis_updates	حفر الباطن برديه اقبلت علي حفر الباطن
caution_advice_and_crisis_updates	حفر الباطن برديه حفر الباطن اليوم الاحد مع الشكر للمصور موسي العتيبي
caution_advice_and_crisis_updates	حفرالباطن الان حفرالباطن الان هطول غزير بمعني الكلمه
caution_advice_and_crisis_updates	حفرالباطن الان محطه السليمانيه شمال الحفر طريق الشمال حفرالباطن الان
infrastructure_and_utilities_damage	حفر الباطن مقطع متداول لاثار اضرار البرد علي مستشفي حفر الباطن
emotional_support_and_prayers	حفر الباطن الملك سلمان اللهم اجعلها امطار خير وبركه ونسال الله ان يعوض علي بعض الاهالي ب حفر الباطن جراء العاصفه المطريه الجارفه والامل بعد الله بالقياده الرشيده ع راسها الملك سلمان حفظه الله ولا نستغني عن وقوف وجه السعد محافظنا الغالي صاحب السمو الامير منصور بن محمد بن سعد ال سعود المتضررين بحاجه
infrastructure_and_utilities_damage	حفر الباطن فيديو الامطار تسبب اضرارا بمستشفي الملك خالد في حفر الباطن
caution_advice_and_crisis_updates	حفرالباطن الان المحمديه معاوده الامطار حفرالباطن الان
caution_advice_and_crisis_updates	حفر الباطن عاصفه البرد العنيفه التي ضربت حفر الباطن قبل قليل واسفرت عن خساير ماديه مستشفي حفر الباطن
irrelevant	حفرالباطن الان حفرالباطن الان ي زين شوف السحاب ولمعه بروقه لاناض برقه وجاوب صوت رعاده
irrelevant	حفرالباطن الان خادم الحرمين الشريفين صلاه الاستسقاء حفرالباطن الان خادم الحرمين الشريفين الملك سلمان بن عبدالعزيز حفظه الله ورعاه يدعو الي اقامه صلاه الاستسقاء في جميع انحاء المملكه يوم الخميس القادم
opinions_and_criticism	حفرالباطن السعوديه عاصفه حفرالباطن المفعمه بالبرد هل يمكن التحذير منها قبل وقوعها والحفاظ علي الانسان وبعض ممتلكاته الجواب تقنيه رادار دوبلر وخاصه في البعد الثلاثي يمكن لها كشف سحاب المزن الركامي المفعم بالبرد وتحذير الناس منها قبل وقوعها بنحو ساعه او اقل وهيه الارصاد السعوديه لم تحذر
caution_advice_and_crisis_updates	حفر الباطن برديه حفر الباطن هي الاكبر حجما مما نعلمه منذ ان بدا توثيق اجهزه التصوير في السعوديه
caution_advice_and_crisis_updates	الحدود الشماليه حفر الباطن اليوم الاحد تاثير قوي للمنخفض الجوي وتوقعات فرص الامطار مصحوبه بالبرديات في منطقه الحدود الشماليه و حفر الباطن وشمال شرق منطقه الجوف باذن الله والله اعلم
caution_advice_and_crisis_updates	حفرالباطن الان تعليق الدراسه حفرالباطن الان الاحوال الجويه الان والمتوقعه خلال الساعات القادمه يستدعي تعليق الدراسه
caution_advice_and_crisis_updates	حفر الباطن السعوديه طقس العالم شاهد عاصفه البرد في حفر الباطن كسرت المركبات من قوتها سبحان الله العظيم السعوديه طقس العالم
opinions_and_criticism	الارصاد السعوديه حفرالباطن وهيه الارصاد السعوديه لم تحذر قبل حادثه عصر اليوم في حفرالباطن راجع حسابهم وفي الوقت نفسه لم تفتح الرادارات للمختصين والهواه ليحذروا ولما وقع الفاس بالراس كالعاده حذروا بتغريده بارده الساعه وذلك عندما ذاب البرد واصبح ماءا لاحظ التغريده مفتوحه من الجمعهحتي الاحد
caution_advice_and_crisis_updates	حفرالباطن جريان شعيب فليج الشمالي الان طريق الرياض حفرالباطن الان
emotional_support_and_prayers	حفرالباطن الان امطار حفر الباطن حفرالباطن الان امطار حفر الباطن مشاءالله تبارك الله امطار خير
irrelevant	حفر الباطن حفر الباطن غيير اليووم يالله لك الحمد حتي ترضي ولك الحمد بعد الرضي
caution_advice_and_crisis_updates	حفر الباطن فريق درب السحاب البرق مايفصل من سحابه حفر الباطن الان من عضو فريق درب السحاب هزاع الحيسوني
caution_advice_and_crisis_updates	حفرالباطن عاصمه الربيع مياه الامطار تغطي الشوارع وسط حفرالباطن عاصمه الربيع
emotional_support_and_prayers	حفرالباطن الان الله يجعلها امطار خير وبركه حفرالباطن الان
opinions_and_criticism	حفرالباطن الان حفرالباطن الان النيه اننا نلعب كوره العصر مع الاجواء الحلوه لكن داهمنا العج وعقبه البرديه يالله لك الحمد بس حسافه الحماس
caution_advice_and_crisis_updates	حفرالباطن الان جريان فليج الشمالي حفرالباطن الان
opinions_and_criticism	حفرالباطن الان حفرالباطن الان من يتحمل المسؤليه في اختيار موقع المستشفي المركزي بحفر الباطن علما بان موقعه صاير في شعيب
caution_advice_and_crisis_updates	حفرالباطن الان عاصفه رعديه عنيفه وبرد كسر الزجاج ع حفرالباطن الان عصر اليوم
caution_advice_and_crisis_updates	حفرالباطن الان امطار غزيره الان ماشاء الله حفرالباطن الان
emotional_support_and_prayers	حفرالباطن الان حفرالباطن الان امطار خير ورحمه ان شاءالله اللهم صيبا نافعا باذن الله
irrelevant	ابسامه هوليود ثلاث ايام علي نهايه العرض احصلوا علي ابتسامه جذابه ومختلفه واغتنموا فرصه العرض ابسامه هوليود بـ فقط للسن الواحد برايت الطبي حفرالباطن
caution_advice_and_crisis_updates	السناب حفرالباطن حفرالباطن الان وصلني هـذا المقطع عبر الخاص مـن احد المتابعين في السناب امطار وبرد باحجام كبيره علي حفرالباطن قبل قليل حفرالباطن الان
emotional_support_and_prayers	حفرالباطن الان حفرالباطن الان اللهم صيبا نافعا
caution_advice_and_crisis_updates	حفرالباطن امطار وسيول القلت طريق الشمال حفرالباطن الان
infrastructure_and_utilities_damage	حفرالباطن من بشائر الخير والبركه هطلت عصر اليوم الاحد امطار غزيره علي حفرالباطن سالت الشوارع واستمرت الي قرابه ساعات مع رياح شديده اقتلعت الاشجار وبعض اللوحات والمضلات وكذلك تساقط للبرد باحجام كبيره مما تسببت بكسر زجاج بعض السيارات جعلها الله امطار خير وبركه وعم بنفعها البلاد والعباد
caution_advice_and_crisis_updates	حفرالباطن من بشائر الخير والبركه هطلت عصر اليوم الاحد امطار غزيره علي حفرالباطن سالت الشوارع واستمرت الي قرابه ساعات مع رياح شديده اقتلعت الاشجار وبعض اللوحات والمضلات وكذلك تساقط للبرد باحجام كبيره مما تسببت بكسر زجاج بعض السيارات جعلها الله امطار خير وبركه وعم بنفعها البلاد والعباد
irrelevant	صوت المطر حفرالباطن الان صوت المطر خلـك مثل صب المطـر ينعش القـاع يحـي عـروق من قسـا الوقـت ماتت حفرالباطن الان
opinions_and_criticism	حفرالباطن الان نتمني من البلديه عمل اللازم لسحب مياه الامطار من الطرق باسرع وقت ولم نري من الاستعدادات لموسم الامطار سوي التصاريح ونتمني عدم التبرير والعمل الجاد لحل هذا الامر حفرالباطن الان
irrelevant	حفرالباطن الان احتمال تكسر علي حفرالباطن الان رعديات التميز
caution_advice_and_crisis_updates	حفرالباطن الان امطار حفر الباطن محطه السليمانيه حفرالباطن الان
irrelevant	حفرالباطن الان حفرالباطن الان اللهم اجعل مع كل قطره مطر عفوا وتوفيقا وتيسيرا وفرحا
caution_advice_and_crisis_updates	حفرالباطن الان حفرالباطن الان برديه النايفيه
irrelevant	صوت المطر حفرالباطن الان ماشاءالله يالبرد صوت المطر حفرالباطن الان
caution_advice_and_crisis_updates	حفرالباطن الان حي الخالديه واللي قريب منه الله يستر عليهم المفروض يهاجرون موقعهم خطر مره والسيول جتهم من كل جهه حفرالباطن الان
emotional_support_and_prayers	حفرالباطن حفرالباطن اللهم اجعلها سقيا رحمه لا سقيا عذاب
emotional_support_and_prayers	حفرالباطن الان حفرالباطن الان اللهم سقيا رحمه اللهم سقيا رحمه اللهم سقيا رحمه
irrelevant	حفرالباطن الان من الخاص حفرالباطن الان ضبط لك براد شاي برد المزن طعم ثاني
caution_advice_and_crisis_updates	بقايا الامطار الغزيره خلال اليومين الاخيرين نستطيع رؤيته بوضوح في صور الاقمار الاصطناعيه وهو اللون الرمادي الفاتح ويوضح لنا كيف كان مسار الغيوم الغزيره كما نلاحظ الامطار اثرت علي نطاقات واسعه من شمال السعوديه حائل و شمال القصيم حفر الباطن و العراق
emotional_support_and_prayers	حفرالباطن الان حفرالباطن الان ياارب سترك يالله تحفظهم من كل مكروه حجم مهوول
caution_advice_and_crisis_updates	حفرالباطن الان جريان شعيب فليج الشمالي حفرالباطن الان
irrelevant	حفرالباطن اجواء الحفر خيال امطار ورعود وبروق حفرالباطن
irrelevant	حفرالباطن الان اكثر واحد مستانس بالمطر حفرالباطن الان
irrelevant	حفرالباطن عاصمه الربيع جدول رحلات مطار حفرالباطن بالقيصومه اعتبارا من يوم الخميس القادم عاصمه الربيع
caution_advice_and_crisis_updates	حفر الباطن الحفر الان عاصفه حفر الباطن اليوم قويه جدا الحفر الان
irrelevant	حفرالباطن الان حفرالباطن الان احسبوا ٧٥ يوم وبتشوفونه ؛ تقريبا ٥ ١٠ باذن الله
caution_advice_and_crisis_updates	حفر الباطن الخفجي ماحدث في حفر الباطن اليوم من تساقط البرد والرياح القويه شبيه بما حدث في الخفجي قبل عاما في اكتوبر ولكن بدرجه اقل الفتره الزمنيه نفسها في نهايه اكتوبر وتشابه الاوضاع العلويه والسطحيه وهي نتيجه فوارق راسيه كبيره ورياح رطبه قادمه من الخليج العربي
caution_advice_and_crisis_updates	حفرالباطن الان حفرالباطن حركه السحب الممطره علي حفرالباطن الان حفرالباطن
emotional_support_and_prayers	حفرالباطن الان ماشاء الله تبارك الله اللهم اجعلها امطار خير ورحمه حفرالباطن الان
caution_advice_and_crisis_updates	حفرالباطن بلغت كميه الامطار الهاطله من سحابه المحمديه جنوب حفرالباطن حسب محطه الرصد لدي ملم هذي فقط الحي
opinions_and_criticism	حفرالباطن الان وضعي لما طلعت تحت المطر حفرالباطن الان
irrelevant	حفرالباطن كما توقعت من حساب منيف الدليمي كبري ابوقعر حفرالباطن الان
irrelevant	حفرالباطن غرفه حفرالباطن بالتعاون مع لجنه المقاولين بغرفه حفرالباطن تسعد الهيئه بلقائكم الاربعاء المقبل بتاريخ اكتوبر في الغرفه التجاريه الصناعيه بحفر الباطن غرفه حفرالباطن
caution_advice_and_crisis_updates	حفرالباطن الان برديه قويه الان شمال حفرالباطن الان كسرت قزاز السيارات يارب رحمتك
irrelevant	حفرالباطن الان اللهم بهذا المطر اشفي كل مريض شفاء لا يغادر سقما واشفي كل جسد يضج به الوجع وكل روح تتالم حفرالباطن الان
infrastructure_and_utilities_damage	كويتنا فيديو متداول حفرالباطن السعوديه كويتنا فيديو متداول اثار عاصفه البرد التي ضربت مستشفي حفرالباطن السعوديه
caution_advice_and_crisis_updates	حفرالباطن وسم وسم فيديو السيول تغرق شوارع حفرالباطن الاحد ٢٨ ٢ ١٤٤١هـ وسم وسم متابعه عبدالله الحمد
caution_advice_and_crisis_updates	حفرالباطن الان برديه شمال حفرالباطن وسيول قبل قليل س ٣ ٥٤ م الاحد ٢٨ صفر ١٤٤١ حفرالباطن الان عبدالله الغرابي
emotional_support_and_prayers	حفرالباطن الان
caution_advice_and_crisis_updates	حفرالباطن الان كابتن الخطوط الكويتيه فوق حفرالباطن يصف السحابه الماطره وحجمها حفرالباطن الان
irrelevant	حفرالباطن الان ماء وسماء لله الحمد حفرالباطن الان
caution_advice_and_crisis_updates	حفر الباطن فيديو هطول امطار غزيره وبرد علي مدينه حفر الباطن
caution_advice_and_crisis_updates	حفرالباطن الان تصوير سحابه الحفر من كابتن طياره كويتيه حفرالباطن الان
affected_individuals_and_help	حفرالباطن السوق الداخلي في حفرالباطن يغرق وانباء عن احتجازات بعض الاحياء الشرقيه
infrastructure_and_utilities_damage	حفرالباطن السوق الداخلي في حفرالباطن يغرق وانباء عن احتجازات بعض الاحياء الشرقيه
caution_advice_and_crisis_updates	حفر الباطن شاهد الاضرار في الممتلكات اثر سحابه حفر الباطن المهيبه بحجم بردها ومطرها الغزير اليوم العصر
irrelevant	مناقع الما مرايات الطيور الصغار الله جعل من رحيق الغيم معكوسها الطيب والحب ورذاذ المطر والوقار اشياء ماتشتريها الناس بفلوسها حفرالباطن الان
infrastructure_and_utilities_damage	حفر الباطن اظهر مقطع فيديو متداول في مواقع التواصل الاجتماعيه تعرض احد المستشفيات بـ حفر الباطن هذا اليوم لعاصفه قويه صاحبها امطار وبرديه شديده ادت الي تكسير الزجاج واقتلاع المظلات وسقوط بعض اعمده الاناره
caution_advice_and_crisis_updates	حفرالباطن الان برديه قويه نتائجها جريان شعيب فليج شمال حفرالباطن الان
caution_advice_and_crisis_updates	حفرالباطن سعيره سحب رعديه غزيره جدا تؤثر علي حفرالباطن و سعيره
caution_advice_and_crisis_updates	حفر الباطن حفرالباطن الان شمال حفر الباطن قوه تكسير الله يكفينا الشر ويجعلها امطار خير وبركه عصر الاحد حفرالباطن الان
emotional_support_and_prayers	حفر الباطن حفرالباطن الان شمال حفر الباطن قوه تكسير الله يكفينا الشر ويجعلها امطار خير وبركه عصر الاحد حفرالباطن الان
caution_advice_and_crisis_updates	حفر الباطن متحرك لسحابه حفر الباطن
irrelevant	حفرالباطن الان حفرالباطن الان صوت المطر عود بذكراك
caution_advice_and_crisis_updates	حفر الباطن في حفر الباطن بسبب العاصفه خساير ماديه في الممتلكات الله يعوضهم
emotional_support_and_prayers	حفر الباطن في حفر الباطن بسبب العاصفه خساير ماديه في الممتلكات الله يعوضهم
caution_advice_and_crisis_updates	عاجل حفرالباطن حفرالباطن الان بالصور رجال المرور في حفر الباطن يقومون بتنظيم حركه السير تحت زخات المطر عاجل حفرالباطن حفرالباطن الان
caution_advice_and_crisis_updates	حفرالباطن اسواق الباسم حفرالباطن الان
infrastructure_and_utilities_damage	حفر الباطن حفرالباطن الان برديه شمال حفر الباطن اليوم الاحد كسرت زجاج بعض السيارات حفرالباطن الان
opinions_and_criticism	حفرالباطن الان يقولون في دوله حفرالباطن الان امطار وبرد وعجاج عطي برضي يا ولم
irrelevant	حفرالباطن الان حفرالباطن الان تصويري اليوم الاحد ٢٨ ٢ ١٤٤١هـ
caution_advice_and_crisis_updates	حفر الباطن مقاطع منقوله عبر الواتساب عن احجام البرد التي نزلت علي حفر الباطن اليوم الاحد ١٤٤١ ٢ ٢٨ هـ الحقوق محفوظه لفريق الطقس والمكشات
opinions_and_criticism	حفرالباطن الان كل مايجي مطر ادعي علي كل شخص كان يده حل وماسواه سواء مسؤل قديم بالامانه اوجديد مي معقوله كل ماجانا ساعه مطر وقفت حياتنا والحين يجيك الاعلامي الرهيب وهو يصور المسؤل قرانديزر متلطم وماسك هوز الماطور ويكتب يتفقد بنفسه ويغير زيت الماطور بنفسه حفرالباطن الان
irrelevant	كويتنا حفرالباطن الان كويتنا برديه شمال حفرالباطن حفرالباطن الان
caution_advice_and_crisis_updates	جدا حفرالباطن امطار غزيره جدا طريق الرياض حفرالباطن الان
irrelevant	حفرالباطن حفرالباطن في الشتاء ووقت الامطار ابنقل للشمال
caution_advice_and_crisis_updates	حفرالباطن حفرالباطن الان
opinions_and_criticism	حفرالباطن الان امطار حفرالباطن بص حضرتك هرنكب لك ازايز مش حتخر الميه حفرالباطن الان امطار حفرالباطن
caution_advice_and_crisis_updates	حفرالباطن الان امطار حفرالباطن الان حي الفيصليه حفرالباطن الان
opinions_and_criticism	حفرالباطن الان تعليق الدراسه غدا
emotional_support_and_prayers	حفرالباطن وسم اللهم صيبا نافعا حفرالباطن اللهم اجعلها امطار خير وبركه وسم
emotional_support_and_prayers	امطار حفرالباطن الان امطار حفرالباطن الان اللهم زد وبارك
caution_advice_and_crisis_updates	حفر الباطن فيديو السيول تغمر بعض شوارع حفر الباطن الان
emotional_support_and_prayers	صوت المطر حفرالباطن الان صوت المطر الله يلطف ب حفرالباطن الان واهلها اللهم سقي رحمه لا سقيا عذاب
irrelevant	حفرالباطن الان حفرالباطن الان اللي برا الحفر امانه ادخلوا الهاشتاق يفتح النفس
infrastructure_and_utilities_damage	حفرالباطن الان العواصف القويه تحطم واجهات مستشفي حفرالباطن الان يارب لطفك
emotional_support_and_prayers	حفرالباطن الان
caution_advice_and_crisis_updates	حفرالباطن الان عاصفه برديه بـ حفرالباطن الان
caution_advice_and_crisis_updates	السحابه التي اثره بالبرد التاريخي علي حفر الباطن ومازل يتبعه سحابه ثانيه علي الحفر كان الله في عونهم وجعلها امطار رحمه لا عذاب وهدم وغرق يارب حفرالباطن الان
affected_individuals_and_help	مستشفي المعالي مستشفي المعالي حفرالباطن نظرا للظروف الجويه التي تمر بها محافظه حفر الباطن يعلن مستشفي المعالي استقباله لكافه حالات الطواريء مجانا مستشفي المعالي حفرالباطن
irrelevant	حفر الباطن دعمت بسيارت اخوي يويلي منه حفر الباطن
affected_individuals_and_help	حفر الباطن امطار الجو خلاني شاب في حفر الباطن يطلب النجده امطار الجو خلاني
infrastructure_and_utilities_damage	حفرالباطن الان تهدم المحطات حفرالباطن الان
irrelevant	حفرالباطن الان حفرالباطن الان ايها الحنين لماذا لا تغادرني الليله اشتقت للديار وذكري من احببتهم كثيرون يمرون علي ذاكرتي
caution_advice_and_crisis_updates	حفر الباطن برديه شمال حفر الباطن من موسي العتيبي
caution_advice_and_crisis_updates	حفرالباطن الان الاحد امطار حفرالباطن الان الاحد ١٤٤١ ٢ ٢٨
opinions_and_criticism	حفرالباطن الان حفرالباطن الان العالم مصدومه ليش مكان فيه تحذير قبل قدامنا الله ستر
irrelevant	امطار حفرالباطن الان عسي المطر اللي من الغيم همال يروي قبور اللي عن الارض غابوا امطار حفرالباطن الان
caution_advice_and_crisis_updates	تنبيه وسم السعوديه حفر الباطن الكويت البرتقالي الاصفر حفر الباطن الان الوسم تنبيه جوي يتوقع وسم استمرار الحاله الجويه المؤثره علي المناطق الشماليه من السعوديه و حفر الباطن و الكويت حتي يوم الثلاثاء تؤدي لتساقط زخات رعديه من الامطار تكون غزيره احيانا مع نشاط الرياح المستوي البرتقالي وينخفض يوم الثلاثاء الي اللون الاصفر حفر الباطن الان الوسم
emotional_support_and_prayers	حفرالباطن الان حفرالباطن الان امطار خير يارب
irrelevant	الهلال النصر الدوري حفرالباطن الان الهلال النصر الدوري حفرالباطن الان ياجمال الحفر هلال و مطر
irrelevant	حفرالباطن منصور بن محمد مكافحه المخدرات عاصمه الربيع محافظ حفرالباطن الامير منصور بن محمد يكرم عدد من منسوبي اداره مكافحه المخدرات بالمحافظه عاصمه الربيع
caution_advice_and_crisis_updates	حفرالباطن لليوم الخامس علي التوالي واجزاء من شمال وشمال شرق البلاد تشهد هطولات بين متوسطه الي غزيره الي متطرفه في احيان وبلا شك ان مايحدث وعلي وجه العموم فاق المعدل الطبيعي في مثل هذه الايام نسال ان يجعلها امطار خير وبركه ويعم بنفعها ارجاء البلاد ولا زال للخير بقيه باذن الله حفرالباطن
affected_individuals_and_help	حفرالباطن اخلاء جميع المرضي في المستشفي المركزي حفرالباطن الان حفاظا علي سلامتهم بسبب تحطم الواجهات
infrastructure_and_utilities_damage	حفرالباطن اخلاء جميع المرضي في المستشفي المركزي حفرالباطن الان حفاظا علي سلامتهم بسبب تحطم الواجهات
opinions_and_criticism	حفرالباطن مافهمت اللي يسال عن التعليق لطلاب مدارس يعني انت احرص لمصلحه اطفالك ليش تشاور كل السنه يغيبون عادي اي وقت بس اذا جاء المطر جاهم الحرص حفرالباطن
caution_advice_and_crisis_updates	حفرالباطن عاصمه الربيع توقعات باستمرار الحاله المطريه علي حفرالباطن من امطار متوسطه الي غزيره نرحوا توخي الحيطه والحذر عاصمه الربيع
caution_advice_and_crisis_updates	حفرالباطن الان حفرالباطن حفرالباطن الان حفرالباطن صور امطار محافظه حفرالباطن
caution_advice_and_crisis_updates	حفرالباطن نظرا للاحوال الجويه التي تمر بها حفرالباطن الان سيتم تاجيل مبادره تشجير مسيج فليج الجنوبي الي يوم الثلاثاء بدلا من غدا الاثنين
irrelevant	حفرالباطن الان حفرالباطن الان الله امطر علي قلوب موتانا بالرحمه والعفو والمغفره اللهم برد تربتهم وعطر مشهدهم وطيب مضجعهم وانس وحشتهم واعتق رقابنا ورقابهم من النار وارزقنا وارزقهم الجنه يارب العالمين ويا اكرم الاكرمين
irrelevant	حفرالباطن الان ليت الحفر كل ايامها مطر وليت وجهك قبالي كل ما امطرت حفرالباطن الان
opinions_and_criticism	تعليق الدراسه حفرالباطن علي اداره التعليم النظر في موضوع تعليق الدراسه يوم غدا في حفرالباطن بسبب الاحوال الجويه اللتي تشهدها المنطقه
irrelevant	حفرالباطن الان حفرالباطن الان في حلااك يحفرنا من يزاود ماخذين الطيب بدقه وجله الزين في وصوفك يطغي الحدود ويتعدي وياخذ الغلاا كله
caution_advice_and_crisis_updates	حفرالباطن الان حفرالباطن الان غزاره الامطار علي حفرالباطن
caution_advice_and_crisis_updates	حفرالباطن الان صوت المطر حفرالباطن سماء حفرالباطن الان صوت المطر حفرالباطن
irrelevant	حفرالباطن الان حفرالباطن الان يقولون الحفر اليوم بنت الديم يراقصها المطر وتميل طربانه تمد ايدينهـا تبغي تضم الغيم يجاذبها الهوي وتنام بـ احضانه
irrelevant	عرعر الان حفرالباطن الان عرعر الان حفرالباطن الان من يشبه جو الحفر لاصارت الدنيا مطر
caution_advice_and_crisis_updates	حفرالباطن تعليم حفرالباطن يعلن يوم الاحد الموافق هـ بدايه الدوام الشتوي للعام الدراسي هـ وفق الجدول المرفق عاصمه الربيع
emotional_support_and_prayers	حفرالباطن
infrastructure_and_utilities_damage	حفرالباطن الان تضرر الواجهه الزجاجيه لمستشفي حفرالباطن المركزي بسبب البرد حفرالباطن الان
caution_advice_and_crisis_updates	حفرالباطن الان حفرالباطن الان النايفيه ماشاءالله
caution_advice_and_crisis_updates	حفر الباطن امطار غرب حفر الباطن ٢٧ اكتوبر ٢٠١٩
irrelevant	صوت المطر حفرالباطن الان صوت المطر حفرالباطن الان ٰ ارايت من مر السحاب بامره هو قادر يحيي عظامك ان امر ٰ فهو الذي جعل الرذاذ سحابه وهو الذي امر السحابه فانهمر ٰ هل فاته الهم الذي تاسو به والكون كله في مشيئته انغمر ٰ سلم امورك للاله فانه ان شاء انزل بين كفيك القمر
irrelevant	غزل حفراوي حفرالباطن الان انتي والمطر وجهان لـ خير وفير ٰ ٰ غزل حفراوي حفرالباطن الان
caution_advice_and_crisis_updates	امطار حفرالباطن امطار حفرالباطن شمال غرب حفر الباطن الوطاه
irrelevant	حفرالباطن الان حفرالباطن الان فيديو اليوم احلي من امس
infrastructure_and_utilities_damage	حفرالباطن الان في مشهد متكرر بالفيديو مياه الامطار تغلق طريق الملك عبدالعزيز بحفر الباطن حفرالباطن الان
emotional_support_and_prayers	حفرالباطن الان اللهم اجعلها امطار خيـر ورحمـه وبركـه اللهم اني استودعك الحفـر واهلـه حفرالباطن الان
caution_advice_and_crisis_updates	حفرالباطن الان حفرالباطن الان علقوا الدراسه بكره
irrelevant	عندما نفرغ من كل صلاه مفروضه نجد ائمه المساجد يبداون بالتهليل والتسبيح والدعاء لولاه الامر وهذه الارض المباركه واهلها بالامن والامان وبالخير والارزاق والامطار اللهم اعز الاسلام باهله واحفظ لنا ديننا وقوي ايماننا اللهم صيبا نافعا حفرالباطن الان
irrelevant	حفرالباطن الان حفرالباطن الان ليالي اكتوبر مطر وحب وحياه
opinions_and_criticism	حفرالباطن الان حفرالباطن الان صوره لمدعين الجفاف
caution_advice_and_crisis_updates	حفرالباطن حفرالباطن حجم البرد بحفر الباطن
caution_advice_and_crisis_updates	حفرالباطن احذروا الخروج وقت السيول حفرالباطن اليوم
caution_advice_and_crisis_updates	حفرالباطن حفرالباطن الان تصوير من الطائره لسحابه حفرالباطن عبر كابتن الطائره منقول حفرالباطن الان
caution_advice_and_crisis_updates	حفرالباطن السيول تغمر بعض شوارع حفرالباطن اتمني عدم المغامره بمثل هذه الاوقات اللهم اجعلها امطار خير وبركه
emotional_support_and_prayers	حفرالباطن السيول تغمر بعض شوارع حفرالباطن اتمني عدم المغامره بمثل هذه الاوقات اللهم اجعلها امطار خير وبركه
caution_advice_and_crisis_updates	حفر الباطن بدون مبالغه الحاله شديده علي شرق المملكه خصوصا حفر الباطن سيليه وبرديات قويه و نادره شكلا وحجما العناصر الجويه من الكاب و الحمل حراري وتبريد كانت عالييه وكافيه لحدوث ذلك وغرق حفر الباطن الان وغدا التوقعات مستمره علي المنطقه الشرقيه و الكويت والله اعلم
irrelevant	وسم حفرالباطن وسم حفرالباطن عضـو الفريـق وائل الحتيرشي
irrelevant	ابمطر والربيع حفر الباطن ابمطر والربيع ٢٨ ٢ ١٤٤١هـ شعيب القلت حفر الباطن النداوي نهار الشمري
irrelevant	حفرالباطن الان حفرالباطن الان تحسب ان قلبي مثل قلب الهواوي تتركه يومين ويقوم يتردد مادريت اني علي الفرقا نحاوي العزيز اللي يروح ولا يععود
caution_advice_and_crisis_updates	حفرالباطن صاحب السمو الامير منصور بن محمد ال سعود يقف ميدانيا علي الاثار التي نجمت عن هطول الامطار وزخات البرد الكثيفه التي سقطت علي المحافظه كما تفقد سموه مستشفي حفرالباطن المركزي واطلع علي الاثار التي تعرض لها المستشفي وعن سير العمل من قبل منسوبيه
caution_advice_and_crisis_updates	حفر الباطن رادار السحب والبرق الان تجدد السحب الرعديه الممطره حفر الباطن عقب العاصفه الرعديه البرديه الغزيره عصر اليوم
emotional_support_and_prayers	حفرالباطن سلامات يا اهل حفرالباطن
caution_advice_and_crisis_updates	حفرالباطن الان تعليق الدراسه سحابه كثيفه تقترب من حفر الباطن وخبيران يطالبان بـ تعليق الدراسه غدا حفرالباطن الان تعليق الدراسه
caution_advice_and_crisis_updates	حفرالباطن حفر الباطن وقف صاحب السمو محافظ محافظه حفرالباطن الامير منصور بن محمد ال سعود ميدانيا علي الاثار التي نجمت عن هطول الامطار وزخات البرد الكثيفه التي سقطت علي المحافظه حفرالباطن حفر الباطن
caution_advice_and_crisis_updates	حفرالباطن عاصفه حفرالباطن ذكرت ان احتماليه انها تكون سحابه كاسره بامرالله فحدث ذالك والسحب الكاسره تكون غزيره الهطول يصاحبها رياح عاصفه وبرد
caution_advice_and_crisis_updates	حفرالباطن كميه هطول الامطار علي حفرالباطن ٢٧ملم وتركزت الامطار غرب وجنوب حفرالباطن
irrelevant	حفرالباطن الان حفرالباطن الان اللهم ارحم من غابو عنا واجمعنا بهم في جناتك
infrastructure_and_utilities_damage	حفرالباطن الان العاصفه الرعديه الممطره تقتع المظلات والواجهات لمستشفي حفرالباطن الان
caution_advice_and_crisis_updates	حفرالباطن الان حفرالباطن الان الحمدلله يوم القاع سالت الفروع ماشيه يم الشعيب
infrastructure_and_utilities_damage	حفرالباطن حفرالباطن الان بالصور صاحب السمو الامير منصور بن محمد ال سعود يقف ميدانيا علي الاثار التي نجمت عن هطول الامطار وزخات البرد الكثيفه التي سقطت علي المحافظه كما تفقد سموه مستشفي حفرالباطن المركزي واطلع علي الاثار الناجمه التي تعرض لها المستشفي وعن سير العمل من قبل منسوبيه حفرالباطن الان
irrelevant	حفرالباطن الان حفرالباطن الان امطري ي الحفر ي ديار خلي وغرقي قلبه من الفرحه دخيلك
infrastructure_and_utilities_damage	حفرالباطن الان الامطار تخترق سطح احد المجمعات التجاريه ب حفرالباطن الان
emotional_support_and_prayers	حفرالباطن الان اللهم اجعلها امطار خير وبركه حفرالباطن الان
irrelevant	السعوديه حفر الباطن لبنان ينتفض السلسه البشريه كلن يعني كلن العراق ينتقض الوزير البيبي البغدادي صناعه اردوغان الجو خلاني صوت المطر الهلال النصر الهلال النصر الدوري السعوديه الله يلطف بكم ويحفظ اهلنا في حفر الباطن اللهم امين تاثر مستشفي حفرالباطن المركزي من العاصفه المطريه والبردي لبنان ينتفض السلسه البشريه كلن يعني كلن العراق ينتقض الوزير البيبي البغدادي صناعه اردوغان الجو خلاني صوت المطر الهلال …
caution_advice_and_crisis_updates	عاجل حفر الباطن طقس العرب السعوديه عاجل برديه حفر الباطن الهائله مساء اليوم سبحان الله العظيم تصوير عضو شبكه مطاردي العواصف في طقس العرب ثامر الشريفي تابعوه
caution_advice_and_crisis_updates	حفر الباطن حفرالباطن شاهد سيول حفر الباطن الان بعد الامطار العزيره التي هطلت اليوم الاحد حفرالباطن
emotional_support_and_prayers	حفرالباطن الان حفرالباطن الان اللهم صيبا نافعا
caution_advice_and_crisis_updates	حفرالباطن المنطقه الشرقيه مياه الامطار تحاصر مبني اداره التعليم بمحافظه حفرالباطن الاحد حفرالباطن المنطقه الشرقيه
irrelevant	صوت المطر حفرالباطن اللهم لك الحمد صوت المطر حفرالباطن
caution_advice_and_crisis_updates	الان حفرالباطن الان غرب حفرالباطن تطور للنشوء والتكوينات
opinions_and_criticism	حفرالباطن حفرالباطن الان حفرالباطن حفرالباطن الان كالعاده مثل كل سنه لايوجد تصريف لمياه الامطار مما يؤدي لتجمع المياه ويعيق السير ماحنا فالحين بالتطور الا بوجود سينما ومهرجانات حتي اساس المباني ركيك للاسف
irrelevant	حفرالباطن اهخ الجو خياال حفرالباطن
irrelevant	عاجل حفر الباطن عاجل برديه حفر الباطن الهائله مساء اليوم سبحان الله العظيم تصوير عضو شبكه مطاردي العواصف في طقس العرب ثامر الشريفي تابعوه
caution_advice_and_crisis_updates	حفرالباطن عاوده الامطار في الهطول علي حفرالباطن الان
caution_advice_and_crisis_updates	حفرالباطن برد باحجام كبيره اليوم علي حفرالباطن لا اله الا الله تصوير ساري الشمري
opinions_and_criticism	حفرالباطن الان حفرالباطن نطالب في تعليق الدراسه حفرالباطن الان حفرالباطن
caution_advice_and_crisis_updates	حفرالباطن الان الان شمال حفرالباطن الان احداهن تشكلت رعديه
irrelevant	حفرالباطن بر حفرالباطن ق قال رسول الله صلي الله عليه واله وسلم داووا مرضاكمْ بالصدقه كونوا معنا حفرالباطن بر حفرالباطن ق
opinions_and_criticism	حفر الباطن اذا حدثوك عن الفساد حدثهم عن تصاريف المياه حفر الباطن
caution_advice_and_crisis_updates	حفرالباطن عاصمه الربيع لحظه تساقط البرد علي حفرالباطن عاصمه الربيع
caution_advice_and_crisis_updates	حفرالباطن حفرالباطن موجه امطار بغزاره قويه الان
caution_advice_and_crisis_updates	حفرالباطن الان اشاره الجامعه متعطله وانت قادم للحفر كذالك اشاره الاسكان حفرالباطن الان
caution_advice_and_crisis_updates	حفرالباطن شهدت حفرالباطن امطار وموجه برد اللهم اجعلها امطار خير وبركه
emotional_support_and_prayers	حفرالباطن شهدت حفرالباطن امطار وموجه برد اللهم اجعلها امطار خير وبركه
caution_advice_and_crisis_updates	حفرالباطن فريق سيول طريق الكويت شرق حفرالباطن تصوير فايز المطيري فريق
emotional_support_and_prayers	حفرالباطن الان حفرالباطن الان اللهم احفظ اهالي حفر الباطن من كل سوء
caution_advice_and_crisis_updates	حفرالباطن اثار الامطار و البرد والهواء علي واجهه مستشغي حفرالباطن
caution_advice_and_crisis_updates	حفرالباطن طريق الشمال حفرالباطن انتبهو
opinions_and_criticism	حفرالباطن الان فيه تعليق دراسه ولالا حفرالباطن الان
opinions_and_criticism	حفرالباطن حقيقه ما اراه اشبه باثار تورنيدو شديد يدعم ذلك احجام البرد الكبيره لا اعلم ان كان هناك من شاهد او وثق ما اعتقده مع العلم ان بعض العواصف تفعل هذا والله اعلم حفرالباطن
irrelevant	حفرالباطن الان حفرالباطن الان مافيه مثل الحفر بوقت الشتاء
emotional_support_and_prayers	حفرالباطن اللهم صيبا نافعا حفرالباطن
irrelevant	حفرالباطن ياحضهم ماشاءلله حفرالباطن
caution_advice_and_crisis_updates	حفرالباطن حفرالباطن الان
emotional_support_and_prayers	حفرالباطن حفرالباطن الان
irrelevant	حفر الباطن الاحد حفر الباطن الاحد ١٤٤١ ٢ ٢٨ تصوير ناصر الحمد
opinions_and_criticism	حفرالباطن الان حفرالباطن الان الكثير يسال هل هناك تعليق للدراسه غدا ببساطه تستطيع اصدار امر بتعليق دراسه ابنائك اذا رايت ان الاجواء لازالت ممطره
caution_advice_and_crisis_updates	حفرالباطن الان تكوينات تطورت سريعا علي حفرالباطن الان وشماله
opinions_and_criticism	حفرالباطن الان حفرالباطن الان لاحياه لمن تنادي
infrastructure_and_utilities_damage	حفرالباطن مدني حفرالباطن يغلق طريق الصناعيه بسبب الامطار الاحد حفرالباطن
caution_advice_and_crisis_updates	حفرالباطن الان حفرالباطن الان الارض شمال حفرالباطن بحوور تلاطم يارب لك الحمد من الواتس
irrelevant	افكار برجولات ديكورات الهلال النصر الدوري الراتب النصر الهلال موسم الرياض متي تحلو الحياه خميس العويران كيار الهلال الرياض جده صوت المطر حفر الباطن فعاليات حفلات المدينه السعوديه الاتحاد ابها عقارات مشاريع استثمار مسابقه افكار المظلات جلسات برجولات شكل خشبي ديكورات الهلال النصر الدوري الراتب النصر الهلال موسم الرياض متي تحلو الحياه خميس العويران كيار الهلال الرياض جده صوت المطر حفر الباطن فعاليات…
irrelevant	حفر الباطن حفر الباطن امطرت سماء حفرنا
irrelevant	حفرالباطن الان حفرالباطن الان منظر ييروقق الواحد
caution_advice_and_crisis_updates	شاهد حفر الباطن شاهد سيول حفر الباطن الان بعد الامطار الغزيره التي هطلت اليوم الاحد
irrelevant	بر حفرالباطن حفرالباطن بر حفرالباطن ق الفرع النسائي في بر حفرالباطن يشارك مجمع م ث تحفيظ القران لتفعيل البرامج المجتمعيه بالنشاط المدرسي حفرالباطن بر حفرالباطن ق
caution_advice_and_crisis_updates	حفرالباطن منصور بن محمد عاصمه الربيع محافظ حفرالباطن الامير منصور بن محمد يقف علي المرافق والمواقع التي تاثرت بعد امطار اليوم عاصمه الربيع
caution_advice_and_crisis_updates	حفرالباطن توقعات الطقس قريه الصفيري حفرالباطن عصر اليوم الاحد ٢٨ ٢ ١٤٤١ هـ امطار وخيرات الوسم توقعات الطقس
opinions_and_criticism	حفر الباطن هيئه الارصاد بعد هطول الامطار والعواصف الشديده علي حفر الباطن ووقوع الخسائر د المسند هيئه الارصاد لم تحذر الناس وتنبههم ولم تفتح للمتخصصين والهواه الرادادات حتي وقع الفاس بالراس
emotional_support_and_prayers	حفرالباطن حفرالباطن اللهم اني اسالك خيرها وخير ما فيها وخير ما ارسلت به واعوذ بك من شرها وشر ما فيها وشر ما ارسلت به
caution_advice_and_crisis_updates	حفرالباطن الان لمشاهده مستجدات اخبار الامطار وحاله الطقس وتحركات السحب في حفرالباطن الان عبر سناب شات
caution_advice_and_crisis_updates	حفر الباطن السعوديه طقس العالم اثار العاصفه من امام وزاره الصحه في حفر الباطن السعوديه اليوم طقس العالم
infrastructure_and_utilities_damage	الصحه حفر الباطن شاهد تلفيات فرع وزاره الصحه بـ حفر الباطن بعد العاصفه الجويه
emotional_support_and_prayers	متداول حفر الباطن نسال الله ان يخلف المتضررين خيرا متداول حفر الباطن
irrelevant	حفرالباطن الان حفرالباطن الان كل عروس لها وقت وتشيخ الاالحفركل ماتكبر تزين
caution_advice_and_crisis_updates	امطار حفر الباطن حفر الباطن امطار حفر الباطن هطول غزير جدا مع برد شمال حفر الباطن تصوير عبدالله الغرابي اكتوبر
emotional_support_and_prayers	حفر الباطن حفظكم الله حفر الباطن
caution_advice_and_crisis_updates	امطار حفر الباطن الهلال النصر الدوري اخبار الوئام خبراء طقس يفتحون النار علي الارصاد الهيئه نامت عن التحذير من امطار و عواصف حفر الباطن الهلال النصر الدوري اخبار الوئام
irrelevant	حفر الباطن اغتنم فرصه الخصم قبل نفاذ الكميه مظله السيارات المتنقله بخصم عن سعر الشركه الام ١٤٠٠ر س تقريبا الشحن مجاني العرض حتي نفاذ الكميه حفر الباطن
irrelevant	حفر الباطن حفر الباطن اللهم اغفر لموتانا وموتي المسلمين
irrelevant	حفرالباطن الان حفرالباطن الان الاحد هـ
irrelevant	الهلال النصر الدوري حفر الباطن الهلال النصر الدوري بعد الخساراه الخطه ب حفر الباطن عادي مستمتعين بالامطار
caution_advice_and_crisis_updates	عاجل حفر الباطن تعليق الدراسه عاجل تعليم حفر الباطن يعلن تعليق الدراسه في المدارس المتضرره التي اقرتها لجنه الطوارئ ليوم غد الاثنين
caution_advice_and_crisis_updates	حفر الباطن امطار حفر الباطن برد باحجام كبيره يحطم زجاج المركبات بحفر الباطن حفر الباطن امطار حفر الباطن
irrelevant	حفر الباطن حفر الباطن من يلوم الغيم لاغطي سماك من حلاتك امتلت ارضك مطر
caution_advice_and_crisis_updates	حفرالباطن الان تفضل بدايه هطول السحابه حفرالباطن الان هطول غزير بمعني الكلمه
irrelevant	الهلال النصر الدوري حفرالباطن الان الهلال النصر الدوري حفرالباطن الان الحفر مطر والنصر فايز اعتقد انها ليله مميزه
irrelevant	حفرالباطن الان من يشبه ارض الحفر لاصارت الدنيا مطر حفرالباطن الان
emotional_support_and_prayers	حفرالباطن حفرالباطن اللهم تجعلها امطار خير وبركه نافعه غير ضاره
opinions_and_criticism	حفر الباطن حفر الباطن يعني صراحه متي الناس تشتكي من التصريف تري بنوصل ٢٠٢٠ والحفر متاخره كل حاجه
caution_advice_and_crisis_updates	متوقع تجدد النشاط المطري علي تهامه اليوم نواحي باديه البرك وشرق السواحل ايضا تمتد الفرص لجازان والاجزاء الغربيه من تهامه عسير نتابع ايضا نشاط مرتقب في محيط حفرالباطن ودوله الكويت وتتهيا الفرص لاجزاء من منطقه القصيم لاسيما كلما اتجهنا شرق وشمال شرق بحول الله
caution_advice_and_crisis_updates	تنبيه حفر الباطن الصمان رفحاء النعيريه الخفجي الكويت الجوف طريف عسير جازان البرتقالي الاصفر تنبيه غدا الاثنين استمرار الحاله الجويه الممطره لليوم السابع وذلك علي منطقه حفر الباطن الصمان رفحاء النعيريه الخفجي و الكويت كما تشمل منطقه الجوف و طريف وتهامه عسير جازان زخات امطار رعديه غزيره في اجزاء من حفر الباطن والمناطق المحيطه المستوي البرتقالي و الاصفر
infrastructure_and_utilities_damage	حفر الباطن تم تعليق التدريب في الكليه التقنيه للبنات بحفرالباطن ليوم غد الاثنين الموافق ٢٩ ٢ ١٤٤١ هـ بسبب تعطل التيار الكهربائي بسبب الامطار نسال الله السلامه للجميع وان يحفظ الجميع من كل مكروه حفر الباطن
caution_advice_and_crisis_updates	حفر الباطن تم تعليق التدريب في الكليه التقنيه للبنات بحفرالباطن ليوم غد الاثنين الموافق ٢٩ ٢ ١٤٤١ هـ بسبب تعطل التيار الكهربائي بسبب الامطار نسال الله السلامه للجميع وان يحفظ الجميع من كل مكروه حفر الباطن
emotional_support_and_prayers	حفر الباطن تم تعليق التدريب في الكليه التقنيه للبنات بحفرالباطن ليوم غد الاثنين الموافق ٢٩ ٢ ١٤٤١ هـ بسبب تعطل التيار الكهربائي بسبب الامطار نسال الله السلامه للجميع وان يحفظ الجميع من كل مكروه حفر الباطن
irrelevant	الحفر حفرالباطن حفر الباطن ليت الحفر كل ايامها مطر وليت وجهك قبالي كل ما امطرت حفرالباطن حفر الباطن
caution_advice_and_crisis_updates	حفر الباطن حفرالباطن الان حركه سحابه حفر الباطن ماشاء الله حفرالباطن الان
caution_advice_and_crisis_updates	حفرالباطن الان
irrelevant	حفر الباطن ادعو الله كثيرا بان تكون حياتي مثل الهواء البارد بعد المطر حفر الباطن
opinions_and_criticism	حفر الباطن حفر الباطن ومازالت الارصاد السوال لماذا مع كل حاله تلغي الرادارات هل من مسوؤل منهم يجيب
emotional_support_and_prayers	حفر الباطن حفر الباطن الله يجعلها امطار خير وبركه
caution_advice_and_crisis_updates	حفرالباطن حفرالباطن فليج الاحد
irrelevant	حفر الباطن حفر الباطن حبيبي مالك شبيه الا صوت المطر والبرد والغيم اشتقت لك
opinions_and_criticism	حفر الباطن حفر الباطن انتم م علقتو للحين الدنيا خربت هنا
caution_advice_and_crisis_updates	حفر الباطن امطار حفر الباطن وسم كميات هطول الامطار علي حفر الباطن اليوم امطار حفر الباطن وسم
caution_advice_and_crisis_updates	حفرالباطن النصر الهلال الدوري احجام كبيره من البرد سبحان الله علي محافظه حفرالباطن النصر الهلال الدوري
irrelevant	حفرالباطن اللهم امطر علي قبور موتانا واغفرلهم وارحمنا اذا صرنا الي ماصاروا اليه حفرالباطن
caution_advice_and_crisis_updates	حفرالباطن
irrelevant	حفر الباطن حفر الباطن اكثر واحد فرحان اليوم بالحفر النصراوي يستمتع بالاجواء الحلوه وبالعالمي وفوزه المستحق علي الهلال مبروك للعالميين
caution_advice_and_crisis_updates	حفر الباطن هيئه الارصاد اين كنتم هل يعقل يكون هناك اعصار من الدرجه الثالثه يقترب من حفر الباطن وانتم لا حس ولا خبر ما حدث اليوم من كوارث ومن اضرار هي برقابكم حفر الباطن
caution_advice_and_crisis_updates	الان حفرالباطن الان رعديات مميزه شمال شرق حفرالباطن
irrelevant	حفر الباطن حفر الباطن يازين تكْفي علم الزين يازين يروي ضمي بعض الكبود العطاشي راحت حياتي بين لحظه و بعدين ما دمعت عيني لكن ضاق جاشي اللي يبيني حطني فمحجر العين اما كذا التقدير ولا بلاشي واللي مقفي لا يتحري خيارين اذبح علي فرقي المقفين حاشي
infrastructure_and_utilities_damage	حفر الباطن من حفر الباطن سقوط محطه السليمانيه في حفر الباطن بسبب الرياح الهابطه تصوير عضو شبكه مطاردي العواصف في طقس العرب ثامر الشريفي تابعوه
caution_advice_and_crisis_updates	حفر الباطن شاهد حجم البرد الكبير مما ادي الي تهشم زجاج احد السيارات في حفر الباطن عصر اليوم
infrastructure_and_utilities_damage	حفر الباطن رياح تدمر واجهات ومواقف مستشفي حفر الباطن المركزي
irrelevant	حفرالباطن الان حفرالباطن الان اللهم لك الحمد حتي ترضي ولك الحمد اذا رضيت ولك الحمد بعد الرضي
caution_advice_and_crisis_updates	تعليق الدراسه بحفرالباطن حفرالباطن الان حتي الان تعليق الدراسه في كليات التقنيه للبنين والبنات وتعليق الدراسه فقط في المدارس المتضرره من الامطار تعليق الدراسه بحفرالباطن حفرالباطن الان
caution_advice_and_crisis_updates	حفر الباطن تعليم حفر الباطن يعلن تعليق الدراسه في المدارس المتضرره التي اقرتها لجنه الطوارئ ليوم غد الاثنين
emotional_support_and_prayers	حفر الباطن حفر الباطن اللهم امطار رحمه وعم بنفعها البلاد والعباد ولا ترينا حيلك وقوتك يا الله اللهم سلم حفر الباطن واهله
emotional_support_and_prayers	حفرالباطن الان جعلها الله امطار خير وبركه وعم بها ارجاء البلاد حفرالباطن الان
caution_advice_and_crisis_updates	حفر الباطن تعليق الدراسه تعليم حفر الباطن يعلن تعليق الدراسه في المدارس المتضرره ليوم غد الاثنين
caution_advice_and_crisis_updates	عاجل حفر الباطن تعليق الدراسه الاثنين عاجل تعليم حفر الباطن يعلن تعليق الدراسه يوم غد الاثنين في المدارس المتضرره التي اقرتها لجنه الطوارئ
opinions_and_criticism	حفرالباطن الان حفرالباطن الان مانبي تعليقكم معلقين من كيفنا سلامتن لاروحنا
caution_advice_and_crisis_updates	حفرالباطن قد تشهد حفرالباطن في الساعات القادمه لضباب كثيف والله اعلم
caution_advice_and_crisis_updates	حفرالباطن الامير منصور بن محمد في جوله تفقديه بعد الحاله المطريه علي حفرالباطن
caution_advice_and_crisis_updates	القريات طريف عرعر رفحاء حفر الباطن تنبيه تتاثر الطريق مابين مدن الحدود الشماليه ساعات متاخره من هذه الليله وصباح غدا ضباب كثيف تتاثر به الرؤيه القريات طريف عرعر رفحاء حفر الباطن
opinions_and_criticism	حفرالباطن الان في تعليق ودي اغيب حفرالباطن الان
affected_individuals_and_help	حفر الباطن عشرات السيارات امام محلات الزجاج لتركيب بعد ماحطمت برديه حفر الباطن عصر اليوم
irrelevant	حفر الباطن الهلال النصر الدوري حفر الباطن الهلال النصر الدوري يا شوارع هالمدينه شفتي وش سوا المطر رجع الضحكه القديمه غايبه من كم شهر
caution_advice_and_crisis_updates	حفر الباطن امطار المملكه الطقس جانب من الاضرار والاثار التي خلفتها العاصفه الجويه التي ضربت حفر الباطن مساء اليوم امطار المملكه الطقس
caution_advice_and_crisis_updates	حفرالباطن سيل شعيب فليج بـ حفرالباطن اليوم
caution_advice_and_crisis_updates	حفر الباطن تعليق الدراسه السعوديه تعليم حفر الباطن يعلن تعليق الدراسه يوم غد الاثنين في المدارس المتضرره التي اقرتها لجنه الطوارئ السعوديه
irrelevant	حفر الباطن اضيف لك يا استاذي الفاضل عندنا من افضل و اميز جمعيات بشهاده وزير العمل ونفخر نحن اهالي حفر الباطن باحتضانها هي جمعيه لرعايه الايتام شامله و مميزه تقبل تحياتي استاذي
infrastructure_and_utilities_damage	صحيفه اليوم فيديو حفر الباطن الصحه صحيفه اليوم فيديو بعد الاضرار التي لحقت بمستشفي حفر الباطن مدير الصحه الامور ستعود لطبيعتها خلال ساعه
infrastructure_and_utilities_damage	حفر الباطن مياه الامطار عاصمه الربيع امانه حفر الباطن تكثف جهودها في تنظيف قنوات تصريف مياه الامطار والسيول حيث بلغت كميه الامطار تقريبا ٤٣ ملم عاصمه الربيع
caution_advice_and_crisis_updates	حفر الباطن تعليق الدراسه عاجل تعليم حفر الباطن يعلن تعليق الدراسه يوم غد الاثنين في المدارس المتضرره فقط التي اقرتها لجنه الطوارئ
caution_advice_and_crisis_updates	حفرالباطن بعد الامطار الغزيره منصور بن محمد يزور مستشفي حفرالباطن ويطمئن علي المنومين
caution_advice_and_crisis_updates	تعليم حفرالباطن تعليق الدراسه عاصمه الربيع حفرالباطن اداره تعليم حفرالباطن لا يوجد ما يستدعي تعليق الدراسه غدا الاثنين عاصمه الربيع حفرالباطن
affected_individuals_and_help	عاجل امطار حفرالباطن عاجل وفاه واصابه بـ امطار حفرالباطن
caution_advice_and_crisis_updates	حفرالباطن سيول شعيب الفليج بـ حفرالباطن اليوم الاحد
caution_advice_and_crisis_updates	حفر الباطن تعليق الدراسه تعليم حفر الباطن يعلن تعليق الدراسه يوم غد الاثنين في المدارس المتضرره التي اقرتها لجنه الطوارئ
irrelevant	تجربه التكيف ا هشام زحام محضر المختبر ا طلال الرشيدي قائد المدرسه عبدالله المزيريب مدارس الاكاديميه العصريه حفر الباطن
irrelevant	حفر الباطن اشتقت لها ولـاجوائها وناسهها وكل شي حفر الباطن
opinions_and_criticism	حفرالباطن الان حفرالباطن الان شي طبيعي تجمع المياه في بعض الاماكن وقت نزول الامطار الي غير طبيعي المجازفه بالسياره في نقطه تجمعها
caution_advice_and_crisis_updates	حفرالباطن الان حفر الباطن حفرالباطن الان حفر الباطن بفضل الله امطار متوسطه الي قويه تتخللها زخات من البرد الان اللهم صيبا نافعا
emotional_support_and_prayers	حفرالباطن الان حفر الباطن حفرالباطن الان حفر الباطن بفضل الله امطار متوسطه الي قويه تتخللها زخات من البرد الان اللهم صيبا نافعا
caution_advice_and_crisis_updates	حفرالباطن عاصمه الربيع تعليق التدريب غدا الاثنين في كليات التقنيه للبنين والبنات بـ حفرالباطن عاصمه الربيع
caution_advice_and_crisis_updates	الامطار حفر الباطن بعد الامطار الغزيره منصور بن محمد يزور مستشفي حفر الباطن ويطمئن علي المنومين تفقد شعيب فليج واكد اهميه تعاون جميع الجهات لانجاح خطه الطوارئ الخاصه بالسيول
caution_advice_and_crisis_updates	تعليق الدراسه حفر الباطن تعليق الدراسه في الكليه التقنيه للبنات بـ حفر الباطن ليوم غد الاثنين
irrelevant	حفرالباطن الان حفرالباطن الان خلو عنكم الرياض اه ما ارق الحفر الليله حفرالباطن الان حفرالباطن الان
infrastructure_and_utilities_damage	حفر الباطن فيديو الامطار تسبب اضرارا بمستشفي الملك خالد في حفر الباطن
infrastructure_and_utilities_damage	الكليه التقنيه بحفرالباطن حفر الباطن تم تعليق التدريب ليوم غد الاثنين في الكليه التقنيه بحفرالباطن للبنين بسبب تعطل التيار الكهربائي بفعل الامطار حفظ الله الجميع من كل مكروه والله يرعاكم حفر الباطن
caution_advice_and_crisis_updates	الكليه التقنيه بحفرالباطن حفر الباطن تم تعليق التدريب ليوم غد الاثنين في الكليه التقنيه بحفرالباطن للبنين بسبب تعطل التيار الكهربائي بفعل الامطار حفظ الله الجميع من كل مكروه والله يرعاكم حفر الباطن
infrastructure_and_utilities_damage	حفر الباطن امانه حفرالباطن نوم العوافي
irrelevant	الاكراه علي الاقرار جامعه طيبه حفرالباطن الان ٧ واتفق الفقهاء علي ان الاكراه يكون بالضرب او الخنق وما اشبه ذلك الاكراه علي الاقرار جامعه طيبه حفرالباطن الان
caution_advice_and_crisis_updates	حفرالباطن الان شعيب فليج حفرالباطن الان
caution_advice_and_crisis_updates	حفر الباطن تعليق الدراسه السعوديه عاجل تعليم حفر الباطن يعلن تعليق الدراسه يوم غد الاثنين في المدارس المتضرره التي اقرتها لجنه الطوارئ السعوديه
caution_advice_and_crisis_updates	حفر الباطن تعليق الدراسه السعوديه عاجل تعليم حفر الباطن يعلن تعليق الدراسه يوم غد الاثنين في المدارس المتضرره التي اقرتها لجنه الطوارئ السعوديه
caution_advice_and_crisis_updates	حفر الباطن تعليق الدراسه حفرالباطن الان عاجل تعليم حفر الباطن يعلن تعليق الدراسه في المدارس المتضرره التي اقرتها لجنه الطوارئ ليوم غد الاثنين حفرالباطن الان
caution_advice_and_crisis_updates	حفر الباطن مؤكد تعليم حفر الباطن يعلق الدراسه غدا في المدارس المتضرره فقط
caution_advice_and_crisis_updates	حفر الباطن سمو محافظ حفر الباطن يقف ميدانيا علي اثار العاصفه المطريه اليوم الاحد
opinions_and_criticism	حفر الباطن نجيب لهم طرادت والا يخت عشان نوصلهم للمدارس يا رحيلي باشا حفر الباطن
caution_advice_and_crisis_updates	حفر الباطن تعليق الدراسه تعليم حفر الباطن يعلن تعليق الدراسه في المدارس المتضرره ليوم غد الاثنين
irrelevant	النصر الهلال حفر الباطن لايك اذا تشوفوهم اساطيررررر النصر الهلال حفر الباطن
irrelevant	حفرالباطن الان حفرالباطن الان هو بس الحفر لاجاها مطر تزيين والا هي زينه ويعشقها المطر
caution_advice_and_crisis_updates	حفر الباطن
irrelevant	حفر الباطن بدايه شتويه مليانه حب مطر وغيم واشياء حلوه حفر الباطن
opinions_and_criticism	حفرالباطن الان حفرالباطن الان السؤال مافيه هيئه للارصاد تنبه ام هم في سبات جميع رواد الطقس حذرو منها بدقائق
irrelevant	حفر الباطن عشق الشتاء
irrelevant	حفر الباطن هناك امراه ليست بذلك الجمال لكنها تملك روح بريئه وابتسامه دائمه ومطيعه لزوجها ولسان طيب يعشقها زوجها ويفضلها كثيرا علي الاخريات حفر الباطن
infrastructure_and_utilities_damage	حفرالباطن تعليق التدريب في المعهد الصناعي الثانوي بـ حفرالباطن ليوم غد الاثنين الموافق ٢٩ ٢ ١٤٤١هـ بسبب تعطل التيار الكهربائي بسبب الامطار
caution_advice_and_crisis_updates	حفرالباطن تعليق التدريب في المعهد الصناعي الثانوي بـ حفرالباطن ليوم غد الاثنين الموافق ٢٩ ٢ ١٤٤١هـ بسبب تعطل التيار الكهربائي بسبب الامطار
irrelevant	المطر والربيع حفر الباطن المطر والربيع ٢٨ ٢ ١٤٤١هـ برد حفر الباطن النداوي نهار الشمري
caution_advice_and_crisis_updates	بالصور حفر الباطن مياه الامطار بالصور جانب من اعمال امانه حفر الباطن في سحب تجمعات مياه الامطار من الشوارع والاحياء وتنظيف قنوات تصريف مياه الامطار والسيول
infrastructure_and_utilities_damage	بالصور حفر الباطن مياه الامطار بالصور جانب من اعمال امانه حفر الباطن في سحب تجمعات مياه الامطار من الشوارع والاحياء وتنظيف قنوات تصريف مياه الامطار والسيول
caution_advice_and_crisis_updates	حفر الباطن حفر الباطن الان سحابه حفر الباطن عصر هذا اليوم حفر الباطن حفر الباطن الان
infrastructure_and_utilities_damage	حفرالباطن عاصمه الربيع تعليق التدريب ليوم غد الاثنين في المعهد الصناعي الثانوي بـ حفرالباطن نظرا لتعطل التيار الكهربائي بسبب الامطار عاصمه الربيع
opinions_and_criticism	حفرالباطن الان شلون مافي شي يستدعي التعليق مافي اكبر من السيول والفيضانات الا الزلازل والبراكين ع العموم حنا علقنا الدراسه حفاظا ع الارواح حفرالباطن الان
affected_individuals_and_help	حفر الباطن استقبل الدفاع المدني بـ حفر الباطن بلاغ وتم انقاذ ٤ محتجزين داخل مركباتهم وهم بحاله صحيه جيده واخلاء ١٦ شخص من منازلهم وايواء ٧ اشخاص وتضررت ٢٢ مركبه و ٣ منازل ولا يزال رجال الدفاع المدني والجهات ذات العلاقه في الميدان لمتابعه الحاله المطريه
irrelevant	حفرالباطن تعليم حفرالباطن يوضح بدايه الدوام الشتوي لهذا العام هـ اعتبارا من يوم الاحد هـ
caution_advice_and_crisis_updates	حفرالباطن حفرالباطن مغرب هاذا اليوم شاهد احجام البرد
irrelevant	حفر الباطن حفر الباطن
irrelevant	حفر الباطن لا تقوم ي بمصارحه زوجك بعلاقات قديمه ابدا وحذاري اشد الحذر التحدث عن علاقات سابقه وقديمه للابتعادعن مشاكل كبيره قد تؤدي الي الطلاق حفر الباطن
caution_advice_and_crisis_updates	عاجل نيوز ون حفر الباطن عاجل نيوز ون تعليم حفر الباطن يعلق الدراسه غدا في المدارس المتضرره فقط
emotional_support_and_prayers	حفرالباطن اخباركم ياروله وياعنزه ويابني خالد ويافواعره وياعربنا بـ حفرالباطن طمنونا عنكم
opinions_and_criticism	حفرالباطن الان القرار الاول والاخير الي ولي امر الطالب وليس مدير التعليم الذي يقرار تعليق الدراسه حفرالباطن الان
caution_advice_and_crisis_updates	جامعه حفرالباطن عاجل حفرالباطن حفرالباطن جامعه حفرالباطن تعليق الدراسه للطالبات ليوم غدا الاثنين في مجمع الياسمين الذي يضم كليه العلوم و كليه العلوم الطبيه التطبيقيه و عماده السنه التحضيريه لتضرر اجزاء منه جراء العاصفه المطريه عاجل حفرالباطن حفرالباطن
irrelevant	حفر الباطن زوجي تي اذا اخطات اوقصرت في حقك فاود منك تكرما ان نجلس سويا وان نتصارح فيما بيننا فما اجمل المصارحه اذا كانت بادب جم واحترام متبادل حفر الباطن
caution_advice_and_crisis_updates	تعليق الدراسه حفر الباطن امطار تعليق الدراسه في تقنيه حفر الباطن غدا تعليق الدراسه حفر الباطن امطار
emotional_support_and_prayers	حفرالباطن حفرالباطن الحمدلله علي السلامه يا اهل حفرالباطن
irrelevant	حفر الباطن حفر الباطن
affected_individuals_and_help	امطار حفرالباطن وفاه واصابه بـ امطار حفرالباطن
caution_advice_and_crisis_updates	حفرالباطن رفحاء الاوروبي يقول الفرص لازالت موجوده اليوم علي حفرالباطن وشمالها الغربي والاربعاء بوه امطار غزيره جهه رفحاء وجنوبها والله اعلم
caution_advice_and_crisis_updates	حفر الباطن جامعه حفر الباطن جامعه حفرالباطن حفر الباطن جامعه حفر الباطن جامعه حفرالباطن تعليق الدراسه للطالبات ليوم غدا الاثنين في مجمع الياسمين الذي يضم كليه العلوم و كليه العلوم الطبيه التطبيقيه و عماده السنه التحضيريه لتضرر اجزاء منه جراء العاصفه المطريه
irrelevant	حفر الباطن الله يبارك له حفر الباطن
emotional_support_and_prayers	حفر الباطن حفر الباطن ماشاالله جعلها الله امطار خير وبركه
opinions_and_criticism	حفرالباطن الشوارع غرقانه علي الاقل وفرو لنا سفن وقوارب وابشرو باللي يدرس حفرالباطن
opinions_and_criticism	حفرالباطن الان الامور سهالات وليه التعليق حفرالباطن الان
irrelevant	حفر الباطن الهاشتاق اخذ قلبي ااه ياحفر الباطن حفر الباطن
irrelevant	حفرالباطن حفرالباطن تاخرت لكن وصلت
irrelevant	حفر الباطن ايتها الزوجه احذري اشد الحذر ان تصارحي زوجك بعلاقت قديمه فذلك له اثر سلب كبيري يؤدي الي مشاكل كثيره والي الطلاق احيانا حفر الباطن
irrelevant	حفر الباطن ان كنتي متزوجه لا تتحدثي عن مطلقه وان كنتي جميله لا تتحدثي عن قبيحه وان كنتي شريفه لا تتحدثي عن عروض الناس فـ لا تعلمي ايهم ستكونين غدا حفر الباطن
caution_advice_and_crisis_updates	تعليق الدراسه حفر الباطن الان حفر الباطن صحيفه المدينه تعليم حفر الباطن تعليق الدراسه يوم غد الاثنين في المدارس المتضرره فقط التي اقرتها لجنه الطوارئ حفر الباطن الان حفر الباطن صحيفه المدينه
caution_advice_and_crisis_updates	حفرالباطن الان برديه حفرالباطن قبل قليل ٤ ٠٠ م الاحد ٢٨ صفر ١٤٤١ عضوالمجموعه عايد الحربي حفرالباطن الان
caution_advice_and_crisis_updates	حفرالباطن الان حفرالباطن تغرق الغيوم الركاميه التي امطرت حفر الباطن حفرالباطن الان حفرالباطن تغرق
irrelevant	الاسبوع العربي للكيمياء مدارس الاكاديميه العصريه حفرالباطن سلسله علماء الكيمياء من العرب الاسبوع العربي للكيمياء مدارس الاكاديميه العصريه حفرالباطن
opinions_and_criticism	حفرالباطن الان متي تعلقون الدراسه ي اخوان عجلوا علينا بالله حفرالباطن الان
irrelevant	حفر الباطن كشفت دراسه ان تقصير الزوجه هو السبب الرئيسي للطلاق يليه تدخل الاهل وعصبيه الزوجه حفر الباطن
irrelevant	حفرالباطن الان سال الشعيب وامتلي خاطري شوق حفرالباطن الان
irrelevant	حفر الباطن وتقللي من احترامه احذري اشد الحذر حفر الباطن
irrelevant	حفرالباطن الان حفرالباطن الان الي يقول غرقت من ذنوبك ليش غيرك ماغرق ومستانس بالمطر
caution_advice_and_crisis_updates	حفر الباطن تعليق الدراسه في المدارس المتضرره قرار غبي يتحمله مسئول التعليم في المنطقه واتمني التحقيق معه حفر الباطن
caution_advice_and_crisis_updates	حفرالباطن سرعه الرياح الهابطه التي تاثرت بها حفرالباطن جراء العاصفه الممطره وتضرر منها العديد من السيارات والممتلكات تقدر من الي كيلومتر بالساعه
opinions_and_criticism	حفرالباطن الان حفرالباطن الان ناس تفرح بالمطر وتصدق وناس تون وتنوح وتحلطم
infrastructure_and_utilities_damage	حفر الباطن امطار حفرالباطن فيديو سبب انقطاع الكهرباء عن احياء حفر الباطن الجنوبيه حفر الباطن امطار حفرالباطن
caution_advice_and_crisis_updates	حفر الباطن تعليم حفر الباطن يعلق الدراسه غدا في المدارس المتضرره فقط
infrastructure_and_utilities_damage	حفر الباطن شاهد كيف العاصفه حولت اعمده الضغط العالي في حفر الباطن الي ركام حديد يارب عفوك تصويري
irrelevant	امطار حفرالباطن حفرالباطن امطار حفرالباطن شاهد فيديو متداول اسواق الباسم حفرالباطن
opinions_and_criticism	حفر الباطن حفر الباطن المفروض من تعليم حفرالباطن يعلقون الدراسه الدنيا غرقانه والمباني متضرره وتحطمت النوافذ والابواب وبعض الاحياء الكهرباء منقطعه ويبون الناس تدوام بكل هالاضرار
emotional_support_and_prayers	حفرالباطن الان امطار حفرالباطن الان اللهم زد وبارك
caution_advice_and_crisis_updates	امطار حفرالباطن حفر الباطن امطار حفرالباطن شاهد فيديو متداول برديه تاريخيه حفر الباطن عصر اليوم الاحد
affected_individuals_and_help	الدفاع المدني حفر الباطن الاخباريه فيديو الدفاع المدني وفيات و اصابه حصيله امطار حفر الباطن الاخباريه
caution_advice_and_crisis_updates	القيصومه حفرالباطن عاجل تم تعليق الدراسه في كليه التقنيه للبنين بمحافظه حفرالباطن ليوم غد الاثنين القيصومه حفرالباطن
irrelevant	حفر الباطن النصر الهلال الدوري لا تركن سعادتك علي باب احد هناك سبع سماوات تسع لك ولٲمنياتك حفر الباطن النصر الهلال الدوري
emotional_support_and_prayers	حفرالباطن وسم تصوير جوي امطار حفرالباطن اللهم اجعلها امطار خير وبركه وانفع بها البلاد والعباد حفرالباطن وسم
caution_advice_and_crisis_updates	امطار طقس الشرقيه اليوم الشرقيه الخفجي النعيريه حفر الباطن امطار رعديه ورياح تعرف علي طقس الشرقيه اليوم الشرقيه الخفجي النعيريه حفر الباطن
caution_advice_and_crisis_updates	تعليق الدراسه حفر الباطن وزاره التعليم امطار حفر الباطن تعليق الدراسه في حفر الباطن غدا وزاره التعليم امطار حفر الباطن
caution_advice_and_crisis_updates	امطار حفرالباطن حفرالباطن امطار حفرالباطن انفجار احد محولات الكهرباء كان احد الاضرار التي خلفتها الحاله المطريه في حفرالباطن
affected_individuals_and_help	حفر الباطن حفر الباطن كشفت مديريه الدفاع المدني بالمنطقه الشرقيه حصيله امطار حفر الباطن حيث اسفرت عن ١١ اصابه و٧ وفيات وتضرر ٤٠ مركبه و ١١٧٦ بلاغا
caution_advice_and_crisis_updates	حفرالباطن شعيب فليج الان حفرالباطن
irrelevant	حفر الباطن تصفيات زد رصيدك ان كل مكسور سيجبر لان الله لا يترك قلبا يرفرف تحت سمائه ضائعا دون ملجا ثقي بربك حفر الباطن تصفيات زد رصيدك
caution_advice_and_crisis_updates	تعليم حفرالباطن تعليق الدراسه حفرالباطن تعليم حفرالباطن لايوجد مايستدعي تعليق الدراسه ليوم الاثنين الا للمدارس المتضرره التي اقرتها لجنه الطوارئ حفرالباطن
caution_advice_and_crisis_updates	حفرالباطن عاصمه الربيع صور من تواجد رجال المرور في شوارع وطرقات حفرالباطن لتنظيم السير اثناء هطول الامطار عاصمه الربيع
caution_advice_and_crisis_updates	حفرالباطن تصوير جوي للامطار التي هطلت علي حفرالباطن عصر امس الاحد بعدسه
caution_advice_and_crisis_updates	عاجل حفر الباطن تعليق الدراسه صحيفه الوطن عاجل جامعه حفر الباطن تعليق الدراسه للطالبات اليوم الاثنين في مجمع الياسمين الذي يضم كليه العلوم و كليه العلوم الطبيه التطبيقيه و عماده السنه التحضيريه لتضرر اجزاء منه جراء العاصفه المطريه صحيفه الوطن
irrelevant	مقالات السعوديه حفرالباطن الان حفرالباطن مدن تسكن اوديه للكاتب الاستاذ علي بن سعد الفريدي مقالات السعوديه حفرالباطن الان حفرالباطن
affected_individuals_and_help	حفرالباطن عاصمه الربيع مشهد مؤلم تشييع من اسره واحده ضحايا عاصفه في حفرالباطن عاصمه الربيع
caution_advice_and_crisis_updates	حفر الباطن صحيفه المدينه مدني حفر الباطن يتلقي بلاغا جراء الامطار صحيفه المدينه
infrastructure_and_utilities_damage	شاهد فيديو حفر الباطن شاهد فيديو متداول لسقوط عدد من ابراج الكهرباء بـ حفر الباطن
caution_advice_and_crisis_updates	حفرالباطن برد وطلعات بر وانتبهو من المستنقعات والخباري حفظكم الله تقريبا من بعد بكره اجواء مشمسه وبروده في الليل حفرالباطن
caution_advice_and_crisis_updates	حفرالباطن جامعه حفرالباطن تعليق الدراسه للطالبات ليوم غدا الاثنين في مجمع الياسمين الذي يضم كليه العلوم و كليه العلوم الطبيه التطبيقيه و عماده السنه التحضيريه لتضرر اجزاء منه جراء العاصفه المطريه
emotional_support_and_prayers	حفرالباطن وسم روعه التصوير اللهم اجعلها امطار خير وبركه وانفع بها البلاد والعباد حفرالباطن وسم
irrelevant	حفر الباطن دخلت الهشتاق ليت مادخلته لقيته كله عن استفسارات زوجيه شدخللللل حفر الباطن
irrelevant	القصيم حفر الباطن حائل الرياض حرث زراعه مقتل زعيم داعش استزراع الرقروق عن طريق البذور وهو من النباتات سهله الاكثار يفضل زراعه الرقروق في الارض مباشره بذور ه ناعمه ويفضل خلطها مع الرمل قبل نثرها يعتبر الرقروق من النباتات الداله علي مكان الكما الزبيدي القصيم حفر الباطن حائل الرياض حرث زراعه مقتل زعيم داعش
affected_individuals_and_help	الدفاع المدني حفر الباطن الدفاع المدني نتج عن الحاله المطريه التي اثرت علي حفر الباطن امس الاحد ٧وفيات و ١١اصابه واخلاء ١٦شخصا وايواء ٧ اشخاص وتضرر ٤٠سياره و ٣منازل
caution_advice_and_crisis_updates	تعليق الدراسه حفر الباطن جامعه حفر الباطن تعلن تعليق الدراسه في مجمع الياسمين تعليق الدراسه حفر الباطن
caution_advice_and_crisis_updates	امطار حفر الباطن حفر الباطن امطار حفر الباطن شاهد اثار العاصفه البرديه علي حفر الباطن
caution_advice_and_crisis_updates	الحدود الشماليه حفرالباطن الحاله المطريه الثانيه وفي يومها مستمره ومتوقع ان تهطل الامطار اليوم علي اجزاء من مناطق الحدود الشماليه و حفرالباطن و الخفجي و الكويت و العراق وربما شرق القصيم و الجوف و حائل وعلي سدير و الزلفي و عسير هذا والله اعلم
emotional_support_and_prayers	حفر الباطن اللهم احفظ اهلنا واحبتنا في حفر الباطن واللهم اجعلها امطار خير وبركه عليهم واصرف عنهم كل سوء
infrastructure_and_utilities_damage	امطار حفر الباطن امطار حفر الباطن سيارات ومظلات محطمه بسبب الرياح الشديده وتساقط البرد
caution_advice_and_crisis_updates	امطار حفر الباطن امطار حفر الباطن سيارات ومظلات محطمه بسبب الرياح الشديده وتساقط البرد
irrelevant	حفر الباطن مبروك الحيا يا اهل الحفر حلت الجيه لكم باذن الله تعالي عشت فيها تسع سنوات من اجمل سنوات عمري وانتقلت هذا العام ولكن هذا الاسبوع سوف نزور الاحبه والاصدقاء حفر الباطن
irrelevant	حفرالباطن الان حفرالباطن الان من يشبه الحفر لاصارت الدنيا مطر
emotional_support_and_prayers	حفرالباطن الان ابشرو بالربيع والفقع باذن الله اللهم لك الحمد اللهم اتبع له الخير واغث باقي الديار من سيول حفر الباطن اليوم كل الشكر لمن وثقها حفرالباطن الان
caution_advice_and_crisis_updates	المنطقه الشرقيه الخفجي النعيريه حفر الباطن الانذار المبكر طقس السعوديه الهيئه العامه للارصاد وحمايه البيئه تنبيه المنطقه الشرقيه الخفجي النعيريه حفر الباطن للتفاصيل الانذار المبكر طقس السعوديه الهيئه العامه للارصاد وحمايه البيئه
caution_advice_and_crisis_updates	التعليم السعوديه وزاره التعليم حفر الباطن عاجل تعليم حفر الباطن توضح حقيقه تعليق الدراسه موقف خاص ببعض المدارس التعليم السعوديه وزاره التعليم حفر الباطن عاجل
irrelevant	حاله انسانيه حاله انسانيه ام طفل زيد تناشد اهل الخير والمحسنين لعلاج ابناها المعاق وتقول من يريد المساعده يدفع للمستشفي وتقول تكفون وقفتكم مع هالطفل الضعيف لتواصل ع الرقم ٠٥٠٩١١٠٣١٧ المسافر مكمل معاك سقوط طفل هندي في بير ايقاف افراغ الصكوك في تبوك حفر الباطن تجمع العاطلين السعوديين
opinions_and_criticism	حفر الباطن حفر الباطن ماشاء الله البرد في حفر الباطن كبر زبيديهم حفر الباطن عبر
affected_individuals_and_help	السعوديه حفر الباطن امطار دقيقه في محافظه سعوديه تتسبب بوفاه اشخاص واصابه وتضرر مركبه السعوديه حفر الباطن مستشفي حفر الباطن المركزي امانه حفر الباطن تعليق الدراسه
affected_individuals_and_help	حفرالباطن اتهامات لهيئه الارصاد بالتقصير مشهد مؤلم تشييع من اسره واحده ضحايا عاصفه حفرالباطن القيصومه
affected_individuals_and_help	حفر الباطن صحيفه اليوم انقاذ حالات احتجاز في امطار حفر الباطن صحيفه اليوم
affected_individuals_and_help	حفر الباطن نشره التاسعه حفر الباطن تشيع من ضحايا الامطار والمواطنون يتساءلون اين تحذير هيئه الارصاد بعد قليل مع عوض الفياض نشره التاسعه
irrelevant	حفر الباطن القيصومه تحديث جميل جدا قبل قليل حفر الباطن القيصومه الذيبيه المدينه العسكريه الصداوي ام قليب ابن شرار مناخ الدبدبه المسناه الرقعي رمثان الحماطيات معرج السوبان الساحل جهه الخفجي النويصيب والله اعلم
opinions_and_criticism	حفر الباطن الترفيه اعفاء تركي ال الشيخ مطلب الشعب حفر الباطن بدل ما الناس تطالب بدعم البنيه التحتيه الخاصه بالوطن جالسين يدعمو البنيه الفساديه الترفيه اعفاء تركي ال الشيخ مطلب الشعب
irrelevant	تزامنا مع تفعيل بوابه المستقبل نفذ نادي الحي بالحديبيه دوره تدريبيه بعنوان مهارات التعامل مع برنامج الوورد والتي استهدفت طلاب ورواد النادي وقدمها المدرب الاستاذ جراح احمد الشمري حفرالباطن برنامج جوده الحياه
affected_individuals_and_help	الدفاع المدني حفر الباطن عاجل الدفاع المدني وفاه اشخاص واصابه وتضرر مركبه اثر امطار حفر الباطن رحمهم الله
emotional_support_and_prayers	حفر الباطن حفر الباطن رجال المرور بذلوا مجهود يستحقون الشكر عليه الله يجزاهم خير
irrelevant	دعم تركي ال الشيخ مطلب الشعب حفرالباطن الان حائل الان القريات عرعر سكاكا طريف جيزان قرض اليوم بنتظارك قررت شراء بيت العمر لاتشيل هم بيتك واقف عظم لاتشيل هم للاستفسار دعم تركي ال الشيخ مطلب الشعب حفرالباطن الان حائل الان القريات عرعر سكاكا طريف جيزان
affected_individuals_and_help	الدفاع المدني حفر الباطن الدفاع المدني نتج عن الحاله المطريه التي اثرت علي حفر الباطن يوم الاحد ٢٧ ٢ ١٤٤١هـ ٧وفيات و ١١اصابه واخلاء ١٦شخصا وايواء ٧اشخاص وتضرر ٤٠سياره و ٣منازل رحم الله المتوفين وعوض علي المتضررين
opinions_and_criticism	حفر الباطن الخفجي الحصيني عاصفه حفر الباطن تذكرنا بما حدث بـ الخفجي عام م
infrastructure_and_utilities_damage	حفرالباطن متداول شاهد اثار عاصفه حفرالباطن القويه امطار غزيره وبرد ورياح هابطه ادت لاقتلاع ابراج الضغط العالي الاثنين ٢٨ ٢ ١٤٤١هـ وسم وسم
irrelevant	حفر الباطن فيلم نادر عن مدينه الملك خالد العسكريه بـ حفر الباطن تم التسجيل عام م قبل التنفيذ ويظهر في بعض المقاطع الامير مهندس ناصر بن فهد الفيصل وهو يزور الموقع اثناء اختياره وايضا وهو يراجع تصاميم المشروع حيث كان في حينها مديرا عاما للاشغال العسكريه
caution_advice_and_crisis_updates	حفر الباطن فيديو شاهد السيول تغطي صحاري حفر الباطن بعد عاصفه امطار غزيره مصحوبه بالبرد الاثنين ٢٨ ٢ ١٤٤١هـ متابعه منيف الدليمي
caution_advice_and_crisis_updates	حفر الباطن الارصاد ترد علي ما اثير حول تاخرها في اصدار تنبيهات بالامطار التي هطلت علي حفر الباطن
caution_advice_and_crisis_updates	حفرالباطن عاصمه الربيع بعد قليل علي ام بي سي تقرير خاص عن الحاله المطريه التي شهدتها محافظه حفرالباطن يوم امس وسيكون هناك مداخله من محلل الطقس عاصمه الربيع
caution_advice_and_crisis_updates	الارصاد امطار حفر الباطن بيان من الارصاد عن امطار حفر الباطن لم نتاخر في التنبيه الارصاد امطار حفر الباطن
caution_advice_and_crisis_updates	حفر الباطن نرصد ونحمي نحميها بيان تحذيرات الهيئه وتقارير التقلبات الجويه علي حفر الباطن نرصد ونحمي نحميها
emotional_support_and_prayers	الله يكثر من امثاله رجل امن يستحق التكريم علئ مواقفه الطيبه اتجاه اصحاب المركبات المتوقفه بسبب السيل ليله البارحه علما كان في امكانه ان يقوم بعمله وهو في دوريته ولكن هذا ان دل فيدل علي نبله وطيبه ومعدنه حفرالباطن
irrelevant	مجلس الوزراء شكرا الجبري حديقه الشهيد باداره حكوميه اسقاط القروض لليوم الفرقه الكوريه مساء الخير حفر الباطن ترامب العراق نعم الدمج الشامل الكويت العراق ينتفض لبنان ينتفض تغريده مميزه مجلس الوزراء شكرا الجبري حديقه الشهيد باداره حكوميه اسقاط القروض لليوم الفرقه الكوريه مساء الخير حفر الباطن ترامب العراق نعم الدمج الشامل الكويت العراق ينتفض لبنان ينتفض
infrastructure_and_utilities_damage	حفر الباطن مستشفي حفر الباطن وتاثر ه من الامطار الغزيره الله يروف بكم ياهل الحفر حفر الباطن
emotional_support_and_prayers	حفر الباطن مستشفي حفر الباطن وتاثر ه من الامطار الغزيره الله يروف بكم ياهل الحفر حفر الباطن
affected_individuals_and_help	حفر الباطن باشر مدني حفر الباطن خلال الحاله المطريه ٤ حالات احتجاز لاشخاص واحتجاز مركبه واحده واخلاء عدد ١٦ شخصا وايواء عدد ٧ اشخاص وقد بدات لجنه حصر الاضرار اعمالها في مركز التحكم والتوجيه بمركز الدفاع المدني بالبلد
caution_advice_and_crisis_updates	حفرالباطن جانب من اثار السحابه العملاقه التي ضربت امس الاحد حفرالباطن وبعض المراكز التابعه لها
irrelevant	مجلس الوزراء شكرا الجبري حديقه الشهيد باداره حكوميه اسقاط القروض لليوم الفرقه الكوريه مساء الخير حفر الباطن ترامب العراق نعم الدمج الشامل الكويت العراق ينتفض لبنان ينتفض باص البتان بصراحه ولا الخطوط الجويه مجلس الوزراء شكرا الجبري حديقه الشهيد باداره حكوميه اسقاط القروض لليوم الفرقه الكوريه مساء الخير حفر الباطن ترامب العراق نعم الدمج الشامل الكويت العراق ينتفض لبنان ينتفض
infrastructure_and_utilities_damage	حفر الباطن شاهد سقوط ابراج كهرباء في حفر الباطن والحصيني يحذر من تكرار اثار تورنيدو الخفجي
caution_advice_and_crisis_updates	حفر الباطن شاهد سقوط ابراج كهرباء في حفر الباطن والحصيني يحذر من تكرار اثار تورنيدو الخفجي
irrelevant	الاتحاد دعم تركي ال الشيخ مطلب الشعب مجلس الوزراء شكرا الجبري حديقه الشهيد باداره حكوميه اسقاط القروض لليوم الفرقه الكوريه حفر الباطن اعصار كيار نعم الدمج الشامل العراق ينتفض لبنان ينتفض صالح الجبيري مقلد الاصوات قصه عجيبه عن احد مشجعي الاتحاد في المقبره دعم تركي ال الشيخ مطلب الشعب مجلس الوزراء شكرا الجبري حديقه الشهيد باداره حكوميه اسقاط القروض لليوم الفرقه الكوريه حفر الباطن اعصار كيار نعم الد…
irrelevant	حفر الباطن وسم مقطع جميل للابل في سيول رميثان شرق حفر الباطن وشمال السعيره وسم ماشاء الله تبارك الله
caution_advice_and_crisis_updates	الحاله المطريه الثانيه وفي يومها مستمره ومتوقع ان تنحصر في القطاع الشمالي الشرقي حيث من المحتمل ان تهطل الامطار المتفرقه علي اجزاء من مناطق الحدود الشماليه و حفرالباطن و الخفجي وشمال الشرقيه بوجه عام و الكويت وربما الزلفي و سدير هذا والله اعلم
infrastructure_and_utilities_damage	حفر الباطن السلام السعودي حفر الباطن ازاحه بعض الحطام للوحات ومظلات من بعض الاماكن كانت سقطت بفعل العاصفه المطريه بابعادها عن طريق المركبات والشوارع حتي تستلمها الجهات المعنيه نرجو السلامه للجميع السلام السعودي للبحث والانقاذ اهل لها
emotional_support_and_prayers	حفر الباطن عوافي وماترون مكروه ويجعلها امطار خير وبركه ويكفيكم شرها حفر الباطن
caution_advice_and_crisis_updates	حفر الباطن سبحان الله حفر الباطن امس الاحد شاهد اثار السحابه العملاقه التي اثرت علي حفر الباطن وبعض المراكز التابعه لها السيارات تاثرت بالرياح الهابطه التي ربما وصلت سرعتها الي اكثر من ستين كيلو متر في الساعه الله يعوض عليهم والحمد لله علي سلامتهم
emotional_support_and_prayers	حفر الباطن سبحان الله حفر الباطن امس الاحد شاهد اثار السحابه العملاقه التي اثرت علي حفر الباطن وبعض المراكز التابعه لها السيارات تاثرت بالرياح الهابطه التي ربما وصلت سرعتها الي اكثر من ستين كيلو متر في الساعه الله يعوض عليهم والحمد لله علي سلامتهم
affected_individuals_and_help	حفر الباطن حصيله امطار حفر الباطن وفيات و اصابه و بلاغا سبق
emotional_support_and_prayers	ربنا ارحمنا ولا تبتلينا وارزقنا من خيراتك كثيرا اللهم سقيا رحمه ولا سقيا عذاب ولا بلاء ولا هدم ولا غرق اللهم علي الظراب ومنابت الشجر اللهم حوالينا ولا علينا اللهم احفظ اهلنا واحبائنا من كل سوء في حفر الباطن وشتي انحاء وطننا وكل اعزائنا في ارجاء المعموره
caution_advice_and_crisis_updates	الكويت حفر الباطن توقعات هذا اليوم والله اعلم الكويت حفر الباطن
affected_individuals_and_help	حفر الباطن السعوديه عاجل ضحايا عاصفه حفر الباطن تشييع جثامين من عائله واحده حفر الباطن السعوديه عاجل
caution_advice_and_crisis_updates	الارصاد حفر الباطن الارصاد المتداول عن التاخر في التحذير من التقلبات الجويه علي حفر الباطن عار من الصحه
irrelevant	مجلس الوزراء شكرا الجبري حديقه الشهيد باداره حكوميه اسقاط القروض لليوم الفرقه الكوريه مساء الخير حفر الباطن ترامب العراق نعم الدمج الشامل الكويت العراق ينتفض لبنان ينتفض دمروا السياره تصرف غير مقبول اين رجال الاطفاء مجلس الوزراء شكرا الجبري حديقه الشهيد باداره حكوميه اسقاط القروض لليوم الفرقه الكوريه مساء الخير حفر الباطن ترامب العراق نعم الدمج الشامل الكويت العراق ينتفض لبنان ينتفض
affected_individuals_and_help	حفرالباطن شكرا للاخ بدر نهار الدهام علي مقدمه يوم امس في انقاذ عده اشخاص عالقين في السيول حفرالباطن معوض خير يابو نهار
emotional_support_and_prayers	حفرالباطن شكرا للاخ بدر نهار الدهام علي مقدمه يوم امس في انقاذ عده اشخاص عالقين في السيول حفرالباطن معوض خير يابو نهار
irrelevant	ذكريات اولي ابتدايي انتبهوا لدعوه اهل الشر والفساد العلامه محمد بن صالح العثيمين رحمه الله ذكريات اولي ابتدايي حفر الباطن
emotional_support_and_prayers	حفر الباطن اعانكم الله علي كل الخسائر واعاننا علي سوء بنيتنا التحتيه فلكنا بالهوا سواء حفر الباطن
irrelevant	حفر الباطن حفر الباطن واذا العيون تحدثت ب لغاتها قالت مقالا لم يقله خطيب
infrastructure_and_utilities_damage	حفر الباطن تحطم بعض ابراج ضغط الكهرباء العالي في حفر الباطن بعد تعرضها للعاصفه الرعديه الهائله نسال الله السلامه مقطع متداول
emotional_support_and_prayers	حفر الباطن تحطم بعض ابراج ضغط الكهرباء العالي في حفر الباطن بعد تعرضها للعاصفه الرعديه الهائله نسال الله السلامه مقطع متداول
caution_advice_and_crisis_updates	حفر الباطن الارصاد تصدر بيانا بخصوص تحذيرات الهيئه وتقارير التقلبات الجويه علي حفر الباطن
emotional_support_and_prayers	حفر الباطن الف سلامه و امطار خير و بركه حفر الباطن
affected_individuals_and_help	العربيه حفر الباطن مباشر من العربيه الدفاع المدني يعلن وفاه اشخاص نتيجه امطار حفر الباطن
emotional_support_and_prayers	حفر الباطن حفر الباطن امطار الحفر يارب امطار رحمه وخير علي البلاد والعباد واحفظنا الحمدالله علي گل حاال
caution_advice_and_crisis_updates	الارصاد الجبيل الخفجي النعيريه الارصاد تتوقع استمرار هطول امطار رعديه مصحوبه برياح نشطه تحد من مدي الرؤيه الافقيه علي الجبيل الخفجي النعيريه حفر الباطن وتستمر حتي الـ ظهرا
opinions_and_criticism	حفرالباطن
opinions_and_criticism	حفرالباطن نبي تعليق دراسه يوم الثلاثاء حفرالباطن
caution_advice_and_crisis_updates	حفرالباطن تركي الوايلي تحديث الميتوجرام الاوروبي لمده اسبوعين يوضح امطار وموجه بارده علي حفرالباطن وتوابعها ومتوقع ان تصل درجه الحراره لـ درجه مئويه هذه الدرجه اذا تحققت سوف يرتدي الكبار والصغار الملابس الشتويه عاجل حفرالباطن
caution_advice_and_crisis_updates	حفر الباطن بعد دقيقه عاصفه ماذا حدث في حفر الباطن جهات تكشف
caution_advice_and_crisis_updates	حفرالباطن نشره التاسعه عاصمه الربيع بالفيديو الدكتور يصف الامطار التي هطلت علي حفرالباطن بـ التاريخيه عبر نشره التاسعه علي قناه عاصمه الربيع
irrelevant	حفر الباطن خيرات حفر الباطن مونتاج جميل جدا وعقبال تصوير الربيع والفقع ان شاء الله اللهم لك الحمد تصوير وتعليق المبدع نواف سند
emotional_support_and_prayers	المسلمين حفر الباطن هم السابقون ونحن الاحقون وان الله وان اليه راجعون رحمهم الله ورحم اموات المسلمين تعازينا لاهلهم واهل حفر الباطن
irrelevant	حفرالباطن لوحه مفقوده لوحه مفقوده تم العثور عليها في احد الاحياء في حفرالباطن لمن يعرف صاحبها يتواصل علي رقم الجوال رقم
opinions_and_criticism	حفرالباطن الان شنو المشكله لو حاطين جسر هنا كل سنه ينهد ويرجعون يصلحونه هذا هدر مالي علئ الفاضي حفرالباطن الان
caution_advice_and_crisis_updates	تنبيه حفر الباطن رفحاء الخفجي الشرقيه الكويت عسير جازان الاصفر الوسم تنبيه غدا الثلاثاء استمرار السحب الرعديه علي اجزاء من حفر الباطن رفحاء الخفجي وشمال المنطقه الشرقيه ودوله الكويت والمناطق المحيطه مصحوبه بزخات الامطار ونشاط الرياح واضطراب في حاله البحر كما تشمل الغيوم الرعديه نطاق محدود من تهامه عسير و جازان المستوي الاصفر الوسم
caution_advice_and_crisis_updates	حفرالباطن عمان قصه هاشتاق جزيره العرب ما بين عاصفتين الاولي خلفت اضرارا في حفرالباطن والثانيه تتربص بساحل عمان فما الواجب عليك فعله اثناء هذه الظروف قصه هاشتاق
irrelevant	حفر الباطن وسم حفر الباطن عاصمه الربيع حفرالباطن وسم
emotional_support_and_prayers	حفر الباطن حفر الباطن ادام الله الخير لك وعليك وكفي الله شرا وضرا اتي الي اهلك واليك
emotional_support_and_prayers	حفر الباطن تصويري حفر الباطن جعلها الله امطار خير وبركه علينا وعلي الجميع تصويري امس الاحد ١٤٤١ ٢ ٢٨
affected_individuals_and_help	حفر الباطن ٧ ضحايا بعاصفه حفر الباطن
irrelevant	صباح الخير حفرالباطن الان صباح الخير حفرالباطن الان ما ودك ان الصبح يفتح عيونه الا علي اللي شوفته تفتح النفس
emotional_support_and_prayers	حفر الباطن حفر الباطن الحمدلله علي قضاءه والف لاباس لاهلنا وحبايبنا اهل الحفر الطيبين الاجواد ورحم الله من توفي واسكنه فسيح جناته والعزاء لذويهم جميعا
emotional_support_and_prayers	حفر الباطن يارب لولا رحمتك هلكنا رحمتك ولطفك يا رحيم اللهم ارحم من مات حفر الباطن
irrelevant	حفر الباطن حوار طريف بين واحد من الرياض ورفيقه من حفر الباطن
irrelevant	صفات تعجبكم بالشخص حفر الباطن صلاحك من اشد انواع البر بوالديك و فسادك عقوق مؤلم لهما و كما تدين تدان صفات تعجبكم بالشخص حفر الباطن
caution_advice_and_crisis_updates	حفر الباطن سيول حفر الباطن الان بعد كبري التاهيل
irrelevant	حفرالباطن زملوني ليكن عطائك لمسه رحمه تكسوا اجسادهم دفئا جمعيه دره النسائيه الخيريه في حفرالباطن تعلن انطلاق حمله زملوني لصالح مستفيديها قيمه السهم ريال للشخص الواحد
emotional_support_and_prayers	حفر الباطن حفر الباطن سلامات يا عاصمه الربيع وسحابه مرت ولا ضرت وربي يحفظك من كل شر
affected_individuals_and_help	الدفاع المدني امطار حفرالباطن الدفاع المدني حصيله امطار حفرالباطن وفيات و اصابه و بلاغا التفاصيل
infrastructure_and_utilities_damage	حفر الباطن اعمده الضغط العالي في حفر الباطن الان
irrelevant	ساعدوهم لوجه الله حفر الباطن ساعدوهم لوجه الله حفر الباطن مواطن سعودي ومريض بالسرطان وتوفت زوجتي رحمها الله وخدماتي موقوفه بمبلغ والمتبقي ريال من فرج كربه علي مسلم فرج الله كربته يوم القيامهلوبريال اواعاده تغريده ولك الاجر يعلم الله انا في حاله صراع المرض والفقدوالدين رقم السداد
irrelevant	حفرالباطن حائل اليس لحب ي حبيبي وصاالا شنوحك يابعد حي ماتواصلنا حفرالباطن حائل
irrelevant	نطالب باستقاله الجبري نطالب بتكريم الجبري حديقه الشهيد باداره حكوميه اسقاط القروض لليوم الفرقه الكوريه مساء الخير حفر الباطن ترامب اعصار كيار نعم الدمج الشامل العراق ينتفض لبنان ينتفض رده فعل غير متوقعه من الثعبان نطالب باستقاله الجبري نطالب بتكريم الجبري حديقه الشهيد باداره حكوميه اسقاط القروض لليوم الفرقه الكوريه مساء الخير حفر الباطن ترامب اعصار كيار نعم الدمج الشامل العراق ينتفض لبنان ينتفض
irrelevant	ميلانو ايطاليا اعصار كيار حفر الباطن الخفجي اسقاط القروض لليوم الكويت في استاد سان سيرو وهو ملعب كره قدم في ميلانو ايطاليا يوجد ممر حلزوني تقوم الجماهير بالخروح عن طريقه وبسبب شكله اللولبي فانه خلال خروجهم تظهر خدعه بصريه تعتقد للوهله الاولي انه يتحرك من نفسه في حين انه ثابت اعصار كيار حفر الباطن الخفجي اسقاط القروض لليوم الكويت
irrelevant	العراق نطالب باستقاله الجبري نطالب بتكريم الجبري حديقه الشهيد باداره حكوميه اسقاط القروض لليوم الفرقه الكوريه مساء الخير حفر الباطن ترامب اعصار كيار نعم الدمج الشامل العراق ينتفض لبنان ينتفض بادره رائعه في العراق توزيع الاكل علي المتظاهرين من قبل الاهالي نطالب باستقاله الجبري نطالب بتكريم الجبري حديقه الشهيد باداره حكوميه اسقاط القروض لليوم الفرقه الكوريه مساء الخير حفر الباطن ترامب اعصار كيار نع…
irrelevant	حفر الباطن اكثروا عباد الله من الاستغفار فما استجلبت الامطار باعظم من الاستغفار اللهم صيبا نافعا مطرنا بفضل الله ورحمته ولازال للخير بقيه ان شاء الله في السناب متابعه مباشره وخاصه ومتنوعه امطار حفر الباطن امس الاحد
irrelevant	صباح الخير اسقاط القروض لليوم كويتنا كويتيه مجلس الامه مجلس الوزراء كويتيات عقارات حفر الباطن العراق مكتب تجاري للايجار بشرق العاصمه موقع متميز للتفاصيل صباح الخير اسقاط القروض لليوم كويتنا كويتيه مجلس الامه مجلس الوزراء كويتيات عقارات حفر الباطن العراق
irrelevant	فيديو فرحه المطر والخير دائما مختلفه فرحه صادقه تسترجع ذاكره الطفوله الله يحفظهم ويديم عليهم هالفرحه فيديو حفر الباطن
emotional_support_and_prayers	حفرالباطن شكر كل الشكر لفريق انجاد التطوعي للبحث والانقاذ في حفرالباطن لمبادره في اخراج العالقين في الطين وغيرها من السيارات العالقه
irrelevant	فيديو المنسق العام لتكتل متضرري النصب العقاري وغسل الاموال م حسن البحراني التحديات لمواجهه هذه الظاهره اسقاط القروض لليوم اعصار كيار الكويت حفر الباطن الشيخ طلال الفهد مساء الخير تصويري ببجي
irrelevant	حفرالباطن الخفجي اعصار كيار اللهم هب لنا من نسمات لطفك ورحمتك وما تطمئن به قلوبنا حفرالباطن الخفجي اعصار كيار
irrelevant	حفرالباطن اهلا بكم في حفرالباطن متمنين لنا ولكم التوفيق في تقديم مباراه ترتقي لمستوي التطلعات وتليق بدوري الامير محمد بن سلمان لانديه الدرجه الاولي للمحترفين
caution_advice_and_crisis_updates	حفرالباطن تصوير جوي لسيول القلت شمال غرب حفرالباطن طريق الشمال عصر اليوم تصويري اتمني ينال اعجابكم
emotional_support_and_prayers	حفر الباطن حفر الباطن اللهم ارحم امواتهم و اشف مرضاهم
irrelevant	لينه مزاد الصقور بحفرالباطن عاصمه الربيع حفرالباطن بيع شاهين فرخ طرح لينه بـ الف ريال قبل قليل في مزاد الصقور بحفرالباطن عاصمه الربيع حفرالباطن
affected_individuals_and_help	حفر الباطن مدني حفر الباطن باشر خلال الحاله المطريه بلاغا منها ٤ حالات احتجازلاشخاص واحتجاز مركبه واحدهونتج عنها ٧ وفيات و ١١ اصابه واخلاء ١٦ شخصا وايواء ٧ اشخاص وتضرر ٤٠ مركبه ٣ منازل الله يعوضهم خيرويرحم المتوفين ويغيث البلاد والعباد بلاضرر ويطرح به البركه الدفاع المدني
emotional_support_and_prayers	حفر الباطن مدني حفر الباطن باشر خلال الحاله المطريه بلاغا منها ٤ حالات احتجازلاشخاص واحتجاز مركبه واحدهونتج عنها ٧ وفيات و ١١ اصابه واخلاء ١٦ شخصا وايواء ٧ اشخاص وتضرر ٤٠ مركبه ٣ منازل الله يعوضهم خيرويرحم المتوفين ويغيث البلاد والعباد بلاضرر ويطرح به البركه الدفاع المدني
irrelevant	حفرالباطن عاصمه الربيع مركز الاحياء المتعلمه في حفرالباطن يقيم حفل تكريم علي شرف شركه تطوير التعليميه غدا الثلاثاء عاصمه الربيع
irrelevant	للايجاربمجمع تجاري بالفراونيه صباح الخير اسقاط القروض لليوم كويتنا كويتيه مجلس الامه مجلس الوزراء كويتيات عقارات حفر الباطن العراق للايجاربمجمع تجاري راقي بالفراونيه قريب من الخدمات علي شارع رئيسي محلات ومكاتب تجاريه بالميزانين والسرداب صباح الخير اسقاط القروض لليوم كويتنا كويتيه مجلس الامه مجلس الوزراء كويتيات عقارات حفر الباطن العراق
irrelevant	حفرالباطن حفرالباطن لاحول ولاقوه الا بالله بالله حيوان مثل هذا يؤكل لو ذابحكم الجوع والفقر ولامظطرين مافي مشكله ويسمي عليه يبي يحلله من حلله لك عشان تذكر اسم الله عليه
caution_advice_and_crisis_updates	امطار حفرالباطن الوسم تصوير جوي لامطار حفر الباطن لهذا العام ١٤٤١هـ امطار حفرالباطن الوسم
affected_individuals_and_help	حفرالباطن الغرفه اللتي توفي راعيها وعائلته يوم امس جنوب حفرالباطن عسي الله يرحمهم ويغفرلهم
irrelevant	العراق نطالب باستقاله الجبري نطالب بتكريم الجبري حديقه الشهيد باداره حكوميه اسقاط القروض لليوم الفرقه الكوريه مساء الخير حفر الباطن ترامب اعصار كيار نعم الدمج الشامل العراق ينتفض لبنان ينتفض المتظاهرون في العراق زعلانين لان يتم رميهم بقنابل منتهيه الصلاحيه نطالب باستقاله الجبري نطالب بتكريم الجبري حديقه الشهيد باداره حكوميه اسقاط القروض لليوم الفرقه الكوريه مساء الخير حفر الباطن ترامب اعصار كيار …
irrelevant	موسم الرياض نطالب باستقاله الجبري نطالب بتكريم الجبري حديقه الشهيد باداره حكوميه اسقاط القروض لليوم الفرقه الكوريه مساء الخير حفر الباطن ترامب اعصار كيار نعم الدمج الشامل العراق ينتفض لبنان ينتفض تصرف غريب من احد الحضور في مهرجان موسم الرياض نطالب باستقاله الجبري نطالب بتكريم الجبري حديقه الشهيد باداره حكوميه اسقاط القروض لليوم الفرقه الكوريه مساء الخير حفر الباطن ترامب اعصار كيار نعم الدمج الشام…
irrelevant	الشيخ سعود العتيبي في ذمه الله دعم تركي ال الشيخ مطلب الشعب الخفجي حفرالباطن قرض اليوم بنتظارك عمارتك مازالت عظم لاتشيل هم هل قررت شراء بيت العمر لاتشيل هم حول منزلك الي قوه ماليه حتي وان كان مرهون او قيد الانشاء عظم سمعنا صوتك الشيخ سعود العتيبي في ذمه الله دعم تركي ال الشيخ مطلب الشعب الخفجي حفرالباطن
affected_individuals_and_help	القيصومه شهدت مدينه القيصومه هذا اليوم جنازه فضي عادن الشمري وخمسه من افراد عائلته وعامل اجنبي اثر العاصفه المطريه القويه التي ضربت منطقه حفر الباطن نسال الله ان يغفر لهم ويتغمدهم بواسع رحمته وان يجبر مصاب اهله وذويه انا لله وانا اليه راجعون
emotional_support_and_prayers	القيصومه شهدت مدينه القيصومه هذا اليوم جنازه فضي عادن الشمري وخمسه من افراد عائلته وعامل اجنبي اثر العاصفه المطريه القويه التي ضربت منطقه حفر الباطن نسال الله ان يغفر لهم ويتغمدهم بواسع رحمته وان يجبر مصاب اهله وذويه انا لله وانا اليه راجعون
irrelevant	حفر الباطن حفر الباطن ترا الصباح اللي يجيب العافيه فنجال قهوه اشربه وانتي معي
emotional_support_and_prayers	الرياض حفر الباطن
irrelevant	حفرالباطن الخفجي عسي المطر يسقي قبر كل غالي فقدناه عسي مسير الغيم يم المقابر يهل هماله و يرهي مصبه ادعوا لهم يا اهل الذكر والمنابر حفرالباطن الخفجي
caution_advice_and_crisis_updates	حفرالباطن نشره التاسعه عاصمه الربيع بالفيديو تقرير عن الحاله المطريه التي شهدتها محافظه حفرالباطن عبر نشره التاسعه علي قناه عاصمه الربيع
opinions_and_criticism	حفرالباطن لدينا شباب هوايتهم متابعه الطقس ونشر التحذيرات وكان لهم اثرايجابي في تحذيرالمواطنين والمقيمين من خطر الامطار وبكل اسف في الاونه الاخيره تم منعهم ومن يصرح بالحالات الجويه تتم محاسبته بحجه هناك جهه رسميه هيا من تصرح فقط وبكل اسف في اول اختبار فشلت وحدثت الكارثه حفرالباطن
caution_advice_and_crisis_updates	حفر الباطن حفر الباطن الان احذروا لمس اعمده الكهرباء اثناء الامطار والسيول واوصوا ابنائكم واصدقائكم بعدم الاقتراب منها حفظنا واياكم من كل مكروه حفر الباطن حفر الباطن الان
emotional_support_and_prayers	خادم الحرمين امير الكويت حفر الباطن امير الكويت يعزي خادم الحرمين في ضحايا عاصفه حفر الباطن خادم الحرمين امير الكويت حفر الباطن
emotional_support_and_prayers	حفر الباطن حفر الباطن اللهم صيبا نافعا اللهم سقيا رحمه لا سقيا عذاب
emotional_support_and_prayers	حفر الباطن حفر الباطن اللهم اجعلها امطار خير وبركه وسقيا رحمه لاسقيا هدم ولا بلاء ولا غرق يا ارحم الراحمين
irrelevant	حفر الباطن حفر الباطن احيانا لا تريد شيئا من هذا العالم سوي ان يمنحك لحظات من الهدوء والسكينه والسلام بعيدا عن كل ضجيج تعقد فيها هدنه مع الحياه تتنفس بعمق وترتب ذاتك وترتاح من الاثقال لحظات من الصمت الطويل تقودك الي الصوت الصادق في اعماقك الذي ضاع بين الزحام
caution_advice_and_crisis_updates	حفرالباطن الان امطار حفر الباطن امطار حفرالباطن ليوم الاحد م حفرالباطن الان امطار حفر الباطن
affected_individuals_and_help	حفرالباطن محام لـ المواطن هكذا يتم تعويض اصحاب المركبات المتضرره بـ حفرالباطن
irrelevant	حفر الباطن لللككككك خرا علي ظروف الحياه رجعوني الحفر تكفون حفر الباطن
infrastructure_and_utilities_damage	حفر الباطن مباشر من حفر الباطن وتكسر الطرق
caution_advice_and_crisis_updates	حفرالباطن عاصمه الربيع استمرار تعليق التدريب غدا الثلاثاء في الكليه التقنيه للبنات بـ حفرالباطن نظرا للاضرار الناتجه للحاله الجويه عاصمه الربيع
emotional_support_and_prayers	حفر الباطن نتقدم باصدق التعازي لاهالي ضحايا حادثه حفر الباطن نسال المولي عز وجل ان يغفر لهم ويسكنهم فسيح جناته ونتمني للجميع السلامه في هذه الظروف الجويه
opinions_and_criticism	تصوير علي منطقه حفر الباطن ماشاء الله شوفوا السيول والارض ارتوت من الامطار يعني هالسنه ربيع باذن الله في كل مكان عندهم الله يسعدهم حفرالباطن الان
caution_advice_and_crisis_updates	حفرالباطن صور عن احجام زخات البرد التي هطلت جراء عاصفه حفرالباطن عصر الاحد اكتوبر نقلا من متابعيني بتويتر والسناب
irrelevant	حفرالباطن الان حفرالباطن الان الوعي في العقول وليس في الاعمار فالاعمار مجرد عداد لايامك اما العقول فهي حصاد فهمك وقناعاتك في الحياه
irrelevant	حفرالباطن الان حفرالباطن الان رغم كل ما نكتب هناك حكايات لا تقبل الافصاح
irrelevant	حفرالباطن الان حفرالباطن الان الانسانيه رتبه يصل لها بعض البشر ويموت اخرون دون الوصول لها
irrelevant	ثواب بن حباب الحربي صوت المطر حفرالباطن الان اللهم لا تحرم ثواب بن حباب الحربي لذه النظر الي وجهك الكريم يارحمن يارحيم صوت المطر حفرالباطن الان
irrelevant	رفحاء حفر الباطن الكويت العراق الكويت رفحاء حفر الباطن الكويت جنوب العراق سحب البرد متوقعه غدا و السحب الثقيله متوقعه علي الكويت خاصه شمالها والله اعلم
emotional_support_and_prayers	حفرالباطن الان الله يرحمهم يارب ويغفر لهم كل سنه نسمع اخبار زي كذا هل هو سوء التصريف او ماذا طبعا بكل تكايد هو قضاء وقدر مع العلم بان الارصاد الجويه تنبه في حاله الامطار الشديده حفرالباطن الان
opinions_and_criticism	حفرالباطن الان الله يرحمهم يارب ويغفر لهم كل سنه نسمع اخبار زي كذا هل هو سوء التصريف او ماذا طبعا بكل تكايد هو قضاء وقدر مع العلم بان الارصاد الجويه تنبه في حاله الامطار الشديده حفرالباطن الان
affected_individuals_and_help	حفر الباطن حفر الباطن وفيات في اول حاله مطريه كارثه تصريف مياه الامطار صفر في كل المدن وتتكرر هذه المساله سنويا ميزانيات هائله تصرفها الدوله لهذه المشاريع لكن لا يوجد رقابه مكافحه الفساد مطالبه بالتحقيق في هذا الاهمال ومحاسبه كل من له يد فيه
opinions_and_criticism	حفر الباطن حفر الباطن وفيات في اول حاله مطريه كارثه تصريف مياه الامطار صفر في كل المدن وتتكرر هذه المساله سنويا ميزانيات هائله تصرفها الدوله لهذه المشاريع لكن لا يوجد رقابه مكافحه الفساد مطالبه بالتحقيق في هذا الاهمال ومحاسبه كل من له يد فيه
irrelevant	صقور حفر الباطن باكستاني يدخل مزاد صقور بـ حفر الباطن ويرفع سعره الي الف ريال
irrelevant	حفر الباطن حفر الباطن امطار حفر الباطن ننتظر زياره لك
irrelevant	عيدان الرحيمان حفر الباطن ربي اجعل جدي ممن يفترشون ريحان الجنه ويتوسدون سندسها الي يوم يبعثون عيدان الرحيمان حفر الباطن
irrelevant	حفر الباطن يالبييه يــ حفر الباطن
irrelevant	السعوديه بيبسي تمر نطالب باستقاله الجبري نطالب بتكريم الجبري حديقه الشهيد باداره حكوميه اسقاط القروض لليوم الفرقه الكوريه مساء الخير حفر الباطن ترامب اعصار كيار نعم الدمج الشامل العراق ينتفض لبنان ينتفض جديد السعوديه بيبسي تمر نطالب باستقاله الجبري نطالب بتكريم الجبري حديقه الشهيد باداره حكوميه اسقاط القروض لليوم الفرقه الكوريه مساء الخير حفر الباطن ترامب اعصار كيار نعم الدمج الشامل العراق ينتفض …
opinions_and_criticism	حفر الباطن حفر الباطن ياربي لك الحمد شي لا يوصف
irrelevant	نطالب باستقاله الجبري نطالب بتكريم الجبري حديقه الشهيد باداره حكوميه اسقاط القروض لليوم الفرقه الكوريه مساء الخير حفر الباطن ترامب اعصار كيار نعم الدمج الشامل العراق ينتفض لبنان ينتفض حادث اصطدام قاتل نطالب باستقاله الجبري نطالب بتكريم الجبري حديقه الشهيد باداره حكوميه اسقاط القروض لليوم الفرقه الكوريه مساء الخير حفر الباطن ترامب اعصار كيار نعم الدمج الشامل العراق ينتفض لبنان ينتفض
affected_individuals_and_help	حفر الباطن امطار حفر الباطن السعوديه وفاه اشخاص جراء الامطار الغزيره بحفر الباطن تعازينا الحاره للجماعه حفر الباطن امطار حفر الباطن
emotional_support_and_prayers	حفر الباطن امطار حفر الباطن السعوديه وفاه اشخاص جراء الامطار الغزيره بحفر الباطن تعازينا الحاره للجماعه حفر الباطن امطار حفر الباطن
caution_advice_and_crisis_updates	حفر الباطن المفروض الناس وقت الامطار يلزمون منازلهم وعدم الخروج حتي انتهاء الحاله حفر الباطن
irrelevant	حفر الباطن للحينكم صاملين تروحون حفر الباطن
irrelevant	حفرالباطن الان حفرالباطن الان تدري وش اللي ماتجي بالملاييـن العـافيــه لا صــرت محروم منهــا وتدري وش اللي حدها حد سكيـن الحاجه اللـي ما نت قـاوي ثمنـهـا وتدري وش اللي ما توفي لها الدين الـلـي غــذاك بـصغـر سـنـك لبـنهـا وتدري وش اللي راجحـه بالموازيـن سجده سحر لا ناموا الناس عنها
irrelevant	ارقام تهم المجتمع مركز بلاغات الحمايه من الايذاء والعنف الاسري هيئه حقوق الانسان خط مسانده الطفل وحده الارشاد الاجتماعي مركز الاستشارات النفسيه مركز الاستشارات التربويه والتعليميه النايفات حفر الباطن
caution_advice_and_crisis_updates	ما يحدث حاليا من بعض التطرف في الهطولات الرعديه لا يتبع لاي تغير مناخي انما تحدث في كل عام تقريبا وفقا لشروط جويه معينه المنطقه ما زالت تشهد احترارا عاليا في مختلف طبقات الجو ومع اقتراب اي هواء بارد تحصل التغيرات والحوادث المشابهه لها الموضوع علمي بحت حفر الباطن طقس
irrelevant	نحن اليوم فوقها نمشي نتنفس هوائها وغدا تحتها نبحث عن متنفس ينفس كربتنا فهل جهزنا لهذا اليوم ولذاك المكان اسال الله حسن العمل وحسن الخاتمه لي ولكم حفر الباطن الزمن هذا علمنا
caution_advice_and_crisis_updates	حفر الباطن تقني الشرقيه التدريب التقني تعليق التدريب ليوم غد الثلاثاء ١ ربيع الاول بالكليه التقنيه للبنات في حفر الباطن نظرا للاضرار الناتجه للحاله الجويه التي مرت بها المحافظه يوم الاحد تقني الشرقيه التدريب التقني
opinions_and_criticism	حفرالباطن سبق وان تم رصد حالات تجاهل كثيره من هيئه الارصاد لـ حفرالباطن في تحذيراتها التي تطلقها بخصوص حالات الطقس السؤال بما ان الهيئه منعت مختصي الطقس من توجيه التحذيرات لتنبيه المواطنين من يحاسبها وهي المرجع الوحيد عندما تقصر في عملها المتعلق بسلامه الناس
caution_advice_and_crisis_updates	حفر الباطن السيول السعوديه هكذا اصبحت حفر الباطن بعد موجه السيول السعوديه
irrelevant	حفر الباطن حفر الباطن الله يوفق كل من نشر هالمقطع الدال علي الخير كفاعله اكثروا من الاستغفار
irrelevant	صقور حفر الباطن شاهد باكستاني يدخل مزاد صقور بـ حفر الباطن ويرفع سعره الي الف ريال
irrelevant	نطالب باستقاله الجبري نطالب بتكريم الجبري حديقه الشهيد باداره حكوميه اسقاط القروض لليوم الفرقه الكوريه مساء الخير حفر الباطن ترامب اعصار كيار نعم الدمج الشامل العراق ينتفض لبنان ينتفض انصدم لما رفع البيت نطالب باستقاله الجبري نطالب بتكريم الجبري حديقه الشهيد باداره حكوميه اسقاط القروض لليوم الفرقه الكوريه مساء الخير حفر الباطن ترامب اعصار كيار نعم الدمج الشامل العراق ينتفض لبنان ينتفض
caution_advice_and_crisis_updates	حفر الباطن رفع درجه الانذار الساعه م في وقتها العاصفه وصلت حفر الباطن
emotional_support_and_prayers	حفرالباطن حفرالباطن اسال الله ان يحفظكم بحفظه يارب وان يعوضكم خيرا مما فقدتم
irrelevant	يارب بعدد قطرات المطر امطر علي قبر ابي حبيبي رحمه لا تنتهي ومغفره لا تنقطع اللهم ارحمه برحمتك يا ارحم الراحمين واجمعنا به بالفردوس الاعلي ثواب بن حباب الحربي صوت المطر حفرالباطن الان
emotional_support_and_prayers	حفرالباطن شكرا للامير منصور بن محمد يستاهل والله امير محافظه حفرالباطن بكل مكان نشوف يوم المطر شكرا للامير منصور بن محمد
irrelevant	حفرالباطن الان حفرالباطن حفرالباطن الان حفرالباطن كل شيء حولي يذكرني بشيء سقي الله ارضك و ناسك كل خير و مبروك عليكم خير ربي ذكريات جميله و مليار نعم باهل الحفر كلهم
irrelevant	حفر الباطن نقدم لكم اليوم علي الهاتف استشارات نفسيه توجيهيه وارشاديه مجانيه علي الرقم يسعدنا خدمتكم حفر الباطن يحدث الان تعليق الدراسه حمدالله ذكريات اولي ابتدايي
irrelevant	نطالب باستقاله الجبري نطالب بتكريم الجبري حديقه الشهيد باداره حكوميه اسقاط القروض لليوم الفرقه الكوريه مساء الخير حفر الباطن ترامب اعصار كيار نعم الدمج الشامل العراق ينتفض لبنان ينتفض ماذا لو اختفت الصراصير نطالب باستقاله الجبري نطالب بتكريم الجبري حديقه الشهيد باداره حكوميه اسقاط القروض لليوم الفرقه الكوريه مساء الخير حفر الباطن ترامب اعصار كيار نعم الدمج الشامل العراق ينتفض لبنان ينتفض
caution_advice_and_crisis_updates	حفر الباطن الامن والسلامه حفر الباطن الامن والسلامه توجيهات لاولياء الامور عن خطر السيول ونشر رقم الدفاع المدني حفظكم الله من كل مكروه وجعلها امطار خير وبركه علي البلاد والعباد
irrelevant	الوفره نطالب باستقاله الجبري نطالب بتكريم الجبري حديقه الشهيد باداره حكوميه اسقاط القروض لليوم الفرقه الكوريه مساء الخير حفر الباطن ترامب اعصار كيار نعم الدمج الشامل العراق ينتفض لبنان ينتفض الوفره طريق ٥٠٠ مغلق بسبب تجمع كبير لمياه الامطار نطالب باستقاله الجبري نطالب بتكريم الجبري حديقه الشهيد باداره حكوميه اسقاط القروض لليوم الفرقه الكوريه مساء الخير حفر الباطن ترامب اعصار كيار نعم الدمج الشامل…
affected_individuals_and_help	حفر الباطن حفر الباطن اليوم باشرنا حاله بالاي سي يو للعايله اللي قلب فيهم الكرنفال من عاصفه امس مررره ضاق صدري علي الطفل اللي بالعنايه
emotional_support_and_prayers	حفر الباطن حفر الباطن اليوم باشرنا حاله بالاي سي يو للعايله اللي قلب فيهم الكرنفال من عاصفه امس مررره ضاق صدري علي الطفل اللي بالعنايه
affected_individuals_and_help	حفر الباطن حفر الباطن سيارتي اللهم لك الحمد ع السلامه
infrastructure_and_utilities_damage	المنطقه الشرقيه حفر الباطن المنطقه الشرقيه تاثر بعض ابراج خطوط الضغط العالي للكهرباء وسقوطها علي الارض عصر امس الاحد في محافظه حفر الباطن حيث هرعت فرق الصيانه للشركه السعوديه للكهرباء للقيام بواجبها وسط احوال جويه صعبه لضمان استمراريه الخدمه واعادتها للمتاثرين من انقطاع الكهرباء
caution_advice_and_crisis_updates	حفر الباطن حدث تعليق الدراسه اليوم بعدد من المؤسسات التعليميه في حفر الباطن بسبب الاحوال الجويه حدث
irrelevant	حفرالباطن حفرالباطن لا اله الا الله
opinions_and_criticism	حفر الباطن هيئه الارصاد ما حدث في حفر الباطن لا يجب ان يمر مرور الكرام سرعه الرياح وصلت كم س و كميات كبيره من البرد كل هذا كيف لم تتنبا به هيئه الارصاد سرعه الرياح تعادل سرعه احد الاعاصير الي نسمع عنها دايم و نشوف كيف يتم التجهيز لها و الاحتياط منها حوالي ال وفيات من يتحملها
affected_individuals_and_help	حفر الباطن امطار دقيقه في محافظه حفر الباطن يوم الاحد تتسبب بوفاه اشخاص واصابه وتضرر مركبه اللهم اغفر وارحم موتاهم اللهم اجبر مصاب اهلهم اللهم اشف مصابهم اللهم احفظ الحفر واهله من كل مكروه اللهم اجعل ما انزلت من مطر فاجعل فيه الخير والبركه
emotional_support_and_prayers	حفر الباطن امطار دقيقه في محافظه حفر الباطن يوم الاحد تتسبب بوفاه اشخاص واصابه وتضرر مركبه اللهم اغفر وارحم موتاهم اللهم اجبر مصاب اهلهم اللهم اشف مصابهم اللهم احفظ الحفر واهله من كل مكروه اللهم اجعل ما انزلت من مطر فاجعل فيه الخير والبركه
infrastructure_and_utilities_damage	حفر الباطن تساقط اعمده الضغط العالي في حفر الباطن بسبب الرياح القويه المصاحبه للامطار
caution_advice_and_crisis_updates	حفرالباطن امطار متوسطه الي غزيره حفرالباطن
irrelevant	حفر الباطن صباح الخير حفر الباطن صباح الخير اليْس الله بكاف عبْده ۖ الا تكفيك كفايه الله لك
caution_advice_and_crisis_updates	توقعات اليوم الاثنين باذن الله تعالي علي الشمال الشرقي والكويت الفرص الحاضره باذن الله تعالي تتركز علي الدبدبه شرق حفرالباطن وقد تطال الحفر والخفجي وطريق النعيريه حفر الباطن وربما تتاثير رفحا ولينه بهطولات خفيفه والله اعلم
irrelevant	حفر الباطن صدقه جاريه لمن فارقونا اذكروهم بدعوه حفر الباطن صدقه جاريه لمن فارقونا اذكروهم بدعوه ربي ارحم موتانا واغفرلهم وارفع درجاتهم هم في غني عنا ولكن ليسوا في غني عن رحمتك ارحمهم واجعل قبورهم روضه من رياض الجنه
irrelevant	حفرالباطن حفرالباطن تصبحون ع خيرات ونعيم من ربي
affected_individuals_and_help	حفرالباطن الخفجي وفيات ضحايا الحاله المطريه بالشرقيه حفرالباطن الخفجي
irrelevant	دحه الظفير حفرالباطن الان صباح البرااءه دحه الظفير حفرالباطن الان
caution_advice_and_crisis_updates	الخفجي الان حفرالباطن الان امطار وسيول الخفجي الان الخفجي الان حفرالباطن الان
affected_individuals_and_help	امطار حفرالباطن
irrelevant	حفرالباطن الان حفرالباطن الان رددو سبحان الله الحمدلله لا اله الا الله الله اكبر استغفر الله لا حول ولا قوه الا بالله اللهم صل وسلم علي سيدنا محمد
irrelevant	حفر الباطن مطليات ايسو حفر الباطن مطليه ذهب او فضه تصمم حسب الطلب باي اسم واي عباره الدفع عند الاستلام او تحويل شحن لجميع المناطق والقري مطليات ايسو
irrelevant	الظفيري شمر حفر الباطن قصيده الظفيري بسبب فزعه ابن بليبص الجهني قيلت قبل ايام في مجلس شمر في حفر الباطن وبيض الله وجه البناخي وصح لسان الظفيري والله يديم الطيب
irrelevant	وليد الفراج حفر الباطن رح وين ماتشتهي رح قد ماتقدر انا اول الناس في قلبك وانا الباقي وليد الفراج حفر الباطن للصقر نايف
caution_advice_and_crisis_updates	حفرالباطن تحذير امام هلا مول حفرالباطن
irrelevant	حفر الباطن حفر الباطن محادثات اهل الحفر امس
caution_advice_and_crisis_updates	حفرالباطن اهل حفرالباطن انتبهوا لاتستهينون بمثل هالانذارات الزموا بيوتكم والله يحفظنا ويحفظكم من كل مكروه
irrelevant	صباح الخير حفرالباطن الان الكويت صباح الخير حفرالباطن الان الكويت علمته العزف وقام يلامس احزاني علي الوتر الرهيف يعزف اوتاره بقلمي
irrelevant	حفر الباطن حفر الباطن تجاهلوا كل ما يكدر خواطركم واقتربوا اكثر للي يسعدكم ولا تتغيروا علي احد وخلوا قلوبكم صافيه تجاه كل شيء لا تدعون المثاليه ولكن عيشوها
caution_advice_and_crisis_updates	حفر الباطن مع موسم الامطار والعواصف والرياح الحذر وقت الامطار والعواصف من الجلوس في الكرفانات والغرف المتنقله شاهد قوه الاعصار والرياح بـ حفر الباطن تقلب الكرفانه ووايت الماء المربوط بالغرفه لتثبيتها
irrelevant	حفرالباطن الان من يذكر هاللوحه ووين كان موقعها حفرالباطن الان
caution_advice_and_crisis_updates	حفرالباطن الان الخفجي الان امطار الخفجي الان حفرالباطن الان الخفجي الان
caution_advice_and_crisis_updates	المنطقه الشرقيه النعيريه حفر الباطن قريه العليا الانذار المبكر طقس السعوديه الهيئه العامه للارصاد وحمايه البيئه تنبيه المنطقه الشرقيه النعيريه حفر الباطن قريه العليا للتفاصيل الانذار المبكر طقس السعوديه الهيئه العامه للارصاد وحمايه البيئه
caution_advice_and_crisis_updates	المنطقه الشرقيه حفر الباطن الانذار المبكر طقس السعوديه الهيئه العامه للارصاد وحمايه البيئه تنبيه متقدم المنطقه الشرقيه حفر الباطن للتفاصيل الانذار المبكر طقس السعوديه الهيئه العامه للارصاد وحمايه البيئه
caution_advice_and_crisis_updates	حفر الباطن ماذا حدث في حفر الباطن القصه الكامله لـ عاصفه الـ
affected_individuals_and_help	حفر الباطن الدفاع المدني بالمنطقه الشرقيه يعلن بان الامطار التي شهدتها حفر الباطن خلال الايام الثلاثه الماضيه؛ اسفرت عن وفاه اشخاص واصابه اخرين واجلاء وايواء وتضرر مركبه و منازل
affected_individuals_and_help	حفرالباطن وسم من اثار الامطار الغزيره والرياح الهابطه علي هجره مناخ الصمان التابعه لمحافظه حفرالباطن تسببت في تدمير بعض عزب الحلال الله يعوضهم خير من تصوير الزميل الغالي تركي الضباطي وسم
emotional_support_and_prayers	حفرالباطن وسم من اثار الامطار الغزيره والرياح الهابطه علي هجره مناخ الصمان التابعه لمحافظه حفرالباطن تسببت في تدمير بعض عزب الحلال الله يعوضهم خير من تصوير الزميل الغالي تركي الضباطي وسم
affected_individuals_and_help	حفر الباطن مدني حفر الباطن الحاله المطريه نتج عنها وفيات الاخباريه
emotional_support_and_prayers	حفر الباطن الله يجعلها امطار خير و رحمه وبركه وجمال علي حفرنا حفر الباطن
affected_individuals_and_help	حفر الباطن الدفاع المدني السعودي يعلن وفاه اشخاص واصابه اخرين بسبب الامطار الغزيره التي تساقطت علي منطفه حفر الباطن في شرق المملكه
caution_advice_and_crisis_updates	حفر الباطن لقطات جميله جويه للامطار الغزيره بالمحافظه حفر الباطن اللهم اجعلها امطار خير وبركه ورحمه للمصور نواف سند
emotional_support_and_prayers	حفر الباطن لقطات جميله جويه للامطار الغزيره بالمحافظه حفر الباطن اللهم اجعلها امطار خير وبركه ورحمه للمصور نواف سند
irrelevant	حفر الباطن يفز قلبي لاشاف وبل السحابه وشلون لوعاد الوبل وبل برديه حفر الباطن
irrelevant	حفرالباطن الان حفرالباطن الان اللهم عوض قلوبنا عن ما تفقد واسعدنا في الدنيا والاخره
emotional_support_and_prayers	حفر الباطن الله يجعلها سقيا رحمه لا سقيا عذاب الله يرحم من مات ويشفي المصابين حفر الباطن
caution_advice_and_crisis_updates	حفر الباطن حجم البرد في حفر الباطن متداول
irrelevant	حفر الباطن حفر الباطن صاحبي عند الغنم ماشيف زوله والاباعر لو تمره جنبه ماعرفها ماركب جيب علي بديه حموله والبيوت السود مايسكن رففها
irrelevant	حفرالباطن الان رفحاء عرعر طريف العويقيله شاهد بالفيديو باكستاني كاش يفاجئ سعوديين في مزاد صقور بحفر الباطن ويرفع سعره لمبلغ خيالي حفرالباطن الان رفحاء عرعر طريف العويقيله
emotional_support_and_prayers	حفر الباطن السعوديه حفر الباطن السعوديه ربي الطف باهل حفر الباطن واجعله مطرا نافعا لاضار بقدرتك ياسميع النداء
irrelevant	حفرالباطن عاجل حفرالباطن تجدون في قائمه المفضله صور ومشاهد ومعلومات تاريخيه عن محافظه حفرالباطن وتوابعها كنز ثمين من التاريخ لا يفوتكم عاجل حفرالباطن
emotional_support_and_prayers	امطار حفر الباطن حفر الباطن امطار حفر الباطن الله يرحم موتاهم ويغفر لهم ويشفي مصابهم امين وما كان الله معذبهم وهم يستغفرون حفر الباطن
caution_advice_and_crisis_updates	تراؤف حفرالباطن الان تنويه نظرا لتنبيهات الارصاد حول الاحوال الجويه ؛ لذا فقد تقرر تعليق دوام طلاب وطالبات نادي تراؤف للبنين والبنات لهذا اليوم الثلاثاء هـ نسال الله ان تكون امطار خير وبركه حفرالباطن الان
opinions_and_criticism	حفرالباطن اليوم اللي سفرت في افتح النت علي خبر سيول في مصر قولت خلعت منها معرفش اني هلقي هنا اوسخ من السيول اللي في مصر حفرالباطن
irrelevant	ادعوني استجب لكم حفر الباطن هل وجدت حل نعم ماذا فعلت دعوت الله وكفي بالله وكيلا ادعوني استجب لكم حفر الباطن
opinions_and_criticism	حفرالباطن الان الهيئه العامه للارصاد وحمايه البيئه بسبب اهمالها وعدم تنبيه المواطنين في مدينه حفر الباطن من المفترض ان تتحمل المسؤوليه الكامله لما حدث من اضرار في الارواح والممتلكات والبيان الذي اصدرت لا يعفيها عن المسؤوليه ونتمني من الجهات المسؤوله محاسبه المقصرين حفرالباطن الان
irrelevant	صلاه الاستسقاء حفرالباطن الجوامع التي تقام بها صلاه الاستسقاء بمحافظه حفرالباطن
irrelevant	حفر الباطن شركه زاجل ما يحتاج ريتويت علشان توصل البذور اذا ما لقيت متطوع يستقبلها ارسلها لفرع وزاره الزراعه ب حفر الباطن وهم يتولون امرها هذي المبادره فهمت ولا اعيد
irrelevant	حفرالباطن الان مشروع ابداعي العلوم لطالبات الثالث ثانوي علمي حفرالباطن الان
irrelevant	حفرالباطن تهشم زجاج سياره تابعه لوزاره النقل فرع حفرالباطن اثناء قيامه بمهام عمله
irrelevant	معلومه تهمك حفرالباطن معلومه تهمك الدم يقدم مجانا اذا احتاج له المريض يوجد مستشفي خاص بـ حفرالباطن يعطي احد اقارب المريض ورقه لبنك الدم بان يتبرع بالدم مقابل ان يعطي المريض و يطبع فاتوره بقيمه ريال مقابل كل واحد يراجع فواتيره ويطالب بقيمه الدم التي تم اخذها منه
caution_advice_and_crisis_updates	حفرالباطن بدات السحب الرعديه شمال غرب حفرالباطن الان
caution_advice_and_crisis_updates	حفرالباطن بناء السحب الان شمال غرب حفرالباطن
infrastructure_and_utilities_damage	حفرالباطن معاناه الي امانه حفرالباطن هذا ملحق النايفيه الغربي يصل نزول الماء الي نص متر تقريبا وهذا يسبب خطرا علي اطفال الحي ونتمي الاسراع في انجاز هذه لتفادي كارثه في المستقبل
irrelevant	لا والله مايعجز حفر الباطن ان الله الذي يضيئ مابين المشرق والمغرب ايعجز ان يضيئ عتمتك الصغيره لا والله مايعجز حفر الباطن
caution_advice_and_crisis_updates	حفرالباطن سحابه حفرالباطن التاريخيه من بدايتها الساعه ونصف حتي وصولها الي الحفر الساعه عصرا اين تحذيرات الارصاد عنها
emotional_support_and_prayers	حفرالباطن بوجهه انظري وحسب ما راينا من اضرار وبرديات نادره وسقوط ابراج الاتصالات و اعمده الضغط العالي فقد تعرضت حفرالباطن مساء امس لاعصار تورنيدو خلف كل هذه الاضرار نسال الله ان يعوض كل من من تاثر و يرحم المتوفين برحمته
opinions_and_criticism	حفرالباطن بوجهه انظري وحسب ما راينا من اضرار وبرديات نادره وسقوط ابراج الاتصالات و اعمده الضغط العالي فقد تعرضت حفرالباطن مساء امس لاعصار تورنيدو خلف كل هذه الاضرار نسال الله ان يعوض كل من من تاثر و يرحم المتوفين برحمته
irrelevant	جنائز حفرالباطن الصلاه علي امراه وطفل صلاه العصر جامع الشريع جنائز حفرالباطن
irrelevant	كامل الجسم حفرالباطن برايت الطبي بقي علي العرض ايام ليزر كامل الجسم بـ فقط حفرالباطن برايت الطبي
caution_advice_and_crisis_updates	تم التنبيه من قبل حسابنا عن تساقط البرد علي المحافظه والتنبيه عن الابتعاد عن بطون الاوديه ومجاري السيول قبل الكارثه في ٢٤ ساعه حفر الباطن
irrelevant	ابتسامهالظهيره حفرالباطن تابع ابتسامهالظهيره حفرالباطن هنا
caution_advice_and_crisis_updates	حفر الباطن انتبهوا يااهالي حفر الباطن تذكر بعض المواقع جايكم خير اليوم العصر مثل هالايام انتبهوا لانفسكم وحلالكم
opinions_and_criticism	حفرالباطن اعفاء وزير من طروش البحر لن يهتم بحياه المواطنين وكل ما يهمه هو نصيبه من عقود الفساد فٰـ اما انكم تهتمون بـ حفرالباطن والا انكم تبيعونها للكويت حفاظا علي حياه البدو خصوصا في حقبه الخصخصه والاستثمار الاجنبي اعفاء
emotional_support_and_prayers	حفر الباطن حفر الباطن اعوذ بالله من الفاجعه والصدمه وانقلاب الحال لشيء لا يسر اللهم لا تفجعنا باحبابنا واجرنا من موت الغفله ولا تاخذنا من هذه الدنيا الا وانت راض عنا
caution_advice_and_crisis_updates	حفر الباطن الارصاد يحذر يرجي توقي الحذر والبعد عن المنحدرات الارضيه والشعاب والاوديه اللهم اسقنا الغيث الهنيء الغدق المجلل النافع امين حفر الباطن
emotional_support_and_prayers	حفر الباطن الارصاد يحذر يرجي توقي الحذر والبعد عن المنحدرات الارضيه والشعاب والاوديه اللهم اسقنا الغيث الهنيء الغدق المجلل النافع امين حفر الباطن
irrelevant	حفر الباطن لو اعطيتكم سنابي المتواضع بتضيفوني واصير مشهور واسحب عليكم بعدها حفر الباطن
opinions_and_criticism	حفرالباطن اعفاء كذلك سكوت المواطنين وتحملهم كل اعباء حرب الخليج الثانيه وعدم مطالباتهم بالتعويضات لا يعني انهم سوف يتحملون الكوارث الطبيعيه وغير الطبيعيه في الوقت اللي تصرف فيه المليارات علي المطاعم والملاهي حفرالباطن اعفاء
irrelevant	حفرالباطن للمره الثالثه المبدع نواف سند يغرد خارج السرب باحترافيه رائعه تقرير عين خساره تقرير التابلاين تقرير امطار حفرالباطن هنا
emotional_support_and_prayers	امطار حفرالباطن اللهم ارحم موتانا وموتي المسلمين واشف مرضانا ومرضا المسلمين خطاكم السو امطار حفرالباطن
irrelevant	حفرالباطن حفراويات محلات النسيم جديد حايل هدايا مكه نجران تاتو عطر هيبنوس من لانكوم مل عبق شرقي غني من الفانيلا
caution_advice_and_crisis_updates	حفرالباطن بدات الحاله المطريه التي هطلت علي محافطه حفرالباطن يوم الاحد ٢٨ ٢ ١٤٤١ هـ في تمام الساعه الرابعه والنصف عصرا حيث بلغت كميه الامطار ٤٣ ملم
infrastructure_and_utilities_damage	حفر الباطن فيديو متداول لسقوط ابراج خطوط الجهد العالي للكهرباء جراء العواصف و الامطار التي هطلت علي حفر الباطن
irrelevant	تي اكسبرس الرياض مكه المكرمه الدمام حفر الباطن خميس مشيط الخفجي لا تدور ولا تحتار تي اكسبرس للاجهزه حطمت الاسعار الرياض الروضه ظهره لبن الخرج مكه المكرمه الدمام حفر الباطن خميس مشيط الخفجي امكانيه التقسيط مع اليسر
irrelevant	المستوي الاولي حفرالباطن الان عرض لماده اللغه الانجليزيه للمرحله الثانويه من ابداعات طالبات المستوي الاولي حفرالباطن الان
caution_advice_and_crisis_updates	حفرالباطن شاهد قناه هنديه تنشر امطار حفرالباطن
irrelevant	حفر الباطن
irrelevant	حولي صباح الخير اسقاط القروض لليوم كويتنا كويتيه مجلس الامه مجلس الوزراء كويتيات عقارات حفر الباطن العراق شقهللايجار فاخره للعائلات حولي غرفتين صاله حمامين مطبخ مواقف لسيارهبالسرداب الايجار شامل الماء والكهرباء الاستفسار صباح الخير اسقاط القروض لليوم كويتنا كويتيه مجلس الامه مجلس الوزراء كويتيات عقارات حفر الباطن العراق
irrelevant	هلا مول حفر الباطن الي يشوفها يقول ارض عاديه الموقع امام مجمع هلا مول حفر الباطن
caution_advice_and_crisis_updates	حفرالباطن الان حفرالباطن العاصفه المطريه التي ضربت مدينه حفر الباطن مساء الاحد ٢٨ ٢ تتصدر الاخبار في الهند حفرالباطن الان حفرالباطن
irrelevant	بوابه المستقبل مستقبل ابنائنا حفر الباطن بوابه المستقبل مستقبل ابنائنا بوابه المستقبل تعليم طموح نحو مستقبل مشرق باذن الله فهو مشروع يسير بنا نحو التحول الرقمي السريع تعاونت كافه قطاعات الدوله في تحقيق رؤيه الوطن بايجاد بيئه تعليميه ممتعه بالتفاعل الايجابي بين الطالبات والمعلمات حفر الباطن المدرسه العشرون
irrelevant	حفرالباطن فيديو مواطن يوثق بدايه ظهور الباذر في حفرالباطن
caution_advice_and_crisis_updates	حفرالباطن الطقس تنبيه متقدم من الارصاد هطول امطار متوسطه الي غزيره تصحب بنشاط في الرياح السطحيه و تساقط البرد وسيول وشبه انعدام في الرؤيه علي حفرالباطن من الثالثه مساء الي مساء الطقس
irrelevant	حفر الباطن مركز تدريب القياده للنساء حفر الباطن
caution_advice_and_crisis_updates	حفرالباطن عاصمه الربيع تنبيه متقدم امطار متوسطه الي غزيره اليوم علي حفرالباطن عاصمه الربيع
opinions_and_criticism	حفرالباطن اعتقد ان تعزيه سمو امير الكويت وتقرير القناه الهنديه يكشف خطوره الحاله المطريه التي تعرضت لها حفرالباطن المساله تحتاج بحث ومتاكد بان هناك من سيحاسب لسبب ما
irrelevant	حفر الباطن باكستاني في مزاد للصقور انشهد انه ذيب حفر الباطن
caution_advice_and_crisis_updates	حفر الباطن حفر الباطن للسلامه اثناء الامطار يجب اغلق النوافذ والابواب في المنزل ارتداء ملابس ثقيله عدم الخروج وقياده السياره مع شده الامطار في حاله قيادتك للسياره قم باغلاق النوافذ الحرص علي شرب المشروبات الدافئه عدم خروج الاطفال من المنزل تجنب لمس اي شيء معدني او موصل للكهرباء
emotional_support_and_prayers	حفر الباطن ماجورين يا اهلنا في حفر الباطن
opinions_and_criticism	حفرالباطن
caution_advice_and_crisis_updates	حفرالباطن حفر الباطن تنبيه من هيئه الارصاد حفرالباطن حفر الباطن
emotional_support_and_prayers	حفر الباطن حفر الباطن اللهم اجعلها امطار خير وبركه
irrelevant	حفرالباطن الان حفرالباطن الان مازال القمر ينتظر وعد لن يتحقق
caution_advice_and_crisis_updates	حفر الباطن من اثار العاصفه المطريه علي حفر الباطن قبل يومين تصوير الاخ ابو خالد
irrelevant	حفرالباطن غيم وسحاب وجو ماطر وجذاب يشرح صدر من ضاق صدرھ وباله يا اللہ تديم الغيث يارب الارباب يوم ان كل بـالمطر زان حـاله م ن حفرالباطن
irrelevant	الدوام الشتوي حفر الباطن اعتبارا من الاحد القادم هـ بدايه الدوام الشتوي بتعليم حفر الباطن
emotional_support_and_prayers	حفر الباطن معوضين خير يا حفر الباطن
irrelevant	حفر الباطن عبدالعزيز الفغم جداريه مواطن بـ حفر الباطن في وداع اللواء عبدالعزيز الفغم
irrelevant	حفرالباطن حفرالباطن لو تتحمس شوي بتصير عاصمه العالم
opinions_and_criticism	هيئه الارصاد الارصاد حفرالباطن هل سيتم محاسبه هيئه الارصاد الارصاد بعد تاخرها في التحذير من الامطار والعواصف اللتي نزلت علي حفرالباطن يوم امس وهل ستقوم بفتح الرادار للجميع ماحدث امس يجب ان لا يتكرر ابدا
caution_advice_and_crisis_updates	حفر الباطن برديه حفر الباطن كثافه البرد يعود الي شده التبريد العلوي ام حجمه فيعود مضافا الي ذلك الي قوه التيارات الصاعده التي الماء الي قمم عاليه ولمده اطول
affected_individuals_and_help	الامارات السعوديه حفر الباطن الامارات السعوديه وفاه اشخاص واصابه اخرون جراء العاصفه المطريه التي ضربت محافظه حفر الباطن والسلطات التعليميه تعلق الدراسه السعوديه حفر الباطن
caution_advice_and_crisis_updates	الامارات السعوديه حفر الباطن الامارات السعوديه وفاه اشخاص واصابه اخرون جراء العاصفه المطريه التي ضربت محافظه حفر الباطن والسلطات التعليميه تعلق الدراسه السعوديه حفر الباطن
affected_individuals_and_help	حفر الباطن صحيفه الوطن وفيات و اصابه للعاصفه المطريه بـ حفر الباطن صحيفه الوطن
caution_advice_and_crisis_updates	الشرقيه حفرالباطن اماره المنطقه الشرقيه في بيان لها الامطار التي شهدتها حفرالباطن كانت شديده
caution_advice_and_crisis_updates	الشرقيه حفر الباطن امير الشرقيه يوجه محافظ حفر الباطن بالوقوف علي اثار الامطار
caution_advice_and_crisis_updates	الارصاد حفرالباطن عاصمه الربيع الارصاد ترد علي ما اثير حول تاخرها في اصدار تنبيهات بالامطار التي هطلت علي محافظه حفرالباطن عاصمه الربيع
caution_advice_and_crisis_updates	حفرالباطن بيان مهم يوضح خطوره الحاله المطريه التي تعرضت لها حفرالباطن
emotional_support_and_prayers	الشرقيه حفرالباطن امير المنطقه الشرقيه الامير سعود بن نايف وسمو نائبه الامير احمد بن فهد يعزيان اسره ضحايا امطار حفرالباطن
