# Supplementary material for: Enhanced Arabic disaster data classification using domain adaptation
Source: PLoS One. 2024 Apr 4;19(4):e0301255. doi: 10.1371/journal.pone.0301255 (PMC10994337; doi:10.1371/journal.pone.0301255)
Supplement: S2 File — (ZIP) [file pone.0301255.s002.zip › Data/Jordan_test.csv]

category	text
affected_individuals_and_help	عاجل سيول الاردن
infrastructure_and_utilities_damage	سيول الاردن تويت فلسطيني هاذا الخبر من تاريخ ١٥ ١١ ٢٠١٧ ولم تقام اي اصلاحات علي هذا الجسر وها هو البارحه كان كارثه علي ارواح البشر سيول الاردن تويت فلسطيني
emotional_support_and_prayers	سيول الاردن سيول الاردن شي يضيق الصدر اذا شفت اخبار الوفيات وشفت صور اقاربهم يارب لاتفجع كل محب بمن يحب واحفظ اهل الاردن بحفظك وارحم من مات وصبر احبابه يارحمن يارحيم
affected_individuals_and_help	سيول الاردن وفاه طفله جرفت السيول مركبه والدها بمنطقه مليح في مادبا ومحاوله من المواطنين انقاذ المركبه ولا تزال كوادر الدفاع المدني تبحث عن مفقودين اللهم نسالك السلامه سيول الاردن
emotional_support_and_prayers	سيول الاردن
emotional_support_and_prayers	سيول الاردن سيول الاردن احر التعازي القلبيه للاردن الشقيق ملكا وحكومه وشعبا في وفاه عددا من ابناءها نسال الله العلي القدير ان يرحمهم ويغفر لهم ويسكنهم فسيح جناته عظم الله اجركم واحسن الله عزاءكم انا لله وانا اليه راجعون
opinions_and_criticism	فاجعه البحر الميت الاردن صوت المملكه هنا المملكه يا بحر كنت ميتا فمن ايقظك فاجعه البحر الميت الاردن صوت المملكه هنا المملكه
emotional_support_and_prayers	سيول الاردن سيول الاردن البحر الميت سيول الاردن وبشر الصابرين الذين اذا اصابتْهم مصيبه قالواْ انا لله وانا اليْه راجعون سيول الاردن البحر الميت اقدم اشد تعزي الاخوان الاردنين ولله يرحمهم الي جنات النعيم ان شاءالله ولله يصبراهالي
affected_individuals_and_help	سيول الاردن بترا اصابه طفله عامين في قري النعيمات معان باختناق بسبب غرقها في مياه السيول نتيجه مداهمه المياه لمنزلهم وحالتها الصحيه حرجه وسيئه الله يشافيها سيول الاردن بترا
caution_advice_and_crisis_updates	عاجل سيول الاردن العاصفه الرعديه متحركه باتجاه عمان الان من الجنوب الغربي ارجو من الجميع اتخاذ الحيطه و الابتعاد عن المناطق المنخفضه ومجاري السيول عاجل سيول الاردن
irrelevant	استغفروا ربكم سيول الاردن الصلاه استغفروا ربكم سيول الاردن من اراد ١ انشراح الصدر ٢ وغفران الذنب ٣ وتفريج الكرب ٤ وذهاب الهم فليكثر من الصلاه علي رسول الله
irrelevant	يوم الجمعه سيول الاردن
opinions_and_criticism	فيضانات سيول الاردن الله ينجيه لكن ما استغربه انه بينه و بين الموت شعره و بيصور فيديو هل الفيديوهات و التصوير وصلت اهميتها اكثر من حياتنا الطبيعي انه يفكر كيف بده يطلع او ينجو مش يصور ان شاء الله يكون نجي و يرجع لاهله سالم فيضانات سيول الاردن
infrastructure_and_utilities_damage	الرصيفه سيول الاردن الاردن متصرف لواء الرصيفه يعلن اغلاق منطقه وادي القمر غلاقا كاملا وذلك تحسبا لاي فيضانات قد تحدث فيها كما حذر المواطنين من التواجد قرب مجاري الاوديه والسيول في المدينه والمناطق المحيطه بسيل الزرقاء وبركه البيبسي ومنطقه المصانع في المدينه سيول الاردن
opinions_and_criticism	سيول الاردن مادبا سيول الاردن مادبا السيول وصلت البتراء دون اي مساس بالخزنه فقد قام الانباط ببناء شبكات تصريف المياه دون عطاءات ولم يكن هناك مجلس نواب ولا وزاره اشغال ولا بلديات
emotional_support_and_prayers	سيول الاردن كاثي فراج انتم الاوفي و الاصدق في حب الوطن و التضحيه من اجل المواطن سيول الاردن كاثي فراج
opinions_and_criticism	مادبا سيول الاردن مادبا سيول الاردن وبطلع علينا هلا وبقلك سوف نفتح لجنه تحقيق والي والمدعي العام بسجن موظف ببلديه مليح وموظف بالاشغال العامه احنا انخدعنا فيك مش قادر تحاسب صح استقيل احفظ ميه وجهك
caution_advice_and_crisis_updates	سيول الاردن يعني الواحد ما بده يتهم حدا من اهالي او دفاع مدني او مسؤولين يعني الله عزوجل ما شفناه بس بالعقل عرفناه بدا الشتا والسيول ابعدوا عن المناطق الخطره بقياده السياره بالاجواء هاي واذا حدا طالع زياره عند ناس خليك عندهم مع اهلك حتي يصير الوضع امن ربنا يحفظ الجميع سيول الاردن
caution_advice_and_crisis_updates	البتراء معان سيول الاردن حتما ستقوم قناه المملكه بتحميل مدرسه فكتوريا مسؤوليه سيول البتراء و مادبا البتراء معان سيول الاردن
opinions_and_criticism	سيول الاردن سيول الاردن تثبت بلا شك عدم وجود بنيه تحتيه جاهزه لمواجهه منخفض جوي لا نتحدث عن اعصار او عاصفه استوائيه مجرد منخفض جوي لا نحتاج لجان تحقيق نحتاج الي برنامج عاجل لتصويب الاوضاع قبل ان نخسر حياه مواطنين اخرين تذكر هذه مسؤليتك امام الملك والشعب وقبل ذلك امام الله
opinions_and_criticism	الاردن سيول الاردن البتراء ١ جبت الاردن من جنوبه الي شماله وعملت في معظم قراه ومدنه في المجال التنموي والمشاريع التنمويه ومؤخرا ساهمت في اعداد دراسه بسيطه عن المحاور التي تؤثر علي التماسك الاجتماعي وكانت ولا زالت المحاور تتجسد في الاحتياجات الاساسيه من ضعف في البنيه التحتيه والخدمات سيول الاردن البتراء
opinions_and_criticism	سيول الاردن ما درسونا زمان بالجغرافيا انه المسؤولين من اهم اسباب تعريه التربه و انجرافها و انهيار السدود والجسور والابنيه وفقدان الارواح الصوره البطل رياض المشاقبه الذي انقذ الطفلتين في مادبا ربنا يقويك يالنشمي اللهم سلم الاردن يا رب سيول الاردن
emotional_support_and_prayers	سيول الاردن اللهم حواليهم ولا عليهم نستودع الله الاردن واهلها سيول الاردن
emotional_support_and_prayers	سيول الاردن سيول البتراء ياربي احمي اهلنا في الاردن سيول الاردن سيول البتراء
affected_individuals_and_help	مادبا الاردن سيول الاردن سيول مادبا البترا عاجل وفاه طفله واصابه شخصا جراء سيول ضربت مادبا وسط الاردن سيول الاردن سيول مادبا البترا
caution_advice_and_crisis_updates	سيول الاردن سيول الاردن بالاضافه عن الحديث عن البنيه التحتيه صار ضروره التعايش وحمايه الارواح مع التغير المناخي اجراء التالي منظومه رادار دوبلر لتتبع العواصف الرعديه وكميات الهطول وربطها مع جغرافيه الارض وتوقع كميات السيول مجسات الكترونيه لقياس مستويات المياه في الوديان
affected_individuals_and_help	سيول الاردن سيول الاردن يعني الاطفال اللي راحوا ضحيه السيول الله يرحمهم ويصبر اهلهم كيف واجهوها جد بس مجرد تشوف المنظر تخاف الله يرحمهم حسبي الله ع كل فاسد اكلوا البلد ودمروا الشعب
affected_individuals_and_help	الاردن سيول الاردن البترا عاجل وفاه شخصين في منطقه ضبعه في الباديه الوسطي بعد ان داهم السيل سيارتهم الله يرحمهم وتحويل جزئي لطريق الصحراوي الي قضاء ام الرصاص الاردن سيول الاردن البترا
infrastructure_and_utilities_damage	الاردن سيول الاردن البترا عاجل وفاه شخصين في منطقه ضبعه في الباديه الوسطي بعد ان داهم السيل سيارتهم الله يرحمهم وتحويل جزئي لطريق الصحراوي الي قضاء ام الرصاص الاردن سيول الاردن البترا
caution_advice_and_crisis_updates	سيول الاردن انهم يفتحون السدود سيول الاردن انها تاتي اندفاعا لا انسياب
caution_advice_and_crisis_updates	سيول الاردن سيول الاردن البتراء تشرين الثاني
emotional_support_and_prayers	سيول الاردن
affected_individuals_and_help	سيول الاردن الاردن سيول سيول الاردن تتسبب بوفاه اشخاص والامن يحذر الاردن سيول
emotional_support_and_prayers	سيول الاردن سيول الاردن لا حول ولا قوه الا بالله و انا لله و انا اليه راجعون
opinions_and_criticism	سيول الاردن الزرقا مش موجوده عالخارطه لا شتا ولا شي سيول الاردن
affected_individuals_and_help	سيول الاردن ارتفاع وفيات سيول الاردن لـ
affected_individuals_and_help	الدفاع المدني سيول الاردن امطار الخير ولي العهد يتابع عمليات البحث والانقاذ مع اداره الازمات الدفاع المدني سيول الاردن امطار الخير
emotional_support_and_prayers	يوميات محسن بن دقله سيول الاردن سيول الكويت يوميات محسن بن دقله اللهم لطفك ورحمتك وعونك لاهلنا في الكويت والاردن واحفظهم اللهم بحفظك واجعلها سقيا رحمه لا سقيا عذاب سيول الاردن سيول الكويت
affected_individuals_and_help	عاجل الاردن مصدرك الاول سيول الاردن عاجل ارتفاع حصيله ضحايا السيول بمنطقتي ضبعه ومادبا في الاردن الي وفيات مصدرك الاول سيول الاردن
affected_individuals_and_help	الشارقه للاخبار سيول الاردن سكاي نيوز الحكومه الاردنيه تفتح المدارس كمراكز ايواء للمتضررين من السيول الشارقه للاخبار سيول الاردن
opinions_and_criticism	سيول الاردن ما ظل حل الا نغطي الاردن بشادر سيول الاردن
affected_individuals_and_help	بترا مادبا سيول الاردن وزير الاوقاف يوعز لصندوق ولجان الزكاه تقديم المساعده لمتضرري الحاله الجويه بترا مادبا سيول الاردن
emotional_support_and_prayers	سيول الاردن اللهم لطفك الخفي سيول الاردن
affected_individuals_and_help	سيول الاردن ضبعه مادبا حصيله سيول الاردن في منطقتي ضبعه و مادبا وفيات حتي الان
opinions_and_criticism	سيول الاردن ما ضل حل غير نغطي الاردن بـ شادر سيول الاردن
emotional_support_and_prayers	سيول الاردن الكويت تغرق
emotional_support_and_prayers	سيول الاردن سيول الكويت امطار الكويت سيول الاردن سيول الكويت امطار الكويت اللهم اجعلها سقيا رحمه لا سقيا عذاب
emotional_support_and_prayers	سيول الاردن سيول الاردن اللهم سقْيا رحْمه ولا سقْيا عذاب ولا بلاء ولا هدْم ولا غرق اللهم علي الظراب ومنابت الشجر اللهم حواليْنا ولا عليْنا رحمتك و فرجك يا رب
opinions_and_criticism	سيول الاردن اولا الله يرحم الي ماتوا جراء السيول ثانيا شو الحكومه ما عندها اي خطه عشان تواجه الكوارث الطبيعيه و كمان مش قادره تحارب الفساد المقاولين فساد و الحكومه افسد و ضحايا همه الشعب المسكين كل التوفي خطيتهم برقاب الوزارء الذين قصروا بواجباتهم سيول الاردن
emotional_support_and_prayers	الرياض تغرق سيول الاردن الكويت تغرق اللهم احفظ اهلنا في جميع الدول العربيه والاسلاميه و نسال الله ان يجعلها امطار خير وبركه الرياض تغرق سيول الاردن الكويت تغرق
affected_individuals_and_help	عاجل مادبا بترا سيول الاردن عاجل استشهاد غطاس دفاع مدني في مادبا بترا سيول الاردن
emotional_support_and_prayers	سيول الاردن اللهم سقْيا رحْمه لا سقْيا عذاب ولا هدْم ولا غرق اللهم اجعله صيبا نافعا سيول الاردن
emotional_support_and_prayers	سيول الاردن سيول الاردن رحمتك يا الله
emotional_support_and_prayers	سيول الاردن سيول الاردن اللهم احمي اهلنا في الاردن واحرسهم والطف بهم وجنبهم كل سوء
affected_individuals_and_help	بترا سيول الاردن غنيمات عدد المفقودين المبلغ عنهم اشخاص والبحث جار عنهم بترا سيول الاردن
affected_individuals_and_help	الدفاع المدني الاردن سيول الاردن غنيمات وفيات و مصابين حصيله الحاله الجويه الدفاع المدني الاردن سيول الاردن
emotional_support_and_prayers	سيول الاردن حفظ الله الاردن وحمي شعبها وجنبهم كل سوء وتعازينا لاهالي الضحايا الاردن في القلب والوجدان سيول الاردن
opinions_and_criticism	سيول الاردن سيول الاردن يعني الشعب الاردني بكل قصه بدكم تقعدوا تلطموا هذا مطر من عند الله و هاي العاصفه ضربت كل المنطقه و سيول الخليج اضعاف سيولنا ف مش كل سولافه تلزقوها بالفساد و تدقوا بالمسؤولين شو يعني انتوا ما بتامنوا بقدرات الخالق يعني كل واحد يلتزم بالتعليمات و بس
caution_advice_and_crisis_updates	معان بترا مادبا سيول الاردن محافظ معان يهيب بالمواطنين اخذ الحيطه والحذر في الظروف السائده بترا مادبا سيول الاردن
infrastructure_and_utilities_damage	سيول الاردن انشقاق الشارع في البحر الميت من جهه الضفه الغربيه في فلسطين سيول الاردن
emotional_support_and_prayers	سيول الاردن سيول الاردن اللهم حوالينا ولا علينا اللهم علي الاكام والظراب وبطون الاوديه ومنابت الشجر
emotional_support_and_prayers	سيول الاردن سيول الاردن الله يرحمه من قضي
caution_advice_and_crisis_updates	عاجل بترا مادبا سيول الاردن عاجل وزير المياه يتابع جهود طواقم المياه في المحافظات بترا مادبا سيول الاردن
caution_advice_and_crisis_updates	سيول الاردن مادبا معان البترا سد الواله هنا المملكه غنيمات للمملكه من المركز الوطني للامن واداره الازمات اطلب من المواطنين اخذ النشره الجويه علي محمل الجد سيول الاردن مادبا معان البترا سد الواله هنا المملكه
emotional_support_and_prayers	سيول الاردن سيول الاردن الان علي الطريق الي جالس اشوفه يخوف اللهم سقيا رحمه
opinions_and_criticism	بس بقول البترا معان مادبا سيول الاردن بس بقول بوست من احد المهندسين المختصين في السدود البترا معان مادبا سيول الاردن
caution_advice_and_crisis_updates	السوسنه الاردن عمان اخبار سيول الاردن عاجل الكهرباء تفعل خطه الطواريء ارقام هواتف السوسنه الاردن عمان اخبار سيول الاردن
opinions_and_criticism	سيول الاردن بالزبط اللي عم بصير تغير مناخي والتعامل معه مش اشي سهل ولازم الكل يلتزم بالتعليمات وياخذ الحيطه والحذر والله يحكي الجميع سيول الاردن
emotional_support_and_prayers	سيول الاردن اللهم اجعلها سقيا رحمه اللهم اجعلها سقيا رحمه اللهم اجعلها سقيا رحمه اللهم اجعلها سقيا رحمه ولا تجعلها سقيا عذاب سيول الاردن
opinions_and_criticism	سيول الاردن
opinions_and_criticism	سيول الاردن يرفض هذا اليوم الا ان يذكرنا بكل انواع التقصير سواء تقصير الامني في الا التقصير و الفساد في كافه اجهزه الدوله ادي الي كل هذه الكوارث الاردن يدفع ثمن الصمت طول عقود من الزمن لا مجال لرمي التهم الكل مسؤول و الكل مقصر سيول الاردن
emotional_support_and_prayers	سيول الاردن رحم الله شهداء الوطن انا لله وانا اليه راجعون الي جنات الخلد باذن الله سيول الاردن
opinions_and_criticism	سيول الاردن البنيه التحتيه سيئه الحكومه مشاطرها تمص بدم الشعب حسبنا الله ونعم الوكيل رحم الله شهدائنا ويتلطف فينا سيول الاردن
opinions_and_criticism	سيول الاردن انتو متخيلين انو الضرايب والمخالفات والمقطوعيات والفلوس اللي بندفعها النا قرون والمديونيه اللي بالمليارات اللي عالبلد فعليا ما نصرفت ع شي للبلد شايفين شي الحكومه جد طورته اخر سنه بهالبلد اي شي حتي لو تطبيق عالـ سيول الاردن
emotional_support_and_prayers	سيول الاردن سيول الاردن اللهم سقْيا رحْمه لا سقْيا عذاب ولا هدْم ولا غرق اللهم اجعله صيبا نافعا ونسالك خير هذه الريح وخير ما ارسلت اليه ونعوذ بك من شرها وشر ماارسلت اليه اللهم احفظ اهلنا في الاردن من كل مكروه
opinions_and_criticism	سيول الاردن
opinions_and_criticism	سيول الاردن واخيرا التلفزيون الاردني في بث مباشر سيول الاردن
emotional_support_and_prayers	سيول الاردن كرهنا الشتا يارب لطفك ورحمتك يا الله سيول الاردن
caution_advice_and_crisis_updates	السوسنه الاردن عمان اخبار سيول الاردن البلديات تؤكد تعاملها بجاهزيه عاليه مع الظروف الجويه السائده السوسنه الاردن عمان اخبار سيول الاردن
emotional_support_and_prayers	سيول الاردن البتراء مادبا الف بسْم الله ع الاردن حتي يطمئن فؤادها سيول الاردن البتراء مادبا
emotional_support_and_prayers	سيول الاردن
emotional_support_and_prayers	سيول الاردن يا الله ما النا غيرك احمي هالبلد ما النا غيرها سيول الاردن
opinions_and_criticism	سيول الاردن المره هاي الحل شكلو رح يكون فعال كثير العطله هي الحل ومش انو لازم يشتغلوا اكثر علي البنيه التحتيه و خطط الطواريء سيول الاردن
opinions_and_criticism	سيول الاردن الخزنه بالبتراء لم تغرق جميع الاماكن الاثريه الرومانيه لم تغرق تصريف مياه الامطار قبل الفين سنه افضل من اليوم سيول الاردن
opinions_and_criticism	سيول الاردن ما نراه حولنا هو وطن متهالك سيول الاردن
emotional_support_and_prayers	سيول الاردن
emotional_support_and_prayers	سيول الاردن يا جماعه اللي بصير مش عذاب ولا غضب اللي بصير ما بسمحلك تنكت و تبلش قصه الانباط و غيره اللي بصير هو كارثه طبيعيه و كون احنا مو طالع بايدنا نساعد عالاقل ندعي للمنكوبين الله يفرجها عليهم سيول الاردن
emotional_support_and_prayers	سيول الاردن سيول الكويت كوارث في الاردن والكويت الله يكون معكم سيول الاردن سيول الكويت
emotional_support_and_prayers	سيول الاردن اللهم صيبا نافعا اللهم صيبا هنيئا اللهم لا تقتلنا بغضبك ولا تهلكنا بعذابك وعافنا قبل ذلك اللهم اني اسالك خيرها وخير ما فيها وخير ما ارسلت به واعوذ بك من شرها وشر ما فيها وشر ما ارسلت به سيول الاردن
irrelevant	سيول الاردن المحرضين علي مؤتمر مؤمنون بلا حدود والحكومه والاخوان يتحملوا مسؤوليه اختفاء يونس قنديل سيول الاردن
emotional_support_and_prayers	سيول الاردن اللهم الطف باشقاءنا بالاردن سيول الاردن
affected_individuals_and_help	سيول الاردن الاردن سيول الاردن ٩ قتلي و ٩ مصابين وانقاذ الاف والحاله غير مستقره الاردن اللهم احفظ الاردن واهلها اللهم حواليهم لا عليهم اللهم علي الاكام والظراب ومنابت الشجر
opinions_and_criticism	سيول سيول الاردن سيول سيول الاردن كيف تمر خسائرنا في ارواح اخوتنا والي متي ستسمر علي المسؤولين قبل ايجاد حلول مستدامه لمواجهه ظروف جويه مماثله
opinions_and_criticism	سيول الاردن شو القصه بالاردن لازم يعني اثير وفيات عشان نتفقد البلد والبنيه التحتيه انتو هالكينا حفريات وشغل ومش عارف ايش وبالاخر سيول جارفه وهسي بيطلع الحق علي وزير الصحه الصيني واحنا مش عارفين سيول الاردن
affected_individuals_and_help	سيول الاردن الغطاس الحارث الغيالين الجبور الله يرحمك ويجعل مثواك الجنه ان لله وانا اليه لراجعون سيول الاردن
emotional_support_and_prayers	سيول الاردن الغطاس الحارث الغيالين الجبور الله يرحمك ويجعل مثواك الجنه ان لله وانا اليه لراجعون سيول الاردن
opinions_and_criticism	الشهداء الاردن سيول الاردن الاردن ليست عمان الجنوب لينا و حقكوا علينا رحمه الله علي الشهداء من امن العقاب اساء الادب الاردن سيول الاردن
caution_advice_and_crisis_updates	سيول الاردن سيول الاردن قري النعيمات
emotional_support_and_prayers	سيول الاردن سيول الاردن اللهم احفظ اهلنا في الاردن وسلم صغيرهم و كبيرهم
opinions_and_criticism	سيول الاردن من متي شويه مطر صارت تموت ناس سيول الاردن
emotional_support_and_prayers	سيول الاردن سيول الاردن لا حول ولا قوه الا بالله وان لله وان اليه راجعون
caution_advice_and_crisis_updates	سيول الاردن سيول البترا معان بدء تساقط الامطار في محافظه معان الان سيول الاردن سيول البترا معان
opinions_and_criticism	الاردن تغرق سيول الاردن ما ظل حل غير نغطي الاردن بشادر الاردن تغرق سيول الاردن
emotional_support_and_prayers	سيول الاردن يا رب سلم اهلنا يا رب الطف بهم سيول الاردن
emotional_support_and_prayers	سيول الاردن سيول الاردن اللهم اني استودعتك الاردن ارضها وسمائها بحرها وريفها وصحرائها شعبها وضيوفها والمسؤولين لا
emotional_support_and_prayers	سيول البتراء سيول الاردن الكويت الان اللهم اجعلها سقيا رحمه ولا تجعلها سقيا عذاب اللهم احفظ الجميع من كل مكروه سيول البتراء سيول الاردن الكويت الان
emotional_support_and_prayers	سيول الاردن اللهم استودعناك الاردن برها وبحرها وجوها اللهم عابر نافع بلا هدم ولا غرق اللهم اجعلها سقيا رحمه لا سقيا عذاب سيول الاردن
emotional_support_and_prayers	سيول الاردن الكويت تغرق الرياض تغرق سيول الاردن الكويت تغرق الرياض تغرق اللهم احفظ بلاد المسلمين اللهم اجعلها امطار خير واحفظهم برحمتك
opinions_and_criticism	سيول الاردن هاي المره ما في رحلات ع مين بدكم تحطوا الحق سيول الاردن
emotional_support_and_prayers	سيول الاردن الله احم الاردن وطني الغالي سيول الاردن
opinions_and_criticism	شعب ما بتعلم شغل تنظير سيول الاردن
emotional_support_and_prayers	سيول الاردن سيول الاردن اللهم احفظ الاردن من كل مكروه و احفظ اخواننا بالاردن
caution_advice_and_crisis_updates	الغد الاردن عمان سيول الاردن الارصاد توقع اشتداد الفعاليه الجويه الليله ونهار السبت الغد الاردن عمان سيول الاردن
affected_individuals_and_help	سيول الكويت سيول الاردن رحم الله احمد الفضلي والاخ المصري وكل من توفي في الاردن الشقيقه جراء السيول وكتبهم الله من الشهداء سيول الكويت سيول الاردن
emotional_support_and_prayers	سيول الكويت سيول الاردن رحم الله احمد الفضلي والاخ المصري وكل من توفي في الاردن الشقيقه جراء السيول وكتبهم الله من الشهداء سيول الكويت سيول الاردن
emotional_support_and_prayers	امطار الكويت سيول الاردن الكويت تغرق الله يحفظ البلاد و العباد امطار الكويت سيول الاردن الكويت تغرق
emotional_support_and_prayers	سيول الاردن الحاله الجويه ربي استودعتگ الاردن وشعبها ربي احفظنا من گل سوء سيول الاردن الحاله الجويه
emotional_support_and_prayers	سيول الاردن باسمك اللهم علي الاردن حتي يهدا فؤادها سيول الاردن
emotional_support_and_prayers	سيول الاردن يالله ارحمهم والطف بهم سيول الاردن
emotional_support_and_prayers	سيول الاردن اذا اشتد المطر وخاف الناس ضرره فمن السنه ان يدعو المسلم فيقول اللهم سقْيا رحمه ولا سقْيا عذاب ولا بلاء ولا هدم ولا غرق اللهم حواليْنا ولا علينا اللهم علي الظراب ومنابت الشجر سيول الاردن
opinions_and_criticism	سيول الاردن بناءا علي احداث البحر الميت و بناءا علي احداث اليوم كيف سيكون شتاء الاردن خلال اربع شهور وكم من هذه الحوادث سنواجه في كل يوم ماطر لكي الله يا بلد سيول الاردن
emotional_support_and_prayers	سيول الاردن سيول الكويت اللهم ارحم من مات واجعله من الشهداء وشافي و عافي من اصيب سيول الاردن سيول الكويت
opinions_and_criticism	الاردن سيول الاردن اعتقد ان هذا الثريد اهم ما كتب حول الكوارث المناخيه الاخيره في الاردن وعلاقتها بالفساد الحكومي منذ سنوات طويله لدينا حكومات تعاقبت علي الفساد لا تقلي الي صار ملوش دخل بالفساد كان ممكن نتفادي الكثير سيول الاردن
opinions_and_criticism	سيول الاردن سيول الاردن ما ضل حل غير نغطي الاردن بـ شادر
emotional_support_and_prayers	سيول الاردن اللهم احفظ الاردن وشعبها من كل شر سيول الاردن
irrelevant	سيول الاردن مادبا الكويت تغرق امين سيول الاردن مادبا الكويت تغرق
affected_individuals_and_help	سيول الاردن مادبا لا يارياض يا رياض لا هكذا كان ينهي جمهور المتفرجين الشرطي رياض المشاقبه من المغامره بالنزول لانقاذ طفله عالقه في سياره جرفتها السيول شهامتك هذه لن نقبل بغيرها لان كل الخسائر قابله للتعويض الا الشجاعه والمروءه نعم يا رياض فكل البلاد انت ولد العم سيول الاردن مادبا
opinions_and_criticism	سيول الاردن مادبا لا يارياض يا رياض لا هكذا كان ينهي جمهور المتفرجين الشرطي رياض المشاقبه من المغامره بالنزول لانقاذ طفله عالقه في سياره جرفتها السيول شهامتك هذه لن نقبل بغيرها لان كل الخسائر قابله للتعويض الا الشجاعه والمروءه نعم يا رياض فكل البلاد انت ولد العم سيول الاردن مادبا
opinions_and_criticism	سيول الاردن تزويد هؤلاء الرجال بمعدات خاصه كالحبال الطويله و معدات الخوص و ستر الهواء لطفو المصاب كما يمكن التواصل معهم باستخدام برنامج خاص او مجموعات تواصل خاصه في اوقات توقع الازمات لا اظن ان ذلك مكلف جدا علي حياه الارواح سيول الاردن
emotional_support_and_prayers	الاردن سيول الاردن اللهم استودعناك الاردن برها وبحرها وجوها اللهم عابر نافع بلا هدم ولا غرق اللهم احفظ الاردن سيول الاردن
emotional_support_and_prayers	سيول الاردن
emotional_support_and_prayers	سيول الاردن يا رب سترك ولطفك اللهم سلم سيول الاردن
emotional_support_and_prayers	امطار الكويت سيول الاردن امطار الكويت سيول الاردن اللهم لطفك وعونك لاهل الاردن والكويت اللهم اجعله خيرا علي البلاد والعباد
caution_advice_and_crisis_updates	سيول الاردن الجفر سيول الاردن صباح الخير الجفر
emotional_support_and_prayers	الاردن سيول الاردن اللهم احفظ الاردن واهلها و ملكها من كل سوء عزائي لاهالي الاردن اللهم ارحم من توفي في سيول الاردن و ان شاء الله من الشهداء
opinions_and_criticism	سيول الاردن عاجل مديره مدرسه فكتوريا المسؤله عن سيول ليله امس سيول الاردن يلا يا مسؤولين كارثه البحر الميت انحبست مربيه الاجيال مديره المدرسه الفاضله التي تستحق منا جمعيا وقفه احتجاج علي توقيفها والان من كبش الفداء الثاني اكيد انباطكو الاول رحمه الله عليك يا وطن
emotional_support_and_prayers	سيول الكويت سيول الاردن الله يحفظ الجميع من كل شر سيول الكويت سيول الاردن
opinions_and_criticism	سيول الاردن من المستحسن ان تخرس تخرس بشكل دائم وكلي قبل ان تبدا بتخفيف دمك وتنهف وقت الكوارث سيول الاردن
opinions_and_criticism	سيول الاردن الفساد لما سايق القلاب يرمي مخلفات البناء ب الاوديه القريبه مشان يوفر فرق المسافه لمكب المخلفات الفساد لما قرابتي يطم وادي ب ارضه مشان يبيعها بسعر احسن سيول الاردن
opinions_and_criticism	سيول الاردن دقائق معدوده كفيله بانقاذ حياه انسان او مجموعه و نعلم جميعنا عن امكانيه تاخر الدفاع المدني بسبب ربما البعد او اغلاق الطريق ما المانع من تدريب اشخاص في المناطق المنخفضه و القريبه من الاوديه علي التعامل مع تلك الظروف و بتدريب علمي صحيح و بخطوات سليمه بعيده عن الخطر سيول الاردن
emotional_support_and_prayers	سيول الاردن ربي يحفض الاردن وشعب الاردن من كل شر سيول الاردن
opinions_and_criticism	في الفيديو الي تحت الجماعه جايبين ولد من بيته و بركض علي منطقه السيل الثانيه ١٠ لابس بنطلون اصفر و بلوزه حمره و بعد ثواني قليله بقولك انه مطلعينو من الغرق الي اين وصل الانحلال عند بعض من الشعب الاردني و بعدين يجيك الثورجي الي لو انشق القمر ليلوم الحكومه الاردنيه سيول الاردن
opinions_and_criticism	سيول الاردن هم المسؤولين والشعب متعودون علي احترام القانون وتطبيق التعليمات وعدم الانجرار خلف فوضي الفزعات في التعامل مع الامور الخطيره سيول الاردن
emotional_support_and_prayers	سيول الاردن سيول الكويت اللهم لطفك ورحمتك وعونك لاهلنا في الكويت والاردن واحفظهم اللهم بحفظك واجعلها سقيا رحمه لا سقيا عذاب سيول الاردن سيول الكويت
caution_advice_and_crisis_updates	جو اخبار الاردن الاردن الاردن الاخباريه البترا معان سيول الاردن مراد يتراس لجنه الطواريء في وزاره العمل جو اخبار الاردن الاردن الاردن الاخباريه البترا معان سيول الاردن
affected_individuals_and_help	اعلنت الناطق الرسمي باسم الحكومه جمانه غنيمات ارتفاع عدد وفيات الحاله الجويه السائده الي وفيات حيث تم العثور علي جثه احد المفقودين في منطقه الواله واكدت غنيمات ان عمليات البحث عن باقي المفقودين قبل الاجهزه المعنيه لا تزال مستمره جو الاردن سيول الاردن عاجل
opinions_and_criticism	سيول الاردن ا فا سيول الاردن
irrelevant	سيول الاردن الاردن هي عمان والي يحكي غير هيك كذااب سيول الاردن
caution_advice_and_crisis_updates	جو اخبار الاردن الاردن الاردن الاخباريه البترا معان سيول الاردن بلديه معان لا خسائر بشريه وماديه نتيجه الامطار في المحافظه جو اخبار الاردن الاردن الاردن الاخباريه البترا معان سيول الاردن
affected_individuals_and_help	فيتو عاجل سيول الاردن فيتو عاجل ارتفاع ضحايا سيول الاردن لـ قتيلا فيديو وصور
affected_individuals_and_help	سيول الاردن الاردن حارث الجبور صورمتداوله شهيد الواجب الرقيب حارث الجبور الذي كان في اجازه واستدعي للقيام بواجبه في البحث عن المفقودين اولئك الابطال المجهولين سيول الاردن الاردن حارث الجبور
opinions_and_criticism	سيول الاردن الاردن لنزرعهم شهدائنا فــي رحــم هــذا التــراب المثخــن بالنــزيف فدائـمـا يوجــد فـي الارض متسعـا لشهيــد اخــر سيول الاردن الاردن
emotional_support_and_prayers	سيول الاردن سيول الاردن كان الله بعونكم
emotional_support_and_prayers	اللهم استودعناك الاردن والكويت برها وبحرها وجوها اللهم عابر نافع بلا هدم ولا غرق اللهم اجعلها سقيا رحمه لا سقيا عذاب سيول الكويت الكويت تغرق سيول الاردن
opinions_and_criticism	سيول الاردن سيول الاردن الي صاير بهل شهر هو فائض فساد مش فائض مياه وامطار
emotional_support_and_prayers	سيول الاردن اللهم احفظ اهلنا في الاردن بحفظك وانت خير الحافظين ؛ ربي اجل الامطار التي تنزل عليهم امطار خير ورحمه وبركه تحيي بها البلاد والعباد سيول الاردن
affected_individuals_and_help	سيول الاردن فزعه النشمي العامل الوافد مصري الجنسيه امس وقت تدفق السيول في وادي موسي سيول الاردن
opinions_and_criticism	سيول الاردن نشر صور الشهداء والضحايا والمتضررين واصحاب المصائب لا يعتبرعملا بطوليا ولا سبقا صحفيا ليكن لدي قلوبنا مشاعر الرحمه لاسر الشهداء ولتعمل الصحافه بمهنيه ولنحترم خصوصيه الاخرين سيول الاردن
emotional_support_and_prayers	سيول الاردن قلبي وجعني من هالاخبار الناس يلي استشهدت والناس يلي خسرت اموال طائله ما الها الا ربنا للاسف ماحدا رح يعملههم شي يا رب ارمي علي قلوبهم الصبر والرضي سيول الاردن
opinions_and_criticism	الاردن مادبا سيول الاردن يا جماعه حدا يطمنا الرزاز شكل لجنه تحقيق لسيول مادبا ويلا بعدو الاردن مادبا سيول الاردن
caution_advice_and_crisis_updates	مباشر المملكه اخبار المملكه سيول الاردن هنا المملكه مباشر المملكه اخر تطورات الحاله الجويه وعمليات البحث عن المفقودين اخبار المملكه سيول الاردن هنا المملكه
affected_individuals_and_help	سيول الاردن الاسبوع الماضي حاله وفاه الاسبوع هذا حالات وفاه سيول الاردن
affected_individuals_and_help	سيول الاردن فقدان سياح اسرائيليين في سيول الاردن
irrelevant	سيول الاردن الفتيك الملطخ بالدم والطين يزرع قي قلوبنا حبكم بدل المره الف برعايه الله وحفظه سيول الاردن
emotional_support_and_prayers	سيول الاردن ياا رب ارحمنا ياا رب لا تسلط علينا غضبك ياا رب سيول الاردن
emotional_support_and_prayers	سيول الاردن اللهم استودعناك الاردن واهلها فاجعه البحر الميت وهسا فاجعه مادبا اللهم الرحمه لشهدائنا الله يجبر ع الاهالي انصعقت انا اليوم سيول الاردن
affected_individuals_and_help	اسرائيليين سيول الاردن فقدان اسرائيليين فقدان اسرائيليين في سيول الاردن اسرائيليين سيول الاردن فقدان اسرائيليين
affected_individuals_and_help	الاردن سيول الاردن الاردن ارتفاع عدد وفيات الحاله الجويه الي سيول الاردن
affected_individuals_and_help	شهيد الواجب سيول الاردن صور قبل دقائق من وفاه شهيد الواجب الرقيب حارث الجبور الذي كان في اجازه واستدعي للقيام بواجبه في البحث عن المفقودين ربي يتقبله شهيد امين سيول الاردن
affected_individuals_and_help	لا حول ولا قوه الا بالله وفاه الطفله جوري شادي النعيمات بعد تعرضها للغرق بسبب السيول التي داهمت منزلهم يوم امس ان لله وان اليه راجعون سيول الاردن سيول البتراء ومعان
emotional_support_and_prayers	سيول الاردن سيول الاردن رحم الله الشهداء وندعو بالشفاء للمصابين والمفقودين ان يلتم شملهم مع اهاليهم وان يحفظ الله الاردن الغالي
opinions_and_criticism	سيول الاردن الدفاع المدني يعني كانه رايحين ومش عارفين ليش تحركت كوادر الدفاع المدني الي مواقع الحوادث المختلفه وتبين انه نتيجه غزاره الامطار وارتفاع منسوب المياه تشكلت السيول التي داهمت مجموعه من المواطنين سيول الاردن الدفاع المدني
opinions_and_criticism	سيول الاردن حزين علي شهداء السيول في الاردن لم نسمع بمثل هذه الاعداد علي الجانب الفلسطيني المحتل من غور الاردن والوفيات الاسرائيليه التي حدثت كانت في سياحه في البتراء سيول الاردن
affected_individuals_and_help	صندوق الزكاه المتضررين من السيول سيول الاردن فرق صندوق الزكاه تقدم مساعدات للمتضررين من السيول صندوق الزكاه المتضررين من السيول سيول الاردن
emotional_support_and_prayers	سيول الاردن سيول الاردن حفظ الله اهلنا واحبابنا في المملكه الاردنيه الهاشميه الشقيقه
emotional_support_and_prayers	سيول الاردن تعازينا الحاره لاسر شهداء سيول الاردن اللهم ارحمهم واسكنهم فسيح جناتك والهم اهلهم الصبر والسلوان
caution_advice_and_crisis_updates	الكرك غرف العمليات سيول الاردن محافظ الكرك يتفقد غرف العمليات في المحافظه الكرك غرف العمليات سيول الاردن
affected_individuals_and_help	صور القوات المسلحه الاردنيه مادبا البترا سيول الاردن صور من مشاركه القوات المسلحه الاردنيه في عمليات البحث والانقاذ عن ضحايا السيول مادبا و البترا سيول الاردن
affected_individuals_and_help	عاجل الغد الاردن عمان سيول الاردن عاجل الدفاع المدني العثور علي جثه فتاه وجاري البحث عن طفله مفقوده الغد الاردن عمان سيول الاردن
emotional_support_and_prayers	سيول الاردن حمي الله اهلنا بالاردن ورحم موتاهم سيول الاردن
caution_advice_and_crisis_updates	الاردن سيول الاردن البحر الميت يشهد الاردن حاله من الاضطراب الجوي مصحوبه بامطار غزيره ادت الي تشكل سيول الاردن الجارفه مع توقعات باشتداد تساقط الامطار في وقت لاحق سيول مماثله ضربت البحر الميت منذ ايام قليله ادت لمصرع قتيلا واصابه غالبيتهم طلاب كانوا برحله مدرسيه
emotional_support_and_prayers	سيول الاردن سيول الاردن اللهم سلم اهلنا في الاردن والمويت من اثار السيول الجارفه اللهم اجعلها سقيا رحمه لاسقيا عذاب
affected_individuals_and_help	الغد الاردن سيول الاردن تشييع جثمان الشهيد الجبور في سحاب صور الغد الاردن سيول الاردن
emotional_support_and_prayers	سيول الاردن سيول الاردن اللهم نسالك الطف
opinions_and_criticism	سيول الاردن وعد بني مصطفي يتيمه الاب ومعيله الاسره تعمل بالمياومه كمساعده في الشركه السياحيه اعتقلت علي خلفيه حادثه البحر الميت هل تسجنون من لا سند لهم وتتركون الفاسدين دون حساب اطلقوا سراح النساء يا حكومه الاعتقالات سيول الاردن
caution_advice_and_crisis_updates	سيول الاردن مجلس اداره الوطني للامن والازمات في حاله انعقاد دائم سيول الاردن
emotional_support_and_prayers	سيول الاردن سيول الاردن اللهم احفظ اهلناواخوتنا في الاردن بحفظك وانت خير الحافظين ؛ ربي اجل الامطار التي تنزل عليهم وعلينا امطار خير ورحمه وبركه تحيي بها البلاد والعباد
caution_advice_and_crisis_updates	جو اخبار الاردن الاردن الاردن الاخباريه البترا معان سيول الاردن الديوان الملكي يعلن عن تنكيس علم الساريه لثلاثه ايام جو اخبار الاردن الاردن الاردن الاخباريه البترا معان سيول الاردن
affected_individuals_and_help	سيول الاردن شقيق احد ضحايا السيول يروي تفاصيل الحادثه سيول الاردن
caution_advice_and_crisis_updates	سيول الاردن الاردن اردننا الديوان الملكي يعلن تنكيس علم الساريه لمده ثلاثه ايام حدادا علي ارواح الضحايا من ابناء وبنات الوطن الذين داهمتهم السيول في عدد من مناطق المملكه سيول الاردن الاردن اردننا
emotional_support_and_prayers	سيول الاردن سيول الاردن اللهم احمي معان واهلها واحمي البلد يارب
infrastructure_and_utilities_damage	سيول الاردن الاردن بعض الطرق مغلقه بسبب ارتفاع منسوب المياه سيول الاردن الاردن
affected_individuals_and_help	الجفر الغد الاردن سيول الاردن انقاذ شخصا حاصرتهم السيول في الجفر الغد الاردن سيول الاردن
infrastructure_and_utilities_damage	الغد الاردن سيول الاردن تحديث الامن العام هذه الطرق غير سالكه الغد الاردن سيول الاردن
emotional_support_and_prayers	سيول الاردن اللهم احفظ الاردن واهلها اللهم اجعلها سقيا رحمه لاهدم ولا غرق اللهم حواليهم ولاعليهم اللهم علي الاكام والضراب ومنابت الشجر سيول الاردن
emotional_support_and_prayers	سيول الاردن سيول الاردن يارب لطفك ورحمتك وعفوك
emotional_support_and_prayers	سيول الاردن نعزي اسرتنا الاردنيه بجميع من قضوا جراء الاحوال الجويه السائده رحمهم الله ونتمني الشفاء العاجل للمصابين والسلامه للجميع سيول الاردن
emotional_support_and_prayers	سيول الاردن اللهم احفظ اهلنا في الاردن سيول الاردن
caution_advice_and_crisis_updates	الاردن سيول الاردن الديوان الملكي الهاشمي يعلن تنكيس علم الساريه علي المدخل الرئيسي للديوان الملكي لمده ثلاثه ايام حدادا علي ارواح الضحايا من ابناء وبنات الوطن الذين داهمتهم السيول في عدد من مناطق المملكه الاردن سيول الاردن
affected_individuals_and_help	عاجل الغد الاردن عمان سيول الاردن عاجل العثور علي اسرائيليين فقدوا جنوب الاردن الغد الاردن عمان سيول الاردن
affected_individuals_and_help	بترا الهيدان مادبا سيول الاردن عاجل غنيمات استمرار البحث عن اخر طفله مفقوده بالهيدان بترا الهيدان مادبا سيول الاردن عاجل
emotional_support_and_prayers	سيول الاردن سيول الاردن اللهم احفظ اخواننا في الاردن
opinions_and_criticism	سيول الاردن
emotional_support_and_prayers	سيول الاردن اللهم احفظ الاردن واهلها اللهم اجعلها سقيا رحمه لا هدم ولا غرق اللهم حواليهم ولاعليهم اللهم اجعلها علي الاكام والضراب ومنابت الشجر سيول الاردن
affected_individuals_and_help	الاردن عمان سيول الاردن عدد ضحايا السيول في الاردن يرتفع الي حاله وفاه وذلك بعد انتشال جثه طفله في وادي الهيدان بمحافظه مادبا جنوبي العاصمه عمان سيول الاردن
caution_advice_and_crisis_updates	سد الواله سيول الاردن مادبا مدير السدود سد الواله مستقر وثابت سد الواله سيول الاردن مادبا
opinions_and_criticism	سيول الاردن بلد النصف مليون مهندس تسقط هندسيا سيول الاردن
caution_advice_and_crisis_updates	الغد الاردن سيول الاردن الديوان الملكي ينكس علم الساريه حدادا علي ضحايا السيول الغد الاردن سيول الاردن
emotional_support_and_prayers	الاردن سيول الاردن اللهم استودعناك الاردن برها وبحرها وجوها اللهم عابر نافع بلا هدم ولا غرق اللهم اجعلها سقيا رحمه لا سقيا عذاب الاردن سيول الاردن
caution_advice_and_crisis_updates	سيول الاردن الاردن الوزاره تواصلت مع كافه المؤسسات والمراكز الايوائيه التابعه لها للتاكيد علي استمراريه عملها وتقديم الخدمات سيول الاردن الاردن
opinions_and_criticism	الاردن سيول الاردن دائما ندعو الله العلي القدير ان تكون الامطار رحمه وغيث علي العباد رحم الله من فقدناهم في الساعات الاخيره من مدنيين ومن الدفاع المدني واعان ذويهم وصبرهم ووفق فرق الانقاذ من الاجهزه المعنيه وحمي سبحانه وتعالي الاردن والاردنيين وجنبهم كل مكروه سيول الاردن
irrelevant	سيول الاردن اسكن في اجمل مواقع التجمع الخامس بكمبوند المستثمرين الشماليه متاح شقه م ريسبشن كبير قطع علي شارع رئيسي غرف نوم حمام مطبخ كبير سيول الاردن
affected_individuals_and_help	عاجل الراي الراي الاردن مفقودين سيول الاردن عاجل العثور علي اسرائيلين مفقودين بالجنوب الراي الراي الاردن مفقودين سيول الاردن
irrelevant	سيول الاردن من يتحدث عن رومانسيه المطر بعد اليوم كاذب كاذب هو نشيج مزاريب السياب ووحيده الضائع لا غير سيول الاردن
emotional_support_and_prayers	سيول الاردن
affected_individuals_and_help	هلا اخبار الاردن سيول الاردن شقيق احد ضحايا السيول يروي تفاصيل الحادثه هلا اخبار الاردن سيول الاردن
opinions_and_criticism	سيول الاردن وفي الحلقه الاخيره بقول لك بالصيف ما في مياه وازمه توزيع والمطلوب منك انك تصبر سيول الاردن
opinions_and_criticism	سيول الاردن سيول الاردن الله يشفيه انا الاحظ انه لا يوجد تنسيق في عمليه الانقاذ من خطر السيول مفروض مزودين بحبال ووسائل سلامه واستشهد منهم اكثر من واحد في الفيضانات الاخيره مسؤليه من خلي المواطن علي جنب
emotional_support_and_prayers	اردننا سيول الاردن رحم الله تعالي الضحايا والهم ذويهم الصبر والسلوان وحمي الله اردننا وطنا وشعبا ومليكا سيول الاردن
affected_individuals_and_help	سيول الاردن امطار الاردن فاجعه جديده السيول تبتلع ابناء لاسره اردنيه سيول الاردن امطار الاردن
opinions_and_criticism	الكويت تغرق سيول السعوديه سيول الاردن و الله شيء محزن لما نراه من اموال مهدره من حكوماتنا العربيه كان اولي ان تصرف علي البنيات التحتيه المتهالكه تجعل الناس تتشوق لموسم الامطار بدل وضع ايديهم علي قلوبهم مع اول قطره ماء تنزل من السماء الكويت تغرق سيول السعوديه سيول الاردن
caution_advice_and_crisis_updates	البتراء ارم نيوز الاردن سيول الاردن مشاهد من مدينه البتراء الاردنيه التاريخيه بعد ان اجتاحتها السيول واجلاء مئات السياح عنها ارم نيوز الاردن سيول الاردن
affected_individuals_and_help	سيول الاردن البترا اجلاء سياح البترا بعيدا عن خطر السيول سيول الاردن البترا اصحي واحد يقول مروحين من قطف الزيتون تري القعده وري ملوكيه والهوي يهف فيهم هف الحمد لله جاهزيه عاليه و استعداد كامل لاداره الازمات ما بدها كلام وللحديث بقيه
opinions_and_criticism	سيول الاردن البترا اجلاء سياح البترا بعيدا عن خطر السيول سيول الاردن البترا اصحي واحد يقول مروحين من قطف الزيتون تري القعده وري ملوكيه والهوي يهف فيهم هف الحمد لله جاهزيه عاليه و استعداد كامل لاداره الازمات ما بدها كلام وللحديث بقيه
irrelevant	جو اخبار الاردن الاردن الاردن الاخباريه البترا معان سيول الاردن حارس برشلونه يخالف المالوف ويظهر في اغرب مكان جو اخبار الاردن الاردن الاردن الاخباريه البترا معان سيول الاردن
opinions_and_criticism	سيول الاردن علموا ابناءكم سيول الاردن ما تقولوا الاستعدادات والجاهزيه عاليه من اليوم وطالع نزلوا ماده السباحه متطلب اجباري للنجاح في المدارس علموا ابناءكم
caution_advice_and_crisis_updates	سيول الاردن عاجل الملك يتابع في اتصال هاتفي مع ولي العهد اجراءات التعامل مع تداعيات الحاله الجويه سيول الاردن
opinions_and_criticism	سيول الاردن معقول هالمره برضه يطلع الحق علي مديره المدرسه سيول الاردن
emotional_support_and_prayers	سيول الاردن الكويت هؤلاء هم كبار البلد مواطنين وكوادر دفاع المدني والاجهزه الامنيه الاخري النشامي رحم الله شهداء سيول الاردن ونسال الله ان يخفف عن الاردن هذه المعاناه والفاجعه ويصبر ذوي الشهداء اللهم اللطف بالاردن و الكويت وجميع البلاد العربيه من هذه العاصفه الجويه
opinions_and_criticism	سيول الاردن نكشه مخ يا تري هل سيتم محاسبه وزير السياحه كما تم محاسبه وزير التربيه والتعليم سيول الاردن نكشه مخ
affected_individuals_and_help	معان سيول الاردن الاردن هلا اخبار اخلاء عائلات داهمتهم السيول في منشيه معان معان سيول الاردن الاردن هلا اخبار
emotional_support_and_prayers	سيول الاردن سيول الاردن انا لله وانا اليه راجعون اللهم اجرنا في مصيبتنا واخلف لنا خيرا منها رحم الله الموتي وعجل بشفاء المصابين
infrastructure_and_utilities_damage	سيول الاردن سيول الاردن احدي العبارات الصغيره والمغلقه حيث يتم الان ازالتها وتجهيزها من جديد ولكن السبب الرئيسي للفيضان هو انفجار احد السدود الترابيه ضمن مزرعه قريبه من المنطقه
caution_advice_and_crisis_updates	حمامات ماعين سيول الاردن فندق منتجع حمامات ماعين معرض للانهيار اذا دهمته سيول الاردن الرابط المختصر
affected_individuals_and_help	سيول الاردن محافظ معان يعلن عن ٩ مفقودين الان في منطقه الجفر جراء السيول وارسال طائره للبحث عنهم سيول الاردن
emotional_support_and_prayers	سيول الاردن خوف ثم انتظار ثم بيوت عزاء جديده لقلبك الصبر ولروحك السلام يا اردن سيول الاردن
affected_individuals_and_help	عاجل الاردن سيول الاردن هلا اخبار عاجل الدفاع المدني اناره برجيه في منطقه جسر الراشديه واعمال بحث وتفتيش لازاله الطمي علي مسافه مترين للبحث عن الطفله المفقوده الناطق الاعلامي باسم المديريه الرائد اياد العمرو للتلفزيون الاردني الاردن سيول الاردن هلا اخبار
caution_advice_and_crisis_updates	الاردن سيول الاردن شهدت مناطق قضاء اذرح وراس النقب قبل قليل تساقطا للامطار اذ تشكلت السيول في منطقه المنشيه بقضاء اذرح الاردن سيول الاردن
affected_individuals_and_help	سيول الاردن ما زالت عمليات البحث مستمره اللهم كن بعونهم الله يعطيهم العافيه رجال الدفاع المدني سيول الاردن
emotional_support_and_prayers	رسالتك للرزاز سيول الاردن الله احمي الاردن وشعبه من كل مكروه وربنا يلطف فينا اللهم سقيا رحمه لا سقيا عذاب ولا هدم ولا غرق اللهم اجعله صبيا نافعا رسالتك للرزاز سيول الاردن
emotional_support_and_prayers	سيول الاردن رسالتك للرزاز لا حول ولا قوه الا بالله رحم الله الشهدء الذين غرقوا في سيول الاردن الله يرحمهم ويصبر اهلهم ويجعل مثواهم الجنه ان شاء الله البقاء لله وانا لله وانا اليه راجعون رسالتك للرزاز
opinions_and_criticism	الحق في الحياه سيول الاردن يونس قنديل ببانوراما سريعه لفاجعه البحر الميت وفاجعه يوم امس ومصيبه يونس قنديل ندرك ان ٢٠١٨ كشفت عن ان مطالبنا بعداله اجتماعيه وحريات وقانون انتخاب عصري وغيرها من الحقوق بات من الواجب ان يسبقها مطلب الحق في الحياه حياتنا جميعا في خطر هذا ليس كلاشيه هذه حقيقه سيول الاردن يونس قنديل
caution_advice_and_crisis_updates	الاردن الدفاع المدني سيول الاردن سيول عاجل الاردن الامن العام الاردني الدفاع المدني باسناد من القوات المسلحه يواصل جهوده للتعامل مع الظروف المناخيه السائده في الباديه ووسط وجنوب البلاد سيول الاردن سيول
opinions_and_criticism	سيول الاردن حسبني الله ونعم الوكيل بكل شخص لديه اهتزاز بالضمير سيول الاردن
opinions_and_criticism	الكويت تغرق سيول الاردن امطار الرياض الوطن العربي يغرق في السيول وما زالوا يعتبرون تغير المناخ اكذوبه الكويت تغرق سيول الاردن امطار الرياض
opinions_and_criticism	سيول الاردن سيول الاردن لازم يركبو شادر عالاردن للتخفيف من السيول
opinions_and_criticism	سيول الاردن بدنا حق ساره والاطفال نطالب بمحاكمه المقصرين لولا انحنائنا لما استطاعوا الركوب ولولا صمتنا لما علا صوتهم ولولا جبننا وخوفنا ما زاد فسادهم سيول الاردن بدنا حق ساره والاطفال نطالب بمحاكمه المقصرين
opinions_and_criticism	سيول الاردن فعلا من الاعجاز ان يموت الناس من السيول في افقر البلاد مائيا سيول الاردن
caution_advice_and_crisis_updates	مباشر المملكه سيول الاردن اخبار المملكه هنا المملكه مباشر المملكه متابعه مستمره لتداعيات الحاله الجويه والسيول في الاردن سيول الاردن اخبار المملكه هنا المملكه
opinions_and_criticism	الجفر الاردن سيول الاردن الكل مركز علي مادبا وعمان والكرك والطفيله واربد عندي سؤال متي اخر مره مسؤول من اي مستوي زار الجفر والشعب الطيب هناك الذي لا يملك لا تويتر ولا بعرف شو معني هاشتاغ لكنه عظيم لانه بعرف انه اردني ويعشق الاردن اكثر منا جميعا سيول الاردن
irrelevant	جو اخبار الاردن الاردن الاردن الاخباريه البترا معان سيول الاردن الحكومه توضح اسباب تاخر العفو العام جو اخبار الاردن الاردن الاردن الاخباريه البترا معان سيول الاردن عاجل
affected_individuals_and_help	سيول الاردن علي المملكه الان لقاء مهم مع عضو مجلس محافظه مادبا الدفاع المدني تاخر عده ساعات والكهرباء انقطعت اثناء عمليات الانقاذ مده ٣ ساعات سيول الاردن
affected_individuals_and_help	سيول الاردن الاردن السعوديه صحيفه المدينه ارتفاع عدد الوفيات نتيجه سيول الاردن الي وفاه سيول الاردن الاردن السعوديه صحيفه المدينه
emotional_support_and_prayers	الوحدات سيول الاردن رحم الله شهداء الوطن والهم اهلهم الصبر والسلوان الوحدات سيول الاردن
affected_individuals_and_help	سيول الاردن هنا المملكه عمليات بحث عن المفقوده الاخيره في محافظه مادبا سيول الاردن هنا المملكه
emotional_support_and_prayers	سيول الاردن عندما يكبر الالم ويكثر الموت تصبح قدرتنا علي ترجمه مشاعرنا صعبه بل تصبح غصه لا تزول لا نقول الا ما يرضي ربنا انا لله وانا اليه راجعون رحمكم الله وعند الله تجتمع الخصوم سيول الاردن
caution_advice_and_crisis_updates	عاجل الكويت الاردن سيول الاردن سيول الكويت البترا عاجل سفاره الكويت في الاردن تناشد رعاياها بعد السيول الاخيره سيول الاردن سيول الكويت البترا
opinions_and_criticism	سيول الاردن سيول الاردن ثاني افقر دوله في العالم مائيا يموت مواطنيها غرقا الحمدلله ما عنا بترول كان ولعوا فينا
caution_advice_and_crisis_updates	بترا الاردن سيول الاردن تجهيز فرق طوارئ للحاله الجويه في الاغوار الشماليه بترا الاردن سيول الاردن
caution_advice_and_crisis_updates	سيول الاردن الكويت الارض تبتلع مياه السيول في الاردن سيول الاردن الكويت
affected_individuals_and_help	محمد بن راشد الاردن سيول الاردن علوم الدار محمد بن راشد يامر بتوفير مساعدات عاجله لاغاثه المتضررين من الفيضانات في الاردن سيول الاردن علوم الدار
irrelevant	سيول الاردن ارتقوا فالقاع رح يغرق الشتوه هاي سيول الاردن
affected_individuals_and_help	السوسنه الاردن سيول الاردن الامارات شحنه ثالثه من المساعدات الاماراتيه العاجله للاردن السوسنه الاردن سيول الاردن الامارات
caution_advice_and_crisis_updates	سيول الاردن الحكومه توعز للمواطنين بضروره اقتناء بدله السباحه تحسبا للمنخفض الجوي سيول الاردن
affected_individuals_and_help	سيول الاردن
caution_advice_and_crisis_updates	الاردن سيول الاردن انصفوا الاردن سيول الاردن شكلت بحيره بحجم بحيره طبريا هناك تغييرات مناخيه جذريه الكوارث الطبيعيه تحصل والدوله لم تقصر وسيرت كل امكانياتها من طائرات ومدرعات مجنزره وزوارق وغطاسين في نفس الوقت امريكا الدوله الاكثر تقدما مات فيها كذا شخص بسبب حرائق
caution_advice_and_crisis_updates	فاجعه البحر الميت الاردن تمديد توقيف متهمي فاجعه البحر الميت فاجعه البحر الميت الاردن
affected_individuals_and_help	سيول الاردن هنا المملكه عمليات البحث والانقاذ الليله الماضيه باسناد من القوات المسلحه وقوات الدرك والامن العام سيول الاردن هنا المملكه
caution_advice_and_crisis_updates	نجوي كرم السوسنه الاردن اخبار سيول الاردن نجوي كرم تؤجل حفلها بالاردن تضامنا مع ضحايا السيول فيديو السوسنه الاردن اخبار سيول الاردن
emotional_support_and_prayers	سيول الاردن شكرا لهذا المجهود الكبير في كتابه تقرير مفصل و دقيق غني بالمعلومات و الخرائط تنبع منه مشاعر الصدمه و الفقدان كل الرحمه للضحايا سيول الاردن
opinions_and_criticism	سيول الاردن
opinions_and_criticism	القطرانه العقل زينه سيول الاردن يوم امس في احد الفيديوهات في القطرانه شخصين بركضوا مع السيل وبصوروا وشخص ثالث جالس بوسط السيل علي صخره وكانه يتحدي السيل ويريد ان يثبت رجولته ولو صار فيهم اشي كان هلا اهلهم بلوموا المسؤولين علي عدم ارسال طائرات للبحث عنهم العقل زينه سيول الاردن
emotional_support_and_prayers	سيول الاردن اللهم اني اسالك خيرها وخير ما فيها وخير ما ارسلت به واعوذ بك من شرها وشر ما فيها وشر ما ارسلت به اللهم لا تقتلنا بغضبك ولا تهلكنا بعذابك وعافنا انك انت العفو الرحيم سيول الاردن
emotional_support_and_prayers	فاجعه البحر الميت سيول البحر الميت فاجعه البحر الميت ابطال مجهولين عائلات منكوبه ايتام فقدت والدها اب وام يبكون اولادهم والسبب انهم نشامي ضحوا بحياتهم من اجل انقاذ ارواح اطفال جرفتهم سيول البحر الميت الا يستحقون ان نقف معهم كشعب ولا اقول حكومه
irrelevant	سيول الاردن سيول الاردن لقينا المصرف
caution_advice_and_crisis_updates	السوسنه الاردن الطقس سيول الاردن اداره الازمات هذه المناطق ستتشكل بها السيول اسماء السوسنه الاردن الطقس سيول الاردن
caution_advice_and_crisis_updates	الامن العام سيول الاردن جهود مديريه الامن العام خلال فتره سيول الاردن
emotional_support_and_prayers	اذا اشتد المطر وخاف الناس ضرره فمن السنه ان يدعو المسلم فيقول اللهم سقْيا رحمه ولا سقْيا عذاب ولا بلاء ولا هدم ولا غرق اللهم علي الظراب ومنابت الشجر اللهم حواليْنا ولا علينا سيول الاردن سيول الاردن
affected_individuals_and_help	قوات الدرك سيول الاردن توقف عمليات التفتيش في محافظه مادبا بعد العثور علي جثه الطفله المفقوده تغمدها الله بواسع رحمته رغم الالم سنعمل ورغم التحديات سنمضي لننقش علي جدران الحزن الوان العلم ويبقي الاردن اقوي وترابه الاغلي
emotional_support_and_prayers	قوات الدرك سيول الاردن توقف عمليات التفتيش في محافظه مادبا بعد العثور علي جثه الطفله المفقوده تغمدها الله بواسع رحمته رغم الالم سنعمل ورغم التحديات سنمضي لننقش علي جدران الحزن الوان العلم ويبقي الاردن اقوي وترابه الاغلي
opinions_and_criticism	كاريكاتير عمادـحجاج سيول الاردن اشياء راحت مع السيل كاريكاتير عمادـحجاج سيول الاردن
affected_individuals_and_help	فاجعه البحر الميت هنا المملكه مسؤول حكومي وفيات سيول البحر الميت ترتفع الي فاجعه البحر الميت هنا المملكه
