# Supplementary material for: Enhanced Arabic disaster data classification using domain adaptation
Source: PLoS One. 2024 Apr 4;19(4):e0301255. doi: 10.1371/journal.pone.0301255 (PMC10994337; doi:10.1371/journal.pone.0301255)
Supplement: S2 File — (ZIP) [file pone.0301255.s002.zip › Data/Jordan_train.csv]

category	text
emotional_support_and_prayers	سيول الاردن البحر الميت تويت فلسطيني اللهم انس خوف المفقودين وردهم الي اهلهم سالمين و ارحم الاموات منهم وانثر علي قلوب اهلهم بردا وصبرا وسلاما رحمتك و لطفك يا كريم يا رب سيول الاردن البحر الميت تويت فلسطيني
emotional_support_and_prayers	سيول الاردن الاردن انا لله وانا اليه راجعون الله يصبر اهالي المفقودين ويشفي المصابين لا حول ولا قوه الا بالله سيول الاردن الاردن
caution_advice_and_crisis_updates	سيول الاردن سيول الاردن اللهم الطف بهم واجعلها امطار خير وبركه شاهد نزول البرد باحجام كبيره
emotional_support_and_prayers	سيول الاردن سيول الاردن اللهم الطف بهم واجعلها امطار خير وبركه شاهد نزول البرد باحجام كبيره
emotional_support_and_prayers	وادي موسي البتراء سيول الاردن يا رب سقيا رحمه لا سقيا عذاب اللهم احمي سكان وادي موسي واحمي ضيوف البتراء اللهم امين سيول الاردن
opinions_and_criticism	دبي سيول الاردن كنت اعتقد ان اغلاق المدارس الذي تعلنه حكومه دبي حيث اسكن عندما تمطر بغزاره او يتواجد ضباب غير ضروري طبعا لان امطار هذه المنطقه غير كثيفه كبلاد الشام مثلا اما اليوم افهم و احترم و اقدر هذا الحرص الكبير علي سلامه الطلاب و اتخاذ كافه الاجراءات القصوي لاخف الاسباب سيول الاردن
emotional_support_and_prayers	سيول الاردن يا لطيف الطف باهل الاردن سيول الاردن
emotional_support_and_prayers	سيول الاردن اللهم الطف بحال اهلنا بالاردن اللهم ارحم ميتهم واجبر كسر اهالي المفقودين اللهم لا ترينا مكروه او سوء سيول الاردن
opinions_and_criticism	الرزاز سيول الاردن رفقا بنا يا غيث رفقا بنا فنحن لا نملك من المسرات عدد كثير ليغنينا احدها عن الاخر رائعه الكاتبه اسراء حتامله الرزاز سيول الاردن
irrelevant	حاله انسانيه عاجله الامارات الهلال الاتحاد سيول الاردن استغفروا ربكم مسابقات صالح سناب لاتفوتكم الاهلي الفتح اللهم احفظ اهلنا في الاردن حاله انسانيه عاجله مواطن من الامارات يناشد شيوخ الامارات يتكفل بعلاج الطفله ويقول تكفون لا تخلوني الامارات الهلال الاتحاد سيول الاردن استغفروا ربكم مسابقات صالح سناب لاتفوتكم الاهلي الفتح اللهم احفظ اهلنا في الاردن
emotional_support_and_prayers	الاردن الاردن الان سيول الاردن خالص تعازينا لاهلنا في الاردن لضحايا السيول والامطار رحمهم الله وعظم الله اجركم واحسن الله عزاءكم الاردن الان سيول الاردن
affected_individuals_and_help	البحر الميت سيول الاردن
emotional_support_and_prayers	سيول الاردن اللهم انس خوف المفقودين وردهم الي اهلهم سالمين و ارحم الاموات منهم وانثر علي قلوب اهلهم بردا وصبرا وسلاما رحمتك و لطفك يا كريم يا رب سيول الاردن
emotional_support_and_prayers	البحر الميت سيول الاردن سيول كسيوفْ تقتل اطفالا حلوا كضيوفْ اتصبر اما ثكلي جمل وابا مفجوعا بعض حروفْ قلبي مع الاردن الشقيق في مصابه في البحر الميت سيول الاردن
emotional_support_and_prayers	البحر الميت سيول الاردن وما كانت دموع السماء فرحا انما كانت نعيا لاطفال ودعوا امهاتهم صبحا الله يرحمهم البحر الميت سيول الاردن
emotional_support_and_prayers	شكرا لبنان البحر الميت سيول الاردن خبرني لاعبو وجماهير نادي الانصار اللبناني يتضامنون مع الاردنيين بمصابهم الاليم شكرا لبنان البحر الميت سيول الاردن خبرني
affected_individuals_and_help	معان سيول الاردن الاردن ساعه من الامظار اغرقت معان ووادي موسي والبترا غرق عائله ووضع طفله ذات السنه سيء جدا بعد مداهمه السيول لمنزلهم كيف ستلاقون وجه ربكم ما هذه البنيه التحتيه التي لم تستوعب ساعه امطار معان سيول الاردن الاردن
emotional_support_and_prayers	الاردن سيول الاردن اللهم احفظ الاردن من كل مكروه احسن الله عزاء الاردن ملكا وحكومه وشعبا وجبر مصابهم وانا لله وانا اليه راجعون سيول الاردن
emotional_support_and_prayers	سيول الاردن عظم الله اجرك يا وطن سيول الاردن اللهم احفظ الاردن واهلها من كل سوء واجعلها امنه مطمئنه ياا رب عظم الله اجرك يا وطن وارحم من مات منهم واحسن عزا اهاليهم
irrelevant	اليوم العالمي للاعترافات بلا تطبيع يوم الجمعه صوت المطر سيول الاردن انشروها في جميع التواصل الاجتماعي جزاكم الله خيرا يحتاج فزعه وعلاج ومساعده لحادث تعرض له اليوم العالمي للاعترافات بلا تطبيع يوم الجمعه صوت المطر سيول الاردن
emotional_support_and_prayers	البحر الميت الاردن سيول الاردن نسال الله العلي القدير ان يرحم وفيات السيول في منطقه البحر الميت وان يلطف بالمفقودين في حادثه حزينه شهدها الاردن الشقيق سيول الاردن
caution_advice_and_crisis_updates	سيول الاردن سيول الاردن اتقوا الله في البهائم فلا تسحنوها في مجاري السيول
emotional_support_and_prayers	بس بقول سيول الاردن الله يصبرك والله يرحم فلذه كبدك لا اعرف من كتبها قتلني كل حرف بس بقول سيول الاردن
emotional_support_and_prayers	سيول الاردن تعزيه و مواساه عظم الله اجركم واحسن الله عزاكم الله يرحمهم ويغفر لهم ويصبر قلوب اهاليهم سيول الاردن
irrelevant	سيول الاردن
emotional_support_and_prayers	الاردن سيول الاردن جبر الله مصابكم يا اهل الاردن وحفظكم ورحم موتاكم واحسن عزاكم سيول الاردن
affected_individuals_and_help	عاجل سيول الاردن عاجل وفاه طفله جرفت السيول مركبه والددها بمنطقه مليح في مادبا وانباء عن مفقودين سيول الاردن
emotional_support_and_prayers	سيول الاردن سيول الاردن شف الحرمه الله لطف و مسكوها الله يعينكم ويجبر مصابكم ي اهل الاردن
irrelevant	كاريكاتير اسامه حجاج مسؤول البحر الميت سيول الاردن حلقه من المسؤول كاريكاتير اسامه حجاج مسؤول البحر الميت سيول الاردن
emotional_support_and_prayers	سيول الاردن انـا لله وانـا اليه راجعون تعازينا ومواساتنا لاخواننا في الاردن نسال الله تعالي ان يغفر لامواتهم ويرحمهم ونساله جل جلاله ان يشفي المصابين حفظ الله الاردن وشعبها من كل مكروه سيول الاردن
emotional_support_and_prayers	البتراء سيول الاردن اللهم سقْيا رحْمه لا سقْيا عذاب ولا بلاء ولا هدْم ولا غرق البتراء سيول الاردن
opinions_and_criticism	سيول الاردن عندمانطالب باستقاله وزير تتحمل اداره وزارته بعضا من المسؤوليه عن اي حادثه عامه فليس معني ذلك ان الوزير اخطا بفعل مادي شخصي مباشر بل هو تثبيت لقاعده مهمه تلازم السلطه والمسؤوليه وسابقه ستجعل اللاحق اكثر حرصا وعملا المسؤوليه السياسيه والاخلاقيه لا تحتاج لجان سيول الاردن
affected_individuals_and_help	سيول الاردن رساله مؤلمه من ام الي طفلها الراحل والذي كان احد ضحايا سيول الاردن
emotional_support_and_prayers	الاردن سيول الاردن حفظ الله اهلنا في الاردن وجبر مصابهم وعظم اجرهم فيمن قضوا نحبهم في سيول الاردن ورحمه الله من توفي وجعل مثواهم الجنه
irrelevant	سيول الاردن اذا انتهيت من قراءتها اعد تغريدها استغفرالله العـظيم واتوب اليه استغفرالله العـظيم واتوب اليه استغفرالله العـظيم واتوب اليه استغفرالله العـظيم واتوب اليه سيول الاردن
emotional_support_and_prayers	سيول الاردن الاردن ساعه استجابه سيول الاردن اللهم في هذا الوقت المبارك احفظ الاردن واهلها و بلاد المسلمين اجمعين ساعه استجابه
caution_advice_and_crisis_updates	سيول الاردن فاجعه سيول البحر الميت تقيل وزيري التعليم والسياحه الاردنيين سيول الاردن
affected_individuals_and_help	سيول الاردن تعليق الدراسه ارتفاع عدد وفيات طلاب حادثه البحر الميت الي طالب ولازال البحث جاري عن طالبا ومعلما جرفتهم السيول سيول الاردن تعليق الدراسه معالي الوزير الاسبوع القادم سنشهد امطار غزيره هل ننتظر وقوع مثل هذه الحوادث لتعلق الدراسه للمعلمين
emotional_support_and_prayers	سيول الاردن لا اله الا الله محمد رسول الله اللهم صبر اهل الاردن في مصابهم وارزق سبحانك اهلهم الصبر والسلوان سيول الاردن
emotional_support_and_prayers	سيول الاردن خالص التعازي للشعب الاردني الحبيب في وفاه ١٩ طفل اللهم ارحمهم والهم ذويهم الصبر والسلوان وانا لله وانا اليه راجعون سيول الاردن
emotional_support_and_prayers	الكويت حكومه وشعب الاردن سيول الاردن الكويت حكومه وشعب ينقل صادق العزاء والمواساه لشعب الاردن الشقيق وصادق الدعاء لضحايا سيول الاردن ونسال الله ان يلهم ذويهم الصبر والسلوان وتمنياتنا للمصابين بشفاء العاجل
affected_individuals_and_help	عاجل سيول الاردن عاجل عاجل انقاذ شقيقه الطفله المتوفاه جراء سيول منطقه مليح والطفله الناجيه تقول ان من افراد اسرتها كانوا معها في السياره سيول الاردن
irrelevant	سيول الاردن سيول الاردن اين الربيع ابودي الحلال يمه
caution_advice_and_crisis_updates	الاردن سيول البحر الميت سيول الاردن سيول الاردن تدفع وزيري السياحه والتعليم الي الاستقاله التفاصيل سيول البحر الميت سيول الاردن
affected_individuals_and_help	البترا الاردن سيول الاردن اخلاء سائح وانباء عن محاصرين بالبترا فيديوهات السيول البترا الاردن سيول الاردن
irrelevant	سيول الاردن اذا مات ولد العبد قال الله عز وجل لملائكته اقبضتم ولد عبدي فيقولون نعم فيقول وهو اعلم اقبضتم ثمره فؤاده فيقولون نعم فيقول ماذا قال عبدي فيقولون حمدك واسترجع فيقول الله عز وجل ابنوا لعبدي بيتا في الجنه وسموه بيت الحمد سيول الاردن
opinions_and_criticism	انداري سيول الاردن مادبا الله يرحمها يعني يلي نفسي اعرفه واين هي الجاهزيه يلي كانوا يسولفوا عنها وبطلع واحد بحكيلك كميه الامطار المتساقطه قياسيه والصيف بذوبوا قلبونا علي الدور المي انداري سيول الاردن مادبا
emotional_support_and_prayers	الاردن سيول الاردن البحر الميت حادث البحر الميت عظم الله اجركم للاشقاء في الاردن بوفاه عدد من الطلبه والمعلمين جراء سيول الاردن التي جرفت الحافله التي كانوا يستقلونها خلال رحله الي البحر الميت مصابكم مصابنا حادث البحر الميت
caution_advice_and_crisis_updates	سيول الاردن البحر الميت الاردن هلا اخبار ندوه مليون متر مكعب سقطت ما بعد السد ادت الي حادثه البحر الميت سيول الاردن البحر الميت الاردن هلا اخبار
irrelevant	يوم الجمعه سيول الاردن اليوم العالمي للاعترافات هل الحب نعمه الهلال جولات ضربات جزاء صلوا علي المصطفي يوم الشباب العماني املج علي محمد القران الكريم مساء الخير صلي الله عليه وسلم السعوديه الاهلي يحكم السوبر المصري السعودي مشهد يعور القلب يارب عفوك يوم الجمعه سيول الاردن اليوم العالمي للاعترافات هل الحب نعمه الهلال جولات ضربات جزاء صلوا علي المصطفي يوم الشباب العماني املج علي محمد القران الكريم مس…
opinions_and_criticism	نصيحه بس بقول البترا معان مادبا سيول الاردن هل سيكون هناك استقالات اذا نعم استقيلوا من الان لكسب ماء الوجه نصيحه بس بقول البترا معان مادبا سيول الاردن
opinions_and_criticism	سيول الاردن لا افهم ما الحكمه من استغلال فاجعه مثل سيول الاردن للمتاجره بمشاعر البشر صوره هذا الطفل نشرت علي انه احد الضحايا وهذي رساله نشرت علي انها رثاء من والدته والواقع ان الطفل مودل برازيلي وهذه صفحته في انستقرام هل اصبحنا بهذا الرخص اننا نتاجر بمصيبه من اجل الحصول علي لايكات
emotional_support_and_prayers	سيول الاردن امطار غزيره علي السعوديه اللهم انت المجيب وانا المضطر اليك اللهم انت الغني وانا الفقير اليك اللهم رفعت يدي اليك بحاجه فلا تردهما انك سميع الدعاء سيول الاردن امطار غزيره علي السعوديه
emotional_support_and_prayers	سيول الاردن حفظ الله اهلنا المسلمين بالارن الشقيق وفرج همهم سيول الاردن
emotional_support_and_prayers	سيول الاردن احر تعازينا للاردن ملكا وشعبا متمنين لكل المنكوبين المعافاه والسلامه سيول الاردن
irrelevant	حاله انسانيه الهلال الاتحاد اليوم العالمي للاعترافات سيول الاردن خواطر استغفروا ربكم هل الحب نعمه حاله انسانيه عاجله جدا مواطن وناشد المسؤولين لعلاج ابنه وابنته المستعصيه حالتهم خارج المملكه الهلال الاتحاد اليوم العالمي للاعترافات سيول الاردن خواطر استغفروا ربكم هل الحب نعمه
opinions_and_criticism	معان سيول الاردن هاي الصوره هديه للمسؤولين اللي قاعدين يديرو الازمه من مكاتبهم المكيفه العسكري رياض المشاقبه من ارض المعركه معان سيول الاردن
affected_individuals_and_help	البتراء سيول الاردن وكالات الانباء الاردنيه الرسميه تقول ان اربعه اشخاص لقوا مصرعهم وتم نقل مئات السياح الذين يزورون مدينه البتراء في المملكه الي مناطق مرتفعه بعد ان تسببت الامطار الغزيره في فيضانات مفاجئه في عده مواقع اللهم الطف بهم واجعلها امطار خير يا الله سيول الاردن
opinions_and_criticism	سيول الاردن مثال علي الاخبار العاجله اللي لا تحمل اي قيمه والمشكله انه الخبر منسوب لمصدر قناه المملكه تبدع سيول الاردن
affected_individuals_and_help	فيديو الاردن سيول الاردن فيديو الاردن يعلن عن ضحايا وعدد من المفقودين جراء السيول التي شكلتها الامطار في مدينه مادبا سيول الاردن
emotional_support_and_prayers	البترا البحر الميت سيول الاردن مادبا معان اهالي شهداء البحر الميت كم اشعر معكم الان وانتم تشاهدون الاخبار و تعود بكم الذكريات المؤلمه قلوبنا معكم الله يصبركم الله يرحم الشهداء البترا البحر الميت سيول الاردن مادبا معان
emotional_support_and_prayers	سيول الاردن
affected_individuals_and_help	سيول الاردن لا حول ولا قوه الا بالله العلي العظيم مره ثانيه سيول الاردن تجتاح بعض المناطق وحالات وفاه ومنهم طفله عمرها سنتين و اصابات وحالات غرق وانجراف سيارات ادعولهم
opinions_and_criticism	غرد كانك مسؤول اردني سيول الاردن كل الحق ع الانباط غرد كانك مسؤول اردني سيول الاردن
opinions_and_criticism	سيول الاردن سيول الاردن بنيه تحتيه عفا عليها الزمن لاشوارع ولازفته ولا اماكن تصريف المياه اكيد من اول الشتا بدو يصير سيول الله يرحم اللي ماتوا ويرحمنا برحمته يعني نترك البلد ونرحل
opinions_and_criticism	البترا سيول الاردن البترا السيول وصلت البتراء دون اي مساس بالخزنه فقد قام الانباط ببناء شبكات تصريف المياه دون عطاءات ولم يكن هناك مجلس نواب ولا وزاره اشغال سيول الاردن
affected_individuals_and_help	الاردن الشارقه للاخبار الامارات الاردن سيول الاردن سيول البترا الاردن ارتفاع حصيله ضحايا السيول الي حالات وفاه في ضبعه ومادبا واصابه اخرين الشارقه للاخبار الامارات الاردن سيول الاردن سيول البترا
affected_individuals_and_help	ضبعه مادبا الاردن سيول الاردن منطقه ضبعه عمان المتوفيين في ضبعه معلمه واثنتين من بناتها نسال الله لهن الرحمه والمغفره والفردوس الاعلي انا لله وانا اليه راجعون مادبا الاردن سيول الاردن منطقه ضبعه عمان
opinions_and_criticism	سيول البترا سيول الاردن مدرسه فكتوريا الحق علي الانباط في عاقل بعمر مدينه داخل وادي سيول البترا سيول الاردن مدرسه فكتوريا
opinions_and_criticism	سيول الاردن يعني نفهم من الي بصير انه نتعود كل ما السما بدها تمطر تاخد معها شي ٤ ٥ ضحايا لو انه هالشتا غارات ارهابيه ما بياخذ كل هالضحايا اسبوعيا وبعدنا بنسال مين السبب اي يلعن حرمكم سيول الاردن
opinions_and_criticism	سيول الاردن سيول الاردن دوله عصابات بكل ما تحمل الكلمه عصابه زعران بتحكمو بالبلد ارواح ناس بتروح بلد بتدمر من شتوه ترهل في البنيه التحتيه شيء مخزي وعار عليهم وصلت فيهم انهم يتلاعبو بارواح الناس لعنه الله عليكم
affected_individuals_and_help	سيول الاردن لاحول ولاقوه الا بالله ؛ شفت فيديو لسيول الاردن وفاه طفله في سياره والدها سيول الاردن اعتقد الدول العربيه بحاجه ماسه للاستفاده من تجربه سلطنه عمان في كيفيه التعامل من الانوار المناخيه والحالات الجويه
opinions_and_criticism	سيول الاردن لاحول ولاقوه الا بالله ؛ شفت فيديو لسيول الاردن وفاه طفله في سياره والدها سيول الاردن اعتقد الدول العربيه بحاجه ماسه للاستفاده من تجربه سلطنه عمان في كيفيه التعامل من الانوار المناخيه والحالات الجويه
affected_individuals_and_help	الاردن سيول الاردن الاردن يعلن عن ضحايا وعدد من المفقودين جراء السيول التي شكلتها الامطار في مدينه مادبا سيول الاردن
emotional_support_and_prayers	سيول الاردن سيول الاردن اللهم احفظ الاردن وشعبها
opinions_and_criticism	سيول الاردن هاي المره مافي مدرسه ولا حلقه ضعيفه تكون كبش فداء معقول يكون الحق عالغيمه سيول الاردن
affected_individuals_and_help	سيول الاردن ضبعه سيول البترا لا حول ولا قوه الا بالله العلي العظيم اردني معظمهم اطفال استشهدوا ب سيول الاردن واليوم ٣ من ضبعه كمان رحمه الله عليهم ب سيول البترا والمساجد بالعقبه بتحذر ايش بالنسبه لصفارات الانذار متي بدكم تشغلوها اه نسيت كمان بس وقع صاروخ بقريه ملكا كمان ما اشتغلت
opinions_and_criticism	سيول الاردن طلع الحق علي الي ماتوو بس بقول سيول الاردن
opinions_and_criticism	سيول الاردن بالفيديو سيول الاردن تجبر الاف السياح علي الفرار
affected_individuals_and_help	الاردن سيول الاردن سيول مادبا مادبا البترا عاجل وزيره الاعلام الاردنيه جمانه غنيمات وفاه اشخاص من جراء السيول في منطقه ضبعه جنوب الاردن سيول الاردن سيول مادبا مادبا البترا
opinions_and_criticism	سيول الاردن خلي الطيارات للفنانه احلام وخلي الناس غرقانه سيول الاردن
caution_advice_and_crisis_updates	الاردن سيول الاردن الليله وغدا اشتداد تاثير حاله عدم الاستقرار الجوي و امطار رعديه اي امطار الومضه التي تؤدي لسيول مفاجئه متوقع حدوثها في العديد من المناطق وتكون غزيره احيانا وتحذير من تشكل السيول ومن خطر شده الرياح اثناء هبوب العواصف الرعديه الله يحمي الجميع الاردن سيول الاردن
opinions_and_criticism	سيول البتراء ومعان سيول الاردن بانتظار عمل لجنه ومنع النشر في قضيه سيول البتراء ومعان سيول الاردن
emotional_support_and_prayers	سيول الاردن الاردن سبحان الله اللهم سقيا رحمه لا سقيا عذاب هذا دليل وموقف اخر علي ما حدث في البحر الميت لعلها عبره لنا معناه لا فتح سد ولا مسؤوليه اداره مدرسه ولا مديريه تربيه وانما قضاء الله وقدره ولازم يتم لا حول ولا قوه الا بالله سيول الاردن الاردن
emotional_support_and_prayers	سيول الاردن اللهم احفظ الاردن واهلها اللهم احفظ الاردن واهلها سيول الاردن
opinions_and_criticism	البتراء مادبا سيول الاردن هو الواحد بدل ما ينبسط انه اجا الشتا وجاب الخير معه وينبسط صار كل شتوه يحط ايده ع قلبه ويدعي ربنا انه يلطف بالبلاد والعباد ربي رحمتك ولطفك بالاردن وفينا يا رب البتراء مادبا سيول الاردن
infrastructure_and_utilities_damage	الاردن سيول الاردن عاجل تحويل اغلاق الطريق الصحراوي بسبب الاغلاق في جسر ضبعه وتحويل السير باتجاه قضاء ام الرصاص من النقطه الامنيه الدفاع المدني الاردن سيول الاردن
opinions_and_criticism	سيول الاردن مادبا سيول الاردن مادبا انا عايش بكندا من اسبوع ما وقفت شتا وثلوج لكن ما شفت سيل مي علي الارض ما سمعت عن اي وفاه او غرق شارع ما بدنا نكون مثل كندا بس بدنا من الدولك يكون عندها شويه ظمير اسرقو وافسدو بس ابعدو عن ارواح الناس
affected_individuals_and_help	الاردن عاجل السعوديه سيول الاردن وسم غدق طقس الاردن عاجل وفاه طفله بسبب السيول الجارفه اليوم الجمعه وفقدان عدد من الاشخاص في عده مناطق وتشهد الاردن ومناطق واسعه من السعوديه موجه من الامطار الغزيره وتشكلا للسيول ويتوقع اشتداد الحاله الجويه هذا المساء وغدا السبت سيول الاردن وسم غدق طقس
caution_advice_and_crisis_updates	الاردن عاجل السعوديه سيول الاردن وسم غدق طقس الاردن عاجل وفاه طفله بسبب السيول الجارفه اليوم الجمعه وفقدان عدد من الاشخاص في عده مناطق وتشهد الاردن ومناطق واسعه من السعوديه موجه من الامطار الغزيره وتشكلا للسيول ويتوقع اشتداد الحاله الجويه هذا المساء وغدا السبت سيول الاردن وسم غدق طقس
opinions_and_criticism	سيول الاردن مش وقت تخفيف الدم بتعليقاتكم السمجه علي الفواجع المتتاليه التي تداهم الوطن ان تفقد اغلي ما تملك بلاء من رب العالمين فان لم تستطع التعاطف او المساعده فاصمت وارحنا من نباحك ومزاحك السخيف سيول الاردن
opinions_and_criticism	سيول الاردن لكل شخص حاب يمشي تحت المطر لكي لا احد يري دموعه هذي فرصتكم تكملوها سباحه سيول الاردن
emotional_support_and_prayers	سيول الاردن سيول الاردن اذا زادت الامطار وخيف من كثره المياه وضررها قولوا هذا الدعاء اللهم حوالينا ولا علينا اللهم علي الاكام والظراب وبطون الاوديه ومنابت الشجر اللهم اجعله سقيا رحمه لا سقيا عذاب
emotional_support_and_prayers	سيول الاردن سيول الكويت الرياض تغرق سيول الاردن سيول الكويت الرياض تغرق قال رسول الله صل الله عليه واله وسلم اللهم حواليْنا ولا عليْنا اللهم علي الْاكام والظراب وبطون الْاوْديه ومنابت الشجر اللهم سلم سلم
affected_individuals_and_help	الاردن البتراء سيول الاردن الاردن سيول مدمره في البتراء الاردنيه تسفر عن وفاه طفله وسيدتين من اسره واحده واصابه اخرين سيول الاردن الرابط البديل
emotional_support_and_prayers	سيول الاردن نسال الله السلامه والحفظ لاهلنا في الاردن سيول الاردن
affected_individuals_and_help	الاردن البترا سيول الاردن سقوط مركبتين في جسر ضبعه بعد انهيار الجسر علي طريق الصحراوي الاردن البترا سيول الاردن
infrastructure_and_utilities_damage	الاردن البترا سيول الاردن سقوط مركبتين في جسر ضبعه بعد انهيار الجسر علي طريق الصحراوي الاردن البترا سيول الاردن
opinions_and_criticism	البتراء الاردن سيول الاردن مجددا فشل يسجل لوزاره السياحه البتراء الاردن سيول الاردن
opinions_and_criticism	سيول الاردن طلعت البلد مغطيه بقشره سيول الاردن
infrastructure_and_utilities_damage	سيول الاردن الاردن عاجل انهيار الجسر بعد ضبعه الطريق الصحراوي سيول الاردن الاردن
affected_individuals_and_help	الاردن مصدرك الاول سيول الاردن قتلي جراء السيول الناجمه عن امطار غزيره في الاردن للتفاصيل مصدرك الاول سيول الاردن
opinions_and_criticism	سيول الاردن البترا
emotional_support_and_prayers	سيول الاردن سيول الاردن دعاء المطر اللهم صيبا نافعا اللهم صيبا هنيئا اللهم لا تقتلنا بغضبك ولا تهلكنا بعذابك وعافنا قبل ذلك اللهم اني اسالك خيرها وخير ما فيها وخير ما ارسلت به واعوذ بك من شرها وشر ما فيها وشر ما ارسلت به سيول الاردن سيول الاردن
opinions_and_criticism	البترا سيول الاردن الاردن الحل الوحيد نغطي الاردن بشادر البترا سيول الاردن الاردن
emotional_support_and_prayers	سيول الاردن سد الواله مادبا
affected_individuals_and_help	سيول الاردن بالفيديو وفاه وفقدان جراء سيول الاردن
opinions_and_criticism	سيول الاردن حكومه الرزاز سيول الاردن لنكن منصفين كل من ينادي باستقاله حكومه الرزاز جانبه الصواب علما بان الحكومه عليها مسؤوليه اخلاقيه ولكن تهالك البينه التحتيه و فساد عطائاتها كما يشاع هو نتاج حكومات متعاقبه اتمني من محاسبه المقصرين فورا بالعوده بعطائات صيانه قديمه وصولا لليوم
opinions_and_criticism	سيول الاردن
caution_advice_and_crisis_updates	سيول الاردن وزير الاشغال الكويتي يقدم استقالته ويعتذر لشعب الكويتي اثر السيول في الكويت وزير الاشغال الاردني علي راسه ريشه سيول الاردن
opinions_and_criticism	سيول الاردن بيت ينترك بدون صيانه ٥ سنين يقع فوق راسك ما بالك بدوله الها ١٠ سنين بدون صيانه لا لشوارع ولا جسور ولا لاشي بنيه تحتيه تجنن ماشاءالله سيول الاردن
caution_advice_and_crisis_updates	سيول الاردن الضليل الان اعلان حاله الطوارئ و تعميم ارقام الطوارئ سيول الاردن
opinions_and_criticism	خير الطبيعه الكويت الاردن سيول الاردن سيول الكويت خير الطبيعه وغضبها يصيب الكويت و الاردن في هطولات نادره كل التضامن مع اهلنا امام سيول الاردن سيول الكويت
emotional_support_and_prayers	سيول الاردن اللهم حواليْنا ولا علينا اللهم علي الاكام والظراب وبطون الاوديه ومنابت الشجر سيول الاردن
emotional_support_and_prayers	سقيا رحمه الاردن سيول الاردن استغفر الله العظيم واتوب اليه اللهم انك عفو تحب العفو ف اعفو عنا اذا كثر البلاء توبوا الي الله واكثروا الاستغفار سقيا رحمه الاردن سيول الاردن
opinions_and_criticism	بترا سيول الاردن مادبا الجامعات الخاصه تؤكد دوامها غدا والامتحانات في موعدها يا عمي حكيناها من زمان الجامعات والمدارس الخاصه هدفها فقط جمع المال ولا يهمها ارواح المواطنين بترا سيول الاردن مادبا
opinions_and_criticism	سيول الاردن ما بتخلص هالشتويه الا وكلنا بالاردن غرقانين سيول الاردن
opinions_and_criticism	سيول الاردن ساقضي ما تبقي من عمر العن ارضا تاكل اولادها رحم الله من فقدنا سيول الاردن
emotional_support_and_prayers	سيول الاردن الطقس اللهم اني استودعك الاْردن واهلها اللهم اجعلها سقيا رحمه ولا تجعلها سقيا عذاب سيول الاردن الطقس
emotional_support_and_prayers	سيول الاردن سيول الكويت اللهم لطفك ورحمتك وعونك لاهلنا في الكويت والاردن واحفظهم اللهم بحفظك واجعلها سقيا رحمه لا سقيا عذاب سيول الاردن سيول الكويت
affected_individuals_and_help	سيول الاردن الاردن ارتفاع عدد وفيات الحاله الجويه الي لغايه الان رحمهم الله سيول الاردن الاردن
affected_individuals_and_help	سيول الاردن اخبار السعوديه عاجل الجيش الاردني يساعد في انقاذ عمليات البحث عن مفقدوي السيول بالطائرات والجنود وتحويل المدارس لمراكز ايواء مؤقت لمن تركوا منازلهم سيول الاردن اخبار السعوديه
affected_individuals_and_help	عاجل سيول الاردن
emotional_support_and_prayers	عاجل سيول الاردن
affected_individuals_and_help	عاجل السيول سيول الاردن فيضانات غدق عاجل الحكومه الاردنيه تحويل المدارس لمراكز ايواء مؤقته لمن تركوا منازلهم بسبب السيول سيول الاردن فيضانات غدق
opinions_and_criticism	سيول الاردن سوء البنيه التحتيه حقيقي و واقع نعايشه يوم بيوم لكن ما يجب ان نؤمن بحقيقه وجوده هو التغير المناخي سيول الاردن
caution_advice_and_crisis_updates	عاجل سد الواله سيول الاردن
emotional_support_and_prayers	سيول الاردن
caution_advice_and_crisis_updates	عاجل سيول الاردن غدق عاجل السلطات الاردنيه تطلب من سكان المناطق المنخفضه اخلاء منازلهم خوفا من السيول سيول الاردن غدق
affected_individuals_and_help	البترا سيول الاردن عدد الوفيات سبعه وقابل للزياده لا حول ولا قوه الا بالله الله يرحمهم البترا سيول الاردن
emotional_support_and_prayers	البترا سيول الاردن عدد الوفيات سبعه وقابل للزياده لا حول ولا قوه الا بالله الله يرحمهم البترا سيول الاردن
opinions_and_criticism	البترا سيول الاردن سد الواله السيول والكوارث الطبيعيه تحدث في كل العالم حتي بالدول المتقدمه لكن ما ينقصنا هو الاستعداد لمواجتها التغير المناخي لم يكن من اولوياتنا نشطاء البيئه منذ سنوات يتحدثون ويحذرون ولم جدوا اذان صاغيه نحتاج لخطه علي مستوي الدوله للتخفيف من نتائجها البترا سيول الاردن سد الواله
opinions_and_criticism	الاردن مادبا البتراء سيول الاردن اذا استمرينا هيك بصير بدنا وزير اشغال كل اسبوعين الاردن مادبا البتراء سيول الاردن
opinions_and_criticism	سيول الاردن بدنا حق ساره والاطفال حتي الامطار تعري سوءاتنا يا رب سلم سيول الاردن بدنا حق ساره والاطفال
affected_individuals_and_help	سيول الاردن تشهد البلاد تطورا بالانتقال من منيه التنقيب عن النفط لخيبه التنقيب عن المفقودين ن ق سيول الاردن
emotional_support_and_prayers	سيول الاردن اللهم امنا في اوطاننا واسرابنا سيول الاردن
emotional_support_and_prayers	الكويت تغرق الرياض تغرق سيول الاردن الكويت تغرق الرياض تغرق سيول الاردن اللهم رحمتك ولطفك بهم
emotional_support_and_prayers	امطار الكويت سيول الاردن امطار غزيره وسيول في البلدين اللهم سلم اهلنا في الكويت والاردن الان ليس وقت التلاوم علي عدم جاهزيه البني التحتيه للتعامل مع الامطار الان وقت التعاون لحفظ الارواح وتقليل الخسائر اللهم احفظ اهلنا في الكويت والاردن امطار الكويت سيول الاردن
affected_individuals_and_help	البترا مادبا سيول الاردن ٣٠ شهيد خلال اول شتوتين قبل دخول فصل الشتاء سقوط المنظومه الاداريه كامله تستحق ان تكون الاردن ليس من دول العالم الثالث بل من دول العالم العشرين البترا مادبا سيول الاردن
emotional_support_and_prayers	سيول الاردن من نشامي الوطن سيول الاردن
opinions_and_criticism	سيول الاردن سيول الاردن مختص في اداره المياه سدود ترابيه غير مكلفه يمكن ان تخفض من سرعه جريان المياه وهذه احدي اساليب مواجهتها
caution_advice_and_crisis_updates	عاجل مصدرك الاول سيول الاردن عاجل وزاره المياه الاردنيه بدء فيضان سد الواله في مادبا باكثر من متر مكعب في الثانيه مصدرك الاول سيول الاردن
caution_advice_and_crisis_updates	الاوقاف العلوم الاسلاميه بترا مادبا سيول الاردن الاوقاف تعلق دوام الدبلوم الفقهي ب العلوم الاسلاميه بترا مادبا سيول الاردن
caution_advice_and_crisis_updates	عاجل سيول الاردن عاجل وزاره المياه الاردنيه بدء فيضان سد الواله باكثر من متر مكعب في الثانيه سيول الاردن
infrastructure_and_utilities_damage	الدفاع المدني امطار الخير سيول الاردن اغلاق محميه البترا بشكل كامل ليوم الغد السبت الدفاع المدني امطار الخير سيول الاردن
emotional_support_and_prayers	سيول الاردن سيول الاردن اللهم احفظ الاردن وبلادنا العربيه من الكوارث ومن اي مكروه
affected_individuals_and_help	عاجل مصدرك الاول سيول الاردن عاجل الحكومه الاردنيه تحويل المدارس لمراكز ايواء مؤقت لمن تركوا منازلهم بسبب السيول مصدرك الاول سيول الاردن
opinions_and_criticism	سيول الاردن سيول الاردن التلفريون الاردني نايم بينما نتابع الاخبار مباشره من قنوات غير اردنيه
opinions_and_criticism	سيول الاردن
caution_advice_and_crisis_updates	السوسنه الاردن مادبا معان عمان الطقس سيول الاردن عاجل بيان مهم من الارصاد الجويه بشان طقس الليله والسبت السوسنه الاردن مادبا معان عمان الطقس سيول الاردن
emotional_support_and_prayers	سيول الاردن اللهم احفظ اخوتنا في الاردن سيول الاردن
emotional_support_and_prayers	سيول الاردن سيول البترا اللهم رحمتك يالله سيول الاردن سيول البترا
irrelevant	سيول الاردن اللهم لك الحمد والشكر سيول الاردن
emotional_support_and_prayers	مادبا سيول الاردن لما النشمي بخاطر بروحه لانقاذ مواطن وما بهمه سيول او طين اعرف انك في الاردن مادبا سيول الاردن
caution_advice_and_crisis_updates	سيول الاردن فيسبوك يفعل خدمه في منطقه البتراء بعد سيول اليوم سيول الاردن
emotional_support_and_prayers	الاردن سيول الاردن الله يحفظكم من كل مكروه يا اهلنا في الاردن سيول الاردن
emotional_support_and_prayers	الاردن سيول الاردن اللهم احفظ الاردن واهلها اللهم سقيا رحمه لا سقيا عذاب الاردن سيول الاردن
caution_advice_and_crisis_updates	امطار سيول الاردن وزاره المياه الاردنيه بدء فيضان سد الواله باكثر من متر مكعب في الثانيه امطار سيول الاردن
opinions_and_criticism	سيول الاردن بدنا حق ساره والاطفال وطن يخلو من الجاهزيه والاستعداد تتكرر المشاهد والجاهزيه علي ما هي الجريمه هي ان الانسان بات رخيصا في الازمات واغلي ما يملكون عند التحصيلات ودفع الاتاوات والخاوات والغرامات والمخالفات سيول الاردن بدنا حق ساره والاطفال
opinions_and_criticism	سيول الاردن تحيه لكبار الانباط ولمهندسي الانباط الذين بنوا مدينه البتراء السيول دلت علي عبقريه جديده للانباط في البتراء عمر شاهين سيول الاردن
affected_individuals_and_help	الشارقه للاخبار الامارات الاردن سيول الاردن العربيه الجيش الاردني يرسل ناقلات جند لانقاذ محاصرين بالسيول في منطقه الجفر جنوبا الشارقه للاخبار الامارات الاردن سيول الاردن
caution_advice_and_crisis_updates	عاجل مصدرك الاول سيول الاردن عاجل السلطات الاردنيه تطلب من سكان المناطق المنخفضه اخلاء منازلهم خوفا من السيول مصدرك الاول سيول الاردن
opinions_and_criticism	سيول الكويت سيول الاردن وسط مواجهتنا للسيول في الاردن نتضامن مع اهلنا بالكويت ايضا بمواجهه ظروفهم ايضا الصعبه سيول الكويت سيول الاردن
affected_individuals_and_help	سيول الاردن مليح الاردن سيول بالفيديو ـ سيول الاردن تتسبب بوفاه طفله وبحث عن مفقودين في منطقه مليح الاردن سيول
affected_individuals_and_help	عاجل الجيش الاردني سيول الاردن غدق عاجل الجيش الاردني يحرك طائرات وقوارب وناقلات للانقاذ وتوفير الاناره وعمليات البحث في المناطق التي داهمتها السيول سيول الاردن غدق
opinions_and_criticism	سيول الاردن مادبا البتراء طيب وين المشكله ب سيول الاردن كيف هيك عم يصير معنا اول مره وين المشكله علي مين الحق قولكم عالحكم المصري مادبا البتراء
caution_advice_and_crisis_updates	سيول الاردن من جديد سوء الاحوال الجويه يحصد مزيدا من ارواح الاردنيين لطفك يا رب سيول الاردن
affected_individuals_and_help	سيول الاردن سيول الاردن مراسل المملكه انتشال جثه طفله في منطقه النزهه في مادبا تاجيل امتحانات و الغاء محاضرات فب كليات جامعه البلقاء التطبيقيه و جامعه اليرموك
affected_individuals_and_help	الاردن سيول الاردن سيول مادبا مادبا البترا عاجل وزيره الاعلام الاردنيه جمانه غنيمات ارتفاع عدد ضحايا السيول الي اشخاص الاردن سيول الاردن سيول مادبا مادبا البترا
opinions_and_criticism	سيول الاردن الحق علي مديره مدرسه فيكتورا سيول الاردن
caution_advice_and_crisis_updates	بترا مادبا سيول الاردن غنيمات تراجع كميات الفيضان في سد الواله الي مترا مكعبا بالثانيه ووضع السد جيد ولا اضرار بترا مادبا سيول الاردن
emotional_support_and_prayers	سيول الاردن اللهم سقْيا رحْمه ولا سقْيا عذاب ولا بلاء ولا هدْم ولا غرق اللهم علي الظراب ومنابت الشجر اللهم حواليْنا ولا عليْنا سيول الاردن
caution_advice_and_crisis_updates	مادبا سيول الاردن سيول الكويت مادبا عاجل جدا الان بدا سد الواله بالفيضان باكثر من ١٢٠ متر مكعب ثانيه يا رب لطفك في الاردن وفي كويت الشقيقه سيول الاردن سيول الكويت
emotional_support_and_prayers	مادبا سيول الاردن سيول الكويت مادبا عاجل جدا الان بدا سد الواله بالفيضان باكثر من ١٢٠ متر مكعب ثانيه يا رب لطفك في الاردن وفي كويت الشقيقه سيول الاردن سيول الكويت
emotional_support_and_prayers	سيول الاردن سيول الاردن الله يحفظ الاردن ارض النشاما من كل مكروه وان يجعل الامطار امطار خير وبركه ورحمه
emotional_support_and_prayers	سيول الاردن سيول الاردن اللهم سقيا رحمه لا سقيا عذاب
affected_individuals_and_help	الاردن سيول الاردن عاجل مصادر اردنيه تعلن ارتفاع حصيله ضحايا السيول في منطقتي ضبعه ومادبا الي وفيات الاردن سيول الاردن
opinions_and_criticism	سيول الاردن
opinions_and_criticism	مادبا سيول الاردن الفساد واصل عنا لدرجه الغطاس بغرق لا حول والله قوه الا بالله ربنا يرحمه مادبا سيول الاردن
affected_individuals_and_help	السوسنه الاردن اخبار عمان مادبا الطقس سيول الاردن المفرق المفرق ترحيل بالمئه من قاطني الخيام بالقرب من مجاري الاوديه والسيول السوسنه الاردن اخبار عمان مادبا الطقس سيول الاردن المفرق
emotional_support_and_prayers	سيول الاردن سيول الاردن اللهم سقيا رحمه لا سقيا عذاب استغفرك ربي واتوب اليك يارب الرحمه والمغفرره
opinions_and_criticism	سيول الاردن يعني جد اقسم بالله ذيب يمثل كل اردني حر سيول الاردن
caution_advice_and_crisis_updates	سد الواله هلا اخبار سيول الاردن
affected_individuals_and_help	الاردن الجمعه اخبار عمان مادبا الطقس سيول الاردن عاجل استشهاد احد غطاسي مرتبات الدفاع المدني اثناء عمليات الانقاذ الاردن الجمعه اخبار عمان مادبا الطقس سيول الاردن
emotional_support_and_prayers	سيول الاردن سيول الاردن الله يحفظ الاردن واهلها وربي يطمنا عليهم
emotional_support_and_prayers	سيول الاردن اللهم احمي الاردن اللهم احمي مادبا اللهم احمي معان اللهم جميع المواطنين اللهم كن مع جميع الاجهزه الامنيه التي تنقذ الناس اللهم نستودعك الاردن سيول الاردن
caution_advice_and_crisis_updates	سيول الاردن وحش هادر من المياه الراكضه سيول الاردن
emotional_support_and_prayers	سيول الاردن الكويت تغرق الله يحفظكم من كل مكروه سيول الاردن الكويت تغرق
emotional_support_and_prayers	سيول الاردن اللهم سقيا رحمه ولا سقيا عذاب سيول الاردن
irrelevant	مادبا سيول الاردن قال الامام عمر بن عبدالعزيز ان الله تبارك وتعالي لا يعذب العامه بذنب الخاصه ولكن اذا عمل المنكر جهارا استحقوا العقوبه كلهم ابن ابي الدنيا في العقوبات ٥٥ مادبا سيول الاردن
emotional_support_and_prayers	سيول الاردن اللهم احفظ الاردن واهلها وكل ما عليها يارب سيول الاردن
affected_individuals_and_help	ضبعه بترا مادبا سيول الاردن استشهاد احد غطاسي الدفاع المدني في ضبعه تفاصيل بترا مادبا سيول الاردن
emotional_support_and_prayers	سيول الاردن كن معهم يالله ارحمنا واغفر لنا ولا تحملنا ما لا طاقه انا به حمي الله الاردن وشعبها سيول الاردن
opinions_and_criticism	سيول الاردن بدنا حق ساره والاطفال الجميع بحاله ذهول مما يجري باردننا الحبيب واظن اننا تعلمنا المعادلات كلما زاد فسادهم وثرائهم زاد فقرنا وها هي تتكشف عطائاتهم ونحن نكتفي بعد الوفيات سيول الاردن بدنا حق ساره والاطفال
emotional_support_and_prayers	سيول الاردن اللهم حواليْنا ولا علينا اللهم علي الاكام والظراب وبطون الاوديه ومنابت الشجر اللهم سقْيا رحمه ولا سقْيا عذاب ولا بلاء ولا هدم ولا غرق اللهم علي الظراب ومنابت الشجر اللهم حواليْنا ولا علينا سيول الاردن
affected_individuals_and_help	سيول الاردن سيول الاردن الغطاس حارث الجبور الذي استشهد قبل قليل
opinions_and_criticism	سيول الاردن البتراء لا تخافو عالبترا هاي بناها الانباط مو العرصات يلي عنا سيول الاردن البتراء
affected_individuals_and_help	عاجل مصدرك الاول سيول الاردن عاجل ارتفاع حصيله ضحايا السيول في منطقتي ضبعه ومادبا الي وفيات مصدرك الاول سيول الاردن
affected_individuals_and_help	الاردن الجمعه اخبار عمان مادبا الطقس سيول الاردن صحف اردنيه وفاه احد غطاسي مرتبات الدفاع المدني اثناء عمليات الانقاذ وارتفاع ضحايا سيول الاردن الي ووزير الاوقاف الاردني يوعز بفتح المساجد لايواء المواطنين من السيول رحم الله المتوفين وحفظ الله الاردن واهلها الجمعه اخبار عمان مادبا الطقس سيول الاردن صحف اردنيه
emotional_support_and_prayers	سيول الاردن يارب لطفك ورحمتك واجعلها امطار خير وارحم الارواح التي حضرت سماواتك سيول الاردن
emotional_support_and_prayers	سيول الاردن يارب تحمي بلدنا الاردن وشعبها من كل شر سيول الاردن
opinions_and_criticism	سيول الاردن يعني انا مش فاهمه همه لسا ما تعلمو من اللي صار من بالبحر الميت ليش مش ماخدين اي اجراء للحد من عدد الاصابات و الوفيات سيول الاردن
opinions_and_criticism	الاردن سيول الاردن مين المتهم الجديد الاردن سيول الاردن
emotional_support_and_prayers	سيول الاردن يا رب العالمين لطفا ورحمه بالشعب الطيب الاصيل المغلوب علي امره اللهم لا تاخذنا بما فعل السفهاء منا سيول الاردن
affected_individuals_and_help	عاجل اذرح المريغه بترا مادبا سيول الاردن عاجل اخلاء اسر في اذرح و المريغه تسكن في خيم وبيوت شعر بترا مادبا سيول الاردن
opinions_and_criticism	سيول الاردن سيول الاردن مين الي طلع حكي قبل كم يوم عن البنيه التحتيه و قارنها بالكويت الكويت توفي شخص واحد من جنسيه مصريه الاردن ٢١ بالبحر الميت و ٨ اليوم احكولو شكرا للاضافه العميقه الي اضافها خطيه الضحايا و اهاليهم برقبه سيول الكويت لانها مرقت عالجنوب
caution_advice_and_crisis_updates	عاجل بترا مادبا سيول الاردن عاجل غنيمات تراجع كميات الفيضان في سد الواله الي مترا مكعبا بالثانيه ووضع السد جيد ولا اضرار بترا مادبا سيول الاردن
emotional_support_and_prayers	سيول الاردن اللهم سقْيا رحمه ولا سقْيا عذاب ولا بلاء ولا هدم ولا غرق اللهم علي الظراب ومنابت الشجر اللهم حواليْنا ولا علينا حفظ الله المملكه من كل سوء سيول الاردن
caution_advice_and_crisis_updates	السوسنه الاردن عمان اخبار الطقس مادبا سد الواله سيول الاردن غنيمات تراجع كميات الفيضان في سد الواله الي مترا مكعبا بالثانيه السوسنه الاردن عمان اخبار الطقس مادبا سد الواله سيول الاردن
emotional_support_and_prayers	سيول الاردن امطار الرياض الان الكويت الان اللهم سقيا رحمه لا سقيا عذاب في البلاد العربيه حفظ الله الوطن العربي سيول الاردن امطار الرياض الان الكويت الان
emotional_support_and_prayers	سيول الاردن يا رب عفوك و رضاك سيول الاردن
opinions_and_criticism	سيول الاردن الزاز سيول الاردن سؤال برسم الاجابه معالي الزاز علي من ستقع مسؤوليه من توفوا بالسيول هذه المره لا توجد مدرسه لالقاء اللوم علي ادارتها ربما نتهم الطقس و نحوله للمدعي العام بالتاكيد لن نجد اي تقصير من اي جهه حكوميه و الكل يعمل انتم منزهون عن الاخطاء
emotional_support_and_prayers	سيول الاردن سيول الكويت اللهم احفظ المسلمين والمسلمات سيول الاردن سيول الكويت
emotional_support_and_prayers	سيول الاردن الله يستر من الليله اخلو بيوت عنا والمساجد بتحذر سيول الاردن
affected_individuals_and_help	الشونه الجنوبيه بترا مادبا سيول الاردن تخصيص مركزي ايواء ب الشونه الجنوبيه بترا مادبا سيول الاردن
emotional_support_and_prayers	سيول الاردن اللهم حوالينا ولا علينا اللهم انا نستودعك الاردن واهلها فاحفظها بحفظك الذي لا يرام ولا ترينا باس في احد من البشر لطفك يا الله سيول الاردن
opinions_and_criticism	مادبا سيول الاردن
caution_advice_and_crisis_updates	بلديه الزرقاء بترا مادبا سيول الاردن بلديه الزرقاء تؤكد جاهزيتها للتعامل مع الحاله الجويه بترا مادبا سيول الاردن
emotional_support_and_prayers	سيول الاردن الاردن اللهم نستودعك اخواننا بالاردن احفظهم بحفظك اللهم اجعلها سقياخيروبركه ورحمه سيول الاردن الاردن
opinions_and_criticism	سيول الاردن حكومه الرزاز مجلس النواب سيول الاردن معقول هالمره السيول تجرف حكومه الرزاز و مجلس النواب مصيبتين خلال اقل من شهر و قبلها صوامع العقبه و قضيه الدخان و في هناك خلل كبير جدا في هيكله الوزارات و ليس بالوزراء فقط التعديل يجب ان يطال اقسام الوزارات كامله و استبدال الحرس القديم بجيل شاب
emotional_support_and_prayers	سيول الاردن اللهم سقْيا رحمه ولا سقْيا عذاب ولا بلاء ولا هدم ولا غرق اللهم حواليْنا ولا علينا سيول الاردن
emotional_support_and_prayers	سيول الاردن لا حول ولا قوه الا بالله وان لله وان اليه راجعون سيول الاردن
emotional_support_and_prayers	سيول الاردن سيول الرياض سيول الكويت سيول الاردن سيول الرياض سيول الكويت اللهم الطف باهلنا و اشقائنا و احبائنا في الاردن و السعوديه و الكويت و اجعل المطر عليهم سقيا رحمه و اكتب لهم السلامه من كل سوء
emotional_support_and_prayers	سيول الاردن يا رب رحمتك زادت الوفيات لا حول ولا قوه الا بالله سيول الاردن
opinions_and_criticism	سيول الاردن هل تعفي التحذيرات الجهات الرسميه من مسؤوليه اتخاذ الاجراءات الاحترازيه فاض السد بالمطر وقلوبنا فاضت بالقهر سيول الاردن
infrastructure_and_utilities_damage	عاجل الطريق الصحراوي بترا مادبا سيول الاردن عاجل فتح الطريق الصحراوي بالاتجاهين بترا مادبا سيول الاردن
affected_individuals_and_help	سيول الاردن عاجل جمانه غنيمات وفيات و مصابين و مفقودين وفاه في معان وفيات في مادبا وفاه في عمان انا لله وانا اليه راجعون سيول الاردن
emotional_support_and_prayers	سيول الاردن سيول الكويت
emotional_support_and_prayers	سيول الاردن
affected_individuals_and_help	سيول الاردن اول سنه يصير هيك ايش المشكله هالسنه وفيات سيول الاردن
opinions_and_criticism	سيول الاردن اول سنه يصير هيك ايش المشكله هالسنه وفيات سيول الاردن
opinions_and_criticism	سيول الاردن مش فاهم لمتي بدنا نضل نترحم علي ناس بكل مره بتشتي الدنيا يعني من كم اسبوع ناس توفت واليوم كمان الله يرحمهم ويصبر اهلهم سيول الاردن
affected_individuals_and_help	سيول الاردن استشهاد الغطاس الحارث ناصر الغيالين الجبور انا لله وانا اليه راجعون ولاحول ولاقوه الا بالله سيول الاردن
caution_advice_and_crisis_updates	البلقاء بترا مادبا سيول الاردن البلقاء تؤكد جاهزيتها للتعامل مع المنخفض الجوي بترا مادبا سيول الاردن
emotional_support_and_prayers	سيول الاردن اللهم سقْيا رحْمه لا سقْيا عذاب ولا هدْم ولا غرق اللهم اجعله صيبا نافعا ونسالك خير هذه الريح وخير ماارسلت اليه ونعوذ بك من شرها وشر ماارسلت اليه اللهم باسمك الحافظ الحفيظ تحفظنا وتحفظ اهالينا في الاردن ومن عليها سيول الاردن
emotional_support_and_prayers	سيول الاردن سيول الاردن اللهم انا نستودعك ارض الاردن واهل الاردن فحفظهم بحفظك وامنهم من كل سوء بحولك وقوتك ياقوي ياحفيظ
opinions_and_criticism	سيول الاردن اعداد الوفيات في تزايد تعتيم غير مبرر هل لان الحادثه لا تخص العاصمه عمان سيول الاردن
opinions_and_criticism	سيول الاردن الاردن مادبا وزير السياحه وزير الاشغال في امان الله سيول الاردن الاردن مادبا
emotional_support_and_prayers	سيول الاردن اللهم احفظها واهلها من كل سوء سيول الاردن
emotional_support_and_prayers	سيول الاردن اللهم سقيا رحمه لا سقيا عذاب سيول الاردن
caution_advice_and_crisis_updates	بترا مادبا سيول الاردن جامعه الزرقاء تعلق دوامها يوم غد السبت نظرا للاحوال الجويه السائده بترا مادبا سيول الاردن
emotional_support_and_prayers	سيول الاردن اجهزتنا سيول الاردن في كل ازماتنا الامنيه والكوارث الطبيعيه تبدع اجهزتنا الامنيه وتقدم الغالي والنفيس اما الجماعه الي بتعرفوهم يبدعو في تشكيل خلايا الازمه والاجتماعات الطارئه اجهزتنا الامنيه انتم فقط كبار البلد حماكم الله وبارك في اعماركم وارزاقكم
opinions_and_criticism	سيول الاردن الي متي استراتيجيه الفزعه في اداره الازمه هل التحذيرات السابقه عن الحاله الجويه تعفي الجهات المعنيه من المسؤوليه اين خطه الاستجابه الفوريه للازمه ما هو الوقت المقدر للاستجابه اين خطه الانتشار للدفاع المدني اين التفعيل الصحيح لمركز اداره الازمات سيول الاردن
opinions_and_criticism	سيول الاردن سيول الاردن محدا نافع
opinions_and_criticism	سيول الاردن البنيه التحتيه الهشه هي ورثه حكومات طويله كان وزراؤها يقضون معظم فتره خدمتهم بالسفرات و استقبال الوفود و بلا عمل لكن اظن ان الرزاز سيدفع ثمن كل فساد الحكومات التي سبقته بارادته او باراده الناس محمد العمري سيول الاردن
opinions_and_criticism	سيول الاردن سيول الاردن والله البلد مش متحمله منخفض جوي مش عارف احنا كيف متحملين شله اللصوص الي لعنو حظها سنين اللهم ارفع مقتك وغضبك عنا
emotional_support_and_prayers	سيول الاردن سيول الكويت اذا اشتد المطر وخاف الناس ضرره فمن السنه ان يدعو المسلم فيقول اللهم سقْيا رحمه ولا سقْيا عذاب ولا بلاء ولا هدم ولا غرق اللهم علي الظراب ومنابت الشجر اللهم حواليْنا ولا علينا اللهم احفظ بلدي الحبيب سيول الاردن سيول الكويت
caution_advice_and_crisis_updates	سيول الاردن مادبا معان البترا سد الواله هنا المملكه صور جويه من طائرات سلاح الجو الملكي لبعض السيول التي شهدتها مناطق مختلفه من المملكه سيول الاردن مادبا معان البترا سد الواله هنا المملكه
opinions_and_criticism	امطار الكويت سيول الكويت سيول الاردن الكويت تغرق الكويت الان المطر حين صار فضيحه وصدمه انحبس في ادراج المسؤولين المصطفين في عزاء الضحايا الابرياء و جدبت الارض امطار الكويت سيول الكويت سيول الاردن الكويت تغرق الكويت الان
emotional_support_and_prayers	سيول الاردن سيول الاردن اللهم حوالينا ولا علينا اللهم علي الاكام والظراب وبطون الاوديه ومنابت الشجر
emotional_support_and_prayers	الاردن سيول الاردن اللهم الطف بـ الاردن بلدا وشعبا اللهم سقْيا رحمه لا سقْيا عذاب ولا هدْم ولا غرق سيول الاردن
affected_individuals_and_help	السوسنه الاردن سيول الاردن عمان مادبا اخبار الاردن عاجل وفيات جراء الحاله الجويه و مصابين تفاصيل السوسنه الاردن سيول الاردن عمان مادبا اخبار الاردن
emotional_support_and_prayers	سيول الاردن سيول الاردن اذا اشتد المطر وخاف الناس ضرره فمن السنه ان يدعو المسلم فيقول مثل قول الرسول اللهم حواليْنا ولا علينا اللهم علي الاكام والظراب وبطون الاوديه ومنابت الشجر
emotional_support_and_prayers	السعوديه الكويت تغرق سيول الاردن السعوديه الكويت تغرق سيول الاردن الله يحفظ البلاد و العباد
emotional_support_and_prayers	سيول الاردن رحمه الله شهداء مادبا وضبعه سيول الاردن
caution_advice_and_crisis_updates	عاجل بترا مادبا سيول الاردن عاجل الامير علي يتابع اجتماع اداره الازمات للتعامل مع الظروف الجويه بترا مادبا سيول الاردن
opinions_and_criticism	سيول الاردن شو نعمل بجماعه غنيمات اذا عدد خايفين نعلنه وبنرتبك مصيبه سيول الاردن
opinions_and_criticism	سيول الاردن مرق علي الحادثه الماضيه اسبوعين و ولا مسؤول تحرك و عمل اشي محرز لحل المشكله كل الي صار اعلان عطله و مقابلات تافهه و هي عدد الوفيات و الاصابات ارتفع اليوم لنفس السبب خسرنا كتير لمتي اللهم حوالينا ولا علينا الله يكون مع الناس المتضرره و يرحم الي خسرناهم سيول الاردن
opinions_and_criticism	سيول الاردن من هون لاخر الشتويه ان شاء الله بنكون خلصنا سيول الاردن
emotional_support_and_prayers	سيول الاردناللهم سيول الاردن سيول الكويت سيول الاردناللهم لطفك ورحمتك وعونك لاهلنا في الكويت والاردن واحفظهم اللهم بحفظك واجعلها سقيا رحمه لا سقيا عذاب سيول الاردن سيول الكويت
emotional_support_and_prayers	سيول الاردن يا رب سلم سيول الاردن
emotional_support_and_prayers	سيول الاردن سيول الاردن لاحوله ولا قوه الا بالله العلي العظيم
affected_individuals_and_help	سيول الاردن الاردن مادبا ضبعه منقذ الطفله في منطقه مليح رياض احمد المشاقبه سيول الاردن الاردن مادبا ضبعه
emotional_support_and_prayers	سيول الاردن اللهم سلم اللهم سلم سيول الاردن
emotional_support_and_prayers	سيول الاردن اللهم اني اسالك اللطف فيما جرت به المقادير سيول الاردن
emotional_support_and_prayers	سيول الاردن سيول الاردن كان النبي صلي الله عليه وسلم يقول عند نزول المطر اللهم سقْيا رحمه ولا سقْيا عذاب ولا بلاء ولا هدم ولا غرق اللهم علي الظراب ومنابت الشجر اللهم حواليْنا ولا علينا
emotional_support_and_prayers	سيول الاردن اذا اشتد المطر وخاف الناس ضرره فمن السنه ان يدعو المسلم فيقول مثل قول الرسول صلي الله عليه وسلم فيقول اللهم حواليْنا ولا علينا اللهم علي الاكام والظراب وبطون الاوديه ومنابت الشجر سيول الاردن
emotional_support_and_prayers	سيول الاردن سيول الاردن سلم يارب
emotional_support_and_prayers	سيول الاردن اللهم احفظ الاردن واهل الاردن يالله سيول الاردن
emotional_support_and_prayers	سيول الاردن الشيديه الان مطر جدا غزير اللهم صيبا نافعا لا عذاب سيول الاردن
emotional_support_and_prayers	الاردن سيول الاردن شهداء الاردن وتعود الليالي الحزينه عليك ي وطني ان لله وان اليه لراجعون اللهم انا استودعناك الاردن الاردن سيول الاردن شهداء الاردن
opinions_and_criticism	سيول الاردن سيول الاردن وارد ان تاتي الكوارث في اي مكان واي زمان واي بلد ووارد ان تاتي الخسائر الماديه والبشريه لكن التقصير والبنيه الضعيفه اخطاء لا تغتفر وترقي لجريمه قتل عمد يتحملها كل من اقحم نفسه في موقع مسؤوليه ونازع عليها ونسي لقاء الله عز وجل رحمه الله علي الشهداء
opinions_and_criticism	سيول الاردن لمتي بدنا نضل نقول قضاء وقدر والفساد ماكل البلد سيول الاردن
opinions_and_criticism	سيول الاردن انا احد الاشخاص اللذين راو بيوتهم تهدم بسبب السيول منذ سنين المساله ليست استقاله وزير ونائب وعين المساله تحتاج الرجوع الي الله عز وجل وطلب الرحمه سيول الاردن
emotional_support_and_prayers	سيول الاردن سيول الاردن الله يبعد الشر عنكم
caution_advice_and_crisis_updates	بترا مادبا سيول الاردن وزير الزراعه يوعز بتشكيل غرف عمليات في الوزاره والمحافظات بترا مادبا سيول الاردن
emotional_support_and_prayers	سيول الكويت سيول الاردن ٖٖٖٖٖ سيول الكويت سيول الاردن اللهم لطفك ورحمتك وعونك لاهلنا في الكويت والاردن واحفظهم اللهم بحفظك واجعلها سقيا رحمه لا سقيا عذاب
affected_individuals_and_help	قوات الدرك سيول الاردن جانب من جهود قوات الدرك خلال الاحوال الجويه السائده قوات الدرك سيول الاردن
opinions_and_criticism	الاردن مادبا سيول الاردن لا حول ولا قوه الا بالله العداد في تزايد تعتيم غير مبرر الاردن مادبا سيول الاردن
emotional_support_and_prayers	سيول الاردن سيول الاردن العالم العربي لما جاتهم امطار غرقوا اللهم اجعلها امطار خير يارب
infrastructure_and_utilities_damage	السوسنه الاردن عمان اخبار عمان مادبا معان سيول الاردن قوات الدرك تعيد فتح الطريق الصحراوي شاهد السوسنه الاردن عمان اخبار عمان مادبا معان سيول الاردن
opinions_and_criticism	مادبا سيول الاردن الحكومات المتعاقبه لا تتحمل المسؤوليه لان المسؤوليه تحتاج الي اهليه مادبا سيول الاردن
opinions_and_criticism	سيول الاردن سيول الاردن الله واكبر وحسبي ونعم الوكيل وراتب الواحد مايتجاوز دينار غير القروض والسلف الي استشهد وهو ينقذ بلمواطنين والي كسر قزاز السياره بيديه عشان ينقذ الاطفال واصحاب المعالي في سبات ونعيم
emotional_support_and_prayers	سيول الاردن رحماك بنا يا الله سيول الاردن
emotional_support_and_prayers	سيول الاردن سيول السعوديه سيول الكويت سيول الاردن سيول السعوديه سيول الكويت اللهم احفظ اهلنا و شعوبنا في الاردن و السعوديه و في الكويت واجعل امطارهم امطار خير ورحمه وبركه تنفع بها البلاد وتغسل قلوب العباد اللهم اجعلها سقيا رحمه لا سقيا عذاب ولا هدم ولا غرق اللهم حواليهم ولا عليهم اللهم سلمهم من كل سوء
emotional_support_and_prayers	سيول الاردن عاجل الاردن بس هذول هم كبار البلد سيول الاردن عاجل الاردن رحمه الله عليه و الله يجبر علي اهله
opinions_and_criticism	سيول الاردن بكفي شكلو الاشغال العامه لها دخل معقول سيول الاردن بكفي
irrelevant	سيول الاردن انا لله وانا اليه راجعون سيول الاردن
infrastructure_and_utilities_damage	بترا مادبا سيول الاردن الكهرباء تفعل خطه الطواريء وترفع جاهزيتها بترا مادبا سيول الاردن
emotional_support_and_prayers	سيول الاردن سيول الاردن اللهم سقْيا رحمه ولا سقْيا عذاب ولا بلاء ولا هدم ولا غرق
irrelevant	سيول الاردن سيول وادي موسي البتراء شيء ما يحدث خارج عن الطبيعه سيول الاردن
opinions_and_criticism	سيول الاردن سيول الاردن هل ننتظر تشكيل لجنه
opinions_and_criticism	سيول الاردن بالقدر اللي بنحب كاردنيين نرمي فيه اللوم علي المسؤولين لازم نعرف انه كافراد ومجتمعات علينا لوم السيول والامطار هاي السنه تابعه لسلسله احداث من التغير المناخي اهلي مقيمين بالكويت ومطلع بالتفصيل علي الدمار اللي خلفه المطر اللي بدا عندهم من يومين ورجع اليوم من جديد سيول الاردن
emotional_support_and_prayers	سيول الاردن سيول الكويت سيول الاردن سيول الكويت ربنا يحمي اهل الكويت والاردن وارحمهم برحمتك يا ارحم الراحمين
opinions_and_criticism	سيول الاردن قبل اسبوعين الخميس الاسود واليوم والجمعه السودا وبعدين ولمتي سودتوا عيشتنا بهالبلد حسبي الله ونعم الوكيل بكل فاسد سيول الاردن
opinions_and_criticism	سيول الاردن تحذيرات طقس العرب و دائره الارصاد الجويه كانت علي مدار الساعه خلال الايام السابقه لحاله عدم الاستقرار الجوي الجمعه و السبت و مع هيك الناس بتغامر بارواحها و بطلعوا بصوروا بالسيارات و الشوارع غرقانه المواطن يتحمل مسؤوليه نفسه لا حول ولا قوه الا بالله سيول الاردن
affected_individuals_and_help	مادبا معان سيول الاردن ملخص مبدئي لغايه الان عدد الوفيات ٩ مواطنين ١ في معان ٣ في منطقه ضبعه ٥ في مادبا عدد المصابين ٩ اصابات بين اصابه متوسطه وعاديه وبليغه عدد المفقودين المبلغ عنهم ٥ اشخاص لغايه الان في مادبا والرقم قابل للزياده اعتقد مادبا معان سيول الاردن
opinions_and_criticism	البتراء سيول الاردن السيول وصلت البتراء دون اي مساس بالخزنه فقد قام الانباط ببناء شبكات تصريف المياه دون عطاءات ولم يكن هناك مجلس نواب ولا وزاره اشغال احنا عنا نواب واشغال وبلديات واذا بتنقط السما بنغرق وننفضح بين العرب سيول الاردن
emotional_support_and_prayers	سيول الاردن اللهم سقْيا رحمه ولا سقْيا عذاب ولا بلاء ولا هدم ولا غرق اللهم علي الظراب ومنابت الشجر اللهم حواليْنا ولا علينا سيول الاردن
emotional_support_and_prayers	سيول الاردن اذا كل مابدها تشتي يموت ٥ او ٦ هذا ماتخلص الشتويه الا والشعب متوفي الله يرحم الناس الي ماتت اليوم سيول الاردن
opinions_and_criticism	سيول الاردن اذا كل مابدها تشتي يموت ٥ او ٦ هذا ماتخلص الشتويه الا والشعب متوفي الله يرحم الناس الي ماتت اليوم سيول الاردن
affected_individuals_and_help	الاردن سيول الاردن وفيات اليوم و في البحر الميت المجموع مواطن ذهبوا بسبب الامطار والسيول حصيله رهيبه الاردن سيول الاردن
opinions_and_criticism	سيول الاردن نفس الشي بالنسبه للسعوديه وقطر وغيرها علي اعتبار اصلا انها دول ذات بيئه صحراويه فما بالك بعنا مش وقت السياحه ولا التنزه بهيك ظروف ولا انا نطلع ونتفرج والناس اللي الها مصالح بالخلا عليها مسؤوليه انها تسكر او تنقل الاوضاع مش زي اول بالمره الله يرحم الجميع سيول الاردن
emotional_support_and_prayers	سيول الاردن سيول الاردن الله يرحمك حارث الجبور
affected_individuals_and_help	مادبا معان سيول الاردن حسب تصريحات الناطق الرسمي باسم الحكومه ٩ وفيات وفاه في معان و٥ في مادبا و٣ في منطقه ضبعه و٩ مصابين تم نقلهم للمستشفيات مادبا معان سيول الاردن
affected_individuals_and_help	عاجل سيول الاردن عاجل سيول الاردن قتلي و مصابين وانقاذ الاف والحاله غير مستقره متحدثه الحكومه
emotional_support_and_prayers	الاردن سيول الاردن اللهم انا نسالك لطفك ورحمتك وعونك وحفظك اللهم اجعلها سقيا رحمه لا سقيا عذاب بالدموع يودع الاردن ٩ شهداء اخرين ولربما يكون هنالك المزيد سيول الاردن
caution_advice_and_crisis_updates	سيول الاردن سفاره المملكه في الاردن تدعو المواطنين توخي الحذر جراء الحاله المطريه التي تشهدها الاردن سيول الاردن
emotional_support_and_prayers	الكويت تغرق سيول الاردن اللهم استودعناك اشقائنا فاحفظهم بحفظك و رعايتك الكويت تغرق سيول الاردن
emotional_support_and_prayers	سيول الاردن اللهم اجعلها سقيا رحمه سيول الاردن
emotional_support_and_prayers	سيول الاردن اللهم احفظ الاردن بحفظك يا حفيظ سيول الاردن
emotional_support_and_prayers	الكويت تغرق سيول الاردن اللهم كن مع اهلنا في كل مكان احفظهم واحفظ احبابهم الكويت تغرق سيول الاردن
opinions_and_criticism	البتراء سيول الاردن ع هالوضع ما بتخلص الشتويه الا الاردن كلها بتسبح البتراء سيول الاردن
opinions_and_criticism	سيول الاردن يجب علي المواطنيين اصحاب السيارات في فصل الشتاء وضع حبل وستره نجاه في السياره احتمال لاي ظرف طارئ لاسمح الله سيول الاردن
opinions_and_criticism	سيول الاردن البحر الميت الفساد بوكل فينا اللي ماتوا الله يرحمهم واحنا الناجين نقعد نستني دورنا عشان الفساد يقتلنا بطريقه او باخري الله يلطف فينا سيول الاردن البحر الميت
opinions_and_criticism	سيول الاردن عدد الضحايا والخسائر دليل علي هشاشه البنيه التحتيه ليش عنا وزاره بلديات و وزاره اشغال و مؤسسات حكوميه وين ميزانيه الاردن بتروح سيول الاردن
opinions_and_criticism	سيول الاردن المدوره الان سيول الاردن
opinions_and_criticism	البترا مادبا سيول الاردن راكبي الامواج والسحيجه اين انتم غريبه ماحد بين منكم لهسه البترا مادبا سيول الاردن
emotional_support_and_prayers	سيول الاردن سيول الكويت وكان قلوبنا انفطرت اللهم سقيا رحمه لا سقيا عذاب سيول الاردن سيول الكويت
emotional_support_and_prayers	الدفاع المدني سيول الاردن اللهم لطفك ورحمتك وعونك لاهلنا في الاردن واحفظهم اللهم بحفظك واجعلها سقيا رحمه لا سقيا عذاب ورحم الله شهداء الواجب من الدفاع المدني وشد من ازرهم في سبيل وطنهم ومواطنيهم يضحون بانفسهم هؤلاء هم الابطال سيول الاردن
emotional_support_and_prayers	سيول الاردن الله يرحم الي ماتو اليوم والله يجيرنا من الي جاي والله الموت صار عادي بالاردن سيول الاردن
emotional_support_and_prayers	سيول الاردن سيول الاردن يارب لطفك ورحمتك واجعلها امطار خير وارحم الارواح التي حضرت سماواتك سيول الاردن سيول الاردن
opinions_and_criticism	سيول الاردن بس بسولف للعلم الاردن مش بس عمان سيول الاردن بس بسولف
opinions_and_criticism	سيول الاردن مايحدث هو تكشف هشاشه البنيه التحتيه وثمره لنتاج الفساد لبعض مشاريع وعطائات الترضيه والمحاصصه الذي تسلمه بعض اللصوص وماذا بعد ومن يتحمل نتيجه موت الابرياء ام انهم سيقولوا غضب من السماء كلكم راع وكلكم مسؤول عن رعيته سيول الاردن
opinions_and_criticism	سيول الاردن يااه ووالله منا عارف شو بدي احكي سيول الاردن
emotional_support_and_prayers	امطار الكويت سيول الاردن امطار الكويت اللهم انا نستودعك الكويت والاردن واميرها وملكها وشعبها وشعبهم اللهم اجعلها سقيا رحمه اللهم صيبا نافعا غير ضار سيول الاردن
irrelevant	معان سيول الاردن انما جزاء الذين يحاربون الله ورسوله ويسْعوْن في الْارْض فسادا ان يقتلوا اوْ يصلبوا اوْ تقطع ايْديهمْ وارْجلهم منْ خلاف اوْ ينفوْا من الْارْض معان سيول الاردن
emotional_support_and_prayers	سيول الاردن سيول الاردن اللهم احفظ الاْردن واهلها يارب
opinions_and_criticism	الاردن سيول الاردن مش قادر اقتنع انو بلد شتائها ماطر كل سنه بس احر كم سنه بطلت عارفه تتعامل مع هطول الامطار هل بلد كل ما تيجي تحكي انو مشكلتها الكبري كذا بتيجي مصيبه جديده تقلك لا في مشكله اكبر شو بدك تصلح لتصلح الاردن سيول الاردن
emotional_support_and_prayers	سيول الاردن سيول الاردن لا حول ولا قوه الا بالله اللهم احمي الاردن وشعب الاردن
emotional_support_and_prayers	سيول الاردن اللهم سقيا رحمه لا سقيا عذاب سيول الاردن
emotional_support_and_prayers	سيول الكويت سيول الاردن الله يحمي اهل الكويت واهل الاردن سيول الكويت سيول الاردن
emotional_support_and_prayers	سيول الاردن الله يرحم من توفاه الله ويلطف بعباده سيول الاردن
emotional_support_and_prayers	سيول الاردن اللهم اصرف عن الاردن كل مكروه وتقبل من فقدنا مع الشهداء سيول الاردن
emotional_support_and_prayers	سيول الاردن سيول الاردن يا رب الطف بهذي البلد وناسها ارحمنا برحمتك لان عبادك ما رحمونا اللهم احفظ الاردن واهله
opinions_and_criticism	سيول الاردن بدنا حق ساره والاطفال الحكومه انقاذ ٣٥٠٠ سائح خلال الاحوال الجويه الحاليه الحكومه وفيات من المواطنين خلال الاحوال الجويه بلا شعب بلا هم السواح اهم ما نملك سيول الاردن بدنا حق ساره والاطفال
caution_advice_and_crisis_updates	سيول الاردن بدء تساقط الامطار علي المرتفعات في العقبه سيول الاردن
caution_advice_and_crisis_updates	السوسنه الاردن عمان اخبار سيول الاردن الامير علي يتابع اجتماع اداره الازمات للتعامل مع الظروف الجويه السوسنه الاردن عمان اخبار سيول الاردن
emotional_support_and_prayers	سيول الاردن معان اللهم انا نستودعك الاردن واهلها فاحفظها بحفظك الذي لا يرام ولا ترينا باس في احد سيول الاردن معان
caution_advice_and_crisis_updates	عاجل عجلون بترا مادبا سيول الاردن عاجل عمليات عجلون جاهزه للتعامل مع الظروف الجويه بترا مادبا سيول الاردن
affected_individuals_and_help	سيول الاردن حتي الان عدد الوفيات اشخاص الله يرحمهم جميعا سيول الاردن
opinions_and_criticism	سيول الاردن طبعا هسه بدل ما تعمل الحكومه دراسه حقيقيه واستعدادات حقيقيه بعملوا دراسه للمبررات واستعداد للتبرير سيول الاردن
emotional_support_and_prayers	الاردن سيول الاردن اللهم تقبل من استشهد في خدمه وطنه واللهم احفظ الاردن الشقيق من كل مكروه واللهم اجعل الامطار عليهم امطار خير ورحمه سيول الاردن
emotional_support_and_prayers	سيول الاردن الكويت تغرق الرياض تغرق اذا اشتد المطر وخاف الناس ضرره فمن السنه دعاء الرسول اللهم حوالينا لا علينا اللهم علي الاكام والظراب وبطون الاوديه ومنابت الشجر اللهم سقيا رحمه لا سقيا عذاب ولا بلاء ولا هدم ولا غرق اللهم علي الظراب ومنابت الشجر اللهم حوالينا لا علينا سيول الاردن الكويت تغرق الرياض تغرق
opinions_and_criticism	سيول الاردن الاردن تصدر خبراتها من المهندسين والمختصين لتحتضنهم دول استفادت من خبراتهم بعد ان اقصاهم الوطن تغرق اليوم بسبب سوء تصريف مياه الامطار ولقلك الذمه والضمير لمسؤولين تعاقبوا خلال السنوات الماضيه والمواطن هو الضحيه سيول الاردن
opinions_and_criticism	سيول الاردن لا يلدغ المؤمن من جحر مرتين السؤال ماهي الدروس التي استفدناها من فاجعه البحر الميت قبل اسبوعين و قد فقدنا اليوم اردنيين بظروف مشابهه والعدد مرشح للارتفاع لوجود مفقودين سيول الاردن
emotional_support_and_prayers	سيول الاردن سيول الاردن اللهم سقْيا رحمه ولا سقْيا عذاب ولا بلاء ولا هدم ولا غرق اللهم علي الظراب ومنابت الشجر اللهم حواليْنا ولا علينا
emotional_support_and_prayers	سيول الاردن اللهم استودعتك وطني وشعبها فلا تريني بهم بئسا ولا حزنا والطف بهم وارحمهم برحمتك الواسعه يا الله سيول الاردن
affected_individuals_and_help	الاردن الامطار السيول سيول الاردن وفاه غطاس بالاردن ومساجد تفتح ابوابها للمتضررين الاردن الامطار السيول سيول الاردن
opinions_and_criticism	سيول الاردن الوضع زاد عن حده هو كل ما تشتي شوي المواطنيين حيروحو فيها سيول الاردن
opinions_and_criticism	سيول الاردن سيول الاردن مسخره ما تقوله الحكومه عن تحذيرات الارصاد يعني تحذيركم بس عشان اذا صار اشي تطلعو تحكولنا حكينالكم قبل مسؤوليتكم تحددوا للناس وين اماكن الخطر ووقتها وتخلوها قبل ما تصير الكارثه مش بعدها دجل كبير
emotional_support_and_prayers	سيول الاردن سيول الاردن بردا وسلاما
opinions_and_criticism	فاجعه البحر الميت سيول الاردن
affected_individuals_and_help	سيول الاردن غنيمات للمملكه ضحايا و مصابين و مفقودين حصيله المنخفض الجوي حتي الان سيول الاردن
affected_individuals_and_help	سيول الاردن مادبا معان البترا سد الواله هنا المملكه لقطات حصريه لقناه المملكه من المركز الوطني للامن واداره الازمات حيث يتم التعامل مع تداعيات الحاله الجويه السائده سيول الاردن مادبا معان البترا سد الواله هنا المملكه
caution_advice_and_crisis_updates	عاجل الحاله الجويه بترا مادبا سيول الاردن عاجل غنيمات الجهات المعنيه ما زالت تتابع بشكل حثيث تطورات الحاله الجويه واثارها بترا مادبا سيول الاردن
emotional_support_and_prayers	سيول الاردن الاردن عاجل يا رب الطف بهذي البلد وناسها ارحمنا برحمتك اللهم احفظ الاردن واهله سيول الاردن الاردن عاجل
emotional_support_and_prayers	الاردن سيول الاردن اللهم احفظ الاردن بحفظك و رعايتك اللهم حواليهم و لا عليهم اللهم ارحم موتاهم و اشف جرحاهم و احم اهل الاردن من كل سوء الشهيد الجبور الغواص الذي استشهد و هو ينقذ العالقين بالسيول و احد الابطال الذي كسر زجاج السياره بيديه لينقذ بعض العالقين سيول الاردن
opinions_and_criticism	سيول الاردن البتراء لو المنخفض يزيد شوي عليم بالله لتسحل الاردن ع السعوديه سيول الاردن البتراء
opinions_and_criticism	سيول الاردن الواحدكره الشتا و كره المطر كره يطلع رحل او حتي يطلع يمشي بالشارع واضح عشان تظل عايش بهاي البلد المفروض تضل حابس حالك بالبيت وحتي الوضع مش مضمون سيول الاردن
emotional_support_and_prayers	سيول الاردن باسمك اللهم علي الاردن حتي يهدا فؤادها اللهم سقيا رحمه لا سقيا عذاب سيول الاردن
emotional_support_and_prayers	سيول الاردن اللهم قد اريتنا قدرتك فارنا رحمتك سيول الاردن
opinions_and_criticism	سيول الاردن سيول الاردن محد قال لكم انكم ماتتعلموا السباحه
opinions_and_criticism	سيول الاردن
caution_advice_and_crisis_updates	سيول الاردن سيول الاردن بتجاه البتراء الله يستر عاصفه قويه
opinions_and_criticism	سيول الاردن فتصور رعاك الله انه نفس هذه الدوله بدها تعمل مفاعل نووي سيول الاردن
emotional_support_and_prayers	سيول الاردن اذا زادت الامطار وخيف من كثره المياه نقول اللهم حوالينا ولا علينا اللهم علي الاكام والظراب وبطون الاوديه ومنابت الشجر رواه البخاري ومسلم واللفظ له سيول الاردن
emotional_support_and_prayers	سيول الاردن
emotional_support_and_prayers	سيول الاردن اللهم استودعتك وطني اللهم سقيا رحمه لا سقيا عذاب سيول الاردن
opinions_and_criticism	البلاد سيول الاردن البلاد الافقر مائيا في العالم يموت فيها الناس غرقا سيول الاردن
emotional_support_and_prayers	سيول الاردن اللهم استودعتك وطني وشعبها فلا تريني بهم بئسا ولا حزنا والطف بهم وارحمهم برحمتك يا الله سيول الاردن
emotional_support_and_prayers	سيول الاردن لا حول ولا قوه الا بالله اللهم حوالينا ولا علينا سيول الاردن
affected_individuals_and_help	غدق الاردن السعوديه الكويت البتراء سيول الاردن حاله غدق المطريه تدْخل الاردن في جغرافيتها بعد السعوديه و الكويت بامطار تاريخيه في البتراء القوات المسلحه الاردنيه تتدخل في عمليات الانقاذ والبحث في المناطق التي داهمتها السيول والمساجد تفتح لايواء المتضررين والوفايات حتي الان انفس سيول الاردن
caution_advice_and_crisis_updates	غدق الاردن السعوديه الكويت البتراء سيول الاردن حاله غدق المطريه تدْخل الاردن في جغرافيتها بعد السعوديه و الكويت بامطار تاريخيه في البتراء القوات المسلحه الاردنيه تتدخل في عمليات الانقاذ والبحث في المناطق التي داهمتها السيول والمساجد تفتح لايواء المتضررين والوفايات حتي الان انفس سيول الاردن
opinions_and_criticism	سيول الاردن في حادثه البحر الميت طلعتوا الحق كامل علي المدرسه و سجنتوا المديره هالمره كيف راح تدبروها سيول الاردن
emotional_support_and_prayers	منحفض جوي سيول الاردن كويت تغرق الله يحمي بلاد الشام والخليج العربي من كل سوء اللهم حواليْنا ولا عليْنا اللهم علي الْاكام والظراب وبطون الْاوْديه ومنابت الشجر امين يا رب منحفض جوي سيول الاردن كويت تغرق
affected_individuals_and_help	سيول الاردن مواطن يصور غرقه علي الهواء مباشره سيول الاردن
emotional_support_and_prayers	سيول الاردن الكويت تغرق امطار الرياض الان اللهم احفظ المسلمين في كل مكان سيول الاردن الكويت تغرق امطار الرياض الان
emotional_support_and_prayers	سيول الاردن الله يحمي الاردن والله الوضع صعب سيول الاردن
opinions_and_criticism	سيول الاردن البتراء لا تخافو عالبترا هاي بناها الانباط مو القوادين يلي عنا سيول الاردن البتراء
emotional_support_and_prayers	سيول الاردن الله يرحم اللي ماتوا ويصبر اهاليهم سيول الاردن
opinions_and_criticism	سيول الاردن شكرا ايها المطر لانك لا تسحج ولا تجامل تكشف عوريهم وتعري فسادهم بدقائق يا لك من ضيف ثقيل عليهم ولكن ايها المطر كن حنونا علي الابرياء سيول الاردن
affected_individuals_and_help	سيول الاردن عاجل سيول الاردن قتلي و مصابين وانقاذ الاف والحاله غير مستقره
emotional_support_and_prayers	سيول الاردن سيول الاردن اللهم الطف بهم الهم اجعلها امطار رحمه لا عذاب اللهم احفظهم بعينك الذي لا تنام لطفك يالله
opinions_and_criticism	مكافحه الفساد الاردن سيول الاردن المطر افضل من يدير هيئه مكافحه الفساد الاردن سيول الاردن رحم الله شهداء السيول والهم اهلهم الصبر والسلوان انا لله وانا اليه راجعون
opinions_and_criticism	سيول الاردن البتراء لا تخافو عالبترا هاذي بناها الانباط مو العرصات الي عنا سيول الاردن البتراء
caution_advice_and_crisis_updates	سيول الاردن الاخوه في محافظه الزرقاء سكان وادي الحجر السخنه جناعه وادي القمر يرجي اخذ العبره من العام الماضي في السيول وابعاد المركبات امام البيوت المعرضه للسيول بعد ساعه ١٢ ليلا امطار غزيره سيول الاردن
emotional_support_and_prayers	سيول الاردن سيول الكويت يا رب ارحمهم والطف بحالهم سيول الاردن سيول الكويت
affected_individuals_and_help	سيول الاردن محاوله لانتشال عائله علقت في السيول الجارفه جنوب الاردن سيول الاردن
opinions_and_criticism	سيول الاردن علي هيك بنيه تحتيه لازم استقاله مجلس الاعيان كلهم رؤساء وزارات ووزراء سابقين اشرفوا وعملوا علي هيك شوارع وسدود اكثر من هيك بدك كشف فساد بالبلد سيول الاردن
affected_individuals_and_help	السوسنه الاردن عمان الجفر سيول الاردن الجيش يساعد باخلاء شخصا علقوا بمواقع خطره بالجفر السوسنه الاردن عمان الجفر سيول الاردن
emotional_support_and_prayers	حكومه الفزعه سيول الاردن الله يرحم الوفيات ويشافي المصابين حكومه الفزعه سيول الاردن
emotional_support_and_prayers	سيول الاردن الاردن ١٢ ١٥ ص اللهم صيبا نافعا اللهم صيبا هنيئا اللهم لا تقتلنا بغضبك ولا تهلكنا بعذابك وعافنا قبل ذلك اللهم اني اسالك خيرها وخير ما فيها وخير ما ارسلت به واعوذ بك من شرها وشر ما فيها وشر ما ارسلت به سيول الاردن الاردن
emotional_support_and_prayers	سيول الاردن سيول الاردن رحم الله شهداء السيول في مادبا
emotional_support_and_prayers	سيول الاردن سيول الاردن الله يحفظ اهلنا في الاردن واحفظهم من كل مكروه
emotional_support_and_prayers	سيول الاردن سيول الكويت
affected_individuals_and_help	الاردن الطقس سيول الاردن وفاه غطاسين الدفاع المدني حارث الجبور وخلدون العبادي كان بسبب انهيار جسر الواله مش لازم يتحاسب وزير الاشغال السابق وشركه العطاءات اللي نفذته الاردن الطقس سيول الاردن
emotional_support_and_prayers	سيول الاردن سيول البتراء ومعان اللهم احمي اهلنا في مناطق السيول الارصاد تحذر من ليله جويه ستكون سيئه كفانا لوم وسلبيه قوات الجيش والدرك والنشامي ما قصروا سيول الاردن سيول البتراء ومعان
emotional_support_and_prayers	الجنوب المنكوب سيول الاردن ضبعه انطفت رغبه الشتاء داخلنا قبل ان يبدا فصل الشتاء والي الابد بقلوب مؤمنه وبقضاء الله وقدره انتقل الي رحمه الله تعالي الصديق الخلوق سلمان احمد حمدان الطنشات نسال الله يتغمده بواسع رحمته وان يسكنه فسيح جنانه لا حول ولا قوه الابالله الجنوب المنكوب سيول الاردن ضبعه
caution_advice_and_crisis_updates	عاجل بترا مادبا سيول الاردن عاجل البلديات تؤكد تعاملها بجاهزيه عاليه مع الظروف الجويه السائده بترا مادبا سيول الاردن
emotional_support_and_prayers	سيول الاردن سيول الاردن اللهم اجعلها سقيا رحمه لا سقيا عذاب
opinions_and_criticism	سيول البتراء سيول الاردن علي طاري من وين هاي المي كلها بتيجي قال تعالي ففتحنا ابواب السماء بماء منهمر خلينا نتخلص من كميه القمامه الي استفرغوها بعقولنا ونعرف انه م في ماده سوداء ولا ماده مظلمه ولا ماده معتمه ولا فضاء ومجهول فوقنا بالسما في مي مش اكثر سيول البتراء سيول الاردن
opinions_and_criticism	سيول الاردن سيول الاردن الحمدلله اللي بنوا الخــزنه الانباط مش مقاول اردني
affected_individuals_and_help	سيول الاردن معان مادبا سيول الاردن بيت شباب الشوبك استقبل الي الان شخص ظمن خطه الايواء ومن بينهم جنسيات اجنبيه معان مادبا
opinions_and_criticism	سيول الاردن جيبي معك ماسوره ٤ انش بلكي وضعها اساس لمشروع لتصريف السيول ومياه الامطار سيول الاردن
irrelevant	سيول الاردن وهيك الجو بصير لونه بردقاني وهيك برتفع هرمون الرومنسيه عند الناس ببطلوا يشتغلوا بضلهم قاعدين بالدار عند نسوانهم وسنه زمان بصير عدذ سكان الاردن الضعف وهيك بقل نصيب المواطن من الناتج المحلي وهيك الحكومه بتزيد الضرايب لا يا عمي الفكره مش منيحه انسي سيول الاردن
emotional_support_and_prayers	سيول الاردن اللهم سقيا رحما لا سقيا عذاب يارب العالمين سيول الاردن
emotional_support_and_prayers	سيول الاردن سيول الاردن اللهم الطف بالاردن يارب اللهم لا تعذبنا بذنوبنا فانك بنا راحم اللهم تجاوز عنا واعفو عنا وارحمنا لا اله الا انت سبحانك انا كنا من الظالمين
caution_advice_and_crisis_updates	الحاله الجويه بترا مادبا سيول الاردن غنيمات الجهات المعنيه ما زالت تتابع بشكل حثيث تطورات الحاله الجويه واثارها بترا مادبا سيول الاردن
emotional_support_and_prayers	سيول الاردن اللهم سقيا رحمه ولا تجعلها سقيا عذاب اللهم لاترينا باهلنا باسا سيول الاردن
emotional_support_and_prayers	سيول الاردن اللهم علي الظراب ومنابت الشجر اللهم حواليْنا ولا علينا سيول الاردن
opinions_and_criticism	سيول الاردن هاد ثمن طرد الخبرات الشباب من البلد ونتيجه الواسطات والتوريث بالحكومه سيول الاردن
emotional_support_and_prayers	سيول الاردن الله يرحمهم جميعا سيول الاردن
emotional_support_and_prayers	سيول الاردن الاردن سيول الاردن اللهم الطف ب الاردن واهله اللهم اجعل الامطار عليهم رحمه يا رب
opinions_and_criticism	سيول الاردن شو هالدوله الي ما عندها فريق للتعامل مع الكوارث ياخد خطوه سابقه لاي طارئ او كوارث هاد ومنبهين علي المنخفض من اسبوع كمان في شهر وفاه مواطن برقبه مين يا تري سيول الاردن
emotional_support_and_prayers	سيول الاردن سترك يا رب سيول الاردن
caution_advice_and_crisis_updates	سيول الاردن سيول البحر الميت فديو الطبيعه عندما تدمر اليوم سيول الاردن سيول الاردن سيول البحر الميت
opinions_and_criticism	سيول الاردن بعدنا باول الشتويه وصارت مع كل مره بتمطر الدنيا تصير كارثه مفقودين ووفيات وجرحي لمتي رح يستمر هالوضع ونضل ساكتين حسبي الله ونعم الوكيل بكل حدا بتاجر بارواح الناس وبشتغل بدون ذمه وضمير سيول الاردن
emotional_support_and_prayers	سيول الاردن سيول الاردن الله يعين اهل الاردن
opinions_and_criticism	سيول الاردن اكثر من هيك بدك كشف فساد بالبلد سيول الاردن
opinions_and_criticism	سيول الاردن سيول الاردن بس صارت السيول اليوم بشلنا بالفزعات والاخلاء من بعد كارثه البحر الميت قالوا في اداره للتعامل مع الاخطار قبل حدوثها واضح جدا
emotional_support_and_prayers	سيول الاردن الكويت الان ربنا يحفظ شعب الكويت والاردن سيول الاردن الكويت الان
emotional_support_and_prayers	سيول الاردن لطفك يا رب سيول الاردن
emotional_support_and_prayers	سيول الاردن اللهم سقيا رحمه وارفع عنا البلاء سيول الاردن
opinions_and_criticism	سيول الاردن اتكررت ورح تتكرر طول ما انتو حاطين عنها وقاعدين سيول الاردن
emotional_support_and_prayers	سيول الاردن اللهم سقيا رحمه وارفع عنا البلاء سيول الاردن
affected_individuals_and_help	سيول الاردن سيول البترا بالفيديو ارتفاع ضحايا السيول في الاردن الي واجلاء الاف السياح سيول الاردن سيول البترا
emotional_support_and_prayers	سيول الاردن سيول الاردن نعزي انفسنا بوفاه المعلمه شتوه البراك وطفلتيها بسيول هذا المساء انا لله وانا اليه لراجعون
emotional_support_and_prayers	سيول الاردن اللهم لا ترينا باردننا مكروه سيول الاردن
affected_individuals_and_help	الاردن سيول الاردن مصرع طفله وسيدتين واصابه بسيول جديده في الاردن سيول الاردن الرابط البديل
emotional_support_and_prayers	سيول الاردن سيول الاردن اللهم احفظ اخواتنا بالاردن
emotional_support_and_prayers	سيول الاردن اللهم الطف باهلنا في الاْردن سيول الاردن
emotional_support_and_prayers	بدء سيول الاردن بدء تساقط امطار غزيره بالشوبك الان اللهم سقيا رحمه لا سقيا عذاب سيول الاردن
emotional_support_and_prayers	سيول الاردن يا رب احفظ بلدنا سيول الاردن
opinions_and_criticism	سيول الاردن الله محي البطن الي حملك بدنا زي هيك مسؤولين مش جماعه ابو كرش وعشي وعزيمه وخري سيول الاردن
opinions_and_criticism	سيول الاردن ما ضل حل غير نغطي الاردن بـ شادر سيول الاردن
opinions_and_criticism	سيول الاردن الاردن صارت تخوف الله يستر سيول الاردن
opinions_and_criticism	الله المستعان سيول الاردن دوله تعتبر من افقر دول العالم بالماء وشعبها يموت غرقا الله المستعان سيول الاردن
opinions_and_criticism	سيول الاردن هي الواسطه وتاثيرها علي الدوله مافي اي خطوات استباقيه للكوارث في اداره طوارئ من وراء شاشات سيول الاردن
opinions_and_criticism	سيول الاردن سيول الاردن ها بشرو في شوارع غرقت كمان
irrelevant	سيول الاردن نحتاج الي قمر ينير هذه الارض المظلمه في ضل سطوه المرتزقه ونحن كفلاء بشمس الغد سيول الاردن
emotional_support_and_prayers	سد الواله سيول الاردن
opinions_and_criticism	سيول الاردن امطار الاردن الحكومه بعد شوي رح تحمل الله مسؤوليه السيول و الشهداء هاي المره ما في مديره مدرسه سيول الاردن امطار الاردن
opinions_and_criticism	الاردن سيول الاردن يعني ما بتيجي المربعانيه غير ما حدا من الشعب الاردني بضل عايش الاردن سيول الاردن
caution_advice_and_crisis_updates	سيول الاردن تحذيرات الارصاد الجويه بعد شو ممكن حدا افهمني سيول الاردن
emotional_support_and_prayers	سيول الاردن اللهم سقيا رحمه لا سقيا عذاب اللهم احفظ بلاد المسلمين اجمعين سيول الاردن
opinions_and_criticism	سيول الاردن كل الاحترام والتقدير لنشامي الامن العام الوكيل رياض المشاقبه سيول الاردن
emotional_support_and_prayers	سيول الاردن رحم الله المتوفي منهم وغفر لهم وجعل مثواهم الجنه والهم اهلهم وذويهم واصدقاءهم الصبر والسلوان وشافي الجرحي والمصابين منهم واعادهم الي اهليهم سالمين انا لله وانا اليه راجعون ولا حول ولا قوه الا بالله والله ان القلب ليحزن وان العين لتدمع سيول الاردن
opinions_and_criticism	سيول الاردن سيول الاردن سيول الاردن عاجل السيول وصلت البتراء دون اي مساس بالخزنه فقد قام الانباط ببناء شبكات تصريف المياه دون عطاءات ولم يكن هناك مجلس نواب ولا وزاره اشغال امااحنا صلاه النبي عنا نواب واشغال وبلديات واذا بتنقط السما بنغرق سيول الاردن
opinions_and_criticism	سيول الاردن ما ضل حل غير نغطي الاْردن بشادر سيول الاردن
affected_individuals_and_help	سيول الاردن واس ارتفاع عدد الوفيات نتيجه سيول الاردن الي واس
emotional_support_and_prayers	سيول الاردن اللهم احفظ الاردن وجميع بلاد المسلمين من اي مكروه سيول الاردن
affected_individuals_and_help	سيول الاردن سيول الاردن شكرا لك عزيري المطر لانك لا تحابي ولا تجامل تكشف عوراتهم وتعري فسادهم بدقائق يا لك من ضيف ثقيل عليهم عدد الوفيات اشخاص عدد المصابين اشخاص عدد المفقودين لغايه الان اشخاص
opinions_and_criticism	سيول الاردن سيول الاردن شكرا لك عزيري المطر لانك لا تحابي ولا تجامل تكشف عوراتهم وتعري فسادهم بدقائق يا لك من ضيف ثقيل عليهم عدد الوفيات اشخاص عدد المصابين اشخاص عدد المفقودين لغايه الان اشخاص
emotional_support_and_prayers	سيول الاردن اللهم احفظ الاردن واهلها من كل سوء سيول الاردن
caution_advice_and_crisis_updates	السوسنه الاردن عمان اخبار سيول الاردن بيان مهم من الارصاد الجويه بشان طقس الليله والسبت السوسنه الاردن عمان اخبار سيول الاردن
emotional_support_and_prayers	سيول الاردن سيول الاردن الطف يارب
opinions_and_criticism	سيول الاردن مادبا البتراء منخفض ثاني وما بضل اردنيين كيفكوا مع هالشتاء سيول الاردن مادبا البتراء
emotional_support_and_prayers	سيول الاردن كنا دايما اهلنا يخافوا علينا بالغربه اليوم احنا بالغربه بنخاف علي اهلنا في الاردن اللهم لطفك سيول الاردن
emotional_support_and_prayers	سيول الاردن لا حول ولا قوه الا بالله سيول الاردن علام هالبلد
emotional_support_and_prayers	سيول الاردن سيول الاردن نشكرقيادتناالهاشميهعلي راسهاملكناالغالي عبدالله الثاني بن الحسين المفدي وسمو ولي عهده الامين حفظهم الله تعالي ونشكردولهرئيس الوزراءالدكتورعمرالرزاز وجميع اجهزتناالامنيهعلي متابعتهم الحثيثهوجهودهم الطيبهللتعامل مع الكارثهالبيئيه ورحم الله المتوفين وحفظ الله الاردن
affected_individuals_and_help	سيول الاردن قوات الدرك و القوات المسلحه والامن العام تشارك في عمليات البحث والانقاذ واطلاق قذائف اضاءه وتنوير في سماء مناطق السيول وارتفاع عدد الوفيات الي ٩ سيول الاردن
emotional_support_and_prayers	الاردن سيول الاردن
opinions_and_criticism	سيول الاردن هاظ غضب ربنا يا جماعه قلق ويا تبعين التعرصه من كثر الزني والتجاهر بالمعصيه والطبيره لسه ما اجت سيول الاردن
emotional_support_and_prayers	سيول الاردن الله يكون بعونكم سيول الاردن
affected_individuals_and_help	سيول الاردن سيول الاردن بني صخر تزف شهيدا للوطن استشهاد الغطاس الحارث ناصر الزقيمي الغيالين الجبور انا لله وانا اليه راجعون ولاحول ولاقوه الا بالله
opinions_and_criticism	سيول الاردن للحق حتي الان بذلت الحكومه ومازالت تبذل في الازمه الحاليه سيول الاردن جهود كبيره تستحق الشكر عليها
opinions_and_criticism	سيول الاردن البترا مادبا سيول البتراء ومعان كم مضي علي فاجعه البحر الميت كم نسبه الانجاز والترتيبات للمنخفضات الجويه و السيول لغايه الامس كم نسبه التجهيز و الترتيبات للمنخفضات الجويه والسيول القادمه للاسف التكرار ما علم الشطار ولكن الفاجعه تكررت سيول الاردن البترا مادبا سيول البتراء ومعان
caution_advice_and_crisis_updates	سيول الاردن بدء تساقط امطار الخير في الطفيله اللهم سقيا رحمه سيول الاردن
affected_individuals_and_help	سيول الاردن سيول الاردن قتلي و مصابين وانقاذ الاف اخرين متحدثه الحكومه جمانه غنيمات قالت في تصريحات متلفزه ان الاوضاع ما تزال غير مستقره في وسط وجنوبي البلاد
caution_advice_and_crisis_updates	سيول الاردن سيول الاردن قتلي و مصابين وانقاذ الاف اخرين متحدثه الحكومه جمانه غنيمات قالت في تصريحات متلفزه ان الاوضاع ما تزال غير مستقره في وسط وجنوبي البلاد
emotional_support_and_prayers	سيول الاردن سيول الكويت رحم الله من استشهد غرقا وحفظ الله احبتنا واهلنا في الاردن والكويت وفي كل مكان من كل مكروه سيول الاردن سيول الكويت
emotional_support_and_prayers	سيول الاردن لو بنيت الجسور من الحديد والفولاذ والقطران سيسقط المطر والريح والسيول جند من جنود الله الاقدار شاءت ولان امر الله نافذ قد حدث ما حدث فالعاقل من اتعظ رحمهم الله واسكنهم فسيح جنانه لا شان لاحد بما حدث ذلك امر الله واللهم لا اعتراض قضي الامر الذي كنتم فيه تختلفون سيول الاردن
opinions_and_criticism	سيول الاردن لو بنيت الجسور من الحديد والفولاذ والقطران سيسقط المطر والريح والسيول جند من جنود الله الاقدار شاءت ولان امر الله نافذ قد حدث ما حدث فالعاقل من اتعظ رحمهم الله واسكنهم فسيح جنانه لا شان لاحد بما حدث ذلك امر الله واللهم لا اعتراض قضي الامر الذي كنتم فيه تختلفون سيول الاردن
caution_advice_and_crisis_updates	الاردن سيول الاردن غنيمات الجهات المعنيه ما زالت تتابع بشكل حثيث تطورات الحاله الجويه واثارها الاردن سيول الاردن
affected_individuals_and_help	سيول الاردن الكويت الان سيول الاردن قتلي و مصابين وانقاذ الاف اخرين متحدثه الحكومه جمانه غنيمات قالت في تصريحات متلفزه ان الاوضاع ما تزال غير مستقره في وسط وجنوبي البلاد الكويت الان
caution_advice_and_crisis_updates	سيول الاردن الكويت الان سيول الاردن قتلي و مصابين وانقاذ الاف اخرين متحدثه الحكومه جمانه غنيمات قالت في تصريحات متلفزه ان الاوضاع ما تزال غير مستقره في وسط وجنوبي البلاد الكويت الان
affected_individuals_and_help	البتراء ضبعه سيول الاردن اخبار الان وزيره الاعلام الاردنيه جمانه غنيمات جميع السياح في البتراء تم اخراجهم وتم سحب جميع السيارات الغارقه في منطقه ضبعه الاردنيه سيول الاردن اخبار الان
emotional_support_and_prayers	سيول الاردن سيول الكويت اللهم حوالينا ولا علينا اللهم علي الاكام والظراب وبطون الاوديه ومنابت الشجر سيول الاردن سيول الكويت
emotional_support_and_prayers	سيول الاردن يا رب لطفك يا رب سيول الاردن
opinions_and_criticism	سيول الاردن امطري حيث شئت فان خراجك ليس لنا سيول الاردن
emotional_support_and_prayers	سيول الاردن سيول الاردن اللهم انت الواهب لا سواك والمعطي لمن دعاك يامن ترانا ولا نراك وتعطينا ولانبلغ ثناك اجعل كل ايامنا في حسن عبادتك وطاعتك ورضاك وبارك لنا فيما رزقتنا وقنا عذاب النار واكرمنا بخير هذه الدار ونعيم تلك الدار اللهم احفظ اهل الاردن
opinions_and_criticism	سيول الاردن شاطرين بس بتكميم الافواه ولكن الله فعال لما يريد ففضحكم وفضح فسادكم سيول الاردن
irrelevant	امطار الرياض الان سيول الاردن تعبت من وزنك وشكلك مش عاجبك حلك الامن والصحي موجود عندي متابعه يوميه ارسل وزنك وطولك علي الخاص والحل الامن والصحي عندي امطار الرياض الان سيول الاردن
opinions_and_criticism	سيول الاردن سيول الكويت سيول سوريه اذا اجت شي سنه محل بيصيرو العرب يتسابقو مين بدو يصلي صلاه استسقاء ولما رب العالمين بيبعت مطر بيموت مدري كم شخص بسيول وفيضانات ع فكره بالدول الاجنبيهبتمطر اكتر من عنا بس ولامره سمعنا انهم غرقو شفتو انه الله عم يبعتلنا الخير بس نحنامامسنتاهل سيول الاردن سيول الكويت سيول سوريه
emotional_support_and_prayers	سيول الاردن الله يحفظهم ويلطف بهم سيول الاردن
caution_advice_and_crisis_updates	السوسنه الاردن عمان اخبار السعوديه سيول الاردن السعوديه تحذر رعاياها في الاردن ارقام هواتف السوسنه الاردن عمان اخبار السعوديه سيول الاردن
opinions_and_criticism	سيول الاردن اصبحت الاحداث لدينا كوارث تحت عنوان فاجعه مع اختلاف المكان نريد حق الانسان سيول الاردن
emotional_support_and_prayers	الكويت الاردن سيول الاردن حفظ الله الكويت و الاردن واهلها من كل سوء وسائر بلاد المسلمين وتعازينا لاهالي ضحايا سيول الاردن
caution_advice_and_crisis_updates	عاجل الغد الاردن عمان سيول الاردن عاجل الارصاد توقع اشتداد الفعاليه الجويه ليل السبت الاحد ونهار غد السبت وخصوصا المناطق الجنوبيه وتمتد لتشمل كافه مناطق المملكه الغد الاردن عمان سيول الاردن
irrelevant	سيول الاردن اول شتوه في عمان سيول الاردن وسمعني اول شتوه في عمان للفاضله ديانا كرزون
affected_individuals_and_help	سيول الاردن
emotional_support_and_prayers	سيول الاردن تعددت الاسباب والموت واحد اللهم سقيا رحمه اللهم ارحم من اقتحمتهم الفيضانات سيول الاردن
emotional_support_and_prayers	سيول الاردن كل الاحترام والتقدير لكوادر والاجهزه الامنيه والنشاما والله اكون معكم يارب والله يخزي كل مسؤول مو قد المسؤوليه وانحاسبكم يوم موقف الله ااعظيم عن كل التقصير سيول الاردن
opinions_and_criticism	سيول الاردن اللهم عجل فرجك سيول الاردن بستغرب والله ليش الناس بتحب الشتا في الاردن بنيه تحتيه زفت وشوارع ما فيها زفت برد وفقر وقهر وعهر اللهم عجل فرجك
emotional_support_and_prayers	سيول الاردن سيول الاردن الله يرحمنا برحمته
caution_advice_and_crisis_updates	السوسنه اخبار الاردن سيول الاردن مادبا السياحه توقف جميع الرحلات السبت السوسنه اخبار الاردن سيول الاردن مادبا
opinions_and_criticism	الاردن سيول الاردن بترا مركز اداره الازمات بتفرجوا عشوارع عمان الي عليها كاميرات والكارثه بالجنوب وشاشه عليها قناه المملكه هكذا تدار الازمات ما شاء الله علينا والله احنا ما فيه زينا الاردن سيول الاردن بترا
emotional_support_and_prayers	سيول الاردن الكويت تغرق المملكه اذا نزل بك مكروه فانظر فان كان لك حيله فلا تعجز وان لم يكن فيه حيله فلا تجزع سيول الاردن الكويت تغرق المملكه
emotional_support_and_prayers	سيول الاردن اللهم احفط الاردن و شعبها يا رب سيول الاردن
affected_individuals_and_help	سيول الاردن مادبا الدفاع المدني وفيات جراء سيول الاردن من ضمنهم غطاس دفاع مدني نقل اصابات للمستشفيات وتامين الالاف لمناطق امنه اكثر من شخص من كوادر الدفاع المدني وباسناد من القوات المسلحه وقوات الدرك والامن العام في عمليات الانقاذ والبحث وما زال العمل مستمر في منطقه مادبا
emotional_support_and_prayers	سيول الاردن سيول الاردن اللهم احفظ الاْردن وشعب الاْردن من كل مكرووه
opinions_and_criticism	سيول الاردن اللي بياكد انه البنيه التحتيه القديمه للبلد اهترات و صدت وان الفساد طال مشاريع البنيه التحيه الجديده هو ان مدينه البتراء الاثريه وبنيتها التحتيه المتينه حتي الان قويه و تعمل بجوده عاليه اذا اين الخلل سيول الاردن
opinions_and_criticism	سيول الاردن الحق علي الانباط الي سكنو البتراء قبلنا ليش مو حاطين مجاري وعبارات سيول الاردن
opinions_and_criticism	سيول الاردن
opinions_and_criticism	سيول الاردن حداد علي امه لا تجد الماء و تغرق بالماء سيول الاردن
caution_advice_and_crisis_updates	سيول الاردن حدود طريبيل الاردنيه العراقيه سيول الاردن
opinions_and_criticism	سيول الاردن سيول الاردن الامطار غسيل لفساد الشوارع والجسور قبل الاوديه والحقول ع ف
emotional_support_and_prayers	سيول الاردن قلوبنا معكم اهلنا في الاردن سيول الاردن
opinions_and_criticism	رحم الله شهدائنا سيول الاردن
emotional_support_and_prayers	سيول الكويت الكويت تغرق سيول الاردن اللهم سقْيا رحمه ولا سقْيا عذاب ولا بلاء ولا هدم ولا غرق اللهم علي الظراب ومنابت الشجر اللهم حواليْنا ولا علينا سيول الكويت الكويت تغرق سيول الاردن
opinions_and_criticism	سيول الاردن
emotional_support_and_prayers	سيول الاردن سيول الاردن رحم الله شهداء بني صخر في منطقه ضبعه ورحم الله الغطاس حارث ناصر الغيالين الجبور والمعلمه والمربيه الفاضله شتوه البراك المسلم زوجه عارف سلمي المحارب وابنتيها رؤي وميساء اثر سيول ضبعه لواء الجيزه نسال الله لهن الرحمه والمغفره ولذويهن الصبر والسلوان
irrelevant	منقول سيول الاردن هاظ غضب من الله ولسه ما شفنا شي حفالات قلق خمارات معبيه البلد نوادي ليله الزنا صار بالشوارع وعلني وبنات كاسيات عاريات شباب ما يصحو كل وقتهم سكر وتعاطي الاب صارت مالو كلمه ولا يدخل ولا يتفقد ولادو ولا بناتو الله يرحمنا برحمتو ويهدينا ويصلح احوالنا منقول سيول الاردن
affected_individuals_and_help	سيول الاردن يا رب فرجك ورحمتك اللهم احفظ الاردن واهلها من كل سوء عزائي لاهالي الاردن لما فقدت هذا اليوم من ابناء الوطن واخص عزائي لاهل الغطاس حارث الجبور الذي استشهد وهو يقوم بواجبه لانقاذ حياه الناس فليسكنك الله واياهم فسيح جناته سيول الاردن
emotional_support_and_prayers	سيول الاردن يا رب فرجك ورحمتك اللهم احفظ الاردن واهلها من كل سوء عزائي لاهالي الاردن لما فقدت هذا اليوم من ابناء الوطن واخص عزائي لاهل الغطاس حارث الجبور الذي استشهد وهو يقوم بواجبه لانقاذ حياه الناس فليسكنك الله واياهم فسيح جناته سيول الاردن
emotional_support_and_prayers	الكويت تغرق سيول الاردن اللهم ٳني استودعك اخواننا في الكويت و الاردن في ليلهم ونهارهم في صحوتهم وغفوتهم في كل وقت وفي كل مكان اللهم احفظهم يا رب العالمين الكويت تغرق سيول الاردن
caution_advice_and_crisis_updates	عاجل الاردن السيول صدي البلد البلد سيول الاردن الطقس عاجل اعلان الطورائ في الاردن بسبب السيول صدي البلد البلد سيول الاردن الطقس
opinions_and_criticism	سيول الاردن اذا البتراء عجايب الدنيا السبعه واللي كل زعماء ورؤساء وملوك وامراء وشعوب العالم زاروها من شتوه وحده غرقت وهيك صار فيها هذا لو تشتي بالمفرق ايش وده يصير بمناطق خشاع سليتين والسرحان وصبحا ودير القن وام القطين عليم الله يمكن يلقو جثثنا بدير الزور سيول الاردن
affected_individuals_and_help	سيول الاردن وزير الاوقاف يوعز لصندوق الزكاه ولجانه ضروره التنسيق مع مدراء الاوقاف ولجان الزكاه باغاثه متضرري السيول في مادبا والمحافظات الجنوب سيول الاردن
affected_individuals_and_help	ضبعه هلا اخبار الاردن سيول الاردن مدرعات الدرك تسحب المركبات الجانحه في منطقه ضبعه هلا اخبار الاردن سيول الاردن
opinions_and_criticism	سيول البتراء ومعان سيول الاردن مادبا الاحتجاج بالقدر لتسويغ كل فساد ودمار واهمال ولم يكن يوما هذا القدر لتبرير عمل انسان ضعيف فقط وفقط لتسويغ ما نهبه الفاسدون المفسدون والله انكم جبناء ولا تضعون الحق علي من افسد ولكنكم شجعان فوضعتم الحق علي الله سيول البتراء ومعان سيول الاردن مادبا
irrelevant	الكويت تغرق سيول الاردن واضْربْ لهم مثل الْحياه الدنْيا كماء انزلْناه من السماء فاخْتلط به نبات الْارْض فاصْبح هشيما تذْروه الرياح ۗ وكان الله عليٰ كل شيْء مقْتدرا سوره الكهف الكويت تغرق سيول الاردن
emotional_support_and_prayers	سيول الاردن رحم الله من استشهد وحفظ الله وشافا من غرق وانقذ اللهم احفظ اهلنا في الاردن سيول الاردن
caution_advice_and_crisis_updates	سيول الاردن اعلنت وزير الدوله لشؤون الاعلام باسم الحكومه جمانه غنيمات ان حاله جميع السدود سليمه ووضعها جيد مشيره الي تدفق هائل لكميات مياه الامطار الداخله الي سد الواله حاليا مما ادي الي بدء فيضانه باكثر من مترا مكعبا بالثانيه وناشدت الجميع بضروره الابتعاد عن السد سيول الاردن
opinions_and_criticism	سيول الاردن كبار البلد هم من يتصدر قائمه الشهداء ويتجاوز مدونه السلوك لاداء واجبه سيول الاردن
opinions_and_criticism	سيول الاردن البتراء السيول وصلت البتراء دون اي مساس بالخزنه فقد قام الانباط ببناء شبكات تصريف المياه دون عطاءات ولم يكن هناك مجلس نواب ولا وزاره اشغال احنا عنا نواب واشغال وبلديات واذا بتنقط السما بنغرق سيول الاردن البتراء
emotional_support_and_prayers	سيول الاردن ياا رب سلم سيول الاردن
emotional_support_and_prayers	سيول الاردن لا حول ولا قوه الا بالله سيول الاردن
caution_advice_and_crisis_updates	سيول الاردن الدفاع المدني امطار الخير وزاره السياحه والاثار توقف جميع الرحلات الي المناطق السياحيه والاثريه ليوم غد السبت بسبب الحاله الجويه غير المستقره سيول الاردن الدفاع المدني امطار الخير
emotional_support_and_prayers	سيول الاردن اللهم انا نستودعك الاردن واهلها النشاما اللهم صيبا نافعا يارب العالمين سيول الاردن
emotional_support_and_prayers	سيول الاردن اللهم الطف بعبادك سيول الاردن
emotional_support_and_prayers	سيول الاردن كن معهم يالله ارحمنا واغفر لنا ولا تحملنا ما لا طاقه لنا به حمي الله الاردن وشعبها سيول الاردن
emotional_support_and_prayers	سيول الاردن امطار الرياض امطار الكويت سيول الاردن امطار الرياض امطار الكويت كونوا بخير اهلنا في كل مكان
emotional_support_and_prayers	سيول الكويت سيول الاردن الله يرحم جميع من توفي جراء السيول و يحفظ الاردن بلدي الحبيب من كل شر و يحفظ اخوانا في الكويت الشقيق من كل سوء و مكروه سيول الكويت سيول الاردن
irrelevant	سيول الاردن بدها خطاب عن سلبيات مواقع التواصل الاجتماعي سيول الاردن
affected_individuals_and_help	السوسنه الاردن عمان اخبار سيول الاردن غنيمات انقاذ الاف المواطنين والسياح جراء السيول السوسنه الاردن عمان اخبار سيول الاردن
irrelevant	سيول الاردن الاردن تغرق
opinions_and_criticism	الاردن سيول الاردن بعض الهطولات المطريه تكون كميات الامطار فيها عاليه جدا في فتره زمنيه قصيره ومع تزامنها واصطدامها ببنيه تحتيه هشه وقله وعي ولا مبالاه من البعض تزيد من حجم الكارثه اللهم احفظ الاردن سيول الاردن
affected_individuals_and_help	الاردن سيول الاردن الراي الطقس لحظه مخاطره احد رجال الامن العام في انقاذ ناس داخل السياره منقول الاردن سيول الاردن الراي الطقس
emotional_support_and_prayers	سيول الاردن سيول الكويت اللهي بحق رحمتك التي وسعت كل شئ احفظ جميع المسلمين والمسلمات من كل شر واحفظ اهل الكويت و اهل الاردن سيول الاردن سيول الكويت
emotional_support_and_prayers	سيول الاردن اللهم احفظ الاردن وشعبها من كل شر ياارب سيول الاردن
affected_individuals_and_help	سيول الاردن ارتفاع عدد الوفيات نتيجه سيول الاردن الي اشخاص
emotional_support_and_prayers	الترجي الاهلي سيول الاردن سيول الكويت الترجي الاهلي اللهم لطفك ورحمتك وعونك لاهلنا في الكويت والاردن واحفظهم اللهم بحفظك واجعلها سقيا رحمه لا سقيا عذاب سيول الاردن سيول الكويت
opinions_and_criticism	سيول الاردن مملكه البسكوت صار بدنا كمان مقال عن سلبيات مواقع التواصل الاجتماعي و الاشاعه وخطرها علي الوطن والمواطن سيول الاردن مملكه البسكوت
emotional_support_and_prayers	الكويت تغرق سيول الاردن الكويت تغرق سيول الاردن قلبي انشطر شطرين الحب والحبايب اللهم احفظنا واحفظهم من كل شر
caution_advice_and_crisis_updates	سيول الاردن البحريه في العقبه سيول الاردن
emotional_support_and_prayers	سيول الاردن ربنا يرحمهم ويصبر اهاليهم و المفقودين يرجعوا بالسلامه يا رب سيول الاردن
emotional_support_and_prayers	سيول الاردن اللهم انا نسالك اللطف بالاردن و اهله و ارحم شهدائنا و احفظ اجهزتنا الامنيه نشامي الوطن اللهم عاملنا بما انت اهله و لا تعاملنا بما نحن اهله و انت العفو الكريم سيول الاردن
emotional_support_and_prayers	الكويت تغرق سيول الاردن اللهم احفظ اهلنا في الكويت و الاردن الكويت تغرق سيول الاردن
affected_individuals_and_help	قوات الدرك سيول الاردن مدرعات الدرك تسحب المركبات الجانحه في منطقه ضبعه قوات الدرك سيول الاردن
emotional_support_and_prayers	سيول الاردن سيول الاردن لا حول ولا قوه الا بالله اللهم احفظنا واحفظ اهلنا وديارنا وديار المسلمين من كل مكروه يارب
opinions_and_criticism	سيول الاردن بدنا حق ساره والاطفال اصبحت الاحداث لدينا كوارث تحت عنوان فاجعه مع اختلاف المكان نريد حق الانسان سيول الاردن بدنا حق ساره والاطفال
opinions_and_criticism	سيول الاردن مديره مدرسه فكتوريا هي سبب تغير المناخ بالاردن سيول الاردن
affected_individuals_and_help	سيول الاردن اوعز وزير الاوقاف والشؤون والمقدسات الاسلاميه الدكتور عبدالناصر الي مدراء الاوقاف في المملكه فتح المساجد في المناطق التي تعرضت اوتتعرض لانجراف السيول ومداهمه منازل المواطنين وذلك لايوائهم وتقديم كافه المساعدات والخدمات العاجله لهم في ظل الظروف الجويه التي تسودالمملكه سيول الاردن
emotional_support_and_prayers	سيول الاردن الله يغفر لموتاهم ويشفي ويعافي مرضاهم انا لله وانا اليْه راجعون سيول الاردن
caution_advice_and_crisis_updates	عاجل السعوديه الاردن السيول صدي البلد البلد سيول الاردن الطقس عاجل السعوديه تحذر مواطنيها في الاردن بعد كارثه السيول صدي البلد البلد سيول الاردن الطقس
opinions_and_criticism	سيول الاردن الله يستر من تاليها سيول الاردن
emotional_support_and_prayers	الاردن سيول الاردن اللهم انا استودعناك الاردن واهلها اللهم سقيا رحمه ولا سقيا عذاب اللهم اغفر للمتوفيين و تقبلهم شهداء يارب سيول الاردن
emotional_support_and_prayers	سيول الاردن اللهم اني استودعتك الاردن واهلها وارضها وسمائها يا من لا تضيع عنده الودائع سيول الاردن
caution_advice_and_crisis_updates	سيول الاردن سيول الاردن في ال ٢٠١٩
opinions_and_criticism	سيول الاردن صدقا الواحد حاسس انه هالشتا غير سيء من بدايته للاسف ماسي ومصائب ربي ارحم من مات واشفي كل المصابين وعوض من خسر منزله ورزقه ويا رب ينظرو اصحاب القرار والمسؤوليه للشعب الي بعاني في كل عارض بصير سيول الاردن
opinions_and_criticism	سيول الاردن هل سيكتفي الشعب باستقاله وزير بعد كل هذا التقصير ام سنضع اصبعنا علي الوجع و يحاسب المقصرون الحقيقيون و يحاسب كل فاسد في انتظار كارثه جديده بعد ان ننسي ما حصل سيول الاردن
emotional_support_and_prayers	سيول الاردن اعلم انك يا رب تريد ان تكشف اللئيم وتريح هذا الشعب العظيم يا رب لم نعد نتحمل الالم وخيبات الامل فارحمنا يا رب اللهم لك الحمد علي كل حال سيول الاردن
affected_individuals_and_help	قوات الدرك سيول الاردن قوات الدرك تدفع بتعزيزات من القوي البشريه والاليات الي الواله قوات الدرك سيول الاردن
emotional_support_and_prayers	سيول الاردن سيول الاردن سيول الاردن فاجعه البحر الميت و الان فاجعه جديده الله يستر و يحمي الاردن و الكويت الشقيقه سيول الاردن
emotional_support_and_prayers	سيول الاردن سيول الكويت اللهم احفظ اخواننا بالاردن اللهم احفظ بلدنا الكويت سيول الاردن سيول الكويت
opinions_and_criticism	سيول الاردن الفساد لما تاجر اراضي يطلع عاول الوادي ويسكره بالجرافه لانه باخر الوادي باني بيت نصه بالوادي بهدف التجاره بكرا بس يوقع البيت بالناس البسطاء اللي اشتروه شو ذنبهم سيول الاردن
caution_advice_and_crisis_updates	سيول الاردن السيول الجارفه التي اجتاحت البتراء سيول الاردن
caution_advice_and_crisis_updates	معان سيول الاردن البترا مادبا لا خسائر بسبب الامطار في معان سيول الاردن البترا مادبا
emotional_support_and_prayers	سيول الاردن سيول بكل مكان يارب رحمتك ولطفك سيول الاردن
emotional_support_and_prayers	سيول الاردن الي جنات الخلد الشهيد حارث الجبور سيول الاردن
emotional_support_and_prayers	سيول الاردن سيول الاردن يارب تحفظ ديار النشامي
affected_individuals_and_help	سيول الاردن الدفاع المدني ينقذ شخصين كانا مفقودين في منطقه وادي الهيدان في مادبا سيول الاردن
emotional_support_and_prayers	سيول الاردن لا شقاء يجعل المرء ينتقل من العشرين الي التسعين كفقدان من لم نتوقع خسارتهم احسن الله الي قلوب امهاتنا في هذه الليله وعظم الله اجر الاردن سيول الاردن
emotional_support_and_prayers	سيول الاردن اللهم انا نستودعك الاردن واهلها اللهم ارحم شهدائهم وصبر ذويهم سيول الاردن
opinions_and_criticism	الاردن سيول الاردن ما تعتبره وزيره الاعلام غنيمات اشاعات ستكون مجبوره علي ان تقوله بعد كم يوم للعلم في مواقع التواصل تم اعلان اغلاق الطريق الصحراوي قبل الاعلام الرسمي للعلم تم نشر عدد الضحايا في المواقع قبل الرسمي الاعلام الرسمي متاخر دقيقه الاردن سيول الاردن
opinions_and_criticism	مادبا سيول الاردن بالفعل الامناء العامون و رؤوساء الاقسام و الدوائر هم اولي بالاقاله مادبا سيول الاردن
emotional_support_and_prayers	اللهم استودعناك الاردن برها وبحرها وجوها اللهم عابر نافع بلا هدم ولا غرق اللهم اجعلها سقيا رحمه لا سقيا عذاب سيول الاردن
opinions_and_criticism	سيول الاردن المؤرق في مشكله السيول هي ان الحل يكمن في اجراءات وقائيه لا اكثر من ذلك عند حدوثها لا يوجد حل مباشر فقط تدخل سريع من اشخاص قريبين ممكن حل هذا المشكله و لهذا اطلب من المسؤولين علي اداره الازمات ومن الحكومه الاردنيه ان تنظر في طلبي مع الاحترام الكامل لدفاع المدني سيول الاردن
affected_individuals_and_help	ضبعا السوسنه الاردن عمان سيول الاردن مادبا عاجل بالفيديو هكذا سحبت مدرعات الدرك المركبات الجانحه في ضبعا السوسنه الاردن عمان سيول الاردن مادبا
emotional_support_and_prayers	سيول الاردن اللهم اجعلها امطار خير وبركه علينا وعليكم سيول الاردن
emotional_support_and_prayers	سيول الاردن سيول الاردن اللهم احفظ الاردن واهله
infrastructure_and_utilities_damage	جو اخبار الاردن الاردن الاردن الاخباريه البترا معان سيول الاردن الامن يعلن حاله الطرق في المملكه جو اخبار الاردن الاردن الاردن الاخباريه البترا معان سيول الاردن
caution_advice_and_crisis_updates	جو اخبار الاردن الاردن الاردن الاخباريه البترا معان سيول الاردن الامن يعلن حاله الطرق في المملكه جو اخبار الاردن الاردن الاردن الاخباريه البترا معان سيول الاردن
emotional_support_and_prayers	سيول الاردن
emotional_support_and_prayers	الاردن تغرق سيول الاردن اللهم الاردن ومن عليها جعلها الله سقيا خير ورحمه تنعم بها البلاد والعباد الاردن تغرق سيول الاردن
emotional_support_and_prayers	سيول الاردن اللهم استودعناك الاردن برها وبحرها وجوها اللهم عابر نافع بلا هدم ولا غرق اللهم اجعلها سقيا رحمه لا سقيا عذاب سيول الاردن
infrastructure_and_utilities_damage	سينار سيول الاردن سيول جارفه تداهم شوارع الطفيله سينار سيول الاردن
emotional_support_and_prayers	سيول الاردن اللهم حواليهم ولاهي عليهم سيول الاردن واحفظهم بحفظك يارب العالمين
opinions_and_criticism	الكويت تغرق سيول الاردن الكويت تغرق سيول الاردن المطر اللعن من اسرائيل عموما واضح الشغله مؤامره
emotional_support_and_prayers	سيول الاردن ربي ان المطر جند من جنودك فالطف بعبادك ياالله سيول الاردن
opinions_and_criticism	سيول سيول الاردن المطر من الله تعالي فهو لا يجامل ولا ينافق ولا يطبل او يسحج بل فاضح كاشف جعل الله علي ارضه اوديه يجري فيها المطر عندما يتدفق من المرتفعات علي هيئه سيول فكيف يعطي تصاريح بناء منازل الخ في الاوديه التي انشاها الله ليجري فيها مطره المنهمر شاهدوا فيديوهات السيول سيول الاردن
emotional_support_and_prayers	سيول الاردن سيول الاردن الله يحفظكم يا اهل الاْردن قلوبنا معكم
emotional_support_and_prayers	سيول الاردن سيول الاردن اللهم سقيا رحمه لا سقيا عذاب
emotional_support_and_prayers	سيول الكويت سيول الاردن الله يحفظ الجميع من كل شر سيول الكويت سيول الاردن
opinions_and_criticism	سيول الاردن سيول الاردن اخبار السيول تنتشر هذه الايام وهي عبره لمن اراد الاعتبار فقوه الله قادره علي كل شي ولندعو الله ان تكون امطار رحمه لا هدم اوغرق
opinions_and_criticism	سيول الاردن كلو ولا قصه ترفيع الشهيد من رتبه الي رتبه طب خيو هو لو ما استشهد ما كان برضو بستحق الترفيع سيول الاردن
emotional_support_and_prayers	سيول الاردن اللهم استودعناك الاردن برها وبحرها وجوها اللهم عابر نافع بلا هدم ولا غرق اللهم اجعلها سقيا رحمه لا سقيا عذاب سيول الاردن
irrelevant	واجهه المركبه وش لونك كلمات طيبه من الخاطر سيول الاردن فلسطيني يسي للسعوديه في اي بلد مولود واي مدينه الهلال النصر الشباب الرياض عروض مركز واجهه المركبه لصيانه السيارات متجدده فحص كمبيوتر ب ريال فقط والمزيد من الخدمات موقعنا الرياض حي السلام الامام الشافعي وش لونك كلمات طيبه من الخاطر سيول الاردن فلسطيني يسي للسعوديه في اي بلد مولود واي مدينه الهلال النصر الشباب الرياض
opinions_and_criticism	سيول الاردن البتراء هل تعلم عزيزي ان الاْردن تعاني نقص حاد في الموارد المائيه ولكن سكانها يموتون غرقا سيول الاردن البتراء
emotional_support_and_prayers	سيول الاردن سيول الاردن دعاء المطر اللهم صيبا نافعا اللهم صيبا هنيئا اللهم لا تقتلنا بغضبك ولا تهلكنا بعذابك وعافنا قبل ذلك اللهم اني اسالك خيرها وخير ما فيها وخير ما ارسلت به واعوذ بك من شرها وشر ما فيها وشر ما ارسلت به
emotional_support_and_prayers	سيول الاردن سيول الاردن اللهم الطف بعبادك في مكان من بلاد المسلمين وابعد عنهم النقم
emotional_support_and_prayers	سيول الاردن سيول الاردن اللهم احفظ الاردن واهلها
opinions_and_criticism	امطار اقل من ساعه تسببت بكارثه بالرياض ياشركات يامتهاونه اما يكفي العبث في اروح الاخرين الدوله تدعم بالمليارت وتظهر مشاريعهم في اول قطرات مطر سيول الاردن
emotional_support_and_prayers	الاردن سيول الاردن الاردن الان نسال الله الكريم رب العرش العظيم ان يحفظ اخواننا واحبتنا في الاردن وان يحفظ جميع المسلمين في كل مكان سيول الاردن الاردن الان
emotional_support_and_prayers	سيول الاردن سيول الاردن اللهم اجعلها سقيا رحمه علي اخوتنا فالاردن وانفع بها البلاد والعباد
emotional_support_and_prayers	الاردن سيول الاردن
emotional_support_and_prayers	سيول الاردن حفظ الله الاردن ونشاما الاردن وجميع اهل الاردن سيول الاردن
emotional_support_and_prayers	سيول الاردن سيول الاردن اللهم اني استودعتك كل من اخاف العيش بدونه فيارب احفظه
caution_advice_and_crisis_updates	سيول الاردن سيول الاردن منطقه الجفر
emotional_support_and_prayers	سيول الاردن سيول الاردن اللهم احفظ الاردن وشعبها الكريم
infrastructure_and_utilities_damage	عاجل البحر الميت معان الغد الاردن عمان سيول الاردن عاجل الامن العام جميع طرق المملكه سالكه باستثناء طريق البحر الميت وطريق جسر العمري باتجاه الجفر وطريق معان باتجاه الجفر الغد الاردن عمان سيول الاردن
emotional_support_and_prayers	سيول الاردن الاردن الاردن سيول الاردن الاردن الاردن اللهم احفظ الاردن
affected_individuals_and_help	عاجل ضحايا سيول الاردن اطفال صدي البلد عاجل ارتفاع عدد ضحايا سيول الاردن الي شخصا بينهم اطفال صدي البلد
opinions_and_criticism	سيول الاردن سيول الاردن الاردن بحاجه لنظام بلديات وتراخيص بناء صارم يمنع البناء المخالف يكون في ابعاد محدده عن الاوديه ومجاري المياه عقوبات مغلظه لكل شخص برمي مخلفات بالاوديه ومجاري المياه اعاده النظر بجميع عبارات المياه اسفل الشوارع
caution_advice_and_crisis_updates	سيول الاردن تحذيرات عبر مكبرات الصوت في العقبه خوفا من السيول التي من المتنبا اجتياحها لاقدر الله سيول الاردن
emotional_support_and_prayers	سيول الاردن كن معهم يالله سيول الاردن
opinions_and_criticism	بلا صغره سيول الاردن الله يستر ما تتحمل مسؤليه هالكارثه انثي كمان مره انو بكره بعايرونا الاجانب ما عندكم رجال امسكينها للنسوان بلا صغره سيول الاردن
affected_individuals_and_help	عاجل ومفجع سيول الاردن عاجل ومفجع ارتقاء شهيد غطاس من كوادر الدفاع المدني يموت الي راتبه والتصفيق للي راتبه الفين سيول الاردن الاردن
opinions_and_criticism	عاجل ومفجع سيول الاردن عاجل ومفجع ارتقاء شهيد غطاس من كوادر الدفاع المدني يموت الي راتبه والتصفيق للي راتبه الفين سيول الاردن الاردن
caution_advice_and_crisis_updates	سيول الاردن الاردن دعوه المواطنين الي التواصل مع بلدياتهم في حال حدوث اي طارئ سيول الاردن الاردن
opinions_and_criticism	سيول الاردن المطلوب في هذه المرحله هو وقفه جديه لمراجعه كافه الخطط في جميع المجالات الخدميه مع اخذ المستجدات من تغير في المناخ وغيرها بعين الاعتبار والتوقف عن التوسع الافقي والعمل بشكل جاد علي اداره جوده الخدمات مع اخذ كافه التفاصيل بعين الاعتبار سيول الاردن
opinions_and_criticism	سيول الاردن العام الماضي طلع هاني الملقي وقال عندنا بنيه تحتيه نفاخر بها الامم وين البنيه التحتيه اللي بتحكوا عنها احنا بعدنا ببدايه الشتويه وصار عندنا حادثتين حادثه البحر الميت وحادثه مادبا حسبي الله ونعم الوكيل سيول الاردن
affected_individuals_and_help	مادبا سيول الاردن استمرار عمليات البحث عن مفقودين في محافظه مادبا جراء السيول سيول الاردن
affected_individuals_and_help	سيول الاردن عاجل الداخليه الاسرائيليه تعلن فقدان سياح اسرائيليين في سيول الاردن سيول الاردن
emotional_support_and_prayers	سيول الاردن سيول الاردن اللهم احفظ الادرن واهلها
caution_advice_and_crisis_updates	الغد الاردن عمان سيول الاردن المنخفض يرفد السدود بـ مليون متر مكعب من المياه الغد الاردن عمان سيول الاردن
opinions_and_criticism	سيول الاردن ستبقي هذه الحوادث الفاحعات شهاده علي حكومات منصرمه وحاليه فشلت في ايجاد حل لتصريف المياه وكبح الفاسدين عن افسادهم يبدو ان سرقه المال اهم من مشاريع كانت ستكون سببا في ازاله هذه الكوارث والارواح بالنسبه للفاسدين رخيصه سيول الاردن
affected_individuals_and_help	جو اخبار الاردن الاردن الاردن الاخباريه البترا معان سيول الاردن قصه مؤثره لاسره اردنيه منكوبه جرفتها السيول جو اخبار الاردن الاردن الاردن الاخباريه البترا معان سيول الاردن
emotional_support_and_prayers	الجيش العربي سيول الاردن مره اخري سيول تجرف المواطنين عزاءنا لاسر الشهداء والسلامه للمصابين وتحيه شكر واعتزاز بجهود المواطنين والقوات المسلحه الجيش العربي واجهزتنا الامنيه سيول الاردن
emotional_support_and_prayers	سيول الاردن سيول الاردن اللهم كن لهم ناصرا ومعينا اللهم احفظهم بحفظك الكريم اللهم جنبهم خطر السيول والامطار الغزيره واجعلها امطار خير وبركات
caution_advice_and_crisis_updates	جو اخبار الاردن الاردن الاردن الاخباريه البترا معان سيول الاردن اعلان حاله الطوارئ في بلديات عجلون جو اخبار الاردن الاردن الاردن الاخباريه البترا معان سيول الاردن
emotional_support_and_prayers	رياض المشاقبه سيول الاردن رياض المشاقبه سيول الاردن انشهد شهاده حق انگ رجل للمواقف الصعبه ومهما كتبت ما راح اوفي حقگ
caution_advice_and_crisis_updates	الاردن الطقس سيول الاردن سلطه وادي الاردن تتوعد المعتدين علي الاوديه الاردن الطقس سيول الاردن
caution_advice_and_crisis_updates	الاردن السعوديه صحيفه المواطن سيول الاردن رساله مهمه من سفاره المملكه للمواطنين في الاردن السعوديه صحيفه المواطن سيول الاردن
opinions_and_criticism	سيول الاردن يجب اعاده النظر بعطله المدارس بحيث يكون النصيب الاكبر للعطله الشتويه علي حساب الصيفيه لحين التاكد من جاهزيه مرافقنا المدرسيه للتعامل مع الظروف الجويه سيول الاردن
emotional_support_and_prayers	سيول الاردن حفظ الله الاردن ورحم الله من مات والله يحفظكم من كل شر يالنشاما سيول الاردن
caution_advice_and_crisis_updates	الاردن سيول الاردن السدود خزنت
affected_individuals_and_help	عاجل اسرائيل سيول الاردن البترا سيول مادبا عاجل اسرائيل تعلن فقدان سياح في سيول الاردن البترا سيول مادبا
opinions_and_criticism	الاردن سيول الاردن الي المجالس البلديه والامانه ومجالس اللامركزيه اعملوا صيانه لكل العبارات ومجاري مياه الامطار وتعلموا من غلط غيركم وانا بقترح تكون الصيانه تحت اشراف سلاح الهندسه بالجيش الاردن سيول الاردن
emotional_support_and_prayers	سيول الاردن سيول الاردن الله يرحم شهدائنا وصبر ذويهم
emotional_support_and_prayers	سيول الاردن سيول الكويت الله يحفظ اخواننا بالكويت و الاردن من كل شر سيول الاردن سيول الكويت
emotional_support_and_prayers	سيول الاردن النشامي الاردن الله يرحمهم ويصبر اهلهم ويجعل مثواهم الجنه يارب سيول الاردن النشامي الاردن
caution_advice_and_crisis_updates	سيول الاردن يحذر من خطر تشكل السيول مجددا في عده من مناطق المملكه سيول الاردن
affected_individuals_and_help	جو اخبار الاردن الاردن الاردن الاخباريه البترا معان سيول الاردن قوات الدرك تدفع بتعزيزات بشريه واليه الي الواله جو اخبار الاردن الاردن الاردن الاخباريه البترا معان سيول الاردن
caution_advice_and_crisis_updates	العقبه الغد الاردن عمان سيول الاردن العقبه حاله استنفار لم ترافقها اي تطورات جويه الغد الاردن عمان سيول الاردن
emotional_support_and_prayers	سيول الاردن سيول الاردن انا لله وانا اليه راجعون اللهم احفظ اهلنا في الاردن الله يرحم المتوفين اللهم اسقي قبورهم بعفوك واسكنهم في فسيح جناتك يارب العالمين تعازينا الخالصه
affected_individuals_and_help	سيول الاردن يا الله شو اوجعوني بالخبر اب وبناته الخمسه ضحيه سيول الاردن الله يصبر قلب امهم لو قادره اوصل لامهم لاحظنها واخفف عنها الوجع لكن ما باليد حيله
emotional_support_and_prayers	سيول الاردن يا الله شو اوجعوني بالخبر اب وبناته الخمسه ضحيه سيول الاردن الله يصبر قلب امهم لو قادره اوصل لامهم لاحظنها واخفف عنها الوجع لكن ما باليد حيله
infrastructure_and_utilities_damage	الامن العام سيول الاردن الاردن قالت مديريه الامن العام ان كافه الطرق في المملكه لغايه الساعه العاشره صباحا سالكه باستثناء الطرق التاليه بسبب ارتفاع منسوب المياه طريق البحر الميت طريق جسر العمري باتجاه الجفر طريق معان باتجاه الجفر سيول الاردن الاردن
emotional_support_and_prayers	سيول الاردن سيول الاردن الناس انشغلت بالتصوير ونست قول النبي عليه الصلاه والسلام عند اشتداد المطر اللهم سقيا رحمه لاسقيا عذاب ولاهدم ولاغرق اللهم حوالينا لاعلينا اللهم علي الاكام والظراب وبطون الاوديه ومنابت الشجر
emotional_support_and_prayers	حارث الجبور سيول الاردن اللهم ارحمه واغفرله اللهم نقه من الذنوب و الخطايا كما ينقي الثوب الابيض من الدنس اللهم احشره مع المتقين اللهم ارحمه برحمتك الواسعه وادخله فسيح جناتك اللهم امين حارث الجبور سيول الاردن
opinions_and_criticism	حارث الجبور سيول الاردن اللهم ارحمه واغفرله اللهم نقه من الذنوب و الخطايا كما ينقي الثوب الابيض من الدنس اللهم احشره مع المتقين اللهم ارحمه برحمتك الواسعه وادخله فسيح جناتك اللهم امين حارث الجبور سيول الاردن
caution_advice_and_crisis_updates	هلا اخبار الاردن عجلون سيول الاردن اعلان حاله الطوارئ في بلديات عجلون هلا اخبار الاردن عجلون سيول الاردن
emotional_support_and_prayers	سيول الاردن سيول الاردن اللهم احفظ الاردن واجعل مطرهم بردا وسلاما
emotional_support_and_prayers	الاردن الكويت سيول الاردن اللهم استودعناك الاردن برها وبحرها وجوها اللهم عابر نافع بلا هدم ولا غرق اللهم احفظ الكويت سيول الاردن
caution_advice_and_crisis_updates	سيول الاردن البترا مادبا السوسنه عاجل تعرف علي الطرق المغلقه حتي العاشره صباحا سيول الاردن البترا مادبا السوسنه
opinions_and_criticism	سيول الاردن يسكن اردني في الاردن ويحمل الجنسيه الاردنيه في خيمه وين الحكومه يعرفو ينزلو عليهم ضرائب واكيد يدفعو مقابل ماذا سيول الاردن
opinions_and_criticism	سيول الاردن
opinions_and_criticism	سيول الاردن الاقناع يتم بالانفاق في مكانه الصحيح التخطيط السليم التدريب المستمر اداره ازمات محترفه التنفيذ الدقيق والمصداقيه الحكوميه وهذا يحتاج الي جيل كامل من الاقناع سيول الاردن
opinions_and_criticism	سيول الاردن سبحان الله الامطار ومقدماتها نخاف منها ومن اثارها اذا اشتدت وفي نفس الوقت نريدها ونطمع في خيرها هو الذي يريكم الْبرْق خوْفا و طمعا وينشئ السحاب الثقال سيول الاردن
affected_individuals_and_help	عاجل الغد عاجل غنيمات ما يزال هناك مفقودان جراء السيول والمئات من كوارد الدفاع المدني منشره ومستمره بعمليات البحث الغد سيول الاردن الردن عمان
emotional_support_and_prayers	وجهه نظر سيول الاردن الشجاعه كيمياء في دماء الابطال يزيد تفاعلها في مواقف معينه حتي تبلغ ذروتها وحينها لا يفكرون بالعواقب كغيرهم لذا هم مختلفون عنك يا رياض وجهه نظر سيول الاردن
affected_individuals_and_help	الاردن الاردن تغرق سيول الاردن ارتفاع حصيله قتلي السيول في الاردن الي شخصا الاردن الاردن تغرق سيول الاردن
affected_individuals_and_help	سيول الاردن سيول الاردن اصبح المطر يدفعنا نحو الموت وفاه نتيجه الاحداث الجويه امس في مختلف مناطق المملكه رحمهم الله والهم اهلهم الصبر والسلوان
opinions_and_criticism	سيول الاردن واخشي يا الله ان يكون هذا الطوفان حقا غضب واننا رغم كل ذلك لا نعْقل استغفرك ربي واتوب اليك سيول الاردن
opinions_and_criticism	سيول الاردن مادبا البتراء يا تري هالمره مين راح يتحمل مصطلح المسؤوليه الاخلاقيه والسياسيه في هذه الفاجعه سيول الاردن مادبا البتراء
caution_advice_and_crisis_updates	الاردن سيول الاردن اخبار فيديو جريان السيول القويه في البتراء في الاردن اثر الامطار الغزيره التي شهدتها المنطقه سيول الاردن اخبار
opinions_and_criticism	سيول الاردن ما فيه حل غير انه نغطي الاردن بشادر ليحجب المطر ويحجب فساد هدوله سيول الاردن
emotional_support_and_prayers	سيول الاردن سيول الاردن اللهم الطف بحالهم وكون في عونهم فانهم لاحول ولاقوه لهم الا بك
affected_individuals_and_help	سيول الاردن الاردن وسائل اعلام تابعه للاحتلال تقول ان السياح الثلاثه شوهدوا اخر مره في منطقه البتراء امس الجمعه سيول الاردن الاردن
infrastructure_and_utilities_damage	سيول الاردن اعاده تاهيل المواقع الاثريه التي تعرضت للسيول في البترا صور سيول الاردن
emotional_support_and_prayers	سيول الاردن اللهم صيبا نافعا اللهم احفظ الاردن واهلها من كل سوء يارب العالمين سيول الاردن
emotional_support_and_prayers	الاردن سيول الاردن اللهم احم وطني الاردن ونشامي الاجهزه الامنيه وكل شخص همه حمايه ابناء الوطن اللهم استودعتك وطني فاحفظه من كل شر بحفظ الرحمن يا الاردن سيول الاردن
irrelevant	الاردن سيول الاردن و كل النساء قد يلدن ذكورا و المواقف وحدها تلد الرجال الاردن سيول الاردن
opinions_and_criticism	سيول الاردن سيول الاردن فاضت من الفساد مو من الامطار
opinions_and_criticism	الغد الاردن سيول الاردن خبيره بيئيه الحكومه تعلم ان الاردن سيعاني من فيضانات وسيول الغد الاردن سيول الاردن
emotional_support_and_prayers	سيول الاردن امطار الاردن الاردن سيول الاردن امطار الاردن اللهم احفظ كل شبرا من الاردن اللهم احفظ شيوخه وشبابه واطفاله ونساءه من كل شر اللهم واجعلها امطار خيرا وبركه اللهم سقيا رحمه لا سقيا عذاب
caution_advice_and_crisis_updates	عاجل الغد الاردن عمان سيول الاردن عاجل الرزاز يتراس خليه الازمه في المركز الوطني للامن واداره الازمات وغنيمات تؤكد ان مجلس اداره المركز في حاله انعقاد دائم المملكه الغد الاردن عمان سيول الاردن
emotional_support_and_prayers	سيول الاردن سيول الاردن قمه الاعجاز انك تموت غرقان من السيول في افقر دول العالم مائيا لك الله يا وطني
emotional_support_and_prayers	سيول الاردن سيول الاردن باسمك اللهم علي الاردن حتي يهدا فؤادها اللهم سقيا رحمه لا عذابا
opinions_and_criticism	الكويت تغرق سيول الاردن الكويت تغرق سيول الاردن الفساد اصل الكساد الله يحفظكم
emotional_support_and_prayers	سيول الاردن رحم الله ضحايا السيول والهم ذويهم الصبر والسلوان حفظ الله الاردن وشعبها من كل مكروه سيول الاردن
affected_individuals_and_help	سيول الاردن اعلنت وزاره داخليه الاحتلال السبت فقدان سياح من الاحتلال في السيول التي شهدتها المملكه سيول الاردن
caution_advice_and_crisis_updates	سيول الاردن سيول الاردن السيول تحاصر السياح في البتراء الاردن
emotional_support_and_prayers	سيول الاردن اللهم الطف بهم يارب سيول الاردن
emotional_support_and_prayers	سيول الاردن حمي الله اخواننا في الاردن سيول الاردن
irrelevant	سيول الاردن تحديث حافز مع حضور التدربيات٥٠ريال لاسترجاع بيناتكم في حافز ٣٠ريال تسجيل بحساب المواطن ٥٠ كل هذا باسعار رمزيه واتعهد بالالتزام والسريه التامه للتواصل خاص اتمني منكم دعمي ونشر الرساله في القروبات وشكرا الدال بالخير كفاعله سيول الاردن
opinions_and_criticism	سيول الاردن لا نعلم علي من نستطيع ان نلقي اللوم علي البنيه التحتيه ام علي الحكومه والوزارات ام علي تردي المعيشه عموما و في مناطق الجنوب خصوصا حتي ان الناس تعيش في اوديه سيول الاردن
affected_individuals_and_help	سيول الاردن فقدنا بشتوتين ٣٠ شخص لو اننا بحرب ما بنفقد هالقد سيول الاردن
opinions_and_criticism	سيول الاردن فقدنا بشتوتين ٣٠ شخص لو اننا بحرب ما بنفقد هالقد سيول الاردن
emotional_support_and_prayers	سيول الاردن
affected_individuals_and_help	جو اخبار الاردن الاردن الاردن الاخباريه البترا معان سيول الاردن عاجل الدفاع المدني عمليات البحث والتفتيش عن شخصين مفقودين مستمره جو اخبار الاردن الاردن الاردن الاخباريه البترا معان سيول الاردن
emotional_support_and_prayers	سيول الاردن سيول الاردن الله يحفظكم
irrelevant	السودان السعوديه الكويت الاردن فلسطيني يسي للسعوديه سيول الاردن الكويت تغرق امطار الكويت المسكوت عنه امطار السودان مناظر مرعبه لا تشاهدها في السعوديه و الكويت و الاردن فلسطيني يسي للسعوديه سيول الاردن الكويت تغرق امطار الكويت
affected_individuals_and_help	الاردن سيول الاردن مكافحه التهريب انقذتهم اثناء ممارستها عملها الاردن سيول الاردن
emotional_support_and_prayers	سيول الاردن الله يرحمك ي ابن العم حارث الجبور نحتسبك عند الله شهيد سيول الاردن
opinions_and_criticism	سيول الاردن سيول الاردن سكت الكلام
caution_advice_and_crisis_updates	جو اخبار الاردن الاردن الاردن الاخباريه البترا معان سيول الاردن الارصاد امطار رعديه غزيره اليوم السبت تؤدي الي تشكل السيول في بعض المناطق جو اخبار الاردن الاردن الاردن الاخباريه البترا معان سيول الاردن
affected_individuals_and_help	سيول الاردن الشهيد الغطـاس حارث الجبور الله يرحمه ويغفر له عظم الله اجرك يا وطن سيول الاردن
emotional_support_and_prayers	سيول الاردن الشهيد الغطـاس حارث الجبور الله يرحمه ويغفر له عظم الله اجرك يا وطن سيول الاردن
emotional_support_and_prayers	سيول الاردن اللهم نستودعك الاْردن والكويت واهلهم اللهم اجعلها امطار خير وبركه وعم بنفعها البلاد والعباد ولاتجعلها امطار شر وضرر اللهم الطف بالمسلمين وممتلكاتهم وارواحهم وعوائلهم اللهم لاتفرح بهم شامتا ولاحاقدا اللهم احمي بلاد الحرمين من السيول والهدم والزلازل والمحن سيول الاردن
emotional_support_and_prayers	سيول الكويت سيول الاردن اللهم احفظنا بحفظك واجعل هذا الغيث صيبا نافعا غير ضار واحفظ الاردن والكويت واهلهم من كل مكروه سيول الكويت سيول الاردن
caution_advice_and_crisis_updates	سيول الاردن
opinions_and_criticism	سيول الاردن امطار الكويت الكويت تغرق الرياض تغرق انا ضد الاشخاص اللي يصورون مقاطع الفيديو وتاثير الامطار ونشرها لاسباب عديده لكن اهمها الناس صارت تفرح وتتشمت اكثر من الدعايه بالسلامه سيول الاردن امطار الكويت الكويت تغرق الرياض تغرق
caution_advice_and_crisis_updates	قوات الدرك سد الواله الاردن سيول الاردن قوات الدرك تدفع بتعزيزات من القوي البشريه والاليات الي سد الواله صور الاردن سيول الاردن
opinions_and_criticism	سيول الاردن الاردن عمان فقط وباقي المدن هي عباره عن ارياف تعيش ٥٠ سنه للوراء سيول الاردن
emotional_support_and_prayers	سيول الاردن سيول الاردن اللهم احفظ الاردن واهلها وجميع بلدان المسلمين
emotional_support_and_prayers	سيول الكويت سيول الاردن قلوبنا مع اهلينا في الكويت والاردن سيول الكويت سيول الاردن
emotional_support_and_prayers	سيول الاردن سيول الاردن احبابنا في الاردن حفظكم الله من كل مكروه واسال الله العلي القدير ان يتقبل من مات منكم شهيدا شفيعا لاهله انا لله وانا اليه راجعون
emotional_support_and_prayers	سيول الاردن سيول الاردن اللهم استودعناك احبابنا واخواننا في الاردن
opinions_and_criticism	سيول الاردن مع كل مصيبه بتصير منعرف اكثر انه احنا شعب الداما شعب المليون تحليل وتصريح سيول الاردن
opinions_and_criticism	بدنا حق ساره والاطفال سيول الاردن الاردن امطار الامس علي البتراء اظهرت لنا هشاشه البنيه التحتيه التي اسسها الانباط قبل سنه فساد الانباط تحصده حكوماتنا بدنا حق ساره والاطفال سيول الاردن الاردن
emotional_support_and_prayers	سيول الاردن رحم الله شهداء هذا الوطن الغالي الذي سنؤمن بانه يوما ما سيرتقي وسيصبح مناره وعلم بين البلدان باذن الله سيول الاردن
affected_individuals_and_help	هلا اخبار الاردن سيول الاردن فقدان اسرائيليين في سيول الاردن هلا اخبار الاردن سيول الاردن
opinions_and_criticism	سيول الاردن المره الماضيه حطيتوا الحق علي المدرسه المره هاي علي مين رح تحطوا الحق يالله يمداكوا تعملوا اجتماع عشان تعرفوا علي مين رح تحطوا الحق سيول الاردن
emotional_support_and_prayers	سيول الاردن سيول الكويت سيول الرياض سيول الاردن سيول الكويت سيول الرياض الله يحميهم جميعا و سائر بلاد المسلمين ان شاء الله سقيا رحمه لا سقيا عذاب نستودعكم في وداعه الله
emotional_support_and_prayers	سيول الاردن سيول الاردن اللهم احفظ اهلنا واحبتنا فالاردن وارحم من استشهد منهم غرقا واربط علي قلوب ذوي الشهداء حفظ الله الجميع من كل مكروه
affected_individuals_and_help	سيول الاردن الاردن صور للشهيد الغطاس حارث الجبور قبل دقائق من استشهاده في منطقه ضبعه سيول الاردن الاردن
affected_individuals_and_help	الغد الاردن عمان سيول الاردن مصدر رسمي لـ الغد لم نتلق بلاغا من اسرائيل بفقدان من سياحها في سيول وادري رم الغد الاردن عمان سيول الاردن
opinions_and_criticism	سيول الاردن طيب هسا فش رحله مدرسيه مشان نحط الحق علي المديره نحط الحق علي مين سيول الاردن
opinions_and_criticism	سيول الاردن سعاده النائب بحكي علي الامكانيات عنا امكانيات بتعمل وكاله للفضاء وبتطلق ثلاثه صواريخ كمان بس عارفين وين رايحه عجبي سيول الاردن
affected_individuals_and_help	سيول الاردن فقدان الاتصال بـ سياح اسرائيليين في سيول الاردن
opinions_and_criticism	سيول الاردن البلاد الافقر مائيا في العالم يموت فيها الناس غرقا سيول الاردن
affected_individuals_and_help	مادبا الغد الاردن عمان سيول الاردن مشاهد من عمليات البحث عن مفقودين اثنين جراء السيول في منطقه مليح بمحافظه مادبا تصوير امجد الطويل الغد الاردن عمان سيول الاردن
affected_individuals_and_help	سيول الاردن ارتفاع عدد الوفيات الناجمه عن الفيضانات المفاجئه في الاردن الي مع استمرار عمليات البحث عن الناجين سيول الاردن الله يصبر اهلهم ويحفظ الناجين ويلطف بحالهم لا حول ولا قوه الا بالله
affected_individuals_and_help	بترا سيول الاردن مادبا مادبا العثور علي جثه فتاه في وادي الهيدان وتبقي فتاه واحده تتكثف جهود الانقاذ للعثور عليها بترا سيول الاردن مادبا
caution_advice_and_crisis_updates	سيول الاردن الدرك تدفع بتعزيزات من القوي البشريه والاليات الي الواله سيول الاردن
emotional_support_and_prayers	سيول الاردن رحم الله الشهداء اللهم اجعلها سقيا رحمه لا سقيا عذاب سيول الاردن
affected_individuals_and_help	عاجل سيول الاردن مصدرك الاول عاجل ارتفاع عدد ضحايا سيول الاردن الي شخصا بعد انتشال جثه طفله في وادي الهيدان بمحافظه مادبا مصدرك الاول
caution_advice_and_crisis_updates	الطفيله بترا سيول الاردن الطفيله تعلن عن حدوث سيول وانجرافات دون حوادث بترا سيول الاردن
caution_advice_and_crisis_updates	الطفيله سيول الاردن الطفيله سيول وانجرافات دون حوادث الطفيله سيول الاردن
affected_individuals_and_help	١١ شهيدا وشهيده ١١ روحا يا الله ولسي المسؤولين عنا متمسكين بمرض متلازمه الكرسي كيف الضمير بينشري من شان الله سيول الاردن
opinions_and_criticism	١١ شهيدا وشهيده ١١ روحا يا الله ولسي المسؤولين عنا متمسكين بمرض متلازمه الكرسي كيف الضمير بينشري من شان الله سيول الاردن
opinions_and_criticism	سيول الاردن الخزنه ما غرقت مع انه الانباط بنوها قبل وهذا دليل علي ذكاء و ابداع الانباط وجهل ونصب في الي عنا سيول الاردن
affected_individuals_and_help	عاجل مادبا عاجل الدفاع المدني انقاذ شخصين صباح هذا اليوم بمنطقه وادي الهيدان في محافظه مادبا والعثور علي شخص مفقود وارتفاع حصيله الوفيات الي وفاه ولازالت عمليات البحث مستمره علي نطاق واسع بترا سيول الاردن الاردن
emotional_support_and_prayers	سيول الاردن رحم الله شهداء السيول واسكنهم فسيح جناته سيول الاردن
affected_individuals_and_help	سيول الاردن انقاذ سائحا و اردنيا حاصرتهم السيول في معان سيول الاردن
affected_individuals_and_help	عاجل الاردن سيول الاردن طقس عاجل ارتفاع ضحايا سيول الاْردن الي وفاه وما زال هناك عدد من المفقودين بعض مناطق الاردن ما زالت تتاثر بعواصف رعديه ماطره بغزاره سيول الاردن طقس
emotional_support_and_prayers	سيول الاردن اللهم يــا لطيف في قضائه و يا رحيم في بلائه و يا كريم في عطائه اللهم ارحم المتوفين وسلم المفقودين واشمل الاردن بعفوك ورحمتك واجعله دار امن وسلام سيول الاردن
opinions_and_criticism	سيول الاردن خبرني سيول البترا نحمل مدرسه فيكتوريا مسؤوليه سيول مادبا و البتراء و ما نجم عنها من اضرار و مفقودين و تردي البني التحتيه في المملكه سيول الاردن خبرني سيول البترا
emotional_support_and_prayers	سيول الاردن سيول الاردن الله يحفظهم
opinions_and_criticism	سيول الاردن نصيحه سيول الاردن عند سقوط الامطار تادب مع الله فالاصح ان تدعي دعاء المطر مو تحط شيلات واغاني مجرد نصيحه
infrastructure_and_utilities_damage	سيول الاردن سيول وتصدعات لطرق رئيسيه وفرعيه في الطفيله سيول الاردن
affected_individuals_and_help	سيول الاردن البتراء تاكيد السلطات الاردنيه علي سلامه السياح خبر عادي و طبيعي لانه واجب كل حكومه طمانه الاخرين علي سلامه مواطنيهم نفس الخبر ممكن يشمل الاردنيين في حال كانوا سائحين في دول اخري سيول الاردن البتراء
opinions_and_criticism	سيول الاردن البتراء تاكيد السلطات الاردنيه علي سلامه السياح خبر عادي و طبيعي لانه واجب كل حكومه طمانه الاخرين علي سلامه مواطنيهم نفس الخبر ممكن يشمل الاردنيين في حال كانوا سائحين في دول اخري سيول الاردن البتراء
irrelevant	سيول الاردن الي محتاج كلي او كبد انا موجود سيول الاردن
emotional_support_and_prayers	سيول الاردن انا علي باز اللهم لطفك ورحمتك وعونك لاهلنا في الاردن واحفظهم بحفظك واجعلها سقيا رحمه لا سقيا عذاب سيول الاردن انا علي باز
caution_advice_and_crisis_updates	الاردن سيول الاردن السلطات في الاردن اعلنت حاله الطوارئ في ميناء العقبه بسبب سيول الاردن واستنفرت كافه الاجهزه والوزارات بالمملكه بل تعدي ذلك الي اعلان رسمي بتدخل قوات الجيش ووجه ولي العهد الامير الحسين بن عبد الله كافه الجهات المعنيه لبذل اقصي الجهود في عمليات الانقاذ
opinions_and_criticism	سيول الاردن سيول الاردن تقريبا ولله الحمد ختمنا كل انواع المعاناه ماضل غير يحطوا صخره فوق صدورنا ونقول احد احد
infrastructure_and_utilities_damage	بترا سيول الاردن بلديه الشونه الجنوبيه تطالب باستبدال العبارات الانبوبيه بصندوقيه بترا سيول الاردن
opinions_and_criticism	سيول الاردن هذه بضاعتكم ردت اليكم الشارع عباره عن طبقه بسكوت وقال ناس بتحكي غضب طبيعيه عنا غضب الفساد لادين له سيول الاردن مين بدك تحاسب لتحاسب طعه وقايمه
emotional_support_and_prayers	سيول الاردن
caution_advice_and_crisis_updates	سيول الاردن سيول الاردن راس النقب الان
opinions_and_criticism	سيول الاردن منقول الخزنه ما غرقت رغم السيول لانه جاهزيه الانباط قبل سنه فيها شبكات تصريف للمياه يا ابوجاهزيه سيول الاردن منقول
affected_individuals_and_help	سيول الاردن
emotional_support_and_prayers	سيول الاردن اللهم احفظ اهلنا في الاردن من كل مكروه وهون عليهم مااصابهم وارحم شهداء السيول واخلف علي من تضرروا واشف المصابين سيول الاردن
emotional_support_and_prayers	سيول الاردن سيول الاردن يارب يستر علي اهل الاردن ويرحم ياسر المصري برحمته
caution_advice_and_crisis_updates	الغد الاردن سيول الاردن صور لناقلات جنود من المنطقه العسكريه الجنوبيه في منطقه الجفر لانقاذ مواطنين حاصرتهم السيول الليله الماضيه الغد الاردن سيول الاردن
infrastructure_and_utilities_damage	بترا عاجل سد الواله سيول الاردن مدير السدود سد الواله مستقر وثابت بترا عاجل سد الواله سيول الاردن
caution_advice_and_crisis_updates	راديو هلا سيول الاردن اخترنا لكم اهم النصائح عند قياده السياره اثناء هطول المطر راديو هلا سيول الاردن
emotional_support_and_prayers	سيول الاردن اسال الله ان يحفظ اهلنا في الاردن ويرحم الشهداء سيول الاردن
affected_individuals_and_help	معان المراكز الشبابيه سيول الاردن معان المراكز الشبابيه تستقبل المحاصرين جراء السيول معان المراكز الشبابيه سيول الاردن
affected_individuals_and_help	سيول الاردن بحسب الاعلام العبري ثلاثه مفقودين اسرائيليين في وادي رم سيول الاردن
caution_advice_and_crisis_updates	البتراء الاردن سيول الاردن السيول القويه تهدر في مدينه البتراء بـ الاردن بعد امطار غزيره شهدتها المنطقه سيول الاردن
emotional_support_and_prayers	امطار الكويت سيول الاردن جده تغرق اللهم سقيا رحمه لا سقيا عذاب ولا غضب ولا غرق امطار الكويت سيول الاردن جده تغرق
affected_individuals_and_help	سيول الاردن ارتفاع عدد ضحايا السيول الي بعد انتشال جثه طفله سيول الاردن
opinions_and_criticism	سيول الاردن سيول الاردن علي الحكومه محاسبه رؤساء الحكومات الماضيه مع افرقتهم الوزاريه ومحاسبه المقاولين واصحاب العطاءات يكفينا الان ما نحن به لم تتعلموا درس البحر الميت للاسف
emotional_support_and_prayers	سيول الاردن الاردن سيول الاردن رحم الله شهداء السيول في بلد النشاما الاردن
affected_individuals_and_help	سيول الاردن الناطقه باسم الحكومه الاردنيه جمانه غنيمات اعلنت ارتفاع عدد وفيات سيول الاردن التي تعرضت لها عده مناطق جنوبي البلاد الي اشخاص بعد ان تم العثور علي جثه احد المفقودين بمنطقه الواله بمحافظه مادبا وان عمليات البحث عن باقي المفقودين لا تزال مستمره تابع السلسله
emotional_support_and_prayers	سيول الاردن سيول الاردن سبحان الله دائما رحمه الله تكشف المسؤول الفاسد سيول طبيعيه ومتوقعه في هذا الوقت من كل سنه تتسبب في كل هذه الوفيات والدمار اسال الله ان يحفض الاردن واهلها وجميع بلاد المسلمين
emotional_support_and_prayers	سيول الاردن سيول الاردن اللهم صيبا نافعا اللهم احفظ البلاد والعباد
emotional_support_and_prayers	سيول الاردن الف رحمه لارواح الضحايا وكل العزاء لذويهم سيول الاردن
affected_individuals_and_help	سيول الاردن اه عادي انتشال جثه طفله في وادي الهديان عادي جدا الي بعده سيول الاردن
opinions_and_criticism	سيول الاردن اه عادي انتشال جثه طفله في وادي الهديان عادي جدا الي بعده سيول الاردن
caution_advice_and_crisis_updates	سيول الاردن الجيش يصدر بيانا حول الجهود التي بذلت خلال مداهمه السيول سيول الاردن
emotional_support_and_prayers	سيول الاردن سيول الاردن استغفرك ربي خضوعا لك وتعلقا بك وطلبا لمغفرتك وشوقا لجنتك
irrelevant	وايل جمعه سيول الاردن الوفد وايل جمعه سيول الاردن الوفد تابعني اتابعك مضمون
emotional_support_and_prayers	سيول الاردن سيول الاردن حفظ الله الاردن واهلها الكرام من كل مكروه
caution_advice_and_crisis_updates	جو اخبار الاردن الاردن الاردن الاخباريه البترا معان سيول الاردن الديوان الملكي يعلن عن تنكيس علم الساريه حدادا علي ضحايا السيول من ابناء وبنات الوطن جو اخبار الاردن الاردن الاردن الاخباريه البترا معان سيول الاردن
caution_advice_and_crisis_updates	الاردن سيول الاردن مادبا هناك نحو منقذا وغطاسا و اليه من مديريه الدفاع المدني شاركت في عمليات البحث بمادبا الاردن سيول الاردن مادبا
emotional_support_and_prayers	سيول الاردن الاردن تنزف من جديد سيول الاردن
affected_individuals_and_help	الغد سد الواله مادبا الغد الاردن سيول الاردن الغد ترصد الوضع في سد الواله في مادبا وعمليات البحث في محيطه عن مفقودين جراء سيول امس تصوير امجد الطويل الغد الاردن سيول الاردن
opinions_and_criticism	سيول الاردن تماما مثلنا كانت لهم احلام وطموحات بعضهم يقطف الزيتون في موسم انتظروه لعام كامل بعضهم ينتظر التخرج من الجامعه وبعضهم يجهز نفسه للزواج والاخر يعمل بجد ينتظر ترفيعه في مرتبات الدفاع المدني السيول اغرقت احلامهم رحمهم الله سيول الاردن
affected_individuals_and_help	مراسلو المملكه سيول الاردن هنا المملكه اخلاء شخصا في محافظه معان ولواء البترا وتامين مراكز ايواء للمتضررين مراسلو المملكه سيول الاردن هنا المملكه
emotional_support_and_prayers	سيول الاردن سلامات لاهل المملكه سيول الاردن
opinions_and_criticism	سيول الاردن واخشي يا الله ان يكون هذا الطوفان حقا غضب واننا رغم كل ذلك لا نعْقل سيول الاردن
affected_individuals_and_help	بترا الاردن سيول الاردن عاجل غنميات العثور علي اسرائيلين فقدوا التواصل مع اسرهم والبحث جار عن اخرين بترا الاردن سيول الاردن عاجل
affected_individuals_and_help	جو اخبار الاردن الاردن الاردن الاخباريه البترا معان سيول الاردن عاجل غنميات العثور علي اسرائيلين فقدوا التواصل مع اسرهم والبحث جار عن اخرين جو اخبار الاردن الاردن الاردن الاخباريه البترا معان سيول الاردن
caution_advice_and_crisis_updates	الكويت الان سيول الاردن مقطع متداول مع موجه الامطار في الكويت الان و سيول الاردن
opinions_and_criticism	سيول الاردن بعد حوادث سيول الاردن شو المطلوب منا متابعه النشره الجويه خاصه في الظروف الجويه الصعبه سكان المناطق المنخفضه والاوديه لازم ياخدو حذرهم دائما تعليم مبادئ السلامه العامه بالمدارس والجامعات والشركات لازم نتعلم كيف نتصرف في مختلف الاحوال الجويه توفير عده سلامه وانقاذ بكل سياره
affected_individuals_and_help	الاردن صحيفه المواطن سيول الاردن صور ارتفاع ضحايا السيول في الاردن الي حاله وفاه صحيفه المواطن سيول الاردن
irrelevant	سيول الاردن بنحكيلم الاردن ليست عمان فقط وبتزعلوا سيول الاردن
opinions_and_criticism	سيول الاردن اطالب بمليون دينار لاهل كل شهيد وطن تدفع قبل وصول الجثمان الي بيت اهله واطلاق اسمه علي شارع رئيس وعمل ميدان له في مسقط راسه غير هيك كله ضحك علي الذقون سيول الاردن
caution_advice_and_crisis_updates	الاردن سيول الاردن الديوان الملكي الهاشمي يعلن تنكيس علم الساريه علي المدخل الرئيسي للديوان الملكي لمده ثلاثه ايام حدادا علي ارواح الضحايا من ابناء وبنات الوطن الذين داهمتهم السيول في عدد من مناطق المملكه الاردن سيول الاردن
opinions_and_criticism	سيول الاردن
affected_individuals_and_help	جو اخبار الاردن الاردن الاردن الاخباريه البترا معان سيول الاردن عاجل تفاصيل مؤلمه حول وفاه الحديثات وابنته في سيول الاردن جو اخبار الاردن الاردن الاردن الاخباريه البترا معان سيول الاردن
opinions_and_criticism	سيول الاردن سيول الاردن البتراء تشرين الثاني بلد النصف مليون مهندس تسقط هندسيا يا رب سلم
affected_individuals_and_help	مادبا سيول الاردن شهيد الاسبوع الماضي شهيد الان فقدان الاتصال مع سائحين اسرائيليين منذ البارحه في مادبا مادبا سيول الاردن
caution_advice_and_crisis_updates	بترا مادبا سيول الاردن مدير السدود سد الواله مستقر وثابت بترا مادبا سيول الاردن
affected_individuals_and_help	بترا الاردن سيول الاردن لجان شبابيه بمعان تقدم المساعدات لمتضرري السيول بترا الاردن سيول الاردن
emotional_support_and_prayers	سيول الاردن نسال الله العلي العظيم للغرقي الشهاده وللمصابين الشفاء العاجل ولاهلهم الصبر والسلوان انا لله وانا اليه راجعون سيول الاردن
caution_advice_and_crisis_updates	القوات المسلحه ترسل طائرات عموديه نوع سوبر بيوما من قاعدتها في سلاح الجو الملكي للمساعده في اعمال البحث في منطقه الوالهه وناقلات جنود من المنطقه العسكريه الجنوبيه في منطقه الجفر لانقاذ مواطنين حاصرتهم السيول سيول الاردن خبرني
opinions_and_criticism	سيول الاردن الله يخزيكم ع هيك بنيه تحتيه نحنا هيك من الدول الفقيره بالماء نص الشعب مات غرقان منكم لله سيول الاردن
emotional_support_and_prayers	سيول الاردن سيول الاردن الي جنات النعيم
opinions_and_criticism	سيول الاردن فقط في الاردن نلوم الحكومه علي التغير المناخي لا ادافع عن الحكومه ولكن ثقافه التازيم منتشره لينا مثل ما بتعرفي ولازم نوعي المجتمع بانه هناك فرق بين الاهمال والتغير المناخي سيول الاردن
emotional_support_and_prayers	الاردن سيول الاردن بمثل هؤلاء الابطال تبني الاوطان ويعلو شانها البطل حارث الجبور رحمه الله والبطل رياض المشاقبه شافاه الله هؤلاء هم النشامي الذين يجسدون صدق وشهامه الاردنيين التي عرفها العالم وحازت علي احترامه الاردن سيول الاردن
opinions_and_criticism	سيول الاردن البحر الميت مادبا من افقر الدول مائيا و سكان عم بموتو غرق منيح ما في بترول ويلا كان ولعو فينا سيول الاردن البحر الميت مادبا
emotional_support_and_prayers	سيول الاردن
affected_individuals_and_help	مادبا الاردن سيول الاردن اكد نائب محافظ مادبا محمد الرفايعه ان فرق الانقاذ لا تزال تبحث عن فتاه واحده جرفتها سيول الامس مع عائلتها في وادي الواله والهيدان الاردن سيول الاردن
affected_individuals_and_help	اخبار الاردن سيول الاردن سلطه اقليم البتراء اخلاء ٣٥٠٠ سائح بحرفيه وبخطه معده مسبقا والله البلد هاي ربنا لطف وبلطف فيها اخبار الاردن سيول الاردن
affected_individuals_and_help	سيول الاردن جانب من عمليات البحث التي تقوم بها كوادر الدفاع المدني سيول الاردن
affected_individuals_and_help	سيول الاردن منقذا وغطاسا و اليه و من الجيش للبحث عن الفتاه المفقوده في الواله والهيدان سيول الاردن
caution_advice_and_crisis_updates	مياه الامطار سيول الاردن الادرن دخل السد مليون متر مكعب من مياه الامطار سيول الاردن الادرن
emotional_support_and_prayers	سيول الاردن سيول الاردن الله يحفظكم ويجعلها امطار رحمه لا عذاب استودعناكم رب العباد
affected_individuals_and_help	الغد سد الواله مادبا الغد الاردن سيول الاردن الغد ترصد الوضع في سد الواله في مادبا وعمليات البحث في محيطه عن مفقودين جراء سيول امس تصوير امجد الطويل الغد الاردن سيول الاردن
caution_advice_and_crisis_updates	سيول الاردن هلا اخبار عاجل تشهد بعض المناطق الان تساقطا كثيفا للامطار وحبات البرد ما يستدعي السير عليها بحذر شديد طريق النقب بتجاه العقبه سالكه بحذر شديد بسبب تساقط الامطار وحبات البرد طريق اذرح سالكه بحذر شديد بسبب تساقط الامطار وحبات البرد سيول الاردن هلا اخبار
infrastructure_and_utilities_damage	سيول الاردن لفت انتباهي هذا الراي للمهندس معتصم المطارنه حول البنيه التحتيه والفيضانات التي وقعت سيول الاردن
opinions_and_criticism	سيول الاردن لفت انتباهي هذا الراي للمهندس معتصم المطارنه حول البنيه التحتيه والفيضانات التي وقعت سيول الاردن
caution_advice_and_crisis_updates	بترا الاردن عاجل سيول الاردن الديوان الملكي يعلن عن تنكيس علم الساريه حدادا علي ضحايا السيول من ابناء وبنات الوطن بترا الاردن عاجل سيول الاردن
affected_individuals_and_help	مباشر المملكه اخبار المملكه سيول الاردن هنا المملكه مباشر المملكه اخر تطورات الحاله الجويه والسيول وعمليات البحث عن المفقودين اخبار المملكه سيول الاردن هنا المملكه
caution_advice_and_crisis_updates	مباشر المملكه اخبار المملكه سيول الاردن هنا المملكه مباشر المملكه اخر تطورات الحاله الجويه والسيول وعمليات البحث عن المفقودين اخبار المملكه سيول الاردن هنا المملكه
emotional_support_and_prayers	سيول الاردن سيول الاردن اللهم احفظ بلادي من كل سوء واحفظها من شر الفتن وكوارث الدنيا يارب العالمين اللهم اجعله غيثا نافعا غير ضارا يالله
opinions_and_criticism	سيول الاردن نحن بحاجه الي اعاده هيكله للبنيه التحتيه بكفي ضحايا من سنوات كل سنه بصير كارثه وبتغرق البلد بشبر مي اعتقد ان ارواح الاردنيين تستحق بنيه تحتيه تحصنهم من مياه الامطار سيول الاردن
emotional_support_and_prayers	سيول الاردن سيول الاردن اللهم احفظ الاردن واهلها يارب
opinions_and_criticism	قمه الاعجاز سيول الاردن قمه الاعجاز انك تموت غرقان من المطر في افقر دول العالم مائيا سيول الاردن
affected_individuals_and_help	مادبا سيول الاردن عاجل غنيمات استمرار البحث عن اخر طفله مفقوده بالهيدان مادبا سيول الاردن عاجل
caution_advice_and_crisis_updates	جو اخبار الاردن الاردن الاردن الاخباريه البترا معان سيول الاردن مدير السدود سد الواله مستقر وثابت جو اخبار الاردن الاردن الاردن الاخباريه البترا معان سيول الاردن
caution_advice_and_crisis_updates	عاجل الغد الاردن سيول الاردن عاجل الديوان الملكي الهاشمي يعلن تنكيس علم الساريه علي المدخل الرئيسي للديوان الملكي لمده ايام حدادا علي ارواح الضحايا من ابناء وبنات الوطن الذين داهمتهم السيول في عدد من مناطق المملكه الغد الاردن سيول الاردن
infrastructure_and_utilities_damage	عاجل سيول الاردن عاجل طرق ما زالت مغلقه بسبب السيول اسماء سيول الاردن
emotional_support_and_prayers	سيول الاردن سيول الاردن اللهم انا نستودعك الاردن جوها وبحرها وارضها اللهم احفظهم بعينك التي لا تنام الله بردا وسلاما عليهم اللهم جعلها خير وبركه لهم يا رب
opinions_and_criticism	سيول الاردن الملاين صرفت علي مشروعي الباص السريع و المفاعل النووي و النفقات خفضت لصيانه السدود و الجسور و شبكات الصرف الصحي الفساد و سوء الاداره بالمال العام ثمنه ارواح المواطنين سيول الاردن
emotional_support_and_prayers	سيول الاردن سيول الاردن الله يحفظكم وجعلها امطار خير
opinions_and_criticism	سيول الاردن الله يرحم الشهداء ويشفي الجرحي ويصبر الاهالي هل من تحقيق جدي سيفتح لوقف سيول الموت من سيول البحر الميت الي سيول مادبا والجنوب ام ستكتفي الدوله باجراءات ما بعد الكارثه وخلالها من انقاذ واخلاء وفزعه سيول الاردن
affected_individuals_and_help	سيول الاردن البترا خبرني اجلاء سياح البترا بعيدا عن خطر السيول سيول الاردن البترا خبرني
emotional_support_and_prayers	سيول الاردن مادبا الكرك مناظر تقشر لها الابدان سيول الاردن مادبا الكرك
opinions_and_criticism	سيول الاردن التوعيه و بناء القدرات يتيح لنا توفير الزخم الشعبي في وضع اولويه لقضيه التغير المناخي علي مستوي المحافظات والبلديات مما يتيح المرونه في التعامل مع احداث المناخيه المتطرفه وسهوله وسرعه استجابه لها بالتعاون مع الجهات المعنيه سيول الاردن
affected_individuals_and_help	بترا الاردن مادبا سيول الاردن مدير عام الدفاع المدني اللواء مصطفي البزايعه يؤكد استمرار عمليات البحث عن طفله مفقوده بمنطقه مليح في محافظه مادبا بترا الاردن مادبا سيول الاردن
emotional_support_and_prayers	تعطيل الجامعات والمدارس سيول الاردن تعطيل الجامعات والمدارس هو الحل براي حكومتنا الرشيده صار الكل يخلي مسؤوليته بتعطيل الي تحت ايده ياجماعه القصه مو هيك القصه وعي مواطن قبل اي شي بنيه تحتيه جاهزيه طوارئ اللهم سقيا رحمه لا سقيا عذاب سيول الاردن
opinions_and_criticism	تعطيل الجامعات والمدارس سيول الاردن تعطيل الجامعات والمدارس هو الحل براي حكومتنا الرشيده صار الكل يخلي مسؤوليته بتعطيل الي تحت ايده ياجماعه القصه مو هيك القصه وعي مواطن قبل اي شي بنيه تحتيه جاهزيه طوارئ اللهم سقيا رحمه لا سقيا عذاب سيول الاردن
emotional_support_and_prayers	اللهم احفظ الاردن واهلها وارحم من استشهد ليله البارحه جراء السيول وتقبلهم المسؤولين عن البنيه التحتيه في الاردن يجب محاسبتهم واصلاح مايمكن اصلاحه ارواح ناس تروح مع كل سيل يغرقون مش مقبول وكلنا امل في الملك عبدالله وفي حكومه الرزاز في اصلاحات مستعجله سيول الاردن
opinions_and_criticism	اللهم احفظ الاردن واهلها وارحم من استشهد ليله البارحه جراء السيول وتقبلهم المسؤولين عن البنيه التحتيه في الاردن يجب محاسبتهم واصلاح مايمكن اصلاحه ارواح ناس تروح مع كل سيل يغرقون مش مقبول وكلنا امل في الملك عبدالله وفي حكومه الرزاز في اصلاحات مستعجله سيول الاردن
emotional_support_and_prayers	سيول الاردن انا لله وانا اليه راجعون رحم الله شهداء الوطن ونسال الله الشفاء العاجل لجميع المصابين سيول الاردن
caution_advice_and_crisis_updates	جو اخبار الاردن الاردن الاردن الاخباريه البترا معان سيول الاردن عاجل التربيه لـ الاردن لا قرار بتعطيل المدارس الاحد والتنسيق مستمر مع الحكام الاداريين جو اخبار الاردن الاردن الاردن الاخباريه البترا معان سيول الاردن
emotional_support_and_prayers	سيول الاردن
opinions_and_criticism	سيول الاردن نعم المناخ تغير وهذه ازمه عالميه وعانت منها دول كثيره لكن واجب ومسؤوليه الدوله اتخاذ اجراءات عمليه واستباقيه لحمايه ارواح الاردنيين وعدم الاكتفاء بالدعاء والفزعه عند وقوع المصيبه سيول الاردن
caution_advice_and_crisis_updates	الاردن سيول الاردن الديوان الملكي الهاشمي يعلن تنكيس علم الساريه علي المدخل الرئيسي للديوان الملكي لمده ٣ ايام حدادا علي ارواح الضحايا من ابناء و بنات الوطن الذين داهمتهم السيول في عدد من مناطق المملكه الاردن سيول الاردن
caution_advice_and_crisis_updates	سيول الاردن السعوديه صحيفه المدينه سفير المملكه بالاردن يعزي في ضحايا السيول سيول الاردن السعوديه صحيفه المدينه
emotional_support_and_prayers	سيول الاردن سيول الاردن الله يحفظ البلاد والعباد واللهم ارحم المتوفين واغفر لهم
emotional_support_and_prayers	سيول الاردن الحاله الجويه الطقس الاردن حب الاردن اللهم تقبل من استشهد في خدمه وطننا واحفظ بلدي الاردن من كل مكروه واللهم اجعل الامطار علينا امطار خير ورحمه يا رب رحمتك يا رب لطفك يا رب عفوك ربي احفظنا من گل سوء سيول الاردن الحاله الجويه الطقس الاردن حب الاردن
opinions_and_criticism	سيول الاردن لولا العيب والحرام وشويه فيوز بالمخ لسا شغالين بيحطوا الحق ع ربنا ليش نزل مطر اللهم لا تؤاخذنا سيول الاردن
opinions_and_criticism	سيول الاردن هاد ما بتيجي المربعانيه غير الناس بالاردن كلها رايحه سيول الاردن
opinions_and_criticism	سيول الاردن الحمد لله تنحصر جاهزيه الدوله الاردنيه في الازمات في حصر عدد الشهداء و الخسائر سيول الاردن
affected_individuals_and_help	الاردن سيول الاردن شاهد سيول الاردن الجارفه حتي الان سجلت وفاه عدد من الاصابات والمفقودين الاردن سيول الاردن
emotional_support_and_prayers	سيول الاردن رحم الله كل من قضي في سيول الاردن و لا نسال الله الا الرحمه سيول الاردن
affected_individuals_and_help	سيول الاردن سلطه اقليم البتراء اخلاء سائح تم بحرفيه و وفق خطه معده مسبقا لذلك سيول الاردن
infrastructure_and_utilities_damage	بترا سيول الاردن جميع الطريق سالكه باستثناء طريق البحر الميت وجسر العمري باتجاه الجفر طريق الاغوار الجنوبيه البحر الميت طريق غور حديثه باتجاه الفنادق طريق البانوراما باتجاه البحر الميت مغلقه بالاتجاهين بسبب اجراءات احترازيه طريق الفنادق باتجاه الجنوب مغلقه احترازيا بترا سيول الاردن
affected_individuals_and_help	الاردن سيول الاردن لم يصغ البطل الوكيل رياض المشاقبه لتحذيرات من حوله بل انطلق كالسهم عندما شاهد اطفالا محتجزين في سياره غارقه في مياه السيل مهشما الزجاج بيديه لانقاذ الاطفال الاردن سيول الاردن
affected_individuals_and_help	سيول الاردن مادبا امس جاء السفير الفرنسي بنفسه الي مركز زوار ام الرصاص بعد ان اتصلت سائحين بالسفاره واخذهم معه بنفس سيارته وترك سيارتهم في مركز والله حدث سيول الاردن مادبا
opinions_and_criticism	سيول الاردن سيول الاردن في امريكا تعرضت لاعصار من الدرجه الرابعه استمر مده عشرين يوم تقريبا كل الخسائر كانت واحد احنا حاله عدم استقرار وشويه مطر راح واحد في شتويه لسي ما بلشت
caution_advice_and_crisis_updates	الاردن سيول الاردن مادبا البتراء وادي موسي الديوان الملكي الهاشمي يعلن تنكيس علم الساريه علي المدخل الرئيسي للديوان الملكي لمده ثلاثه ايام حدادا علي ارواح الضحايا من ابناء وبنات الوطن الذين داهمتهم السيول في عدد من مناطق المملكه الاردن سيول الاردن مادبا البتراء وادي موسي
opinions_and_criticism	سيول الاردن البتراء الانباط قبل سنه لما بنوا البتراء كانوا حاسبين حساب السيول والفيضانات دول وحكومات القرن الواحد والعشرين بتقلك تغير مناخي يلعن الي ربط الحمار وفلتك سيول الاردن البتراء
caution_advice_and_crisis_updates	الرزاز الاردن سيول الاردن الحاله الجويه عاجل الرزاز هذه ايام عصيبه وهناك تغير مناخي كوني يمر به العالم وعلينا ان نكون دائما جاهزين للتعامل مع هذه التحديات الاردن سيول الاردن الحاله الجويه
opinions_and_criticism	الفساد الاردن سيول الاردن قد ما ازهقت ارواح وقد ما تنكس هالعلم ولسا بعدنا بشهر ١١ وطن متاكل ومسرح للتراجيديا اقول لاصحاب القرافات المحتلين خذو حصتكم من دمنا وانصرفوا الفساد الاردن سيول الاردن
affected_individuals_and_help	هلا اخبار الاردن سيول الاردن مواصله الجهود للبحث عن فتاه مفقوده في الواله والهيدان هلا اخبار الاردن سيول الاردن
caution_advice_and_crisis_updates	سيول الاردن خبرني الرزاز اطلقنا التحذيرات مرارا وتكرارا واشكر المواطنين الذين استجابوا الرزاز العالم يشهد تغيرا مناخيا كونيا وعلينا ان نكون جاهزين الرزاز وعي المواطن اساس التعامل مع المخاطر المقبله سيول الاردن خبرني
caution_advice_and_crisis_updates	عاجل الرزاز الغد الاردن سيول الاردن عاجل الرزاز من المركز الوطني للامن واداره الازمات اطلقنا العديد من التحذيرات مرارا وتكرارا علي مدي الايام الاخيره علي كافه وسائل الاعلام لان وعي المواطن بالمخاطر المقبله هو الاساس في الوقايه من هذه التحديات الغد الاردن سيول الاردن
affected_individuals_and_help	هلا اخبار الاردن سيول الاردن غنيمات المفقودون ارتفعوا الي وفاه هلا اخبار الاردن سيول الاردن
emotional_support_and_prayers	سيول الاردن الاردن تغرق اللهم الاردن وابناؤه اللهم وطني الاردن وشعبه في امانك وحمايتك ورافتك سيول الاردن الاردن تغرق
affected_individuals_and_help	سيول الاردن الاجهزه الامنيه صوره لاحد كوادر نشامي الدفاع المدني الان واثناء البحث والانقاذ لمفقودين في وادي الغدير ضمن لواء ذيبان والجهود مستمره علي اكمل وجه كم تحيه للنشامي سيول الاردن الاجهزه الامنيه
caution_advice_and_crisis_updates	عاجل الرزاز الغد الاردن سيول الاردن عاجل الرزاز هذه ايام عصيبه وهناك تغير مناخي كوني يمر به العالم وعلينا ان نكون دائما جاهزين للتعامل مع هذه التحديات الغد الاردن سيول الاردن
affected_individuals_and_help	سيول الاردن سبب فيضانات ضبعه حسب ابناء المنطقه العبارات تحت خط الصحراوي صغيره لا تستوعب كميات المياه وفاضت فوق الشارع وسحبت السيارات العبارات الصغيره غير مجهزه و مليئه نفايات فزعه المواطنيين انقذت من بداخل سياره تقريبا قبل وصول الجهات المعنيه الذين اخرجوا الوفيات سيول الاردن
infrastructure_and_utilities_damage	سيول الاردن سبب فيضانات ضبعه حسب ابناء المنطقه العبارات تحت خط الصحراوي صغيره لا تستوعب كميات المياه وفاضت فوق الشارع وسحبت السيارات العبارات الصغيره غير مجهزه و مليئه نفايات فزعه المواطنيين انقذت من بداخل سياره تقريبا قبل وصول الجهات المعنيه الذين اخرجوا الوفيات سيول الاردن
affected_individuals_and_help	البتراء سيول الاردن بدنا حق ساره والاطفال كان عنا سائح في البتراء رجع منهم و فقدنا فقط وهذا انجاز للحكومه احدهم يقول سيول الاردن بدنا حق ساره والاطفال
opinions_and_criticism	البتراء سيول الاردن بدنا حق ساره والاطفال كان عنا سائح في البتراء رجع منهم و فقدنا فقط وهذا انجاز للحكومه احدهم يقول سيول الاردن بدنا حق ساره والاطفال
affected_individuals_and_help	مراسلو المملكه سيول الاردن هنا المملكه المواطنون في مراكز الايواء بعد تعرض منازلهم للسيول مراسلو المملكه سيول الاردن هنا المملكه
emotional_support_and_prayers	سيول الاردن عظم الله اجرك يا وطني سيول الاردن
emotional_support_and_prayers	سيول الاردن الاجهزه الامنيه شكر للاجهزه الامنيه والدفاع المدني والقوات المسلحه علي جهودهم في مكافحه الظروف الجويه السائده التي تشهدها المملكه الله يعطيهم العافيه جهود جباره ولهم منا تحيه فخر واعتزاز وقبله علي جبين كل عسكري في موقعه سيول الاردن الاجهزه الامنيه
emotional_support_and_prayers	سيول الاردن الاردن سيول الاردن الاردن اللهم احفظ الاردن
opinions_and_criticism	الاردن سيول الاردن منيح اللي عطلوا المدارس مش ناقصنا حدا يصير معه ضربه شمس الاردن سيول الاردن
caution_advice_and_crisis_updates	الراي الراي الاردن العلم علم الساريه سيول الاردن الديوان ينكيس العلم حدادا علي الشهداء الراي الراي الاردن العلم علم الساريه سيول الاردن
affected_individuals_and_help	هلا اخبار سيول الاردن الاردن احد البيوت المتضرره في منطقه نزهه الواله بالقرب من سد الواله هلا اخبار سيول الاردن الاردن
opinions_and_criticism	سيول الاردن كمان شتوه بنصفي ٢ مليون اما بنيه تحتيه نضاهي بها العالم سيول الاردن
caution_advice_and_crisis_updates	الاردن سيول الاردن الديوان الملكي الاردني يعلن تنكيس علم الساريه علي المدخل الرئيسي لمده ثلاثه ايام حدادا علي ارواح ضحايا السيول الاردن سيول الاردن
caution_advice_and_crisis_updates	الاردن سيول الاردن الاردن الحاله الجويه الديوان الملكي الهاشمي يعلن تنكيس علم الساريه علي المدخل الرئيسي للديوان الملكي لمده ثلاثه ايام حدادا علي ارواح الضحايا من ابناء وبنات الوطن الذين داهمتهم السيول في عدد من مناطق المملكه الاردن سيول الاردن الاردن الحاله الجويه
caution_advice_and_crisis_updates	خارج النص سيول الاردن لنترك حالات من عدم الاستقرار الجوي والامطار الغزيره علي مناطق متفرقه ونتحدث عن المنخفض الجوي العميق والامطار الغزيره والرياح الشديده خارج النص سيول الاردن
affected_individuals_and_help	الدفاع المدني سيول الاردن الاردن فرق الدفاع المدني تبحث عن الطفله المفقوده في محافظه مادبا جراء السيول سيول الاردن الاردن
opinions_and_criticism	سيول الاردن دولتك صار فينا زي قصه الراعي و الذئب صار للارصاد الجويه اسبوع بحذروا معقول احنا بـ ٢٠١٨ و نسبه غلط تقدر باسبوع من الجمعه للجمعه سيول الاردن
affected_individuals_and_help	الراي الراي الاردن البتراء سياح اخلاء سيول سيول الاردن البترا تخلي شخصا معظمهم سياح الراي الراي الاردن البتراء سياح اخلاء سيول سيول الاردن
infrastructure_and_utilities_damage	بترا الاردن سيول الاردن الامن العام حاله الطرق في المملكه لغايه الساعه الثانيه ظهرا بترا الاردن سيول الاردن
caution_advice_and_crisis_updates	سيول الاردن الديوان الملكي يعلن تنكيس علم الساريه لمده ايام حدادا علي ارواح الضحايا سيول الاردن
caution_advice_and_crisis_updates	بترا سيول الاردن وتشهد بعض المناطق الان تساقطا كثيفا للامطار وحبات البرد ما يستدعي السير عليها بحذر شديد وهي طريق النقب تجاه العقبه سالكه بحذر شديد بسبب تساقط الامطار وطريق اذرح سالكه بحذر شديد بسبب تساقط الامطار وحبات البرد بترا سيول الاردن
emotional_support_and_prayers	سيول الاردن سيول الاردن كان النبي يدعو اذا زاد المطر وخيف الضرر قال اللهم حواليْنا ولا علينا اللهم علي الاكام والظراب وبطون الاوديه ومنابت الشجر
affected_individuals_and_help	الاردن سيول الاردن عاجل الاردن المتحدثه باسم الحكومه من الاسرائيليين الـ المفقودين تواصلوا مع اهاليهم سيول الاردن
caution_advice_and_crisis_updates	الحاله الجويه السيول سيول الاردن الاردن عاجل الرزاز اطلقنا العديد من التحذيرات مرارا وتكرارا علي مدي الايام الاخيره علي كافه وسائل الاعلام لان وعي المواطن بالمخاطر المقبله هو الاساس في الوقايه من هذه التحديات الحاله الجويه السيول سيول الاردن الاردن
caution_advice_and_crisis_updates	سيول الاردن سيول الكويت تحذير من تشكيل السيول فوق الشوارع بسبب عدم استيعاب العبارات لكميات المياه هذا الفيديو يمكن ان يكون سبب بانقاذ احد في المستقبل ونتمني السلامه للجميع سيول الاردن سيول الكويت
emotional_support_and_prayers	سيول الاردن فوالله ان جرح كفك يا رياض هو ارفع وسام يزين جبين الوطن من الطره الي الدره ومن الكرامه الي حيث انت الكرامه سيول الاردن
emotional_support_and_prayers	سيول الاردن الاجهزه الامنيه سيول الاردن شكر للاجهزه الامنيه والدفاع المدني والقوات المسلحه لجهودهم في الظروف الجويه السائده التي تشهدها المملكه الله يعطيهم العافيه جهود جباره ولكم منا تحيه فخر واعتزاز وقبله علي جبين كل عسكري في موقعه سيول الاردن الاجهزه الامنيه سيول الاردن
affected_individuals_and_help	سيول الاردن شاهد فرق الدفاع المدني وهي تبحث عن طفله مفقوده في مادبا صور سيول الاردن
affected_individuals_and_help	سيول الاردن هنا المملكه الحكومه العثور علي اسرائيليين فقدوا والبحث جار عن اخرين سيول الاردن هنا المملكه
opinions_and_criticism	سيول الاردن ليس هناك اي نوع من انواع التغير المناخي ما حصل من سيول وفيضانات سبق ان شهدته المنطقه قبل ذلك بعشرات السنين اذا راجعنا تاريخ السجلات سوف نجد ان الموضوع طبيعي لكن المسؤل يهرب من مسؤولياته بشماعه التغير المناخي سيول الاردن
affected_individuals_and_help	هلا اخبار الاردن سيول الاردن صور من عمليات البحث عن مفقودين في مليح لواء ذيبان هلا اخبار الاردن سيول الاردن
emotional_support_and_prayers	سيول الاردن الله يرحم الشهداء ربي اغفر وارحم وانت ارحم الراحمين والله انو كلو غضب سيول الاردن
affected_individuals_and_help	الغد الاردن سيول الاردن استمرار البحث عن اخر طفله مفقوده بالهيدان الغد الاردن سيول الاردن
caution_advice_and_crisis_updates	الاردن سيول الاردن تنكيس علم الساريه للديوان الملكي حدادا علي ارواح ضحايا السيول وكاله عمون الاخباريه الاردن سيول الاردن
opinions_and_criticism	سيول الاردن قال اخرقتها لتغرق اهلها الظاهر ابتلاء والواقع فرج لله لطف خفي لا تدركه ضاله ابصارنا سيول الاردن
caution_advice_and_crisis_updates	بترا الاردن سيول الاردن العمل لجان الطوارئ في حاله انعقاد دائم بترا الاردن سيول الاردن
opinions_and_criticism	سيول الاردن الرزاز صار عالم مناخ يا رجل ارجع للسجلات والاحصائيات من طول عمرها البلد تتعرض في موسم الخريف الي حالات عدم استقرار وفيضانات سيول الاردن
caution_advice_and_crisis_updates	الاردن سيول الاردن تحذيرات لاصحاب العمل والعمال الاردن سيول الاردن
affected_individuals_and_help	عاجل سيول الاردن عاجل الاعلام العبري فقدان سياح اسرائيليين في سيول الاردن سيول الاردن
emotional_support_and_prayers	سيول الاردن الله يرحم الشهداء وربنا يصبر اهاليهم سيول الاردن
irrelevant	سيول الاردن ماشاء الله عنا كميه كبيره من الناس الي بتفهم بالبنيه التحتيه والجغرافيا والهندسه والامن والاعلام والتنبا والبيئه والاسعاف والتاريخ والطب والمغامرات والسياسه والاخلاق واخر شي بسوقوا سياراتهم بدون حزام وبرموا زباله بالشارع سيول الاردن
opinions_and_criticism	سيول الاردن الاردن اللي بالاخبار اليوم غير الاردن اللي بالاوراق النقاشيه غير الاردن اللي بموت في الفقراء من التهميش غير الاردن اللي بتروح في العطاءات بالفساد غير الاردن اللي باعلانات وزاره السياحه لازم نتفق انو جوا الاردن في بلد ثاني مش الكل بيعرف عنو سيول الاردن
emotional_support_and_prayers	الغد الاردن سيول الاردن الدفاع المدني نضحي بارواحنا فداء للوطن وناسه الغد الاردن سيول الاردن
caution_advice_and_crisis_updates	السوسنه الاردن اخبار سيول الاردن التربيه تقرر تعليق الدوام في مدارس الجفر الاحد السوسنه الاردن اخبار سيول الاردن
caution_advice_and_crisis_updates	الاردن سيول الاردن الامن العام يصدر بيانا حول حادثه السيول الاردن سيول الاردن
opinions_and_criticism	سيول الاردن انتقاد تلو الانتقاد تلو الانتقاد وماذا تفيد كثره الانتقادات في ظل بلاده الساسه سيول الاردن
irrelevant	سيول الاردن عباد الله لا تتالوا علي الله سيول الاردن
affected_individuals_and_help	سيول الاردن الجفر هنا المملكه مطالبات بتوفير صهاريج لشفط المياه التي تدفقت الي منازل المواطنين جراء السيول في لواء الجفر سيول الاردن الجفر هنا المملكه
affected_individuals_and_help	السوسنه الاردن عمان سيول الاردن الهجانه تنقذ سائحا فرنسيا علي حدود العمري السوسنه الاردن عمان سيول الاردن
opinions_and_criticism	امطار الكويت الرياض سيول الاردن ابوظبي مترو الرياض بعد امطار الكويت وتراكم المياه ببعض احياء وانفاق الرياض ولا ننسي سيول الاردن مشروع اماره ابوظبي الاستراتيجي للصرف نموذج ناجح وقابل للتطبيق تمنيت استغلال حفارات مشروع مترو الرياض قبل نهايه عملها في تنفيذ هذا المشروع
caution_advice_and_crisis_updates	الملك الغد الاردن سيول الاردن الملك يتابع اجراءات التعامل مع تداعيات الحاله الجويه الغد الاردن سيول الاردن
irrelevant	سيول الاردن شو اخبار سفيرنا بالكريت و الرياض و الجاليه الاردنيه سيول الاردن
emotional_support_and_prayers	سيول الاردن سيول الاردن ولسا جايك خير يا اردن اللهم صيبا نافعا اللهم سقيا رحمه
opinions_and_criticism	سيول الاردن بالزبط الاستقاله ما بتحل مشكله المفروض ينحط اله عشان ينجز في للازم بكون في عنده اهداف و ادوات قياس للازم ينطلب منه واجب ينجزه كيف نشوحلهم ياها كمان سيول الاردن
affected_individuals_and_help	الاردن البتراء سيول الاردن سقوط قتيلا نتيجه الامطار الغزيره والسيول التي ضربت الاردن والسلطات تقوم باجلاء سائحا من مختلف الجنسيات كانوا يزورون مدينه البتراء الاثريه جنوبي البلاد سيول الاردن
affected_individuals_and_help	جو اخبار الاردن الاردن الاردن الاخباريه البترا معان سيول الاردن الامن ١٢٤٥ شرطيا شاركوا في عمليات الانقاذ وتلقينا ٥٢٣٦ بلاغا جو اخبار الاردن الاردن الاردن الاخباريه البترا معان سيول الاردن
irrelevant	سيول الاردن مع نهايه فصل الشتاء هذا الاردن كلها بتصفي مجروفه بالبحر الاحمر عاد اللي بده اشي يقعد عند مضائق تيران ويدوره سيول الاردن
opinions_and_criticism	سيول الاردن دعونا من الكلام وتلاوم الجميع نريد حلول؛ يوجد لدينا في الاردن مديريات انقاذ واسناد في الشمال والوسط والجنوب تابعه للدفاع المدني لماذا لا تسند لها مهمه الاغاثه في حالات الكوارث لتسمي مديريه انقاذ واغاثه المنطقه بالاضافه للبلديه والاشغال وغيرها ومن مهامها ١ سيول الاردن
affected_individuals_and_help	سيول الاردن سيول الاردن تامين اخلاء السياح بحرفيه عاليه تقول رايحين يفرطوا زيتون يامتعلمين يابتوع المدارس هي دي الحرفيه ولا مش هي
opinions_and_criticism	سيول الاردن سيول الاردن تامين اخلاء السياح بحرفيه عاليه تقول رايحين يفرطوا زيتون يامتعلمين يابتوع المدارس هي دي الحرفيه ولا مش هي
irrelevant	سيول الاردن لا تياس فـ خزائن الله اوسع من احلامك سيول الاردن
emotional_support_and_prayers	سيول الاردن سيول الكويت اللهم احفظ اهلنا واخواننا واحبابنا وشعوبنا في الكويت والاردن وارحم المتوفين في السيول اللهم اجعل هذه الامطار سقيا رحمه لا سقيا عذاب سيول الاردن سيول الكويت
caution_advice_and_crisis_updates	الاحوال الجويه السائده سيول الاردن الاردن حفاظا علي سلامه الطلبه بسبب الاحوال الجويه السائده سيول الاردن الاردن
opinions_and_criticism	سيول الاردن الاردن بلد النصف مليون مهندس معماري ومدني تسقط هندسيا سيول الاردن الاردن
irrelevant	سيول الاردن ما راح اجوز بنتي غير عسكري سيول الاردن
opinions_and_criticism	سيول الاردن بهاد الوقت لازم الحكومه تمنع السياحه في مناطق الوديان سيول الاردن
caution_advice_and_crisis_updates	سيول الاردن فيديو مشاهد مروعه للسيول التي اجتاحت مدن ومحافظات الاردن سيول الاردن
caution_advice_and_crisis_updates	السوسنه الاردن سيول الاردن عاجل اعلان مهم من التربيه حول عطله المدارس الاحد السوسنه الاردن سيول الاردن
emotional_support_and_prayers	سيول الاردن لاحول ولا قوه الا بالله العلي العظيم اللهم الطف في بلادنا سيول الاردن
opinions_and_criticism	سيول الاردن وسيبقي الفساد سيول الاردن
caution_advice_and_crisis_updates	سيول الاردن الاردن الرزاز يؤكد علي الدور المهم الذي قامت به القوات المسلحه والدفاع المدني والامن العام وقوات الدرك الي جانب وزاره الداخليه سيول الاردن الاردن
opinions_and_criticism	سيول الاردن ٣ البني التحتيه القائمه غير مزوده بوسائل السلامه العامه او قديمه وكذلك السدود لا تنظف باستمرار مما يجعل الاوساخ فيها تحتل الجزء الاكبر فعند اول قطره ماء تفيض تصبح خطرا وليست سترا للماء؛ حفظا للارواح والممتلكات يجب اعاده دراسه الواقع واعاده النظر باداره مفهوم الازمه سيول الاردن
affected_individuals_and_help	فيتو عاجل سيول الاردن فيتو عاجل ارتفاع عدد ضحايا سيول الاردن الي شخصا والبحث عن طفله مفقوده
opinions_and_criticism	الاردن سيول الاردن يعني مسؤوليته هو والحكومه تنحصر في اطلاق التحذيرات اما البنيه التحتيه المتهالكه والاستجابه المتباطئه للاحداث وعدم توفر التجهيزات والكوادر اللازمه في الوقت المناسب والحرج فهذه امور خارج المسائله الاردن سيول الاردن
caution_advice_and_crisis_updates	الاردن السوسنه الطقس اخبار سيول الاردن عاجل الارصاد تعلن عن الحاله الجويه للايام المقبله الاردن السوسنه الطقس اخبار سيول الاردن
opinions_and_criticism	سيول الاردن اووف مرحله جديده و كارثيه سيول الاردن
opinions_and_criticism	سيول الاردن سيول الاردن عزيزتي امانه عمان ان الكشف المبكر علي خطوط المجاري والمياه يقينا من الغرق اوعدينا تفحصي
caution_advice_and_crisis_updates	الغد الاردن سيول الاردن الامن جهود التعامل مع الحاله الجويه مستمره بالتعاون مع الاجهزه الاخري الغد الاردن سيول الاردن
emotional_support_and_prayers	سيول الاردن اللهم انا استودعناك الاردن واهلها فاحظهم اللهم واجعلها سقيا رحمه لا سقيا عذاب سيول الاردن
affected_individuals_and_help	سيول الاردن قبل اسبوعين توفي ٢١ مواطن اثر سيول في منطقه البحر الميت استقالات لوزراء تراشق اتهامات لجان تحقيق وتم وضع الخطط لاداره مثل هذه الازمات في المستقبل وعدم تكرار ما حدث والنتيجه اليوم توفي ١٢ مواطن اخر واصيب ١٢ مواطن اثر نفس السبب سيول الاردن
caution_advice_and_crisis_updates	سيول الاردن قبل اسبوعين توفي ٢١ مواطن اثر سيول في منطقه البحر الميت استقالات لوزراء تراشق اتهامات لجان تحقيق وتم وضع الخطط لاداره مثل هذه الازمات في المستقبل وعدم تكرار ما حدث والنتيجه اليوم توفي ١٢ مواطن اخر واصيب ١٢ مواطن اثر نفس السبب سيول الاردن
emotional_support_and_prayers	سيول الاردن الكويت تغرق اللهم احفظ بلادي والوطن العربي يارب اللهم لاتصب غضبك علينا وارحمنا انت خير الراحمين سيول الاردن الكويت تغرق
opinions_and_criticism	سيول الاردن ٢ دراسه واقع الاوديه والجسور والانفاق والنقاط المعرضه للخطر مثل الطرق والمنازل والمدارس ووضع خطه شموليه تبدا بصيانتها وحفظها من كوارث طبيعيه منها يتم معالجته فورا ومنها يعالج ضمن خطه قصيره ومتوسطه المدي لحالات الشتاء والصيف والتعامل مع غير المالوف وتغيرات المناخ سيول الاردن
emotional_support_and_prayers	سيول الاردن رحم الله الاموات اجمعين لاكن بدنا الرجل المناسب في المكان المناسب في اشي غلط سيول الاردن
affected_individuals_and_help	بترا الاردن سيول الاردن معان اخلاء عائلات داهمتهم السيول في منشيه معان بترا الاردن سيول الاردن معان
caution_advice_and_crisis_updates	عاجل سيول الاردن الاردن عاجل اعلان من التربيه حول عطله المدارس سيول الاردن الاردن
opinions_and_criticism	ارحمونا سيول الاردن المفروض ان المطر رحمه ولكنه صار يمثل بيت اجر بكل بيت اردني ارحمونا سيول الاردن
affected_individuals_and_help	سيول الاردن مشاهد من اخلاء السياح مبارح بالبترا سيول الاردن
caution_advice_and_crisis_updates	سيول الاردن الديوان الملكي يعلن تنكيس علم الساريه اعلن الديوان الملكي الهاشمي تنكيس علم الساريه علي المدخل الرئيسي للديوان الملكي لمده ثلاثه ايام حدادا علي ارواح الضحايا من ابناء وبنات الوطن الذين داهمتهم السيول في عدد من مناطق المملكه سيول الاردن
affected_individuals_and_help	سيول الاردن صحف عاجل تجدد السيول في محافظه معان وعمليات اخلاء لمواطنين محاصرين في الجفر سيول الاردن صحف
caution_advice_and_crisis_updates	سيول الاردن صحف عاجل تجدد السيول في محافظه معان وعمليات اخلاء لمواطنين محاصرين في الجفر سيول الاردن صحف
caution_advice_and_crisis_updates	سيول الاردن هنا المملكه الملك يتابع في اتصال هاتفي اجراءات التعامل مع تداعيات الحاله الجويه سيول الاردن هنا المملكه
caution_advice_and_crisis_updates	عاجل الملك الغد الاردن سيول الاردن عاجل الملك يتابع في اتصال هاتفي مع ولي العهد اجراءات التعامل مع تداعيات الحاله الجويه الغد الاردن سيول الاردن
affected_individuals_and_help	سيول الاردن فاجعه انسانيه جديده لاسره اردنيه بسبب السيول سيول الاردن
emotional_support_and_prayers	الراي الراي الاردن شهداء السعوديه سيول الاردن سيول الجنوب السفير السعودي يعزي بشهداء سيول الجنوب الراي الراي الاردن شهداء السعوديه سيول الاردن سيول الجنوب
opinions_and_criticism	الاجهزه الامنيه سيول الاردن في فرق بين الي مهتم بالوطن و يساعد المواطن وبين الي همه جيبه المواطن و ما يدري عن وطن هذا واحد من كبار البلد قول وفعل امثاله من يستحقون هذا اللقب يعطيهم العافيه كوادر الاجهزه الامنيه اذا في شي نفخر فيه بهالبلد رح يكون هيك ناس اكيد الاجهزه الامنيه سيول الاردن
opinions_and_criticism	سيول الاردن لو يجي منخفض اقوي شوي بتسحل الاردن عالسعوديه سيول الاردن
caution_advice_and_crisis_updates	خبرني سيول الاردن التحذير مجددا من حاله عدام استقرار جوي قد تؤثر علي الاردن الثلاثاء المقبل خبرني سيول الاردن
affected_individuals_and_help	السوسنه الاردن سيول الاردن اخبار اخلاء عائلات داهمتهم السيول في منشيه معان السوسنه الاردن سيول الاردن اخبار
affected_individuals_and_help	السوسنه الاردن عمان سيول الاردن الامن العام الامن شرطيا شاركوا في عمليات الانقاذ السوسنه الاردن عمان سيول الاردن الامن العام
affected_individuals_and_help	وزاره التنميه الاجتماعيه مليح سيول الاردن تواصل فرق وزاره التنميه الاجتماعيه بالتعاون مع غرف العمليات الرئيسه والحكام الاداريين تقديم الخدمات الاغاثيه لمتضرري السيول في مختلف مناطق المملكه منذ بدايه الاعلان عن الحاله الجويه المتوقعه يومي الاربعاء والخميس الماضيي وزاره التنميه الاجتماعيه مليح سيول الاردن
opinions_and_criticism	سيول الاردن كل الحق علي الامطار سيول الاردن
affected_individuals_and_help	عاجل الراي الراي الاردن سيول الاردن الهجانه انقاذ سيول الجنوب عاجل الهجانه تنقذ ١٢ سائحا فرنسيا بـ الضاحك الراي الراي الاردن سيول الاردن الهجانه انقاذ سيول الجنوب
opinions_and_criticism	سيول الاردن سيول الاردن اخطات المدرسه عندما اخذت الطلاب رحله للتلامس مع الطبيعه و تعليمهم كيف اتخاذ الاحتياطات اللازمه والتعامل مع الاخطار مع التغير المناخي وتكرار الحوادث يجب ان يكون هنالك ماده مهارات حياتيه تشمل الطبخ والبيع والسلامه العامه والمرور
opinions_and_criticism	سيول الاردن البترا مادبا من محاسن الامطار انها كشفت فشل المسؤولين ونخوه المواطنين سيول الاردن البترا مادبا
affected_individuals_and_help	سيول الاردن الاردن من رجال الامن العام شاركوا في هذا الواجب تعرض اربعه منهم للاصابه سيول الاردن الاردن
emotional_support_and_prayers	سيول الاردن الله يرحمنا برحمتو سيول الاردن
caution_advice_and_crisis_updates	سيول الاردن الديوان يعلن تنكيس العلم حداد علي ارواح الضحايا في سيول الاردن ما لحقنا نرفعه من بعد ضحايا البحر الميت شكله موسم الشتاء مش راح نرفع العلم
affected_individuals_and_help	السوسنه الاردن اخبار سيول الاردن الجفر عاجل فيديو لطائرات الاستطلاع خلال عمليات البحث بالجفر السوسنه الاردن اخبار سيول الاردن الجفر
emotional_support_and_prayers	سيول الاردن صحيفه المواطن سفير المملكه لدي الاردن يعزي في ضحايا السيول سيول الاردن صحيفه المواطن
caution_advice_and_crisis_updates	سيول الاردن سيول الاردن فيديو ارشادي جيد لتفادي الانجراف والتعامل بحاله الغرق
caution_advice_and_crisis_updates	الاردن سيول الاردن تهيب مديريه الامن العام بكافه الاخوه المواطنين اخذ الحيطه والحذر اثناء القياده الاردن سيول الاردن
caution_advice_and_crisis_updates	الامن العام سيول الاردن الاردن تهيب مديريه الامن العام بكافه الاخوه المواطنين اخذ الحيطه والحذر اثناء القياده سيول الاردن الاردن
affected_individuals_and_help	السوسنه الاردن اخبار سيول الاردن الجفر الواله ذيبان البتراء غنيمات البحث جار عن مفقودا بالجفر السوسنه الاردن اخبار سيول الاردن الجفر الواله ذيبان البتراء
affected_individuals_and_help	البتراء سيول الاردن رسالتك للرزاز بخطه محكمه وجاهزيه عاليه تم اجلاء سياح البتراء بعيدا عن خطر السيول سيول الاردن رسالتك للرزاز
affected_individuals_and_help	خبرني سيول الاردن طائره عسكريه للبحث عن مفقودا بالجفر خبرني سيول الاردن
caution_advice_and_crisis_updates	سيول الاردن حكومه الظل برامج المملكه هنا المملكه تشاهدون الليله الساعه مساء حلقه خاصه من برنامج حكومه الظل بشان تداعيات السيول في الاردن تحت عنوان المجتمع المحلي والازمات سيول الاردن حكومه الظل برامج المملكه هنا المملكه
affected_individuals_and_help	الاردن سيول الاردن اخلاء عائله الي مخيم الكرامه الكشفي بالشونه الجنوبيه الاردن سيول الاردن
affected_individuals_and_help	الدفاع المدني مادبا سيول الاردن هلا اخبار الدفاع المدني يبحث في مواقع بذيبان عن طفله مفقوده الدفاع المدني مادبا سيول الاردن هلا اخبار
emotional_support_and_prayers	سيول الاردن سيول الاردن باسمك اللهم علي الاردن حتي يهدا فوادها اللهم سقيا رحمه لا سقيا عذاب
opinions_and_criticism	سيول الاردن هذه شوارعك يا بلدي لما دوله من افقر دول العالم بالمياه شعبها يموت غرق اعرف وقتها انو الفساد تفشي سيول الاردن
caution_advice_and_crisis_updates	وزاره الداخليه سيول الاردن هلا اخبار المبيضين الداخليه تعاملت مع تداعيات الحاله الجويه كازمه وطنيه وزاره الداخليه سيول الاردن هلا اخبار
emotional_support_and_prayers	سيول الاردن السنوات الماضيه كنا نشهد تساقط للامطار و الثلوج ما صار هيك سيول قول السيول مش مشكله بس هيك عدد من الوفيات اشي غريب جدا الي بسمع بارقام الوفيات بفكر انها احصائيات حرب الله يرحم جميع المتوفين و يرزق اهلهم الصبر و السلوان سيول الاردن
opinions_and_criticism	سيول الاردن السنوات الماضيه كنا نشهد تساقط للامطار و الثلوج ما صار هيك سيول قول السيول مش مشكله بس هيك عدد من الوفيات اشي غريب جدا الي بسمع بارقام الوفيات بفكر انها احصائيات حرب الله يرحم جميع المتوفين و يرزق اهلهم الصبر و السلوان سيول الاردن
irrelevant	سيول الاردن كلو بفتي بكلو سيول الاردن
infrastructure_and_utilities_damage	السوسنه الاردن اخبار سيول الاردن الجفر الواله ذيبان البتراء حاله الطرق بالمملكه حتي الساعه تفاصيل السوسنه الاردن اخبار سيول الاردن الجفر الواله ذيبان البتراء
infrastructure_and_utilities_damage	بترا سيول الاردن الاردن الامن العام يوضح حاله الطرق بالمملكه بترا سيول الاردن الاردن
caution_advice_and_crisis_updates	الاردن سيول الاردن حفاظا علي سلامه الطلبه بسبب الاحوال الجويه السائده الاردن سيول الاردن
affected_individuals_and_help	رسالتك للرزاز سيول الاردن رسالتك للرزاز عاجل المفقودين من قبيله الحويطات سيول الاردن
caution_advice_and_crisis_updates	الاردن سيول الاردن عاجل تعليق دوام المدارس في قضاء الجفر ليوم غد الاحد الاردن سيول الاردن عاجل
caution_advice_and_crisis_updates	سيول الاردن الاردن شهدت مناطق قضاء اذرح وراس النقب قبل قليل تساقطا للامطار اذ تشكلت السيول في منطقه المنشيه بقضاء اذرح سيول الاردن الاردن
irrelevant	سيول الاردن لا تحني راسك فوطن كامل يستند عليك سيول الاردن
emotional_support_and_prayers	قوات الدرك سيول الاردن وداع كل شهيد او فقيد يترك الما في القلوب انما يزيدنا اصرارا علي خدمه الاردن واسرته الكبيره الواحده حفظ الله الوطن ورحم شهداءنا الابرار ولن تزيدنا النوائب والتحديات الا تماسكا والتفافا حول الرايه الهاشميه قوات الدرك سيول الاردن
opinions_and_criticism	سيول الاردن فساد لو يجي منخفض اقوي شوي بتسحل الاردن عالسعوديه سيول الاردن فساد
emotional_support_and_prayers	سيول الاردن سيول الاردن الله يحفظكم يارب
caution_advice_and_crisis_updates	مباشر المملكه سيول الاردن اخبار المملكه هنا المملكه مباشر المملكه متابعه مستمره لتداعيات الحاله الجويه والسيول في الاردن في نشره اخبار السابعه سيول الاردن اخبار المملكه هنا المملكه
caution_advice_and_crisis_updates	الاردن سيول الاردن سفاره المملكه في الاردن تؤكد بان كافه المواطنين السعوديين المقيمين والزائرين في الاردن بخير سيول الاردن
affected_individuals_and_help	غنيمات بترا سيول الاردن الاردن عاجل غنيمات الاجهزه المعنيه تتابع عمليه البحث عن مفقودا في منطقه الجفر وتم اخلاء من اصل المفقودين وبقي معروف مكانهم والعمل جار لانقاذهم بترا سيول الاردن الاردن عاجل
affected_individuals_and_help	بترا الاردن سيول الاردن عاجل غنيمات استمرار الجهود للبحث عن الطفله التي فقدت بالواله بترا الاردن سيول الاردن عاجل
opinions_and_criticism	سيول الاردن رسالتك للرزاز كان املنا ان تكون حكومتك حكومه انقاذ وطن مش حكومه بنوك و الصحافه سيول الاردن رسالتك للرزاز
emotional_support_and_prayers	اللهم احفظ اهلنا في الاردن و اهلنا في الكويت اللهم انا نسالك السلامه لهم
affected_individuals_and_help	مادبا سيول الاردن هلا اخبار غنيمات استمرار الجهود للبحث عن الطفله التي فقدت بمنطقه الواله بمادبا مادبا سيول الاردن هلا اخبار
emotional_support_and_prayers	سيول الاردن
emotional_support_and_prayers	سيول الاردن اللهم انا استودعناك وطننا الغالي سيول الاردن
emotional_support_and_prayers	سيول الاردن الله يحمي الاردن وشعبها سيول الاردن
emotional_support_and_prayers	سيول الاردن كميه استغراب شديده من الذين يتناقلون اخبار السيول بصوره كوميديه ساخره كانما غشي علي ابصارهم اللهم الرحمه والمغفره للضحايا اللهم الصبر و السلوان لاهاليهم سيول الاردن
infrastructure_and_utilities_damage	بترا سيول الاردن الامن العام الطرق في المملكه لغايه الساعه السادسه والنصف مساء سالكه باستثناء الطرق التاليه طريق جسر البحر الميت بالقرب من المياه الساخنه وطريق جسر الجفر بسبب اجراءات احترازيه طريق مليح بتجاه جسر الواله اغلاق جزئي بترا سيول الاردن
caution_advice_and_crisis_updates	بترا سيول الاردن مديريه الامن العام تهيب بكافه المواطنين اخذ الحيطه والحذر اثناء القياده وتجنب المسير علي الطرق المغلقه والابتعاد عن المناطق المنخفضه ومجاري السيول والامتثال لارشادات رجال الامن العام المنتشرين علي الطرقات لدلالتهم وارشادهم بترا سيول الاردن
opinions_and_criticism	سيول الاردن قرار تعطيل المدارس اليوم صحيح ١٠٠٪؜ خوفا علي الطلاب من ضربه الشمس سيول الاردن
caution_advice_and_crisis_updates	بترا الاردن سيول الاردن عاجل تعليق دوام المدارس في قضاء الجفر ليوم غد الاحد بترا الاردن سيول الاردن عاجل
affected_individuals_and_help	بترا سيول الاردن عاجل غنيمات عدد اصابات الحاله الجويه بلغت اصابه منها دفاع مدني و امن عام و في منطقه ضبعه و اصابات في معان واصابه واحده في الراشديه بترا سيول الاردن عاجل
caution_advice_and_crisis_updates	سيول الاردن صور ومقاطع جديده لـ سيول الاردن
affected_individuals_and_help	الاردن سيول الاردن ١٢ شهيد نتيجه السيول و١٥ مفقود منهم ١٤ في الجفر وطفله في مادبا الاردن سيول الاردن ولادنا غاليين علينا يا فاسدين ويا مسؤولين يموت الابطال والشهداء بصمت دوما لانهم يعشقون الارض
opinions_and_criticism	الاردن سيول الاردن ١٢ شهيد نتيجه السيول و١٥ مفقود منهم ١٤ في الجفر وطفله في مادبا الاردن سيول الاردن ولادنا غاليين علينا يا فاسدين ويا مسؤولين يموت الابطال والشهداء بصمت دوما لانهم يعشقون الارض
caution_advice_and_crisis_updates	الاردن سيول الاردن هلا اخبار الدفاع المدني يبحث في مواقع بذيبان عن طفله مفقوده الاردن سيول الاردن هلا اخبار
emotional_support_and_prayers	امطار الاردن سيول الاردن سيول الاردن الاجهزه الامنيه كان الله في عون رجال امننا البواسل الذين لا زاول مستمرين في عمليه البحث عن المفقودين امطار الاردن سيول الاردن سيول الاردن الاجهزه الامنيه
opinions_and_criticism	الكويت تغرق سيول الاردن ليش ما يكون في انذار جوي للمناطق الي ممكن تتعرض للسيول سواء بالاردن ولا بالكويت الكويت تغرق سيول الاردن
caution_advice_and_crisis_updates	جو اخبار الاردن الاردن الاردن الاخباريه البترا معان سيول الاردن عاجل تعليق دوام المدارس في الباديه الجنوبيه وتواصل انقاذ مواطنين في الجفر جو اخبار الاردن الاردن الاردن الاخباريه البترا معان سيول الاردن
infrastructure_and_utilities_damage	الاردن سيول الاردن عاجل الطرق المغلقه بسبب ارتفاع منسوب المياه حتي الساعه السادسه والنصف طريق جسر البحر الميت بالقرب من المياه الساخنه طريق جسر الجفر بسبب اجراءات احترازيه طريق مليح باتجاه جسر الواله اغلاق جزئي الاردن سيول الاردن
opinions_and_criticism	سيول الاردن عندي احساس هاليومين يطلعوا وزير جديد اسمه وزير الطقس والاحوال الجويه وهذا اي مشكله بحطوا الحق عليه وبكون شماعه لفشلهم سيول الاردن
affected_individuals_and_help	غنيمات بترا سيول الاردن الاردن عاجل غنيمات طائره عسكريه تحركت للموقع للبحث عنهم بمجرد وصول التبليغ عن فقدانهم وما تزال عمليات البحث عن الطفله المفقوده في منطقه الواله مستمره بترا سيول الاردن الاردن عاجل
affected_individuals_and_help	عاجل الاردن سيول الاردن عاجل الدفاع المدني كوادر المديريه تعمل في مواقع بلواء ذيبان للبحث عن طفله مفقوده الناطق الاعلامي باسم المديريه الرائد اياد العمرو للتلفزيون الاردني الاردن سيول الاردن
infrastructure_and_utilities_damage	جو اخبار الاردن الاردن الاردن الاخباريه البترا معان سيول الاردن حاله الطرق حتي الساعه السادسه مساء جو اخبار الاردن الاردن الاردن الاخباريه البترا معان سيول الاردن
affected_individuals_and_help	سيول الاردن حسب الناطق الاعلامي باسم الحكومه الاجهزه المعنيه تواصل البحث عن ١٤ مفقود في منطقه الجفر سيول الاردن
caution_advice_and_crisis_updates	الراي الراي الاردن سيول الاردن مدارس الجفر تعليق دوام مدارس الجفر غدا الاحد الراي الراي الاردن سيول الاردن مدارس الجفر
caution_advice_and_crisis_updates	الاردن سيول الاردن سيول عاجل الاردن الامن العام الاردني تم فتح غرف عمليات في جميع المناطق المتضرره من السيول لمواصله عمليات الاخلاء والمساهمه في جهود الانقاذ سيول الاردن سيول
opinions_and_criticism	سيول الاردن اختطاف يوسف قنديل ذكري تفجيرات الاردن
emotional_support_and_prayers	بترا سيول الاردن الجيش العربي ينعي شهيد الواجب الجبور بترا سيول الاردن
caution_advice_and_crisis_updates	الاردن هلا اخبار سيول الاردن طائرات الاستطلاع الجوي قبل قليل في منطقه الجفر تقوم بواجبها الاردن هلا اخبار سيول الاردن
infrastructure_and_utilities_damage	الراي الراي الاردن سيول الاردن طرق حاله الطرق حاله الطرق لغايه الساعه السادسه والنصف الراي الراي الاردن سيول الاردن طرق حاله الطرق
infrastructure_and_utilities_damage	سيول الاردن انهيار شارع في البحر الميت من جهه الضفه الغربيه في فلسطين سيول الاردن
irrelevant	سيول الاردن مقاطعه قناه رؤيا ادعو كل غيور علي اسلامه كل مؤمن بوحدانيه الله سبحانه وتعالي كل محب لنبينا سيد الخلق وخاتم الانبياء كل غيور علي اردنه الحبيب كل شريف علي تراب الاردن ارض العز والفخار وذلك للاسباب التاليه مساندتها لمؤمنون بلا حدود والاحباش والترويج للوثنيه وحفله قلق سيول الاردن
infrastructure_and_utilities_damage	سيول الاردن عاجل الطرق المغلقه الامن العام طريق جسر البحر الميت بالقرب من المياه الساخنه طريق جسر الجفر بسبب اجراءات احترازيه طريق مليح باتجاه جسر الواله اغلاق جزئي سيول الاردن عاجل
caution_advice_and_crisis_updates	العقبه سيول الاردن الطوارئ الاردن هلا اخبار اعلان انتهاء حاله الطوارئ في العقبه العقبه سيول الاردن الطوارئ الاردن هلا اخبار
caution_advice_and_crisis_updates	الراي الراي الاردن الامن سيول الاردن جهود الاجهزه بمتابعه تداعيات الازمه مستمره الراي الراي الاردن الامن سيول الاردن
affected_individuals_and_help	غنيمات بترا سيول الاردن عاجل غنيمات ضحايا الحاله الجويه بلغت وفاه منها في مادبا و في ضبعه ووفاه واحده بمعان بترا سيول الاردن عاجل
affected_individuals_and_help	السوسنه الاردن اخبار سيول الاردن غنيمات البحث عن الطفله المفقوده في الواله ما زال مستمرا السوسنه الاردن اخبار سيول الاردن
caution_advice_and_crisis_updates	سيول الاردن صور من معان اليوم سبحان الله الله يلطف بالعباد سيول الاردن
affected_individuals_and_help	الاردن سيول الكويت سيول الاردن شاهد ارتفاع قتلي السيول الي و الاردن تشكل غرفه ازمات سيول الكويت سيول الاردن
opinions_and_criticism	امطار الاردن الاردن سيول الاردن انا مستغرب من يلي يطلع ويقول وين النواب وين الوزراء يا اخي شو بدك يطلع الوزير او النائب يفتح ثمه للسماء عشان ما يصير سيول يعني هذا شي من الله لا هو بيدي ولا بيدك ولا بيد المسؤول امطار الاردن الاردن سيول الاردن
opinions_and_criticism	سيول الاردن لو يجي منخفض اقوي شوي بتسحل الاردن عالسعوديه سيول الاردن
opinions_and_criticism	سيول الاردن مؤمنون بلا حدود من تابع الشان الداخلي في الاونه الاخيره يعلم تماما اننا شعب مسلوب حقه في الحياه وحقه في التفكير الاولي نخسرها في اول تحد للبني التحتيه والاخري نواجهها مع كل محاوله للتعبير والتي قد تكون مجرد مشاركه رسمه كاريكاتيريه علي منصات التواصل سيول الاردن مؤمنون بلا حدود
affected_individuals_and_help	القريات سيول الاردن القريات اخلاء قريتين بسبب سيول الاردن
opinions_and_criticism	سيول الاردن رسالتك للرزاز سيول الاردن رسالتك للرزاز اين دور وزاره الزراعه ووزاره البيئه من اخطار انجراف التربه التي كانت احد اسباب انغلاق المصرف المائيه و اي مزارع بسيط يعلم كيفيه التخفيف من انجراف التربه ببناء السلاسل و زراعه الاشجار الحرجيه المعمره و عمل قنوات لتغيير مجري الماء
affected_individuals_and_help	سيول الاردن وزيره الدوله لشؤون الاعلام جمانه غنيمات ان الاجهزه المعنيه تتابع عمليه البحث عن ١٤ مفقود في منطقه الجفر وتم اخلاء ٨ من اصل المفقودين وبقي ٦ معروف مكانهم والعمل جاري لانقاذهم وان طائره عسكريه تحركت للموقع للبحث عنهم وما تزال عمليات البحث عن الطفله المفقوده مستمره سيول الاردن
emotional_support_and_prayers	سيول الاردن الوحدات رحم الله شهداء سيول الاردن الوحدات
affected_individuals_and_help	الازرق الغد الاردن سيول الاردن بلديه الازرق تتعامل مع حالات انقاذ لمركبات حاصرتها السيول الغد الاردن سيول الاردن
opinions_and_criticism	سيول الاردن الاردن مادبا طول عمرهم بدرسونا ان الاردن يعتبر واحدا من اكثر الدول التي تعاني من شح المياه ثم يموت الشعب الاردني غرقا شر البليه ما يغرق سيول الاردن الاردن مادبا
caution_advice_and_crisis_updates	جو اخبار الاردن الاردن الاردن الاخباريه البترا معان سيول الاردن تعديل وزاري يشمل حقائب وزاريه علي الاقل ومصادر الاردن لن يتاخر جو اخبار الاردن الاردن الاردن الاخباريه البترا معان سيول الاردن عاجل
affected_individuals_and_help	السوسنه الاردن اخبار سيول الاردن الجفر الواله ذيبان البتراء العثور علي المفقودين الـ في الجفر السوسنه الاردن اخبار سيول الاردن الجفر الواله ذيبان البتراء
emotional_support_and_prayers	سيول الاردن يا رب لطفك وعفوك يا رب اللهم سقيا رحمه لا سقيا عذااب سيول الاردن
opinions_and_criticism	رسالتك للرزاز سيول الاردن قربنا نخلص وهاض الحكي مش لمصلحتكم لسه في عليكم ديون كثير رسالتك للرزاز سيول الاردن
affected_individuals_and_help	الاردن سيول الاردن اشخاص عالقين في الجفر وانقاذ شرق وغرب وكاله عمون الاخباريه الاردن سيول الاردن
irrelevant	الكويتيه سيول الكويت جو اخبار الاردن الاردن الاردن الاخباريه البترا معان سيول الاردن تعليق رومانسي من شمس الكويتيه علي سيول الكويت جو اخبار الاردن الاردن الاردن الاخباريه البترا معان سيول الاردن
opinions_and_criticism	سيول الاردن وطني ينزف ماء سيول الاردن
irrelevant	هيفاء وهبي جو اخبار الاردن الاردن الاردن الاخباريه البترا معان سيول الاردن حفيده هيفاء وهبي تتجاهل جدتها وتقلد رمز اثاره اخري جو اخبار الاردن الاردن الاردن الاخباريه البترا معان سيول الاردن
emotional_support_and_prayers	سيول الاردن الله يردكم بالسلامه سيول الاردن
opinions_and_criticism	سيول الاردن
caution_advice_and_crisis_updates	سيول الاردن الثلاثاء القادم هناك منخفض جوي قوي هل سنري مثل هذه الماساه مره اخري هل سنبكي علي اطفال و علي مفقودين و علي كوادر الامن العام هل ستتحفنا الحكومه بتصاريح سخيفه لتبرر فساد البنيه التحتيه للبلد سيول الاردن
opinions_and_criticism	سيول الاردن الثلاثاء القادم هناك منخفض جوي قوي هل سنري مثل هذه الماساه مره اخري هل سنبكي علي اطفال و علي مفقودين و علي كوادر الامن العام هل ستتحفنا الحكومه بتصاريح سخيفه لتبرر فساد البنيه التحتيه للبلد سيول الاردن
opinions_and_criticism	الراي الراي سيول الاردن مبيضين تعاملنا مع الموقف كازمه وطنيه الراي الراي سيول الاردن
opinions_and_criticism	سيول الاردن شو المشكله عندكم اذا طلعوا السياح من البتراء ببكمات او غيرها في النهايه المهم طلعوا سليمين اذا هم مو زعلامين انتو شو مزعلكم بس افهم سيول الاردن
opinions_and_criticism	سيول الاردن بطيز اي مديره راح تنحط المسؤوليه المره هاي سيول الاردن
opinions_and_criticism	سيول الاردن رسالتك للرزاز سيول الاردن رسالتك للرزاز كالعاده تم تحميل المواطن مسؤوليه ما حدث و انه يسكن في مجاري السيول اليس دور البلديات منح رخص للبناء اذا كيف تم منح الرخص هل مسؤوليه المواطن ايضا ان سوق الخضار في وادي موسي يقع في مجري سيل تحملوا مسؤوليتكم و حاسبوا المقصر بدلا من التنصل
irrelevant	جو اخبار الاردن الاردن الاردن الاخباريه البترا معان سيول الاردن فوز الوحدات علي العقبه بدوري المحترفين جو اخبار الاردن الاردن الاردن الاخباريه البترا معان سيول الاردن
caution_advice_and_crisis_updates	السوسنه الاردن اخبار سيول الاردن الجفر الواله ذيبان البتراء الليله وصباح الاحد ضباب كثيف متوقع في مناطق واسعه السوسنه الاردن اخبار سيول الاردن الجفر الواله ذيبان البتراء
opinions_and_criticism	رسالتك للرزاز سيول الاردن فاجعه البحر الميت رسالتك للرزاز مشاكل الوطن معروفه و ان اول طرق الحل الصدق في التوجه والوضوح في المواقف والخبره السياسيه لاصحاب القرار و يكفينا مجامله علي حساب الوطن سيول الاردن فاجعه البحر الميت
opinions_and_criticism	سيول الاردن سيول الاردن الاجهزه الامنيه شفتوا نائب بالميدان شفتوا وزير بالميدان شفتوا مسؤولين البلد بالميدان كله من المكاتب تصريح تصريح لك الله ياوطني وجيشك واجهتزك الامنيه وشعبك سيول الاردن سيول الاردن الاجهزه الامنيه
emotional_support_and_prayers	سيول الاردن اغاثتنا السماء بقطرها ام امطرت علينا بكسفها رحم الله شهداء الوطن سيول الاردن
emotional_support_and_prayers	سيول الاردن سيول الاردن اللهم احفظ الاردن ملكا وشعبا ووطن
emotional_support_and_prayers	سيول الاردن اللهم الطف بالاردن و اهلها يا رب سيول الاردن
opinions_and_criticism	رسالتك للرزاز سيول الاردن رسالتك للرزاز سيول الاردن احبس وزير فاسد بخاف كل الوزراء اللي حواليك بدهم عين حمراء مش الشعب ولا تفكر انك ازا بتسكت كلام الشعب عن الفساد بتكون قضيت علي الفساد ازا ما كنت قد حيتان البلد ببلعوك متل ما بلعوا البلد وكون حازم من فوق لتحت مش العكس
opinions_and_criticism	الاردن سيول الاردن حازم الناصر التغير المناخي يحتاج الي سياسات جديده الاردن سيول الاردن
emotional_support_and_prayers	سيول الاردن سيول البتراء ومعان ذيبان يارب نستجير فيك من اللايذات يارب سلم واحفظ الاردن ومن سكنها سيول الاردن سيول البتراء ومعان ذيبان
affected_individuals_and_help	الراي الراي الازرق سيول الاردن قوات الباديه تنقذ سائحا فرنسيا في الازرق بعد ان داهمتهم السيول الراي الراي الازرق سيول الاردن
caution_advice_and_crisis_updates	بترا سيول الاردن الاردن العيسوي يتابع الجهود الوطنيه للتعامل مع الاحوال الجويه بترا سيول الاردن الاردن
opinions_and_criticism	سيول الاردن حكومه مابدها تشتغل الموضوع بده اراده الحل عمل خنادق بعمق ٢مترين الي ٤ وبعرض ٢ ٤ علي طول مجاري الاوديه لتخفيف سرعه السيول مع توسيع استيعاب العبارات وهيك بنقلل من خطوره السيول لغايه ٧٥ سيول الاردن
opinions_and_criticism	الاردن سيول الاردن رسالتك للرزاز ليش ما تقيل وزير البلديات و وزير الاشغال من حكومتك وتحاكم وزير الاشغال السابق والمقاول اللي كان مستلم هذي المشاريع لانه كل اللي يصير من اختصاصهم ولا ما تقدر تحكي معهم وتقاويتو علي كم معلمه الاردن سيول الاردن رسالتك للرزاز
caution_advice_and_crisis_updates	سيول الاردن هنا المملكه تفويض مديري التربيه والتعليم صلاحيه تعطيل المدارس الاحد سيول الاردن هنا المملكه
emotional_support_and_prayers	سيول الاردن
opinions_and_criticism	البتراء سيول الاردن السيول وصلت البتراء دون اي مساس بالخزنه فقد قام الانباط ببناء شبكات تصريف المياه دون عطاءات ولم يكن هناك مجلس نواب ولا وزاره اشغال احنا عنا نواب واشغال وبلديات واذا بتنقط السما بنغرق سيول الاردن
affected_individuals_and_help	سيول الاردن هؤلاء هم رجالات الاردن الحقيقيون الشرطي رياض المشاقبه يخترق السيول مخاطرا بحياته لانقاذ طفله سيول الاردن
opinions_and_criticism	سيول الاردن هؤلاء هم رجالات الاردن الحقيقيون الشرطي رياض المشاقبه يخترق السيول مخاطرا بحياته لانقاذ طفله سيول الاردن
emotional_support_and_prayers	العراق سيول الاردن كل الشكر لاهل العراق وجميع الدول العربيه علي مشاعرهم تجاه الاردنيين في ظروف الحاله الجويه الصعبه التي شهدتها مملكتنا سيول الاردن
irrelevant	سيول الاردن اولمْ يهْد للذين يرثون الْارْض منْ بعْد اهْلها انْ لوْ نشاء اصبْناهمْ بذنوبهمْ ۚ ونطْبع عليٰ قلوبهمْ فهمْ لا يسْمعون الاعراف سيول الاردن
opinions_and_criticism	رسالتك للرزاز سيول الاردن بربكم ماذا تركتم لياجوج وماجوج ليفسدوا في الارض رسالتك للرزاز سيول الاردن
affected_individuals_and_help	عاجل بترا سيول الاردن الاردن عاجل عاجل الدفاع المدني العثور علي المفقودين السته في معان بترا سيول الاردن الاردن عاجل
irrelevant	جو اخبار الاردن الاردن الاردن الاخباريه البترا معان سيول الاردن المستقله للانتخاب تعلن انتهاء الاقتراع في انتخابات غرف الصناعه جو اخبار الاردن الاردن الاردن الاخباريه البترا معان سيول الاردن
affected_individuals_and_help	عاجل معان الغد الاردن سيول الاردن عاجل الدفاع المدني العثور علي المفقودين السته في معان الغد الاردن سيول الاردن
emotional_support_and_prayers	سيول الاردن اللهم الاردن اللهم الاردن سيول الاردن
caution_advice_and_crisis_updates	الرزاز الملك بترا الاردن سيول الاردن عاجل الرزاز مركز اداره الازمات تابع تداعيات عدم الاستقرار الجوي بتوجيهات من جلاله الملك ومتابعه ولي العهد بترا الاردن سيول الاردن عاجل
affected_individuals_and_help	سيول الاردن اسرائيليين فقدوا في سيول الاردن تحيه الي السيول هالمره بس سيول الاردن
opinions_and_criticism	الفساد يسبح والاردن تغرق سيول الاردن اذا كل شتوه يموت فيها عشرين وثلاثين من هان لاخر الشتويه ما يضل من الشعب الاردني غير ١٧ حسبي الله ونعم الوكيل علي اللي خلانا نخاف من الشتا بعد ما كنا ندعي ربنا عشان تشتي الفساد يسبح والاردن تغرق سيول الاردن
opinions_and_criticism	الاردن تغرق سيول الاردن الاردن لم تغرق بسبب الامطار والسيول ؛ بل غرقت بسبب الفساد والاهمال المتكرر بارواح الناس حسبنا الله ونعم الوكيل الاردن تغرق سيول الاردن
opinions_and_criticism	سيول الاردن سبحان الله الاردن من افقر الدول بالمصادر المائيه ومع هذا الموت فيها غرقا سيول الاردن
opinions_and_criticism	سيول الاردن محنا كنا بنوعي وبنوعي ولسا هنوعي لكن تعمل ايه اذا المواطن لسا قافل ع ذماغه ومش قابل يستوعب الفكره وبزتها علي الحكومه وبس هي تعمل ايه الحكومه لو عملت اصلاحات والشعب بزت نفسه مش قابل يصلح ذاته سيول الاردن
irrelevant	سيول الاردن متعب انـــا يـــا وطني وكل تعبـــي فـــي سبيـــلك راحه يسرق لحظات من الراحه بعد اكثر من ساعه من عمليات البحث عن المفقودين سيول الاردن
caution_advice_and_crisis_updates	الاحوال الجويه سيول الاردن هلا اخبار العيسوي يتابع الجهود الوطنيه للتعامل مع الاحوال الجويه الاحوال الجويه سيول الاردن هلا اخبار
affected_individuals_and_help	الاردن هلا اخبار سيول الاردن محافظ معان ل هلا اخبار العثور علي المفقودين جميعا في الجفر الاردن هلا اخبار سيول الاردن
opinions_and_criticism	سيول الاردن سيول الاردن الاردن صار بدها اعاده تاهيل
affected_individuals_and_help	صور الازرق الغد الاردن سيول الاردن صور قوات الباديه تنقذ سائحا فرنسيا في منطقه الازرق العمري بعد ان داهمتهم السيول الغد الاردن سيول الاردن
caution_advice_and_crisis_updates	السوسنه الاردن عمان اخبار سيول الاردن الاميره هيا للامير علي الظروف الجويه ليست غريبه علي الاردن وكن مع الاهل واحميهم السوسنه الاردن عمان اخبار سيول الاردن
affected_individuals_and_help	فاجعه البحر الميت اخبار حياه عاجل
opinions_and_criticism	الاردن سيول الاردن ما حقيقه عدم وجود مسؤولين في غرفه عمليات الجفر فيديو الاردن سيول الاردن
caution_advice_and_crisis_updates	نجوي كرم سيول الاردن عندما يكون الفنان انسان اولا وصاحب رساله تعلن عن تاجيل حفلها في عمان ونحن بدورنا نقول لك شكرا بحجم الوجع والغصه الي في قلوبنا وبرهنتي للناس وخاصه للشعب الاردني انو الانسان اله قيمه وعندك احترام ومراعاه لمشاعر اهالي الضحايا بشكل خاص نجوي كرم سيول الاردن
opinions_and_criticism	نجوي كرم سيول الاردن عندما يكون الفنان انسان اولا وصاحب رساله تعلن عن تاجيل حفلها في عمان ونحن بدورنا نقول لك شكرا بحجم الوجع والغصه الي في قلوبنا وبرهنتي للناس وخاصه للشعب الاردني انو الانسان اله قيمه وعندك احترام ومراعاه لمشاعر اهالي الضحايا بشكل خاص نجوي كرم سيول الاردن
caution_advice_and_crisis_updates	المحكمه القضيه فاجعه البحر الميت البحر الميت المحكمه رفضت اخلاء سبيل الموقوفين علي ذمه القضيه بكفاله فاجعه البحر الميت البحر الميت
opinions_and_criticism	سيول الاردن خبرني فراسه البدو بدوي اردني من قبيله بني صخر تنبا بالسيول قبل ايام من حدوثها حيث شاهد جرذا ينقل اولاده الي راس الجبل بعيدا عن السيل سيول الاردن خبرني
opinions_and_criticism	الارصاد الجويه سيول الاردن الارصاد الجويه مش عارفين بس احتياطا ودع اهلك وبوسهم قبل ما تطلع من البيت سيول الاردن
caution_advice_and_crisis_updates	فيديو البحر الميت سيول الاردن الغد الاردن فيديو الفنانه نجوي كرم تقرر تاجيل حفلها في البحر الميت تضامنا مع فاجعه سيول الاردن الذي كان مقررا في الشهر الحالي الغد الاردن
caution_advice_and_crisis_updates	الاردن تنبيه التنبيه طقس نظام سيل سيول الاردن الاردن تنبيه تجدد الامطار الرعديه الغزيره خلال يومي الثلاثاء والاربعاء وخطر تشكل السيول والسيول المنقوله مستوي التنبيه يصل الي الاحمر في المناطق الصحراويه طقس نظام سيل سيول الاردن
opinions_and_criticism	سيول الاردن البحر الميت كلام صحيح للاسف اين نقابه المعلمين ايضا من هذا المشهد سيول الاردن البحر الميت
caution_advice_and_crisis_updates	نقابه المعلمين الاردن فاجعه البحر الميت المعلمين يطالبون بسرعه تكفيل موقوفات فاجعه البحر الميت نقابه المعلمين الاردن فاجعه البحر الميت
opinions_and_criticism	كاريكاتير الغد الاردن سيول الاردن كاريكاتير عماد حجاج ابومحجوب والسيول الغد الاردن سيول الاردن
opinions_and_criticism	سبحان الله سيول الاردن سبحان الله عندنا الناس بتموت في الفيضانات والسودانيين بيستمتعوا وبهيصوا بالفيضان ومطينه بالطين كمان ولا علي بالهم سيول الاردن
infrastructure_and_utilities_damage	بترا الاردن سيول الاردن الامن رسائل نصيه حول الحاله الجويه واغلاقات الطرق والسيول بترا الاردن سيول الاردن
caution_advice_and_crisis_updates	بترا الاردن سيول الاردن الامن رسائل نصيه حول الحاله الجويه واغلاقات الطرق والسيول بترا الاردن سيول الاردن
affected_individuals_and_help	المملكه فاجعه البحر الميت وفاه احد مصابي فاجعه البحر الميت المملكه فاجعه البحر الميت
irrelevant	هذا الصباح الاردن سيول الاردن كاريكاتير عماد حجاج لبرنامج هذا الصباح الاردن سيول الاردن
caution_advice_and_crisis_updates	الاردن سيول الاردن تلقيت رسالتين نصيتين واحده منهما من الامن تخبرني بانهم مهتمين بحياتي وانه علي تجنب مجاري السيول شكرا لكم الاردن سيول الاردن
affected_individuals_and_help	عاجل فاجعه البحر الميت الغد الاردن البحر الميت عاجل وفاه جديده ترفع حصيله ضحايا فاجعه البحر الميت الي الغد الاردن البحر الميت
affected_individuals_and_help	الاردن معان اخبار الان سيول الاردن الاردن العثور علي المفقودين الـ جراء السيول في معان اخبار الان سيول الاردن
opinions_and_criticism	سيول الاردن بدنا حق ساره والاطفال شعب جاهل غضب من الله علي اطفال غضب من الله علي عائلاات تقبلو الواقع القادم اسوء من ثلوج وكوارث بسبب اهتراء البنيه التحتيه والضحيه انت يا من تقرا سيول الاردن بدنا حق ساره والاطفال
caution_advice_and_crisis_updates	الاردن سيول الاردن المناطق الساخنه لتشكل السيول خلال اليومين المقبلين وكاله عمون الاخباريه الاردن سيول الاردن
caution_advice_and_crisis_updates	فاجعه البحر الميت المحكمه تستمع لشهاده اول طفل من الناجين في فاجعه البحر الميت فاجعه البحر الميت
affected_individuals_and_help	سيول الاردن توفي جراء سيول يوم الجمعه شخصا منهم تسعه داهمت السيول سياراتهم علي الطريق الصور المرفقه خريطتان توضحان مواقع احداث يوم الجمعه تصميم مايا عامر سيول الاردن
opinions_and_criticism	سيول الاردن الاردن لنقف قليلا والتفكير في عمليه زج افراد فريق الغوص التابع للدفاع المدني بالسيول الجارفه بحجه الانقاذ دون تجهيز الغواص بادوات السلامه لوقايته من ما يتم جرفه بالسيول كالحجاره والاشياء الصلبه الخطره سيول الاردن الاردن
affected_individuals_and_help	سيول الاردن الحكومه الاردنيه تؤكد العثور علي اسرائيليين فقدوا جنوبي الاردن سيول الاردن
emotional_support_and_prayers	القريات الاردن سيول الاردن دعواتكم لبعض العوائل المحتجزه الان في وادي اسمه وادي باير في القريات بسبب جريان السيول المنقوله من دوله الاردن سيول الاردن نسال الله ان يعجل بالفرج عليهم
emotional_support_and_prayers	الاردن سيول الاردن شكرا مديريه الامن العام الاردن سيول الاردن
caution_advice_and_crisis_updates	الاردن تنبيه التنبيه طقس نظام سيل سيول الاردن غدق الاردن تنبيه تجدد الامطار الرعديه الغزيره خلال اليوم وغدا والاربعاء وخطر تشكل السيول والسيول المنقوله مستوي التنبيه يصل الي الاحمر في المناطق الصحراويه طقس نظام سيل سيول الاردن غدق
affected_individuals_and_help	الدفاع المدني القريات سيول الاردن مدني القريات يعلن اخلاء قريتين بسبب سيول الاردن الدفاع المدني القريات سيول الاردن
emotional_support_and_prayers	سيول الاردن
affected_individuals_and_help	عاجل فاجعه البحر الميت عاجل مسؤول حكومي ارتفاع عدد وفيات سيول البحر الميت الي بعد وفاه اربعيني اصيب اثناء الحادث وادخل علي اثرها العنايه الحثيثه فاجعه البحر الميت
opinions_and_criticism	سيول الاردن الوضع في ظل حاله عدم الاستقرار الجوي ههههههه سيول الاردن
emotional_support_and_prayers	الاردن سيول الاردن اللهم يارب احفظ الاردن واهلها اللهم سقْيا رحمه لا سقيا عذاب ولا هدم ولا غرق اللهم اجعله صيبا نافعا اللهم حوالينا ولا علينا اللهم علي الاكام والظراب وبطون الاوديه ومنابت الشجر اللهم اجعلها امطار خير ورحمه وبركه علي العباد والبلاد سيول الاردن
opinions_and_criticism	جو اخبار الاردن الاردن الاردن الاخباريه البترا معان سيول الاردن عاجل سيول الاردن هل تدفع الحكومه لتقديم استقالتها جو اخبار الاردن الاردن الاردن الاخباريه البترا معان سيول الاردن
opinions_and_criticism	سيول الاردن يقول ابن خلدون اعظم عالم اجتماع عرفته البشريه في مقدمته اذا رايت الناس تكثر الكلام الضحك وقت الكوارث فاعلم ان الفقر قد اقبع عليهم وهم قوم بهم غفله واستعباد ومهانه كمن يساق للموت وهو مخمور احترموا ارواح من فقدناهم ومشاعر ذويهم وكفي سيول الاردن
opinions_and_criticism	فاجعه البحر الميت كل الطابق لبسوه للمعلمات شو هالابتلاء الي احنا فيه فاجعه البحر الميت
opinions_and_criticism	سيول الاردن
affected_individuals_and_help	عاجل فاجعه البحر الميت عاجل وفاه جديده ترفع حصيله ضحايا فاجعه البحر الميت الي
affected_individuals_and_help	سيول الاردن صحيفه البلاد ارتفاع حصيله ضحايا سيول الاردن لـ شخصا سيول الاردن صحيفه البلاد
caution_advice_and_crisis_updates	سيول الاردن
opinions_and_criticism	فاجعه البحر الميت نعم مع محاسبه المخطئ لكن الا ترون ان ايقاف السيدات الخمس دون قبول اي تكفيل لهن لاعتبارات عالاقل انسانيه لحين انتهاء التحقيقات واصدار مخالفات او احكام لن يهربوا لا تخافوا كما هرب الفاسدين الذين قتلوا الوطن مليون مره فاجعه البحر الميت
caution_advice_and_crisis_updates	جو اخبار الاردن الاردن الاردن الاخباريه البترا معان سيول الاردن التربيه خبر تعويض اليوم الدراسي للمدارس الخاصه مفبرك جو اخبار الاردن الاردن الاردن الاخباريه البترا معان سيول الاردن
caution_advice_and_crisis_updates	الامن والاتصالات حاله الطقس سيول الاردن الامن والاتصالات ينبهان المواطنين برسائل حول حاله الطقس الامن والاتصالات حاله الطقس سيول الاردن
opinions_and_criticism	سيول الاردن سيول الاردن حسبي الله ونعم الوكيل ماحدا رايح فيها غير الدفاع المدني والامن والدرك الله يعطيهم العافيه والله تعبو والروس الكبيره قاعدين ببيوتهم ولا فارق معهم بس الله يمهل ولا يهمل يجيهم يووم
affected_individuals_and_help	فاجعه البحر الميت مسؤول حكومي وفيات سيول البحر الميت ترتفع الي فاجعه البحر الميت
