# Supplementary material for: Enhanced Arabic disaster data classification using domain adaptation
Source: PLoS One. 2024 Apr 4;19(4):e0301255. doi: 10.1371/journal.pone.0301255 (PMC10994337; doi:10.1371/journal.pone.0301255)
Supplement: S2 File — (ZIP) [file pone.0301255.s002.zip › Data/Kuwait_test.csv]

category	text
irrelevant	امطار الكويت امطار الكويت كل شي جميل في الشتاء عدا ارتجاف الفقراء بردا وقهرا
opinions_and_criticism	امطار الكويت فيديو جانب من الكوميديا تفاعلا مع احداث امطار الكويت
infrastructure_and_utilities_damage	امطار الكويت امطار الكويت غرفه انعاش في احد المستشفيات تحولت الي جاكوزي
opinions_and_criticism	امطار الكويت امطار الكويت غرفه انعاش في احد المستشفيات تحولت الي جاكوزي
caution_advice_and_crisis_updates	امطار الكويت انشرها غيرك يحتاجها للمساعده ارقام الطوارئ في دوله الكويت الشرطه و الاسعاف و المطافئ طوارئ الكهرباءوالماء وزاره الصحه وزاره الاشغال بلديه الكويت امطار الكويت
opinions_and_criticism	الكويت تغرق امطار الكويت حوار واتسباي سؤال لزميلي الجامعه اليوم معطله جوابه نعم حالها حال الدوائر الحكوميه سؤالي لهذه الدرجه الوضع سيء جواب اذا مو مصدق روح الافنيوز بعد ساعه وشوف الناس الكويت تغرق امطار الكويت
irrelevant	امطار الكويت حاولت اوصف غلاك و ضاعت اعلومي و عرفت ان الغلا لا زاد مايوصفونه حامد زيد امطار الكويت
irrelevant	امطار الكويت صوت المطر قال رسول الله ادعوا الله وانتم موقنون بالاجابه واعلموا ان الله لايستجيب دعاء من قلب غافل لاه الالباني صحيح الترمذي امطار الكويت صوت المطر
infrastructure_and_utilities_damage	الكويت تغرق امطار الكويت الوافدين الكويت تغرق امطار الكويت جانب من غرق بعض سكن الوافدين بالكويت
affected_individuals_and_help	الكويت تغرق القطاع الخاص وزير التربيه الاحوال الجويه عطله وزير الاشغال اليوم الثلاثاء امطار الكويت كويتيات كويتنا مجلس الامه كويت عقارات فيديو جانب من جهود رجال الاطفاء في مساعده العالقين في المنازل بسبب الامطار الكويت تغرق القطاع الخاص وزير التربيه الاحوال الجويه عطله وزير الاشغال اليوم الثلاثاء امطار الكويت كويتيات كويتنا مجلس الامه كويت عقارات
infrastructure_and_utilities_damage	المنقف امطار الكويت صوت الرعد فيديو متداول الكاميرا المروريه في نفق المنقف تلتقط صورا عشوائيه بعد اصابتها بعطل بسبب الامطار الغزيره امطار الكويت صوت الرعد
irrelevant	بكلايت تركي امطار الكويت الكويت تغرق مسباح بكلايت تركي يتميز ب لونه البنفسجي و ملمس فخم كل خرزه منحوته علي خراطه دائريه مضلعه من كل جوانبها لها رنه مميزه عند التسبيح فواصله فضيه مئذنه المسباح ترتبط ب كركوش نجفي فاخر من افخر الخيوط القطنيه السعر دولار امريكي امطار الكويت الكويت تغرق
irrelevant	امطار الكويت اللهم اغسل ذنوبنا وافض علينا من رحمتك وعفوك وكرم رضاك امطار الكويت
opinions_and_criticism	امطار الكويت ملتميديا القبس بالفيديو المحامي نواف الياسين من حق المتضررين من الامطار مقاضاه وزاره الاشغال للحصول علي تعويضات امطار الكويت ملتميديا القبس
emotional_support_and_prayers	امطار الكويت رب اجعل هذا البلد امنا امطار الكويت
caution_advice_and_crisis_updates	امطار الكويت امطار الكويت ارشادات عند حدوث الصواعق والبرق البعد عن اي جسم مرتفع مثل الاشجار وابراج الاتصال وما شابه اعمده الكهرباء في الشوارع عدم الاقتراب والتلامس واستخدام الاجهزه الكهربائيه والتمديدات الداخليه في المنازل والاماكن المغلقه
irrelevant	امطار الكويت جانا الشتا وجانا ليل الطوويل ليل السهر وليل المطر والذكريات امطار الكويت
opinions_and_criticism	امطار الكويت قد اتفهم وقف المسؤول عن قطاع تصريف الامطار عن العمل لحين انتهاء لجنه التحقيق من عملها لكن لا افهم سبب ايقاف المسؤول عن قطاع الصرف الصحي وماعلاقته بالموضوع امطار الكويت
caution_advice_and_crisis_updates	امطار الكويت فيديو اقوي مشهد لـ امطار الكويت
irrelevant	امطار الكويت امطار الكويت نحتاج دوما الاشياء الجميله في حياتنا كالهدوء مع فنجان قهوه ودنيا مطر مثلا لاتطمر واحده وتقول امبيه حتي انا لو اقول بخاطري طير تقولين حتي انا ويبا انا عقرب لا مو انا انا انسانه ماضر احد واهي من خبثتها عندها خريطه طريق حق شعوب شرق الوسط حق الفتنه
opinions_and_criticism	اقاله الرومي والحصان مطلب شعبي امطار الكويت اقاله الرومي والحصان مطلب شعبي لابد من محاسبه المقصرين اين كان منصبه امطار الكويت
caution_advice_and_crisis_updates	الكويت امطار الكويت الطقس الكويت طقس الكويت الطقس حاله الطقس الارصاد الجويه التعليمات والارشادات الواجب اتباعها خلال حاله عدم الاستقرار وهطول المطر الكويت امطار الكويت الطقس الكويت طقس الكويت الطقس حاله الطقس الارصاد الجويه
affected_individuals_and_help	الكويت امطار الكويت الكويت الاضرار والخسائر بسبب الامطار تقدر بنحو مليون دينار منزل متضرر من امطار الكويت
caution_advice_and_crisis_updates	الكويت ارقام الطوارئ الكويت الشرطه و الاسعاف و المطافئ طوارئ الكهرباءوالماء وزاره الصحه وزاره الاشغال بلديه الكويت امطار الكويت
irrelevant	الفوائد امطار الكويت قال ومن يتصبر يصبره الله وما اعطي احد عطاء خيرا واوسع من الصبر متفق عليه قال ابن سعدي والصبر كسائر الاخلاق يحتاج الي مجاهده للنفس وتمرينها فلهذا قال ومن يتصبر اي يجاهد نفسه علي الصبر يصبره الله ويعينه بهجه قلوب الابرار الفوائد امطار الكويت
affected_individuals_and_help	امطار الكويت البلديه تشكيل فريق طوارئ لمده ايام لمتابعه تداعيات الاجواء الممطره امطار الكويت
caution_advice_and_crisis_updates	امطار الكويت البلديه لسنا مسؤولين عن تجميع مخلفات الامطار لكننا نقوم بذلك من باب المسؤوليه الوطنيه مع باقي الجهات امطار الكويت
opinions_and_criticism	ياكويت الغرام امطار الكويت صباح الخير امطري ياكويت في الخاطر كلام يا كويت العشق يا كل الغرام ٰ امطار الكويت صباح الخير
caution_advice_and_crisis_updates	وزاره التربيه امطار الكويت وزاره التربيه تشكيل فرق للتدخل السريع في كل المناطق التعليميه للتعامل الفوري مع اي موقف ولا مشاكل بسبب الامطار والدراسه تسير بشكل طبيعي امطار الكويت
emotional_support_and_prayers	امطار الكويت اللهم صيبا نافعا اللهم انا نسالك خيرها وخير ما فيها امطار الكويت
irrelevant	عطنا نصيحه مفيده مجلس الشيوخ امطار الكويت كويتيات كويتنا مجلس الامه كويت عقارات النفط الكويتي الكويت تغرق للايجار شقه بخيطان عائلات تتكون من غرفه حمام صاله مطبخ شامله كهرباء وماء علي المالك تكييف مركزي قريب من دوار المغفر عطنا نصيحه مفيده مجلس الشيوخ امطار الكويت كويتيات كويتنا مجلس الامه كويت عقارات النفط الكويتي الكويت تغرق
caution_advice_and_crisis_updates	الحوادث الاخباريه امطار الكويت الجبري سمو رئيس الوزراء حث علي ايضاح الصوره كامله للمواطنين والمقيمين عن الامطار والتحذيرات الحوادث الاخباريه امطار الكويت
opinions_and_criticism	امطار الكويت اجواء ولا اروع يلا علي دواماتكم تصويري المتواضع امطار الكويت
opinions_and_criticism	الكويت الجديده امطار الكويت وين دور البلديه في تنظيف الشوارع الكويت الجديده امطار الكويت
irrelevant	عطنا نصيحه مفيده مجلس الشيوخ امطار الكويت كويتيات كويتنا مجلس الامه كويت عقارات النفط الكويتي الكويت تغرق الخميس الونيس للايجار شقه في المنقف قريب من الخدمات وقريب من الجمعيات منطقه ممتازه غرفتين حمام صاله للتواصل عطنا نصيحه مفيده مجلس الشيوخ امطار الكويت كويتيات كويتنا مجلس الامه كويت عقارات النفط الكويتي الكويت تغرق الخميس الونيس
irrelevant	صباح الخير امطار الكويت اليد الواحده لا تصفق لكنها تمسك كوبا من القهوه صباحو صباح الخير امطار الكويت
caution_advice_and_crisis_updates	شكرا رجال الامن امطار الكويت باذن الله اليوم في امطار قويه اكثر تركيز طريقه دائري السابع و قاعده احمد الجابر الجويه و بعض مناطق الجهراء والله اعلم شكرا رجال الامن امطار الكويت
affected_individuals_and_help	فيديو الكويت تغرق سيول الكويت صوت المطر فيديو السيول تجرف السيارات من امام المنازل الكويت تغرق سيول الكويت صوت المطر
emotional_support_and_prayers	سيول الكويت نسال الله ان يحفظ اهلنا في الكويت بعض المقاطع مؤسفه اضافه لسوء التصريف اعتقد ان كميات الامطار غير معتاده سيول الكويت
emotional_support_and_prayers	مدينه صباح الاحمد الكويت تغرق بالفساد عساكم ع القوه ياالداخليه عساكم ع القوه الصحه عساكم ع القوه يالمطافي عساكم ع القوه يا الجيش عساكم ع القوه بالشعب الكويتي كونوا يد تساعد وتشكر مويد تهدم هذي ديرتنا اقل شي ادعوا ربي يحفظ الجميع ويعينهم مدينه صباح الاحمد الكويت تغرق بالفساد
irrelevant	امطار الكويت دعاء قبل النوم يا رب اقوم من النوم اشوف بحسابي مليون وبنتلي تحت المظله والصحه والعافيه وبس امطار الكويت
opinions_and_criticism	سيول الكويت لاباس من المساعده ولو باقل القليل تفقد المنهول في شارعكم وازح مايغلقه فهذا من اماطه الاذي من الطريق كن عمليا وليس متذمرا سيول الكويت
opinions_and_criticism	الكويت تغرق بالفساد فساد لانهايه له في كل مجال وفي كل صعيد وفي كل مكان تجد هناك ابداع فسادي الكويت تغرق بالفساد
affected_individuals_and_help	الكويت تغرق سيول الكويت فيديو دوريه نجده تنقذ المواطنين العالقين في سيول مدينه صباح الاحمد الكويت تغرق سيول الكويت
emotional_support_and_prayers	سيول الكويت سيول الكويت الله يحفظ الكويت واهلها الغالين
caution_advice_and_crisis_updates	الكويت تغرق سيول الكويت فيديو من سيول محافظه الاحمدي الكويت تغرق سيول الكويت
opinions_and_criticism	الكويت تغرق بالفساد الكويت تغرق بالفساد حسبنا الله ونعم الوكيل علي كل حرامي الله يعوضكم
emotional_support_and_prayers	سيول الكويت اللـھم نستودعك الكويت واهلها سيول الكويت
opinions_and_criticism	الكويت تغرق بالفساد ما ادري صعب عليكم انكم تادون شغلكم بامانه و بضمير الكويت تغرق بالفساد
caution_advice_and_crisis_updates	الكويت تغرق سيول الكويت فيديو سيول الكويت تجرف السيارات من امام المنازل الكويت تغرق سيول الكويت
opinions_and_criticism	الكويت تغرق بالفساد الكويت تغرق بالفساد الشرطه الله يعطيهم العافيه مادري شنو يقدرون يسوون بالحاله هذا مو شغل الشرطه
opinions_and_criticism	الكويت تغرق بالفساد
opinions_and_criticism	الكويت تغرق سيول الكويت الوضع بالكويت الان كارثي او اشبه بالكارثي ولو كان هنالك من يحترم المواطنين والمقيمين من اصحاب القرار لخرج بمؤتمر صحفي رسمي يعلن من خلاله وبكل شفافيه ماذا حدث حتي هذه اللحظه وما متوقع حدوثه خلال الايام المقبله الحديث الاعلامي علي استحياء لا يعتبر حل فعلي الكويت تغرق سيول الكويت
opinions_and_criticism	الكويت الان الكويت تغرق بالفساد منو يتحمل هالكارثه الكويت الان الكويت تغرق بالفساد
opinions_and_criticism	الكويت تغرق بالفساد لابد تشكيل لجنه والعمل علي توضيح اسباب الكارثه لمحاسبه المسؤولين المباشرين عنها الكويت تغرق بالفساد
irrelevant	الكويت تغرق بالفساد رافع الجام علي الحكومه والشعب الكويت تغرق بالفساد
caution_advice_and_crisis_updates	عاجل سيول الكويت عاجل نفط الكويت تعلن في بيان لها حاله الطوارئ بسبب الامطار الغزيره سيول الكويت
opinions_and_criticism	الكويت تغرق الكويت تغرق بالفساد امطار الكويت حمدو ربكم ماكلين شاربين نايمين هذا فوق التوقع شفيكم هذا كله من عقودكم الي بالباطن وفسادكم الكويت تغرق الكويت تغرق بالفساد امطار الكويت
opinions_and_criticism	الكويت تغرق بالفساد من اعتمد التصاميم المقاول الذي نفذ المستشار الذي اشرف شركه الصيانه ومن يراقب كل ما سبق حاسبوهم الكويت تغرق بالفساد
caution_advice_and_crisis_updates	الكويت تغرق بالفساد استقاله وزير الاشغال حسام الرومي المفروض الحكومه تقدم استقالتها الكويت تغرق بالفساد
opinions_and_criticism	صوت المطر الكويت تغرق بالفساد صحيح الكويت تملك افضل بنيه تحتيه والدليل صوت المطر الكويت تغرق بالفساد
caution_advice_and_crisis_updates	عاجل الكويت تغرق سيول الكويت عاجل وزاره الداخليه الكويتيه تنفي ما يتداوله البعض عبر مواقع التواصل عن احتمال اطلاق صفارات الانذار في جميع انحاء البلاد وتؤكد ان الخبر عار عن الصحه ويفتقد الي المصداقيه الكويت تغرق سيول الكويت
opinions_and_criticism	الكويت الكويت الان الكويت تغرق بالفساد المطر دائما يكشف الفساد والفاسدين وهالمره اذا الحكومه عندها دم تقدم استقالتها دوله تمتلك اكبر مخزون نفطي و صندوق سيادي بالعالم يقدر ب ٥٨٠ مليار دولار ومع اول مطره تحصل هالكوارث الكويت الكويت الان الكويت تغرق بالفساد
opinions_and_criticism	الكويت تغرق بالفساد شاء المولي عز وجل ان يكشف لنا الفساد بقطرات ماء المطر بلا استجواب او تحقيق او ندوات جماهيريه الكويت تغرق بالفساد
irrelevant	الكويت تغرق سيول الكويت بدخل مخه بس وبشوف شاللي يفكر فيه الكويت تغرق سيول الكويت
opinions_and_criticism	الكويت تغرق بالفساد نبي اجازه شهر ليما تعدلون وزاراتكم انت وياه وعدلو شوارعنا والصرف الصحي ياشقول دام في مناطق ماتحمل الامطار الكويت تغرق بالفساد
opinions_and_criticism	الكويت تغرق بالفساد وزير الاشغال جاب العيد واستقاال الكويت تغرق بالفساد
opinions_and_criticism	الكويت تغرق بالفساد تم تحصين وزير الاشغال بنجاح الكويت تغرق بالفساد
opinions_and_criticism	سيول الكويت استقاله وزير استقاله مدير ان لم يتبعها محاسبه الشركات والعقود المليونيه الفاسده لاطبنا ولا غدا الشر المطلوب استقاله الحكومه كامله لتتحمل مسؤوليتها في ماحصل سيول الكويت
opinions_and_criticism	الكويت تغرق بالفساد الي اعضاء مجلس الامه ساحه تويتر للشعب مانبي بطولات بتويتر عندك محاسبه فعل مواد الدستور وشكرا الكويت تغرق بالفساد
emotional_support_and_prayers	سيول الكويت اللهم احفظ الكويت واهلها سيول الكويت
irrelevant	سيول الكويت امطار الكويت وصل هههههه سيول الكويت امطار الكويت
emotional_support_and_prayers	سيول الكويت الله يحفظ الكويت واهلها سيول الكويت
opinions_and_criticism	الكويت تغرق بالفساد ابي اللي يقولون مو عاجبتك كويتنا اطلع منها وينكم الكويت تغرق بالفساد
emotional_support_and_prayers	سيول الكويت امطار الكويت نسال الله ان يحفظ اهلنا بالمنطقه العاشره و حولي سيول الكويت امطار الكويت
emotional_support_and_prayers	الكويت تغرق الكويت الان الكويت تغرق بالفساد اللهم احفظ الكويت واهلها الكويت تغرق الكويت الان الكويت تغرق بالفساد
caution_advice_and_crisis_updates	الحوادث الاخباريه الكويت تغرق سيول الكويت وزاره الداخليه تنفي ما يتداوله البعض عبر مواقع التواصل عن احتمال اطلاق صفارات الانذار في جميع انحاء البلاد وتؤكد ان الخبر عار عن الصحه ويفتقد الي المصداقيه الحوادث الاخباريه الكويت تغرق سيول الكويت
opinions_and_criticism	استقاله وزير الاشغال استقاله الحكومه مطلب شعبي الكويت تغرق بالفساد استقاله وزير الاشغال ليست كافيه نطالب باستقاله الحكومه لما تسببته من تقاعس في الحفاظ علي ارواح وممتلكات الشعب استقاله وزير الاشغال استقاله الحكومه مطلب شعبي الكويت تغرق بالفساد
irrelevant	سيول الكويت الكويت تغرق
emotional_support_and_prayers	الكويت سيول الكويت الكويت الان اللهم انا نسالك ان تحفظ اخوتنا واشقاءنا في دوله الكويت الحبيبه اللهم الطف بهم واجعلها امطار خير وبركه عليهم نفع بها البلاد والعباد سيول الكويت الكويت الان
emotional_support_and_prayers	السعوديه الكويت سيول الكويت الكويت في الرخاء والشده السعوديه الكويت بلد واحد رجال الدفاع المدني السعودي يشاركون بجانب رجال الدفاع الكويتي والاجهزه الحكوميه الكويتيه لمواجهه سيول الكويت حفظ الله الكويت واهلها بكل خير فيديو متداول
opinions_and_criticism	الكويت تغرق الكويت الان الشعب يطالب باقاله الحكومه الكويت الان ناصر صباح الاحمد تاجيل اختبار السبت سيول الكويت شر البليه مايضحك الكويت تغرق الكويت الان الشعب يطالب باقاله الحكومه الكويت الان ناصر صباح الاحمد تاجيل اختبار السبت سيول الكويت
opinions_and_criticism	الكويت الان الكويت تغرق بالفساد لك الله يا وطن النهار الكويت الان الكويت تغرق بالفساد
caution_advice_and_crisis_updates	الكويت تغرق بالفساد رتويت الكويت تغرق بالفساد الشعب يطالب استقاله الحكومه واستقاله المجلس الموافق رتويت
affected_individuals_and_help	عاجل سيول الكويت عاجل الاطفاء انتشال جثه لشخص مجهول الهويه بسيول منطقه الفحيحيل وتم تسليم الجثه الي رجال الادله الجنائيه لتحديد هويه المتوفي سيول الكويت
irrelevant	الكويت الان سيول الكويت صوت المطر لا اله الا الله العظيم الحليم لا اله الا الله رب العرش العظيم لا اله الا الله رب السماوات ورب الارض ورب العرش الكريم الكويت الان سيول الكويت صوت المطر
emotional_support_and_prayers	الكويت الكويت بعز رجالها الكويت تغرق بالفساد شكرا من القلب لكل رجال الجيش والشرطه والحرس الوطني والاطفاء انتم من نفتخر بهم فقط الكويت الكويت بعز رجالها الكويت تغرق بالفساد
opinions_and_criticism	الكويت تغرق بالفساد الكويت تغرق بالفساد بدال اعمار العراق والدول الثانيه عمروا الكويت
irrelevant	الرياض الان سيول الكويت فضفضه طبيب سبحان الذي يسبح الرعد بحمده والملائكه من خيفته سبحان الله وبحمده سبحان الله العظيم الرياض الان سيول الكويت فضفضه طبيب
opinions_and_criticism	الكويت تغرق بالفساد يتكرر فساد المشروعات و تكرر عدم المحاسبه و في نفس الوقت تنمو ارباح الفاسدين علي حساب خساره المواطنين الحل اسناد المشاريع لشركات عالميه و كذلك الرقابه و الاشراف تحت شركات عالميه لكن للاسف مصلحه التاجر الكويتي اهم من حياه المواطن الكويت تغرق بالفساد
emotional_support_and_prayers	الكويت الان سيول الكويت اللهم استودعناك الكويت واهلها الكويت الان سيول الكويت
opinions_and_criticism	الكويت تغرق الكويت الان سيول الكويت هي اقدار الله لكن الانسان العاقل يتفكر نعم نقول الحمد لله علي كل حال ولكنها بالظاهر ليست سقيا رحمه بل هدم وغرق الكويت تغرق هذه نتيجه تعيينات الواسطات هذه نتيجه ضعف المحاسبه وهي دعوه لازاله كل انواع الفساد والظلم لتعود الامطار سقيا رحمه الكويت الان سيول الكويت
opinions_and_criticism	الكويت تغرق بالفساد الكويت تغرق بالفساد الرومي استقال ولا بعد
emotional_support_and_prayers	الكويت سيول الكويت امطار الكويت الان الناس انشغلت بالتصوير ونست قول النبي عليه الصلاه والسلام عند اشتداد المطر اللهم سقيا رحمه لاسقيا عذاب ولاهدم ولاغرق اللهم حوالينا لاعلينا اللهم علي الاكام والظراب وبطون الاوديه ومنابت الشجر الكويت سيول الكويت امطار الكويت الان
opinions_and_criticism	الكويت سيول الكويت امطار الكويت الان الناس انشغلت بالتصوير ونست قول النبي عليه الصلاه والسلام عند اشتداد المطر اللهم سقيا رحمه لاسقيا عذاب ولاهدم ولاغرق اللهم حوالينا لاعلينا اللهم علي الاكام والظراب وبطون الاوديه ومنابت الشجر الكويت سيول الكويت امطار الكويت الان
emotional_support_and_prayers	الكويت تغرق بالفساد عليكم بالدعاء اللهم حوالينا ولا علينا اللهم علي الاكام والظراب وبطون الاوديه ومنابت الشجر متفق عليه الكويت تغرق بالفساد
affected_individuals_and_help	الخفجي الكويت سيول الكويت الدفاع المدني السعودي في الخفجي يدخل الي الكويت لانقاذ المحتجزين الله يحفظهم سيول الكويت
caution_advice_and_crisis_updates	سيول الكويت الكويت
opinions_and_criticism	الكويت تغرق بالفساد الكويت تغرق بالفساد يجب علينا الا نقابل عظمه الله وقدرته في هذه الامطار بالسخريه وكثره النكت وليعلم الجميع انها جند من جنود الله فاسالوا الله العافيه والسلامه
emotional_support_and_prayers	الكويت تغرق بالفساد لطفك اللهم بالكويت واهلها الكويت تغرق بالفساد
emotional_support_and_prayers	امطار الكويت سيول الكويت اللهم احفظ الكويت واهلها وكل احبابنا في هذا البلد الحبيب وجنبهم كل مكروه امطار الكويت سيول الكويت
opinions_and_criticism	سيول الرياض سيول الكويت هو الخليج بيغرق و لا ايه سيول الرياض سيول الكويت
opinions_and_criticism	ابوظبي الكويت تغرق بالفساد في ابوظبي تم انشاء النفق الاستراتيجي للصرف الصحي والمياه هو الاكبر من نوعه في العالم ويكفي لخمسين سنه قادمه تحسبا لاي تغيرات مناخيه ومواكبه للتطور العمراني والزياده البشريه هو درس مجاني في للتخطيط الاستراتيجي لدول المنطقه التي تغرق الكويت تغرق بالفساد
opinions_and_criticism	الكويت تغرق بالفساد
caution_advice_and_crisis_updates	سيول الكويت استقاله وزير الاشغال تقدم وزير الاشغال العامه وزير الدوله لشؤون البلديه حسام الرومي الجمعه باستقالته من منصبه معلنا تحمل مسؤولياته الادبيه اثر الاضرار التي لحقت بممتلكات المواطنين والمقيمين سيول الكويت استقاله وزير الاشغال بسبب عدم جهوزيه المرافق لاستعاب امطار غير معهوده
caution_advice_and_crisis_updates	امطار الكويت الكويت سيول الكويت العميد خليل الامير مدير اداره العلاقات العامه في الاداره العامه للاطفاء نناشد الجميع عدم ترك المنازل الا للضروره القصوي لاعطاء جميع الهيئات الفرصه للقيام بعملهم علي اكمل وجه امطار الكويت الكويت سيول الكويت
caution_advice_and_crisis_updates	امطار الكويت سيول الكويت الكويت تغرق امطار غزيره علي الكويت الباحث الفلكي عيسي رمضان لا تزال الفرصه مهيئه لمزيدا من الامطار المتوسطه والغزيره الليله وفجر الغد وننصح الجميع باخذ الحيطه والحذر وعدم الخروج الا للضروره امطار الكويت سيول الكويت الكويت تغرق امطار غزيره علي الكويت
emotional_support_and_prayers	سيول الكويت امطار الكويت سلامات يا اهلنا في الكويت الله يحفظ الكويت واهلها وخوالي هناك ويجعلها امطار خير ورحمه سيول الكويت امطار الكويت
emotional_support_and_prayers	الكويت تغرق بالفساد
affected_individuals_and_help	ناصر صباح الاحمد سيول الكويت الكويت تغرق امطار غزيره علي الكويت امطار الكويت فيديو بتعليمات من وزير الدفاع الشيخ ناصر صباح الاحمد تقوم حاليا وحدات الجيش الكويتي بالمشاركه بعمليات انقاذ للعالقين جراء الامطار الغزيره وسحب تجمعات المياه سيول الكويت الكويت تغرق امطار غزيره علي الكويت امطار الكويت
emotional_support_and_prayers	سيول الكويت يا رب سلم اهلنا في الكويت واحفظهم سيول الكويت
opinions_and_criticism	الكويت تغرق الكويت تغرق بالفساد منو يعوضهم الوزير وانحاش قدم استقالته هالشعب شلون عليه الطامه ان الحكومه للحين ساكته انتو شنو راح تترجون من وزراء يتسابقون علي بسكوت مالح وشاي الضحي الكويت تغرق الكويت تغرق بالفساد
opinions_and_criticism	الكويت تغرق بالفساد الشعب يطالب باقاله الحكومه الكويت الان علي مصخره البنيه التحتيه والصرف الصحي تقول عايشين بدوله نائيه مو الكويت الكويت تغرق بالفساد الشعب يطالب باقاله الحكومه الكويت الان
emotional_support_and_prayers	سيول الكويت ان شاء الله امطار خير علي جارنا الله يحفظهم سيول الكويت
opinions_and_criticism	الكويت تغرق بالفساد الكويت تغرق بالفساد كلنا بلد واحد و شعب واحد في رخاء او شده
opinions_and_criticism	الكويت تغرق الكويت تغرق بالفساد
opinions_and_criticism	الكويت تغرق بالفساد الكويت تغرق بالفساد الديره فالحه ترفع سعر البانزين كل يومين بس ما تعرف تتجهز حق الاحوال الجويه
opinions_and_criticism	امطار الكويت سيول الكويت سيول الاردن الكويت تغرق الكويت الان المطر حين صار فضيحه وصدمه انحبس في ادراج المسؤولين المصطفين في عزاء الضحايا الابرياء و جدبت الارض امطار الكويت سيول الكويت سيول الاردن الكويت تغرق الكويت الان
emotional_support_and_prayers	الكويت تغرق بالفساد الكويت تغرق بالفساد اللهم احفظ اهلنا في الكويت استودعناك الكويت واهلها يارب
affected_individuals_and_help	حامد زيد الكويت الان سيول الكويت الكويت تغرق بيت الشاعر حامد زيد يغرق مع بيوت اخوانه احمد زيد وعبدالله زيد ويقول حامد زيد اللهم لك الحمد دامنا سالمين وبخير الامور الباقيه تهون وبيض الله وجه اخوي عبدالله زيد علي الفزعه والحين البيت مايندخل وبننام بالمزرعه الليله والعوض بسلامتنا الكويت الان سيول الكويت الكويت تغرق
infrastructure_and_utilities_damage	الكويت تغرق بالفساد الشوارع اليوم سالكه بس يوم دشيت الدوام انصدمت بهالمنظر الكويت تغرق بالفساد
affected_individuals_and_help	الكويت تغرق سيول الكويت فزعه السعوديين الدفاع المدني السعودي مطافي الكويت الكويت تغرق سيول الكويت فزعه السعوديين الدفاع المدني السعودي يساند مطافي الكويت في مواجهه السيول
emotional_support_and_prayers	سيول الكويت السعوديه الكويت وطن واحد سيول الكويت الله يحفظ الكويت السعوديه الكويت وطن واحد
emotional_support_and_prayers	سيول الاردن سيول الكويت سيول الاردن سيول الكويت ربنا يحمي اهل الكويت والاردن وارحمهم برحمتك يا ارحم الراحمين
opinions_and_criticism	الكويت تغرق بالفساد عيسي رمضان الكويت تغرق بالفساد كلمه عيسي رمضان
infrastructure_and_utilities_damage	الكويت تغرق بالفساد الكويت تغرق بالفساد احدي مدارس المنطقه العاشره
opinions_and_criticism	الكويت تغرق الكويت تغرق بالفساد الكويت الان
irrelevant	الكويت الان امطار الكويت اقوي فيديو الكويت الان امطار الكويت
opinions_and_criticism	سيول الكويت امطار الكويت الكويت الدوله الوحيده بالعالم اذا طق مطر محد عنده شمسيه كل واحد رافع دشداشته سيول الكويت امطار الكويت
emotional_support_and_prayers	سيول الكويت الكويت الان جهود مباركه من رجال الاطفاء و الداخليه والدفاع و الحرس الوطني والاعلام وكذلك جهود لا تنسي من المتطوعين فبارك الله في الجميع و نسال الله ان يحفظ البلاد والعباد فهو سبحانه بيده الامر كله والكون ومافيه خاضعه لتصرفه جلت قدرته سيول الكويت الكويت الان
emotional_support_and_prayers	امطار الكويت حفظ الله اهلنا في الكويت دعواتنا لكم بالخير وحفظكم من كل مكروه امطار الكويت
emotional_support_and_prayers	امطار الكويت امطار الكويت اللهم احفظ الكويت واهلها من كل مكروه طمنونا عليكم يااهل الكويت
affected_individuals_and_help	امطار الكويت صور الجيش الكويتي يبدا بسحب السيارت المتعطله من الطرق والتي توقفت بسبب امطار الكويت
emotional_support_and_prayers	امطار الكويت حفظ الله الكويت واهلها من كل مكروه امطار الكويت
caution_advice_and_crisis_updates	الهيئه العامه للرياضه الكويتيه الكويت الكويت الان امطار الكويت الهيئه العامه للرياضه الكويتيه تعلن ايقاف النشاط الرياضي مؤقتا بسبب تقلبات الطقس الكويت الكويت الان امطار الكويت
infrastructure_and_utilities_damage	امطار الكويت
emotional_support_and_prayers	امطار الكويت
opinions_and_criticism	امطار الكويت
emotional_support_and_prayers	فيديو امطار الكويت صوت المطر فيديو الله يعوض عليكم الفحيحيل قطعه ١ امطار الكويت صوت المطر
opinions_and_criticism	امطار الكويت ميزر بن طواله امطار الكويت يغسل هموم القلب ويسر العيون وبل السحاب اللي معه برق ورعد يامحلا وان هل من غر المزون مثل البشير اللي يبشر بالسعد ميزر بن طواله
irrelevant	الكويت تغرق بالفساد سيول الكويت الكويت والذين ينقضون عهد الله من بعد ميثاقه ويقطعون ما امر الله به ان يوصل ويفسدون في الارض اولئك لهم اللعنه ولهم سوء الدار الكويت تغرق بالفساد سيول الكويت الكويت
emotional_support_and_prayers	سيول الكويت اللهم سقيا رحمه لا سقيا عذاب سيول الكويت
irrelevant	امطار الكويت امطار الكويت قلبي خفق يا كويت من قالوا مطر يحميج رب البيت طول الدهر
opinions_and_criticism	امطار الكويت حقيقه لابد ان يعلمها الجميع ان لم يكن هناك خطه عمل مرسومه باستراتيجيه طويله المدي ترسم اساسيات متكامله للنهوض في الدوله وحل جميع مشاكلها فالوضع لن يتقدم الا من سوء الي سوء الخطط التي توضع لساعه ويوم وتنتهي بدون حل لن تنهض في الدوله وبل تزيد من انهيارها امطار الكويت
opinions_and_criticism	الكويت تغرق بالفساد لاحظ ان غالب بيوت المواطنين التي بنيت تحت اشرافهم لم تصب اسقفها بخرير ولم يغرق بعضها الا بسبب عامل خارجي هو فساد البني التحتيه الحكوميه ولاحظ ان المباني الحكوميه الجديده من مستشفيات ودوائر خدميه اصبحت تخرخر من كل جانب لتكتشف حجم الفساد في البناء والاشراف الكويت تغرق بالفساد
opinions_and_criticism	الكويت تغرق احمد الحصان امطار الكويت مستعدين لموسم الامطار اكثر جمله ضيعتنا اخر شي تتصل عليه و ما يرد الكويت تغرق احمد الحصان امطار الكويت
caution_advice_and_crisis_updates	امطار الكويت اليات بلديه الكويت تشارك في انقاذ العالقين في السيول امطار الكويت
emotional_support_and_prayers	امطار الكويت اللهم احفظ الكويت واهلها من كل مكروه امطار الكويت
emotional_support_and_prayers	امطار الكويت الكويت تغرق
emotional_support_and_prayers	امطار الكويت الله يحفظ الكويت وكل من عليها من كل شر امطار الكويت
opinions_and_criticism	امطار الكويت تايلند والهند طول السنه مطرعليهم ماصار فيهم اللي صار فينا بمطره يومين ٠ والله اللي قاله النفيسي صدق فينا حسبي ونعم الوكيل فيكم والله هالديره الطيبه الخيره المحسنه وشيوخها اجواد اللي ساعدت معظم دول العالم ماتستاهل اللي يصير فيها من البعض امطار الكويت
emotional_support_and_prayers	امطار الكويت اسال الله ان يجعل امطار الكويت خير علي اهلها ويجنبهم كل سوء
emotional_support_and_prayers	امطار الكويت امطار الكويت اللهم احفظ الكويت واميرها وشعبها من كل مكروه
caution_advice_and_crisis_updates	جابر الاحمد امطار الكويت انجراف وتكدس عدد من السيارات في منطقه جابر الاحمد امطار الكويت
opinions_and_criticism	امطار الكويت الكويت في كارثه مطر غير متوقعه ودا يثبت ان مش المال بس اللي يخليك مستعد للكوارث المال مع العقل مع الضمير مع اعداد للمستقبل ربنا يسترها عليهم وعلي بلاد العرب جميعا امطار الكويت
emotional_support_and_prayers	الكويت تغرق الكويت تغرق بالفساد الكويت الان الكويت تغرق الكويت تغرق بالفساد الكويت الان حمي الله اهلنا في الكويت ارضا وشعبا وانتقم الله من كل مسؤول فاسد عسي الله يطمنكم ع انفسكم واولادكم وممتلكاتكم ووطنكم
opinions_and_criticism	الكويت الان امطار الكويت حسبي الله ونعم الوكيل يارب ابتصر فيهم ثاني روح تفارق الحياه بسبب الفساد الهيي الكويت الان امطار الكويت
opinions_and_criticism	امطار الكويت الكويت تغرق الحين كل شي بالكويت غرق الا البنوك ليش ما تغرق والفلوس تطلع بالشارع امطار الكويت الكويت تغرق
irrelevant	امطار الكويت ما ضر تغلب وائل اهجوْتها ام بلْت حيْث تناطح البحْران امطار الكويت
caution_advice_and_crisis_updates	الموانئ الكويتيه الكويت الكويت الان امطار الكويت الارصاد الجويه قطاع الاخبار والبرامج السياسيه الشيخ يوسف الصباح نتابع العمل في جميع الموانئ الكويتيه الكويت الكويت الان امطار الكويت الارصاد الجويه قطاع الاخبار والبرامج السياسيه
opinions_and_criticism	امطار الكويت الكويت بعز رجالها المحامي ارشيد القفيدي يجب تطبيق القانون علي اصحاب الشركات المنفذه لمشروع الصيانه التجار الفاسدين ومناديبهم بالمجلس امطار الكويت الكويت بعز رجالها
emotional_support_and_prayers	امطار الكويت
emotional_support_and_prayers	امطار الكويت اللهم احفظهم من كل شر واجعلها حواليهم ولا عليهم اللهم علي الاكام والظراب وبطون الاوديه ومنابت الشجر امطار الكويت
emotional_support_and_prayers	امطار الكويت اللهم احفظ الكويت واهلها من كل مكروه امطار الكويت
opinions_and_criticism	امطار الكويت الفساد امطار الرحمن كشفت الفساد ولكن اين المفسدين امطار الكويت الفساد
emotional_support_and_prayers	الكويت تغرق امطار الكويت الكويت الان الناس انشغلت بالتصوير ونست قول النبي عليه الصلاه والسلام عند اشتداد المطر اللهم سقيا رحمه لاسقيا عذاب ولاهدم ولاغرق اللهم حوالينا لاعلينا اللهم علي الاكام والظراب وبطون الاوديه ومنابت الشجر الكويت تغرق امطار الكويت الكويت الان
opinions_and_criticism	الكويت تغرق امطار الكويت الكويت الان الناس انشغلت بالتصوير ونست قول النبي عليه الصلاه والسلام عند اشتداد المطر اللهم سقيا رحمه لاسقيا عذاب ولاهدم ولاغرق اللهم حوالينا لاعلينا اللهم علي الاكام والظراب وبطون الاوديه ومنابت الشجر الكويت تغرق امطار الكويت الكويت الان
opinions_and_criticism	امطار الكويت امطار الرياض الان امطار جده شارع عام وجسر الناس وين وصلت والعرب لين الحين لي امطرت غرقو تقول عايشين بصحرا امطار الكويت امطار الرياض الان امطار جده
caution_advice_and_crisis_updates	امطار الكويت الكويت الكويت الان الطقس الاحوال الجويه بحر مدينه صباح الاحمد امطار الكويت الكويت الكويت الان الطقس الاحوال الجويه
emotional_support_and_prayers	امطار الكويت امطار الكويت اللهم احفظ اهلنا في الكويت
irrelevant	امطار الكويت تاجيل اختبار السبت الكويت تغرق بالفساد صوت المطر الشعب يطالب باقاله الحكومه الكويت الان فيديو مواطنه ياحلو البدو امطار الكويت تاجيل اختبار السبت الكويت تغرق بالفساد صوت المطر الشعب يطالب باقاله الحكومه الكويت الان
affected_individuals_and_help	الكويتْ تغرقْ امطارْ الكويتْ عــاجل الكويتْ تغرقْ تقرير وزاره الصحه بشان مقتل العديد من الاشخاص في السيول التفاصيل هنا مشاهد الصور من الاشخاص من هنا امطارْ الكويتْ
emotional_support_and_prayers	سيول فحيحيل امطار الكويت الكويت الان اللهم ارحم من توفي ضحيه في سيول فحيحيل امطار الكويت الكويت الان
caution_advice_and_crisis_updates	فيديو امطار الكويت الكويت الان صوت المطر فيديو اليات الجيش الكويتي والحرس الوطني تشارك امطار الكويت الكويت الان صوت المطر
infrastructure_and_utilities_damage	الكويت الكويت الان امطار الكويت الارصاد الجويه بالفيديو جرافه الاطفاء تقوم بفتح قنوات لتصريف مياه الامطار الكويت الكويت الان امطار الكويت الارصاد الجويه
emotional_support_and_prayers	امطار الكويت امطار الكويت حفظ الله الكويت واميرها الشيخ صباح الاحمد الصباح امير الانسانيه وشعبها الغالي علي قلوبنا
affected_individuals_and_help	احمد براك الفضلي امطار الكويت الله يرحمه ويصبر امه واهله احمد براك الفضلي امطار الكويت
emotional_support_and_prayers	احمد براك الفضلي امطار الكويت الله يرحمه ويصبر امه واهله احمد براك الفضلي امطار الكويت
irrelevant	امطار الكويت سبْحان الله الْحمْد لله لا اله الا الله الله اكْبر ولا حوْل ولا قوه الا بالله امطار الكويت
emotional_support_and_prayers	الكويت الكويت الان سيول الكويت الكويت تغرق خطاكم الشر الله يحفظ الكويت واهلها الكويت الان سيول الكويت الكويت تغرق
affected_individuals_and_help	امطار الكويت المتوفي جراء سيول الفحيحيل احمد براك الفضلي انا لله وانا اليه راجعون امطار الكويت
emotional_support_and_prayers	امطار الكويت المتوفي جراء سيول الفحيحيل احمد براك الفضلي انا لله وانا اليه راجعون امطار الكويت
opinions_and_criticism	الكويت تغرق الكويت تغرق بالفساد الكويت الان الكويت تغرق الكويت تغرق بالفساد الكويت الان الوضع عكس الي اشوفه هنا
opinions_and_criticism	سيول الكويت الكويت تغرق امطار الكويت سيول الكويت الكويت تغرق امطار الكويت الاعاصير والسيول تضرب اكثر دول العالم تطورا وقوه ولا يملكون الا التسليم لها واخلاء المواطنين عمل تجهيزات امنيه وطبيه اما غير ذلك تهريج ومزايده هذه كارثيه طبيعيه لن تستطيع لا البنيه التحتيه ولا الحكومه ولا اي جهه مواجهتها والله الحافظ
opinions_and_criticism	الكويت تغرق بالفساد عندما كنا صغار كانوا يقولون لنا اللصوص يذهبون مباشره الي الجحيم ولكن الان كبرنا ونراهم يذهبون الي لندن باريس مقوله من فيلم الكويت تغرق بالفساد
emotional_support_and_prayers	امطار الكويت الله يحفظكم ي اهلنا وعساها امطار خير وبركه امطار الكويت
emotional_support_and_prayers	امطار الكويت امطار الكويت اللهم انا نستودعك الكويت واهلها من كل سوء
affected_individuals_and_help	الكويت امطار الكويت خالد المكراد تعاملنا مع اكثر من بلاغا اكثرها انتشال اشخاص من السيارات والمنازل الكويت امطار الكويت الرقم اضعاف اضعاف ولكم ان تتخيلوا معاناه الشعب الكويتي امام هذي الكارثه رحيل السلطتين واجبه نحن نستحق الافضل
opinions_and_criticism	الكويت امطار الكويت خالد المكراد تعاملنا مع اكثر من بلاغا اكثرها انتشال اشخاص من السيارات والمنازل الكويت امطار الكويت الرقم اضعاف اضعاف ولكم ان تتخيلوا معاناه الشعب الكويتي امام هذي الكارثه رحيل السلطتين واجبه نحن نستحق الافضل
opinions_and_criticism	امطار الكويت قسم بالله اذا الحكومه قعدت بمكانهاا يوم واحد انشهد مافي بالمجلس رياجيل ناس ماتت وبيوت راحت وانتو للحين تقولون نجتمع ونشوف امطار الكويت
opinions_and_criticism	امطار الكويت الكويت الان بالصباحيه اكثر امطار واكثر ايجابيه امطار الكويت الكويت الان
infrastructure_and_utilities_damage	امطار الكويت امطار الكويت المياه تغمر قاعه افراح في منطقه الصباحيه
emotional_support_and_prayers	امطار الكويت الله يحفظ الكويت ويحفظ شعبها والمتضررين معوضين خير انشاءالله امطار الكويت
opinions_and_criticism	الكويت تغرق بالفساد اي نائب يحضر اجتماع يوم الاحد يكون شخص ضرب بعرض الحائط الوطن والمواطن الكويت تغرق بالفساد
opinions_and_criticism	امطار الكويت فيديو اسرتان كويتيتان تتهاوشان علي استضافه اسره كويتيه ثالثه علقت في الشارع بسبب امطار الكويت
opinions_and_criticism	امطار الكويت المحامي مشاري سعود صاهود انا علي استعداد للتطوع برفع قضايا ضد وزاره الاشغال العامه لجميع المتضررين بسبب امطار الكويت
emotional_support_and_prayers	امطار الكويت يارب تحفظ الكويت واهلها امطار الكويت
emotional_support_and_prayers	امطار الكويت الله يرحمه يارب هذا ما ورثه سوء تخطيط الطرق امطار الكويت
opinions_and_criticism	امطار الكويت الله يرحمه يارب هذا ما ورثه سوء تخطيط الطرق امطار الكويت
affected_individuals_and_help	احمد براك الفضلي سيول الكويت الله يرحمه ويغفرله ويسكنه فسيح جناته والهم ذويه الصبر والسلوان وانا لله وانا اليه راجعون احمد براك الفضلي سيول الكويت
emotional_support_and_prayers	احمد براك الفضلي سيول الكويت الله يرحمه ويغفرله ويسكنه فسيح جناته والهم ذويه الصبر والسلوان وانا لله وانا اليه راجعون احمد براك الفضلي سيول الكويت
opinions_and_criticism	امطار الكويت ياشرفاء الامه خذو حق الاموات من الاحياء فهم واهاليهم وكل معاناتهم ستسالون عنها والله وبالله وكل فاسد سيقف امام الله ارواح الناس ليست لعبه لماذا لم تستعد الدوله لمثل هذا لماذا لم تاخذ احتياطاتها حاسبو المقصر ايا كان واستجواب رئيس الوزراء مستحق فعلا امطار الكويت
emotional_support_and_prayers	الكويت امطار الكويت قلوبنا و دعواتنا معكم حفظ الله الكويت و اهلها من كل مكروه امطار الكويت
opinions_and_criticism	الكويت تغرق الكويت تغرق بالفساد الكويت تغرق في اوروبا والدول المتقدمه المسؤول الذي يكذب يستقيل في اليابان ينحني للشعب ويعتذر منهم في كوريا الشماليه يعدمونه بقذيفه ار بي جي الكويت تغرق بالفساد
opinions_and_criticism	امطار الكويت المطر خير لكن الفساد حول هالخير الاماساه امطار الكويت
caution_advice_and_crisis_updates	الكويت الكويت الان امطار الكويت الارصاد الجويه قطاع الاخبار والبرامج السياسيه الشيخ فواز الصباح محافظ الاحمدي ادعو المواطنيين الي الالتزام وعدم الالتفات الي الاشاعات الكويت الكويت الان امطار الكويت الارصاد الجويه قطاع الاخبار والبرامج السياسيه
emotional_support_and_prayers	امطار الكويت الان امطار الكويت الكويت الله يحفظ الكويت يارب امطار الكويت الان امطار الكويت الكويت
affected_individuals_and_help	امطار الكويت سيول الفحيحيل الكويت تغرق الدفاع المدني الكويت الان اول حاله وفاه جراء امطار الكويت كانت لوافد مصري والجثه شوهت بسبب سيول الفحيحيل رحمه الله عليه واسكنه فسيح جناته اعتذر عن نشر الفيديو الكويت تغرق الدفاع المدني الكويت الان
emotional_support_and_prayers	الكويت امطار الكويت اللهم احمي اهلنا في الكويت اللهم الطف بهم يارب العالمين اللهم سقيا رحمه لا سقيا عذاب امطار الكويت
emotional_support_and_prayers	الكويت تغرق بالفساد الكويت الان احمد براك الفضلي الكويت تغرق بالفساد الكويت الان قال رسول الله ص الشهداء خمسه المطعون والمبْطون والغريق وصاحب الهدْم والشهيد في سبيل الله متفق عليه الله يرحمه ويغفر له ويلهم اهله الصبر والسلوان ونسال الله ان يتقبله شهيدا شافعا لاهله احمد براك الفضلي
affected_individuals_and_help	الكويت تغرق امطار الكويت عاجل الان الكويت تغرق غرق ام بيدها طفلها اثناء الهرب من السيول لا حول ولا قوه الا بالله مشاهده التفاصيل من هنا امطار الكويت
infrastructure_and_utilities_damage	امطار الكويت ملتميديا القبس بالفيديو سيول وغرق مركبات علي الدائري السابع امطار الكويت ملتميديا القبس
affected_individuals_and_help	الكويت امطار الكويت الكويت الاداره العامه للاطفاء تعلن هويه شخصيه حاله الوفاه الاولي نتيجه الامطار وهو احمد الفضلي من فئه غير محددي الجنسيه مواليد امطار الكويت
emotional_support_and_prayers	امطار الكويت الكويت الان الله يحفظ اهلنا في الكويت امطار الكويت الكويت الان
opinions_and_criticism	فيديو امطار الكويت فيديو عامل اسيوي يغسل الشارع اثناء المطر امطار الكويت
emotional_support_and_prayers	امطار الكويت اقسم بالله يا اهل الكويت رجالكم مافيهم قصور واذا دعت الحاجه لتواجدنا ك عساكر قطريين للمشاركه والمساعده ابشروا بالسعد امطار الكويت
emotional_support_and_prayers	امطار الكويت شكرا من القلب لكل ابطال الكويت شكرا رجال الداخليه والاطفاء و الدفاع المدني و الجيش والاطباء واخيرا شكرا لرجال القطاع النفطي زملائي المناوبين امطار الكويت
caution_advice_and_crisis_updates	عاجل جامعه الكويت اغلاق جميع مواقع الحرم الجامعي كما سيتم الغاء الاختبارات المقرر عقدها يوم غد السبت نظرا للاحوال الجويه المتقلبه التي شهدتها البلاد اليوم امطار الكويت صوت المطر الكويت الان
opinions_and_criticism	امطار الكويت الكويت تغرق الكويت غرقت
irrelevant	الكويت الان امطار الكويت مرحـوم ياللي فجر القلب فرقاك يالغايب اللي حاضر في حياتي قناص الكويت الان امطار الكويت
emotional_support_and_prayers	سيول الاردن سيول الكويت اللهم احفظ اخواننا بالاردن اللهم احفظ بلدنا الكويت سيول الاردن سيول الكويت
emotional_support_and_prayers	سيول الفحيحيل سيول الفحيحيل جبر الله مصابكم ورحم الله شهيدكم والله يصبر اهله
affected_individuals_and_help	سيول الفحيحيل الكويت المفرح نيوز خالص العزاء والمواساه لذوي الشاب المرحوم باذن الله احمد الفضلي الذي توفي غرقا في سيول الفحيحيل الكويت المفرح نيوز
emotional_support_and_prayers	سيول الفحيحيل الكويت المفرح نيوز خالص العزاء والمواساه لذوي الشاب المرحوم باذن الله احمد الفضلي الذي توفي غرقا في سيول الفحيحيل الكويت المفرح نيوز
opinions_and_criticism	سيول الفحيحيل سيول الفحيحيل مهما تحاول تبتعد عن السياسه والحديث بالسياسه الا ان الفساد السياسي وصل لبيوتنا وارواح عيالنا وغرقنا في موسم متوقع للامطار ومازال الحمار يصوت لولد عمه اللي مهمته تخليص معاملات مندوب الله يرحم احمد الفضلي
emotional_support_and_prayers	امطار الكويت اللهم استودعناك الكويت واهلها من كل شر اللهم سقيا رحمه لا سقيا عذاب ولا هدْم ولا غرق امطار الكويت
opinions_and_criticism	احمد براك الفضلي سيول الفحيحيل لو عثرت بغله بالعراق لخشيت ان يسالني الله لم لم تمهد لها الطريق ياعمر احمد براك الفضلي سيول الفحيحيل
affected_individuals_and_help	احمد براك الفضلي سيول الفحيحيل انتقل الي رحمه الله تعالي الشهيد احمد براك الفضلي غريق سيول الفحيحيل وسيصلي عليه اليوم في مقبره صبحان بعد صلاه العصر انا لله وانا اليه راجعون
emotional_support_and_prayers	سيول الكويت سيول الاردن الله يحفظ الجميع من كل شر سيول الكويت سيول الاردن
emotional_support_and_prayers	سيول الفحيحيل الله يرحمه ويغفر له وان شاء الله شهيد سيول الفحيحيل
emotional_support_and_prayers	امطار الكويت اللهم احفظ اهلنا ف الكويت ف انت خير الحافظين امطار الكويت
emotional_support_and_prayers	الكويت امطار الكويت يارب احفظ الكويت وارضها وسمائها وشعبها وناسها من كل سوء يارب احفظ الارض التي ربتني صغيره الكويت امطار الكويت
caution_advice_and_crisis_updates	الكويت تغرق بالفساد التوقعات تشير الي حاله مطريه بغزاره فجر الاحد والله اعلم وزاره التربيه خصوصا مطالبه بالتواصل اولا باول مع الارصاد الجويه لاعلان تعطيل الدراسه مبكرا والله خير حافظ الكويت تغرق بالفساد
affected_individuals_and_help	الجهراء الهلال الاحمر الكويتي امطار الكويت متطوعينا من منطقه الجهراء حاليا جاهزين للاغاثه الهلال الاحمر الكويتي امطار الكويت
affected_individuals_and_help	الكويت سيول الكويت سيول الفحيحيل الكويت تغرق امطار الكويت فيديو الاطفاء تلقينا منذ بدء امطار الامس وحتي ظهر اليوم بلاغ تراوحت ما بين احتجاز اشخاص في مركبات ومنازل وتماس كهربائي وتعطل مصاعد ولم تسجل اصابات سوي وفاه واحده في منطقه الفحيحيل الكويت سيول الكويت سيول الفحيحيل الكويت تغرق امطار الكويت
caution_advice_and_crisis_updates	اداره الارصاد الجويه الكويتيه امطار الكويت طقس الكويت الطقس الارصاد الجويه اداره الارصاد الجويه الكويتيه طقس غير مستقر وامطار رعديه متوسطه وغزيره امطار الكويت طقس الكويت الطقس الارصاد الجويه
infrastructure_and_utilities_damage	الصيفي مبارك الصيفي غرق نفق المنقف للعام الثاني علي التوالي وخروج المقاول سالما من المحاسبه برعايه بعض النواب في مجلس الامه الذين حموه في لجنه التحقيق يجعلنا نقول بكل الم الله يكون بعون الكويت بهكذا مجلس وهكذا حكومه الكويت الان امطار الكويت
opinions_and_criticism	الصيفي مبارك الصيفي غرق نفق المنقف للعام الثاني علي التوالي وخروج المقاول سالما من المحاسبه برعايه بعض النواب في مجلس الامه الذين حموه في لجنه التحقيق يجعلنا نقول بكل الم الله يكون بعون الكويت بهكذا مجلس وهكذا حكومه الكويت الان امطار الكويت
irrelevant	امطار الكويت شي غريب ماشفنا عبودكا ولا العرادي ولافوز ولا لوز وباجي الحلوين وين الفزعه والهمه عسي المانع خير نتمي لهم ذلك امطار الكويت
affected_individuals_and_help	احمد براك الفضلي امطار الكويت بيت الزكاه يعلن عن صرف مساعده شهريه لاسره الشهيد احمد براك الفضلي والذي توفي بسبب الامطار امس امطار الكويت
infrastructure_and_utilities_damage	امطار الكويت وزير الاشغال حسام الرومي الكثير من الطرق والمناهيل تعطلت بسبب تراكم الطين جراء الامطار الغزيره التي شهدتها البلاد امطار الكويت
opinions_and_criticism	نفق المنقف الكويت سيول الفحيحيل الحين الماي اللي يسحبونه وين راح يودونه نفق المنقف الكويت سيول الفحيحيل
opinions_and_criticism	الكويت امطار الكويت عندما تتابع تلفزيون الكويت وبثه المباشر المستمر والمستحق للاشاده وتواصل كل المسئولين بكل الاجهزه مع التلفزيون ومتابعه جهود شباب اجهزه الدوله بكل تخصصاتها تشعر بالفخر بكويتك واهلها حيث اعادنا شباب اليوم الي الماضي الجميل ماضي كويت التكاتف والفزعه والتضحيه امطار الكويت
caution_advice_and_crisis_updates	الكويت الان امطار الكويت فيديو حاليا شوارع منطقه ام الهيمان تغرق الكويت الان امطار الكويت
caution_advice_and_crisis_updates	غرفه العمليات المشتركه تتعامل مع البلاغات اولا باول نناشد المواطنين والمقيمين الابتعاد عن اي تجمعات للمياه في الطرق لسلامتهم الكويت امطار الكويت الطقس الكويت طقس الكويت الطقس الكويت الان
caution_advice_and_crisis_updates	امطار الكويت حاليا امطار غزيره علي ام الهيمان امطار الكويت
affected_individuals_and_help	البصره بعد ان اعلنا يوم امس استعداد البصره لتقديم المساعده للكويت اعلن محافظ البصره وضع مختلف الامكانيات المتوفر في البصره تحت تصرف سمو الامير صباح الاحمد وابناء الشعب الكويتي امطار الكويت
caution_advice_and_crisis_updates	الكويت قطاع الاخبار والبرامج السياسيه امطار الكويت الطقس لا تزال الاجواء غائمه جزئيا وفرص الامطار وارده خفيفه ومتفرقه الكويت قطاع الاخبار والبرامج السياسيه امطار الكويت الطقس الكويت الان
caution_advice_and_crisis_updates	الكويت الان امطار الكويت فيديو حاليا امطار غزيره وبروق كثيفه علي منطقه ام الهيمان الكويت الان امطار الكويت
opinions_and_criticism	سيول الفحيحيل نطالب باقاله محافظ الاحمدي لابد ان تكون مطلب شعبي لاهل العاشره هذا المدعو محافظ الاحمدي انا من زمان مو بالعه واثبت ليش اني مو بالعه لانه مو كفو المنصب سيول الفحيحيل
caution_advice_and_crisis_updates	التعليمات والارشادات الواجب اتباعها خلال هطول المطر وانعدام الرؤيه نرجو السلامه للجميع وزاره الاعلام الكويت امطار الكويت الطقس الكويت طقس الكويت الطقس
caution_advice_and_crisis_updates	تلفزيون الكويت الكويت الكويت الان امطار الكويت طقس الكويت الطقس مراسل تلفزيون الكويت مدينه صباح الاحمد هطلت الامطار في مدينه صباح الاحمد والامور مستتبه ورجال الامن متواجدين لاي طوارئ وسكان المنطقه بداوا في التعاون مع بعضهم البعض والامور في خير الكويت الكويت الان امطار الكويت طقس الكويت الطقس
caution_advice_and_crisis_updates	تلفزيون الكويت الكويت الكويت الان امطار الكويت طقس الكويت مراسل تلفزيون الكويت مدينه صباح الاحمد هطلت الامطار في مدينه صباح الاحمد والامور مستتبه ورجال الامن متواجدين لاي طوارئ وسكان المنطقه بداوا في التعاون مع بعضهم البعض والامور في خير الكويت الكويت الان امطار الكويت طقس الكويت
caution_advice_and_crisis_updates	امطار الكويت صوره جانب من الاضرار الماديه والتي تعرض لها مواطنين بسبب سيول امطار الكويت
irrelevant	امطار الكويت فسبحان الله حين تمسون وحين تصبحون قال ابن مسعود ما كرب نبي من الانبياء الا استغاث بالتسبيح فاكثروا من التسبيح في الرخاء والشده امطار الكويت
opinions_and_criticism	نفق المنقف امطار الكويت ماذا لو لم يكن هناك نفق المنقف ماهي الاثار التي كانت ستخلفها هذه الكميه الكبيره من الامطار المحتجزه داخله احيانا نتذكر رب ضاره نافعه امطار الكويت
caution_advice_and_crisis_updates	الكويت الان امطار الكويت فيديو الامطار الغزيره في منطقه ام الهيمان الكويت الان امطار الكويت
opinions_and_criticism	امطار الكويت لعل الله سبحانه بهذه الامطار يريدنا ان نتقرب اليه ان نستشعر عظمته وقدرته ان نذكره ونتوسل اليه لعلنا ابتعدنا كثيرا والهتنا الدنيا وهكذا يردنا الله اليه فامرنا من الله كله خير امطار الكويت
caution_advice_and_crisis_updates	عاجل وزاره التربيه تعلن تعطيل الدوام للمعلمين والطلبه في المدارس غدا بسبب الاحوال الجويه ولا اجازه للمدراء والمدراء المساعدين القبس عاجل امطار الكويت
caution_advice_and_crisis_updates	الكويت امطار الكويت الكويت تغرق الكويت مجلس الوزراء يعلن انه سوف يكون في حاله انعقاد مستمر لحين الانتهاء من هذا الظرف الاستثنائي امطار الكويت الكويت تغرق
opinions_and_criticism	امطار الكويت الي بوبجي تحت سقف خيمتنا الابيه ولا عزاء لمطار الكويت ابو سطول حمر ولا الافنيو اللي شبع ماي امطار الكويت
caution_advice_and_crisis_updates	امطار الكويت هطول امطار غزيره علي مدينه صباح الاحمد امطار الكويت
opinions_and_criticism	بلغ عقد تصميم مدينه صباح الاحمد مليون دينار صوره مبارك الدويله سنه ٢٠١٠ مع وزير التنميه ذاك الوقت احمد الفهد وهو يشرح تصميم مدينه صباح الاحمد امطار الكويت
opinions_and_criticism	امطار الكويت امطار الكويت كشفت سوء البنيه التحتيه للمشاريع الحديثه شبكات تصريف مياه الامطار خزانات تجميع مياه الامطار شبكات الصرف الصحي الطرق والانفاق وبذلك نحذر المسؤولين ادناه عن تكرار ماحدث وماقد يحدث لاعمال البنيه التحتيه التي تنفذ حاليا في مدينه المطلاع وقيد مسؤوليتكم
opinions_and_criticism	وزاره الصحه نرجوا من وزاره الصحه فتح المستوصفات علي مدار ٢٤ ساعه لتسهيل علي المواطنين والمقيمين للحالات الطارئه في هذه الاجواء والتقلبات الجويه امطار الكويت
affected_individuals_and_help	امطار الكويت وزارات الداخليه في عمان والبحرين ابلغوا الكويت استعدادهم لكافه انواع الدعم امطار الكويت
caution_advice_and_crisis_updates	امطار الكويت وزارات الداخليه في عمان والبحرين ابلغوا الكويت استعدادهم لكافه انواع الدعم امطار الكويت
emotional_support_and_prayers	امطار الكويت
caution_advice_and_crisis_updates	مع تواصل التحذيرات الحكوميه من موجه امطار قادمه يرجي من المواطنيين والمقيمين عدم مغادره منازلهم الا للضروره القصوي حفاظا علي سلامتهم وكذلك لافساح المجال لسيارات الانقاذ والطوارئ للوصول للمتضررين لا سمح الله اللهم احفظ الكويت وشعبها من كل مكروه امطار الكويت
caution_advice_and_crisis_updates	الكويت الكويت الان امطار الكويت النشره الجويه بدات الان حاله من عدم الاستقرار ومن المتوقع ان تكون معدلات الامطار شبيهه بالايام السابقه ومتوقع ان تكون هناك امطار خفيفه علي مدينه الكويت الكويت الكويت الان امطار الكويت
caution_advice_and_crisis_updates	خالد المكراد امطار الكويت مدير عام الاداره العامه للاطفاء الفريق خالد المكراد تفعيل خطه الطوارئ بتضافر مختلف الجهات وقد تم استيعاب جميع البلاغات الوارده ونعمل علي توجيه رسائل توعويه وتحذيريه بلغات متعدده كثر الله من امثالك امطار الكويت
affected_individuals_and_help	وزاره الداخليه الكويت الكويت الان امطار الكويت وزاره الداخليه الكويتيه حاله وفاه واحده فقط جراء الامطار ولا صحه لما تناقلته وسائل التواصل عن حدوث وفيات عده الكويت الكويت الان امطار الكويت
caution_advice_and_crisis_updates	امطار الكويت وزاره الاوقاف الكويتيه تعلن عن تعطيل الدراسه غدا للدارسين والمعلمين والاداريين في كل مراكزها امطار الكويت
infrastructure_and_utilities_damage	الكويت الكويت الان امطار الكويت المهندس خليفه محمد الفريج بدانا في خطه الطوارئ ونحن في مركز التحكم الوطني في الكهرباء وجميع المهندسين في اماكن عملهم وقطاع شبكات النقل متواجدين في مواقعهم ومستعدين للاجراءات اللازمه الكويت الكويت الان امطار الكويت
opinions_and_criticism	امطار الكويت الشركات اللي تاخذ مناقصات من البلد و عندها تناكر و شاحنات ليش ماتشارك في انقاذ البلد من الامطار امطار الكويت
affected_individuals_and_help	نسال الله له الرحمه والمغفره وان يحشره مع الشهداء واناشد صاحب السمو حفظه الله ان لا تضيع عائلته وابنائه ويتم تجنيسهم امطار الكويت احمد براك الفضلي
emotional_support_and_prayers	نسال الله له الرحمه والمغفره وان يحشره مع الشهداء واناشد صاحب السمو حفظه الله ان لا تضيع عائلته وابنائه ويتم تجنيسهم امطار الكويت احمد براك الفضلي
emotional_support_and_prayers	امطار الكويت اللهم اجزي الدكاتره والمعلمين والاطفائيين والجيش والشرطه والجمارك خير الجزاء امطار الكويت
emotional_support_and_prayers	امطار الكويت مستمرين في تغطيه امطار الكويت شكرا لجميع الجهات المشاركه
opinions_and_criticism	الكويت امطار الكويت الكويت الان الي مجلس الوزراء للتنبيه ان اخذ الاحتياط وجعل الغد عطله رسميه؛ هو ما توجبه الحيطه السليمه واليقظه القانونيه؛ حيث ان من اسباب ارتفاع مسؤوليه الحكومه عن الاضرار اتخاذها الاحتياطات اللازمه لمنع وقوعها ومنها منح العطلات الرسميه الكويت امطار الكويت الكويت الان
caution_advice_and_crisis_updates	امطار الكويت بالفيديو اخلاء المخيمات بسبب عدم استقرار الاحوال الجويه امطار الكويت
irrelevant	امطار الكويت الكويت ابوعلي مع مواطن امطار الكويت الكويت
emotional_support_and_prayers	باقه ورد لكل منتسبين وزارات الدوله الدوله المعنيه من اطفاء و داخليه و حرس وطني و الجيش لما يقدمونه من تضحيات لحمايه الوطن و المواطنين و الوافدين شكرا شكرا شكرا لا توفيكم حقكم الكويت تغرق امطار الكويت
emotional_support_and_prayers	الاطفاء الاشغال الدفاع المدني الجيش الداخليه الاعلام الصحه البلديه الحرس الوطني امطار الكويت كل الشكر والتقدير لابناءنا وبناتنا ولكل الكوادر القائمه علي التعامل مع موجه الامطار الاطفاء الاشغال الدفاع المدني الجيش الداخليه الاعلام الصحه البلديه الحرس الوطني وكل من ساهم بالمساعده امطار الكويت
caution_advice_and_crisis_updates	امطار الكويت امطار الكويت الداخليه لمن تنصحك بعدم الخروج الا للحالات القصوي تري هذي الحالات ما تشمل روحه الكافيه ولا تسير علي ربعك بالمخيم امطار الكويت امطار الكويت
caution_advice_and_crisis_updates	امطار الكويت فيديو امطار منطقه ام الهيمان امطار الكويت
affected_individuals_and_help	امطار الكويت الاعلامي سعد العجمي الاخوه في وزاره الاعلام اعلن تطوعي للعمل في اي جهاز اعلامي ميدانيا او فنيا او في اي موقع يعاني من نقص كوادر خلال هذه الايام الاستثنائيه التي تمر بها البلاد حفظ الله الكويت وشعبها من كل مكروه امطار الكويت
opinions_and_criticism	امطار الكويت الكويت فيديو احد قاطني مدينه صباح الاحمد ممازحا الرئيس مرزوق الغانم موتري لو انه رنج مايغرق امطار الكويت الكويت
emotional_support_and_prayers	امطار الكويت بارك الله بالامطار طلعتهم من مكاتبهم امطار الكويت
infrastructure_and_utilities_damage	الوفره الجديده امطار الكويت
emotional_support_and_prayers	امطار الكويت اللهم نستودعك اهل الكويت ونسالك ان تحفظهم من كل سوء وتجعل امطارها امطار خير ورحمه عليهم امطار الكويت
caution_advice_and_crisis_updates	الوفره امطار الكويت بالفيديو شاهد شده الرياح وغزاره الامطار في الوفره امطار الكويت
infrastructure_and_utilities_damage	الفحيحيل جسر المنقف الكويت امطار الكويت صور من الاضرار الناجمه عن امطار الجمعه بمنطقه الفحيحيل و جسر المنقف الكويت امطار الكويت
caution_advice_and_crisis_updates	امطار الكويت وزاره الداخليه ندعو المواطنين والمقيمين للبقاء في منازلهم وعدم الخروج الا في حالات الضروره القصوي امطار الكويت
caution_advice_and_crisis_updates	امطار الكويت قال سعاده وكيل الحرس الوطني الفريق الركن مهندس هاشم عبدالرزاق الرفاعي ان الحرس الوطني يقوم بالمهام الموكلهاليه من خلال اسناد اجهزه الدوله المعنيه لمواجهه الامطار والتقلبات الجويه التي تمر بها البلادمؤكدا علي الجاهزيه التامه لكافه الواحدات للقيام بالمهام المطلوبه امطار الكويت
caution_advice_and_crisis_updates	عمليات الانقاذ وتصريف المياه من نفق المنقف لا زالت مستمره وقد تستغرق ساعات في حال لم تشهد المنطقه امطارا متزايده في الساعات المقبله الكويت الكويت الان طقس الكويت امطار الكويت الارصاد الجويه
irrelevant	امطار الكويت ياللي تحب الكويت لا تقطع الامال امطار الكويت
caution_advice_and_crisis_updates	امطار الكويت فيديو رئيس مجلس الامه مرزوق الغانم ما نحتاجه في الوقت الحالي هو الفزعه ومن ثم تعويض المتضررين ومحاسبه المقصرين امطار الكويت
caution_advice_and_crisis_updates	الوفره امطار الكويت الكويت شاهد شده الرياح وغزاره الامطار علي مراكز الاطفاء في الوفره امطار الكويت الكويت
opinions_and_criticism	امطار الكويت ولكم غرقنا هذي قانون الاسكان وبنك الائتمان يحوفها ويرعاها عساكم تطفحون بعد حوبه الكويتيه بنت البلد امطار الكويت
opinions_and_criticism	سيول الاردن امطار الكويت سيول الاردن و امطار الكويت امطار في الدول العربيه تسيل الكثير من التغريدات الحزينه والمتضامنه
infrastructure_and_utilities_damage	امطار الكويت وكيل محطات الكهرباء والماء م فؤاد العون يطالب جميع مدراء ومراقبين المحطات بالتواجد في محطاتهم دون استثناء امطار الكويت
caution_advice_and_crisis_updates	فيديو امطار الكويت فيديو من منطقه ام الهيمان امطار الكويت
caution_advice_and_crisis_updates	امطار الكويت دوريه للداخليه تحذر رواد المخيمات تواجدكم في مخيمات غرب مدينه الجهراء خطر ويجب عدم التواجد بهذه المنطقه حفاظا علي سلامتكم امطار الكويت
emotional_support_and_prayers	امطار الكويت تلفزيون الكويت امطار الكويت كل الشكر والتقدير ل تلفزيون الكويت علي الجهود المميزه في تغطياته عساكم علي القوه مع بقيه العاملين في بقيه الجهات
emotional_support_and_prayers	امطار الكويت الكويت الان اللهم استودعناك اهلنا في الكويت اللهم احفظهم بحفظك واحفظ برها وبحرها وجوها واجعلها سقيا رحمه وخير وانفع بها العباد والبلاد اللهم حوليهم ولا عليهم امطار الكويت الكويت الان
caution_advice_and_crisis_updates	امطار الكويت ابتعدوا عن الاماكن المنخفضه امطار الكويت
caution_advice_and_crisis_updates	ام الهيمان امطار الكويت بالفيديو شوارع ام الهيمان تغرق امطار الكويت
caution_advice_and_crisis_updates	الكويت الان امطار الكويت فيديو الغانم خلال تفقده الاضرار التي اصابت منازل المواطنين في مدينه صباح الاحمد الكويت الان امطار الكويت
opinions_and_criticism	امطار الكويت في ظل ما تمر به البلاد من ظروف جويه انقسم بعض الناس الي صنفان بعضهم ياخذ الموضوع علي محمل الهزل فيرسل النكت و السخريه و البعض الاخر يثير الرعب و لا يبقي شي يثير الخوف الا قام بارساله هذا موضع رجاء و تضرع لله القادر و ليس موضع شيء اخر انتق ما ترسل و ما تقول امطار الكويت
affected_individuals_and_help	امطار الكويت فيديو كاميرا سرمد ترصد بعض السيارات التي جرفتها مياه الامطار في منطقه الفحيحيل امطار الكويت
irrelevant	امطار الكويت الكويت ترانا من طين يلامسنا المطر ونلين امطار الكويت الكويت
caution_advice_and_crisis_updates	الاداره العامه للاطفاء الكويت امطار الكويت الطقس الكويت طقس الكويت الطقس غرفه عمليات الاداره العامه للاطفاء والتعامل مع البلاغات علي هاتف الطوارئ في الحالات الطارئه والحالات الانسانيه الكويت امطار الكويت الطقس الكويت طقس الكويت الطقس
irrelevant	امطار الكويت الله يعطيكم العافيه وياهلا ومرحبا بكم ترقبوا الاربعاء وفجر الخميس امطار الكويت
caution_advice_and_crisis_updates	امطار الكويت وزاره الاعلام الكويت الكويت الطقس الكويت الكويت الان اخر التطورات و الاوضاع من الاداره العامه للاطفاء قطاع الوقايه العقيد سعد الانصاري مراقب العمليات المركزيه في الاداره العامه للاطفاء امطار الكويت وزاره الاعلام الكويت الكويت الطقس الكويت الكويت الان
opinions_and_criticism	امطار الكويت يا نصحكم ضمير الامه مسلم البراك امطار الكويت
irrelevant	امطار الكويت الكويتي ما يشتغل امطار الكويت
caution_advice_and_crisis_updates	امطار الكويت الكويت الطقس الكويت الكويت الان اخر التطورات و الاوضاع من الاداره العامه للاطفاء قطاع الوقايه العقيد سعد الانصاري مراقب العمليات المركزيه في الاداره العامه للاطفاء لم تسجل ايه اصابات ونناشد المواطنين والمقيمين البقاء في منازلهم وعدم الخروج الا للضروره القصوي امطار الكويت الكويت الطقس الكويت الكويت الان
infrastructure_and_utilities_damage	امطار الكويت الكويت الرمال تدفن السيارات في سيول الكويت امطار الكويت الكويت
emotional_support_and_prayers	الكويت امطار الكويت اجوائنا بالامطار تكون اللهم احفظْ الكويت واشعبها من كل مكروه امطار الكويت اجوائنا بالامطار تكون
caution_advice_and_crisis_updates	امطار الكويت امطار الكويت تصوير جوي الكويت يبين كميه الخباري والسيول
caution_advice_and_crisis_updates	امطار الكويت فيديو سيول ام الهيمان امطار الكويت
emotional_support_and_prayers	امطار الكويت فيديو مخيمات السوريين في ادلب يدعون للكويت واهلها بان يحفظها الله من السيول والكوارث الطبيعيه امطار الكويت
opinions_and_criticism	امطار الكويت الكويت ذكروني منو مقاول جسر المنقف امطار الكويت الكويت
emotional_support_and_prayers	الاطفاء امطار الكويت امطار الكويت الان زملاء المهنه السابقون رجال الاطفاء شكرا لكم لما تبذلوه من جهد ولتضحيتكم بارواحكم لحمايه ارواح الاخرين والشكر موصول لكم من ساهم من متطوعين ومن رجال اجهزه الدوله علي جهودهم حفظكم الله للبلاد وللعباد انتم من نفتخر بكم وجزاكم الله كل خير امطار الكويت امطار الكويت الان
caution_advice_and_crisis_updates	الكويت الكويت الان امطار الكويت ارقـــام الطــواريء الكويت الكويت الان امطار الكويت
caution_advice_and_crisis_updates	امطار الكويت فيديو وزاره الداخليه تواجد المواطنين في مخيمات غرب مدينه الجهراء خطر ويجب عدم التواجد بهذه المنطقه حفاظا علي سلامتهم حيث انها تعتبر منطقه منخفضه مما يؤدي الي تجمع السيول بها امطار الكويت
caution_advice_and_crisis_updates	امطار الكويت فيديو رئيس مجلس الامه مرزوق الغانم لاهالي مدينه صباح الاحمد بعد موجه الامطار الغزيره ساكون داعم اساسي لقضاياكم امطار الكويت
opinions_and_criticism	انا اقترح اننا نستعين بشركات مقاولات من هولندا وكوريا واليابان للبناء والطرق والبنيه التحتيه للمدن الجديده والمشاريع الحكوميه وحتي للمنازل وابعدونا عن شركات البوق والنصب ومقاولات الباطن والمجاملات والتنفيع والترقيع امطار الكويت الكويت
irrelevant	نصيحه مهمه لغيرك امطار الكويت شعوري الليله بتغريده نصيحه مهمه لغيرك امطار الكويت شعوري الليله بتغريده الانسحاب جبْن الا في ثلاثه مواضع ١ الانسحاب من نقاش عقيم ٢ الانسحاب من علاقه رديئه ٣ الانسحاب من مكان لا يعرف اهله قيمتك
emotional_support_and_prayers	امطار الكويت امطار الكويت الله يحفظ الكويت واهلها
infrastructure_and_utilities_damage	ام الهيمان امطار الكويت الكويت الطقس الكويت الكويت الان بالفيديو مياه الامطار تغمر شوارع ام الهيمان امطار الكويت الكويت الطقس الكويت الكويت الان
infrastructure_and_utilities_damage	الكويت الان امطار الكويت فيديو مراسل تلفزيون الكويت يوجد تشقق في جسر المنقف الكويت الان امطار الكويت
infrastructure_and_utilities_damage	الكويت الكويت الان امطار الكويت وزاره وزاره الداخليه اغلاق طرق بالكامل وتحويل مسار المركبات لوجود تجمع مياه الكويت الكويت الان امطار الكويت وزاره الداخليه الكويت
caution_advice_and_crisis_updates	امطار الكويت شاهد مياه الامطار تدخل ميناء الاحمدي امطار الكويت
opinions_and_criticism	امطار الكويت الكويت الان مفروض الحكومه تعوض نبيل شعيل اول وااحد بهل امطاار لنا فعلا هو الي يسستحق امطار الكويت الكويت الان
caution_advice_and_crisis_updates	الكويت الكويت الان امطار الكويت بالفيديو م خليفه الفريج فرق الطوارئ متواجده لاصلاح ايه اعطال والتواصل يتم عبر الواتس اب الكويت الكويت الان امطار الكويت
caution_advice_and_crisis_updates	الكاربس امطار الكويت مطالبات لوقف زراعتها بالفيديو مشاهد تؤكد اضرار شجره الكونوكاربس المعروفه محليا باسم الكاربس سبق وان حذر منها مهندسي الهندسه الصحيه في وزاره الاشغال وعدد من المزارعين لقدرتها علي التمدد في الانابيب واختراقها شبكه الصرف الصحي امطار الكويت
emotional_support_and_prayers	امين امطار الكويت شامل نيوز الله يحفظ الكويت واهلها ــــــــــــــــــــــــــ امين امطار الكويت
caution_advice_and_crisis_updates	عاجل وزاره الداخليه تهيب بالمواطنين المتواجدين بالمخيمات غرب مدينه الجهراء بعدم التواجد بها حفاظا علي ارواحهم حيث متوقع هطول امطار غزيره علي هذه المنطقه المنخفضه مما يؤدي الي تجمع السيول بها الكويت امطار الكويت
opinions_and_criticism	امطار الكويت وزاره الاشغال راح يصحي ضميرها اذا كثرت الوفيات بالكويت امطار الكويت
caution_advice_and_crisis_updates	الكويت الكويت الان امطار الكويت وزاره الكهرباء والماء تحذر المواطنين والمقيمين من الاقتراب من خطوط نقل الكهرباء الكويت الكويت الان امطار الكويت
opinions_and_criticism	الكويت تغرق امطار الكويت
opinions_and_criticism	امطار الكويت شاهد ماذا ظهر في سماء الكويت امطار الكويت
infrastructure_and_utilities_damage	الوفره امطار الكويت الكويت الطقس الكويت الكويت الان بالفيديو ارتفاع منسوب مياه الامطار عند جسر الوفره امطار الكويت الكويت الطقس الكويت الكويت الان
emotional_support_and_prayers	امطار الكويت الكويت تغرق كويت الخير و كويت امير للانسانيه اللهم احفظها و احفظ شعبها الكرام امطار الكويت الكويت تغرق
emotional_support_and_prayers	امطار الكويت الله يحفظكم يا اهل ام الهيمان من هالسيول ويحفظ الجميع امطار الكويت
opinions_and_criticism	ابوعبيد للمانشيت الصعب امطار الكويت الرازق في السماء و الفاسد في الارض ابوعبيد للمانشيت الصعب امطار الكويت
infrastructure_and_utilities_damage	امطار الكويت سيول جارفه تحت جسر صناعيه الفحيحيل امطار الكويت
caution_advice_and_crisis_updates	امطار الكويت سيول جارفه تحت جسر صناعيه الفحيحيل امطار الكويت
opinions_and_criticism	امطار الكويت الكويت الان الشي الوحيد الي مونسني بغرقه جسر المنقف انه الكاميرا خط سريع غرقت معااه قبلها بيوم مصورتني امطار الكويت الكويت الان
opinions_and_criticism	الكويت تغرق بالفساد ظاهره الفساد موجوده بكل بدول الخليج الشعوب الخليجيه من اكثر الشعوب التي تغني وترقص وتتفاخر بحب الوطن والخوف عليه والتضحيه من اجله بقدر الفساد والسرقه الكويت تغرق بالفساد
opinions_and_criticism	ام الهيمان الكويت تغرق بالفساد ام الهيمان الكويت تغرق بالفساد هل قبلتم انتم مايحدث الان في الكويت واذا قبلتم فلماذا لا تسمون الامور باسمائها لنتخذ موقفنا كمواطنين نحو مايحدث من فساد اداري
caution_advice_and_crisis_updates	وزاره الاعلام الكويت الان امطار الكويت اداره النشر الالكتروني وزاره الاعلام مع الحدث وتنقل الواقع للمشاهد وتغطيه لجهود وزارات وهيئات ومؤسسات الدوله لتقديم الخدمات للمواطنين في ظل الظروف الاستثنائيه لاحوال الطقس الكويت الان امطار الكويت اداره النشر الالكتروني
opinions_and_criticism	امطار الكويت عناوين الصحف المحليه بعد امطار الكويت الراي الكويت خليه ازمه الوطن اليه لدعم متضرري الامطار الانباء تعويض المتضررين حتي ولو بلغ مليار دينار الجريده الحكومه تدعم المتضررين ودعوات لاستقالتها
opinions_and_criticism	امطار الكويت عناوين الصحف المحليه بعد امطار الكويت الكويتيه الوزراء تحقيقات عاجله لبيان اوجه الخلل ومحاسبه المسؤولين السياسه متضررو السيول يريدون العنب لا قتل الناطور القبس تهاون مع مقاولين والنتيجه فساد الشاهد الطابور الخامس اغرق نفسه بالاكاذيب والشائعات
caution_advice_and_crisis_updates	وزاره الاعلام الكويت امطار الكويت الكويت الان طقس الكويت الطقس الارصاد الجويه في حاله انقطاع الكهرباء نطلب من المواطنين والمقيمين متابعتنا عبر تطبيق البث المباشر وحسابات وزاره الاعلام علي وسائل التواصل الاجتماعي وزاره الاعلام الكويت امطار الكويت الكويت الان طقس الكويت الطقس الارصاد الجويه
caution_advice_and_crisis_updates	فيديو ام الهيمان امطار الكويت الكويت الطقس الكويت الكويت الان اجواينا بالامطار تكون فيديو من سيول ام الهيمان امطار الكويت الكويت الطقس الكويت الكويت الان اجواينا بالامطار تكون
caution_advice_and_crisis_updates	الكويت الان امطار الكويت الارصاد استقرار تدريجي في الطقس من الساعه فجرا الي منتصف نهار اليوم الاحد و سيظل كذلك يومي الاثنين و الثلاثاء ثم يعود ممطرا بدءا من الاربعاء كونا الكويت الان امطار الكويت
caution_advice_and_crisis_updates	امطار الكويت الكويت الان ارقام الطوارئ امطار الكويت الكويت الان
caution_advice_and_crisis_updates	الكويت الكويت الان امطار الكويت العقيد سعد الانصاري نحن نناشد المواطنين والمقيمين للبقاء في منازلهم وعدم الخروج الا للضروره القصوي الكويت الكويت الان امطار الكويت
opinions_and_criticism	ام الهيمان امطار غزيره علي الكويت امطار الكويت الحمد لله علي كل حال ونتمني ان لا يمر ما حصل مرور الكرام وان يتممحاسبه كل شخص تسبب بهذي المصخره ام الهيمان امطار غزيره علي الكويت امطار الكويت
caution_advice_and_crisis_updates	ام الهيمان امطار الكويت الكويت الان الكويت تغرق ارقام الطوارئ ام الهيمان امطار الكويت الكويت الان الكويت تغرق
opinions_and_criticism	الكويت تغرق بالفساد الكويت غرقت الي ماتفضحهم مكافحه الفساد يجيبهم ربي و يفضحهم مطر الكويت تغرق بالفساد الكويت غرقت
irrelevant	امطار الكويت امطار الكويت ياما حلا عقب العصرشبه النار في مجلس كل النشامـا يجونـه يلفونه اكبار ويلفونه اصغـار من طيب من هو فيـه ويقدرونـه في بيت ماحطوا له ابواب واسوار ذراه من صوف الغنم ينسجونـه هذي طراه الروح لا صرت محتار اخير من بيـت هلـه يزلجونـه
caution_advice_and_crisis_updates	امطار الكويت من اجتماع السلطتين خبير الارصاد عبدالعزيز القراوي هناك سحب دخلت احواء البلاد لاول مره في هذا الموسم وتكررت علي شكل عواصف خلال الايام الماضيه وكنا لا نشاهدها الا في موسم السرايات امطار الكويت
opinions_and_criticism	امطار الكويت امطار الكويت لماذا الذين كانوا يتبعون المعارضه تجدهم اثناء الامطار يتشمتون ويتصيدون علي المسئولين اليس معارضينكم كانوا في مجلس الامه ومنهم من اصبح وزيرا اين هم عن دور الرقابه كما تتهمون البعض وللعلم هذا امر الله ولا اعتراض عليه وانظروا ماذا حصل بجميع الدول فهذه الكوارث طبيعيه
opinions_and_criticism	امطار الرياض امطار الكويت امطار الرياض امطار الكويت المشكله هي عدم دراسه التصريف جيدا و قدرته الاستيعابيه وكذلك انسيابيه التصريف في وقت هطول الامطار القويه لكي يتفادي اي سدد طبعا يعود ذلك لان بلدنا ليست اجواءه ممطره كما الهند وماليزيا
infrastructure_and_utilities_damage	فيديو المنقف امطار الكويت الكويت فيديو نفق المنقف اليوم مع اقتراب اعمال سحب مياه الامطار من نهايتها امطار الكويت الكويت
caution_advice_and_crisis_updates	ازمه الامطار امطار الكويت يوم الدستور اجتماع السلطتين يتابع عرضا تلفزيونيا لاجراءات الجهات المعنيه مع تداعيات ازمه الامطار ازمه الامطار امطار الكويت يوم الدستور
caution_advice_and_crisis_updates	امطار الكويت الحكومه وزاره الداخليه علي مستوي الحدث وانتشرت في جميع مناطق البلاد وتعاملت مع البلاغات و الاطفاء تعاملت مع البلاغات بكل جديه واقتدار ووزاره الاعلام تواجدت في الحدث للتغطيه الاعلاميه لحظه بلحظه امطار الكويت
caution_advice_and_crisis_updates	امطار الكويت الارصاد طقس البلاد غائم وفرصه لامطار رعديه متفرقه متوسطه الي غزيره امطار الكويت
affected_individuals_and_help	احمد الفضلي امطار الكويت ناصر نجل الشهيد احمد الفضلي والذي غرق والده بعدما جاء لانقاذه امي رفعتنا فوق الكبت بعد دخول سيول امطار الكويت
infrastructure_and_utilities_damage	الجهراء امطار الكويت وزاره الاشغال الكويت طريق الدائري الرابع طالع من الجهراء باتجاه الصليبيخات المحاذي لحراج السيارات الغبار خلف السيارات بكثافه بسبب تهالك الاسفلت بتاثير امطار الكويت علاوه علي تطاير الحصي ومنا الي وزاره الاشغال الكويت
irrelevant	الكويت الان امطار الكويت الكويت تغرق وما كان الله معذبهم وهم يستغفرون الكويت الان امطار الكويت الكويت تغرق
caution_advice_and_crisis_updates	امطار الكويت فيديو سيول في منطقه ام العيش امطار الكويت
opinions_and_criticism	نراقب ونحاسب لعدم الاستعداد والتهاون مع الفاسدين ونقسو بالكلام حتي يستنفر الجميع لمواجهه الازمه ونشكر عندما نري الجهود تتضاعف لعلاج القصور والفشل السابق ونستخدم ادواتنا الدستوريه حتي لا تتكرر الماساه امطار الكويت
emotional_support_and_prayers	امطار الكويت امطار الكويت مرزوق الغانم انا تابعت علي الميدان جهود اخوانكم وابنائكم الذين البعض منهم لم ينام العرض لا يعبر عن حقيقه الجهد المبذول من الجهات المعنيه
opinions_and_criticism	امطار الكويت يحدث الان الرئيس مرزوق الغانم الناس تسال ليش غرق جسر المنقف ولماذا غرقت البيوت ان كنتم مستعدين للطوارئ كما تقولون ويجب المقارنه بين عدد الوفيات هنا وما حصل في دول عربيه امطار الكويت يحدث الان
opinions_and_criticism	الحرس الوطني فرنسا تركيا امطار الكويت وكيل الحرس الوطني الفريق ركن هاشم الرفاعي حضرت ازمات في فرنسا و تركيا استمرت اكثر منذ اسبوعين ولكن الحمد لله الازمه لدينا انتهت في اقل من ساعه امطار الكويت
caution_advice_and_crisis_updates	امطار الكويت الوزير حسام الرومي منذ شهر اغسطس قامت الاشغال بتنظيف شبكه الامطار وهيئه الطرق قامت بصيانه الانفاق وطلبنا الاستعداد الجيد لموسم الامطار امطار الكويت
caution_advice_and_crisis_updates	اجتماع السلطتين امطار الكويت وكيل الحرس الوطني هاشم الرفاعي انشانا وحده مهمه في الحرس الوطني للتعامل مع الازمات ونعمل من خلالها علي كيفيه اطعام الناس وتامين مساكنهم وايوائهم اجتماع السلطتين امطار الكويت
affected_individuals_and_help	احمد الفضلي امطار الكويت اللهم ارحم الشهيد الغريق احمد الفضلي واسكنه فسيح جناته والهم اهله الصبر والسلون امطار الكويت
emotional_support_and_prayers	احمد الفضلي امطار الكويت اللهم ارحم الشهيد الغريق احمد الفضلي واسكنه فسيح جناته والهم اهله الصبر والسلون امطار الكويت
affected_individuals_and_help	فيديو امطار الكويت الكويت الان فيديو مجموعه من الابقار تسبح في كبد بالمياه المتراكمه بسبب الامطار امطار الكويت الكويت الان
caution_advice_and_crisis_updates	مجلس الامه امطار الكويت رئيس مجلس الامه و نائبا و وزيرا في اجتماع السلطتين امطار الكويت
caution_advice_and_crisis_updates	ازمه الامطار امطار الكويت يوم الدستور مدير الاطفاء خالد المكراد قرار تعطيل العمل الثلاثاء الماضي حمي الارواح ومنح الجهات المختصه الفرصه لمعالجه اثار وتداعيات الامطار ازمه الامطار امطار الكويت يوم الدستور
caution_advice_and_crisis_updates	امطار الكويت الوزير المستقيل حسام الرومي منذ شهر اغسطس قامت الاشغال بتنظيف شبكه الامطار وهيئه الطرق قامت بصيانه الانفاق وطلبنا الاستعداد الجيد لموسم الامطار امطار الكويت
caution_advice_and_crisis_updates	امطار الكويت يحدث الان الفريق خالد المكراد اول قرار اتخذ بعد التنسيق مع وزير الداخليه هو تعطيل الطلبه والدوائر الحكوميه مما ساهم في انجاز عملنا في الازمه الاولي في الاسبوع الماضي وبعد انتهاء الازمه حينها انتقلنا الي مرحله التعافي منها امطار الكويت يحدث الان
opinions_and_criticism	امطار الكويت اري المطر يغسل الطرق؛ ٰ فاقول يا رب وقلبي ٰ ٰ امطار الكويت
opinions_and_criticism	مجلس الامه امطار الكويت رئيس مجلس الامه مرزوق الغانم الخطوط السريعه وفق التصنيف العالمي كم يجب ان تتحمل من كميات الامطار امطار الكويت
caution_advice_and_crisis_updates	امطار الكويت الفريق خالد المكراد جهه حكوميه شاركت واستعدت جيدا لازمه الامطار وعقدنا قياده ميدانيه منتصف الليل من خلال الداخليه والاطفاء والاشغال وهيئه الطرق وكان هناك خط ساخن مع الوزير انس الصالح ووكيل الداخليه امطار الكويت
irrelevant	امطار الكويت للتذكير فقط ٢٠١٦ ماذا انتم فاعلون امطار الكويت
caution_advice_and_crisis_updates	امطار الكويت الوزير حسام الرومي شكلت لجنه تقصي حقائق للوقوف علي اسباب ازمه الامطار وسنوافي المجلس بكل النتائج بشفافيه امطار الكويت
caution_advice_and_crisis_updates	امطار الكويت وكيل وزاره الداخليه عصام النهام قمنا بتفعيل خطه الطوارئ علي ارض الواقع تحت اشراف وزير الداخليه وانشانا مركزين اداريين في الشمال والجنوب من اجل توعيه الناس وارشادهم وتقديم المساعده لهم امطار الكويت
caution_advice_and_crisis_updates	امطار الكويت الوزير حسام الرومي منذ شهر اغسطس قامت الاشغال بتنظيف شبكه الامطار وهيئه الطرق قامت بصيانه الانفاق وطلبنا الاستعداد الجيد لموسم الامطار امطار الكويت
opinions_and_criticism	ازمه الامطار امطار الكويت يوم الدستور الرئيس مرزوق الغانم ما هو توجه الحكومه للمتضررين من الامطار ازمه الامطار امطار الكويت يوم الدستور
opinions_and_criticism	ازمه الامطار امطار الكويت يوم الدستور يحدث الان عدنان عبد الصمد قالوا لنا ان هناك موجه امطار كبيره الاربعاء لذا نريد ان نعرف ما هي جاهزيه الحكومه للتعامل معها ازمه الامطار امطار الكويت يوم الدستور يحدث الان
caution_advice_and_crisis_updates	الكويت مجلس الامه مرزوق الغانم حسام الرومي صباح الاحمد امطار الكويت الكويت رئيس مجلس الامه مرزوق الغانم المتضررون من ازمه الامطار طالبوا بعدول الوزير حسام الرومي عن استقالته واكدوا انه كان يحضر لهم باستمرار ويتابع مشكلاتهم وانه تحمل المسؤوليه وسكان صباح الاحمد يطالبونه بسحبها امطار الكويت
caution_advice_and_crisis_updates	الكويت امطار الكويت الوزير خالد الجراح وزعنا الجهود الحكوميه علي مناطق شمال ووسط وجنوب الكويت للاستعداد لاي طارئ ونحن لم نهرب وحرصنا علي انقاذ ارواح البشر وغواصينا انقذوا عوائل علقت بالسراديب امطار الكويت
caution_advice_and_crisis_updates	امطار الكويت رئيس مجلس الامه مرزوق الغانم المتضررون من ازمه الامطار طالبوا بعدول الوزير حسام الرومي عن استقالته واكدوا انه كان يحضر لهم باستمرار ويتابع مشكلاتهم وانه تحمل المسؤوليه وسكان صباح الاحمد يطالبونه بسحبها امطار الكويت
caution_advice_and_crisis_updates	امطار الكويت الغانم من اجتماع السلطتين كنا نريد ان نعقد احتماعنا السبت لكن لم تسمح ظروف المسؤولين المتواجدين في مواقع الامطار والاضرار والامر لا يحتمل لتاجيله لجلسه الثلاثاء لذلك عقدنا الاجتماع اليوم امطار الكويت
caution_advice_and_crisis_updates	امطار الكويت وزاره التربيه تقرر يوم غد الاثنين الموافق ٢٠١٨ ١١ ١٢ دوام في جميع المدارس باستثناء عدد من مدارس منطقه الاحمدي التعليميه والتي تعرضت لاضرار كبيره او ممن يصعب الوصول اليها امطار الكويت
caution_advice_and_crisis_updates	امطار الكويت وكيل الحرس الوطني هاشم الرفاعي انشانا وحده مهمه في الحرس الوطني للتعامل مع الازمات ونعمل من خلالها علي كيفيه اطعام الناس وتامين مساكنهم وايوائهم امطار الكويت
opinions_and_criticism	امطار الكويت الرئيس مرزوق الغانم خلال اجتماع السلطتين ماذا ستعمل الحكومه تجاه من تضرر من المواطنين امطار الكويت
infrastructure_and_utilities_damage	الكويت امطار الكويت الانتهاء من مشكله تراكم المياه في جسر المنقف حاليا باتجاه الاحمدي الي مدينه الكويت امطار الكويت
opinions_and_criticism	امطار الكويت وزير الداخليه لم نكن نتوقع ان تاتينا الامطار علي هذه الصوره عدنان عبد الصمد لازم تستعد وزير الداخليه ماني منحاش امطار الكويت
emotional_support_and_prayers	مجلس الامه امطار الكويت سمو الامير حفظه الله ثمن جهود الحكومه و مجلس الامه والمواطنين التي عكست ابهي صور اللحمه الوطنيه في مواجهه التحديات كاسره كويتيه واحده امطار الكويت
irrelevant	امطار الكويت اللهم كما احييت الارض احيي قلوبنا بذكرك امطار الكويت
opinions_and_criticism	امطار الكويت بناء علي المسؤوليه التقصيريه فـ من حق اي شخص تعرض للاتلاف بسبب الحاله الجويه التي مرت بها البلاد مطالبه وزاره الاشغال بالتعويض وذلك لعدم اخذهم الاحتياطات الكافيه امطار الكويت
affected_individuals_and_help	امطار الكويت مرزوق الغانم تم التاكيد علي تكليف وزير الماليه بمتابعه اوضاع المتضررين الحقيقيين وتعويضهم لمست تفهم اكثر الاهالي المتضررين في منطقه صباح الاحمد ان هذا قدر الله ودعوتهم الي التركيز علي مواجهه تداعياتها امطار الكويت
infrastructure_and_utilities_damage	امطار الكويت فيديو شاهد كيف تحولت الشوارع بسبب الامطار امطار الكويت
caution_advice_and_crisis_updates	امطار الكويت الرئيس الغانم استمعنا واطلعنا من اجهزه الدوله علي التجهيزات الحكوميه لمواجهه الامطار الغزيره المتوقعه الاربعاء للمقبل والاولويه في الوقت الحالي لمواجهه الكارثه ومن ثم محاسبه المقصرين امطار الكويت
emotional_support_and_prayers	صباح الاحمد امطار الكويت سمو الامير الشيخ صباح الاحمد يعرب عن خالص تقديره لما قام به المتطوعون من المواطنين من مشاركه فعاله مع اخوانهم في الجهات الرسميه بصوره عكست ابهي صور اللحمه الوطنيه والتكاتف والتعاضد الذي جبل عليه اهل الكويت في مواجهه مختلف التحديات كاسره كويتيه واحده امطار الكويت
caution_advice_and_crisis_updates	امطار الكويت المرافق البرلمانيه سنطلب من مجلس الامه تكليف اللجنه بالتحقيق في تداعيات هطول الامطار هناك تقصير في الاستعدادات لمواجهه موسم الامطار كفاءه عقود الصيانه غير موجوده امطار الكويت
infrastructure_and_utilities_damage	فيديو تطاير الحصي الكويت الان الكويت امطار الكويت فيديو تطاير الحصي تعود من جديد ومواطن يرصد كميه الحصي الموجوده علي الطريق مواطن تخلصنا من الغرق ورجعنا للحصي الكويت الان الكويت امطار الكويت
infrastructure_and_utilities_damage	امطار الكويت امطار الكويت تكشف عيوب البنيه التحتيه
caution_advice_and_crisis_updates	امطار الكويت الرئيس الغانم تم التاكيد علي محاسبه المقصرين وقد وعدتنا الحكومه باستعدادات افضل الاربعاء لمواجهه حاله جويه مماثله لما مر امطار الكويت
opinions_and_criticism	امطار الكويت امطار الكويت تتصدر مواقع التواصل الاجتماعي اليكم هذه الصور
caution_advice_and_crisis_updates	امطار الكويت امطار الكويت هذه السحابه الثقيله الرهيبه التي انزلت بامر الله سبحانه كميات قياسيه من الامطار عصر يوم الجمعه الماضي وتسببت بالغرقه الكبيره لاحظوا مستوي انخفاضها ولونها الاسود المظلم يدل علي حجم كميه الماء التي تحمله تصويري من السالمي ٢٠١٨ ١١ ٩
caution_advice_and_crisis_updates	عشر الا عشر الراي امطار الكويت اليوم سوف اكون احد ضيوف برنامج عشر الا عشر علي قناه الراي للحديث عن ازمه الامطار وتداعياتها امطار الكويت
emotional_support_and_prayers	الكويت امطار الكويت طقس الكويت الحمدلله والشكر والثناء له ثم شكرا للشباب الكويتي ثم شكرا لجميع الجهات الرسميه علي جهودها الكبيره في التعامل مع تقلبات الطقس والامطار الغزيره التي شهدتها البلاد الكويت امطار الكويت طقس الكويت
opinions_and_criticism	امطار الكويت امطار الكويت انحاش انت واحنا مستعدين نشرب الماي مثل مااستنشقنا الدخان الاسود سنه٩٠ لان لما تكاتفنا وطفينا الابار المحترقه ما اعتزنا كراسي ولانطرنا اوامر ولا انت تفرق عن الي حرق ابارنا بشي الا ذنبك اكبر من ذنبه حسبنا الله هو نعم الوكيل
caution_advice_and_crisis_updates	الكويت مجلس الامه مجلس الوزراء طقس الكويت الطقس امطار الكويت الوزيره جنان بوشهري عوده الحركه الطبيعيه في مدينه صباح الاحمد الكويت مجلس الامه مجلس الوزراء طقس الكويت الطقس امطار الكويت
caution_advice_and_crisis_updates	امطار الكويت الرئيس مرزوق الغانم انتهينا للتو من اجتماع السلطتين بحضور نائبا و وزيرا وتم الاستماع الي عرض لاستعدادات الاجهزه المعنيه لمواجهه ازمه الامطار تم التاكيد علي محاسبه المقصرين وقد وعدتنا الحكومه باستعدادات افضل الاربعاء لمواجهه حاله جويه مماثله لما مر امطار الكويت
caution_advice_and_crisis_updates	كيفان الاخباريه امطار الكويت كيفان الاخباريه الارصاد البلاد مقبله علي حاله جويه الاربعاء والخميس والجمعه لاتقل شدتها عن السابقه امطار الكويت
caution_advice_and_crisis_updates	مرزوق الغانم صباح الاحمد امطار الكويت الرئيس مرزوق الغانم الفريق الحكومي اجاب علي اغلب الاستفسارات النيابيه وتم الحديث عن بعض الاماكن التي شهدت اضرارا جسيمه كمدينه صباح الاحمد تم التاكيد علي تكليف وزير الماليه بمتابعه اوضاع المتضررين الحقيقيين وتعويضهم امطار الكويت
emotional_support_and_prayers	امطار الكويت محطه الزور الجنوبيه الله يعطيكم العافيه امطار الكويت محطه الزور الجنوبيه
opinions_and_criticism	الكويت امطار الكويت الكويت اجمل مافي بلدي خروج ابناء الكويت كل علي امكانياته بالمساهمه في ظرف امطار الكويت واسوا مافي بلدي من الكويت جعلت منهم وجهاء لم يساهموا حتي بالمشاركه في الاحساس الله يعزج ياكويت
emotional_support_and_prayers	الكويت امطار الكويت سمو الامير يثمن ما ابداه رئيس مجلس الامه واعضاء المجلس من تفاعل لتداعيات الامطار الغزيره التي تعرضت لها البلاد الكويت امطار الكويت
emotional_support_and_prayers	الجهراء امطار الكويت جزيل الشكر وعظيم الامتنان لمدير الاشغال في الجهراء السيد م ٠اسعد العنزي وفريق عمله علي جهودهم الطيبه تجاه تجمعات الامطار في المحافظه حيث شوهد في جميع المواقع يشرف عليها بنفسه فله منا خالص الشكر والتقدير امطار الكويت
emotional_support_and_prayers	امطار الكويت الحمدلله الذي رزقنا الامطار نسال الله ان تكون امطار خير وبركه امطار الكويت
infrastructure_and_utilities_damage	امطار الكويت برشلونه بيتيس الظاهر سيول الكويت حاشت ملعب الكامب نو بيتيس يمسح الارض بالكتلان امطار الكويت برشلونه بيتيس
affected_individuals_and_help	امطار الكويت رئيس المجلس مرزوق الغانم وزير الماليه سيضع اليه لتعويض المتضررين الحقيقيين من الامطار وتحاشي مدعي الضرر امطار الكويت
affected_individuals_and_help	مجلس الامه امطار الكويت فيديو رئيس مجلس الامه مرزوق الغانم تم تكليف وزير الماليه بوضع اليه لتعويض المتضررين الحقيقيين من الامطار وليس بعض مدعي الضرر امطار الكويت
irrelevant	الكويت امطار الكويت طرزان الكويت امطار الكويت
irrelevant	امطار الكويت يسرني وقت المطر واتمناه يسقي علي مزن عزيز تمـنـا الله يحفظ الكويت الغاليه امطار الكويت
affected_individuals_and_help	امطار الكويت مرزوق الغانم بعد انتهاء الاجتماع الحكومي النيابي تم التاكيد علي تكليف وزير الماليه بمتابعه اوضاع المتضررين الحقيقيين وتعويضهم امطار الكويت
affected_individuals_and_help	رئيس مجلس الامه الامطار الكويت امطار الكويت طقس الكويت رئيس مجلس الامه تكليف وزير الماليه بوضع اليه لتعويض المواطنين المتضررين من الامطار الكويت امطار الكويت طقس الكويت
affected_individuals_and_help	نايف الحجرف امطار الكويت الكويت الان تكليف وزير الماليه الدكتور نايف الحجرف وضع اليه لتعويض المواطنين المتضررين من امطار الكويت خلال الايام الماضيه الكويت الان
caution_advice_and_crisis_updates	الامطار الكويت امطار الكويت ابرز نتائج اجتماع السلطتين حول تداعيات الامطار في الكويت امطار الكويت
infrastructure_and_utilities_damage	الكويت امطار الكويت طقس الكويت قطاع الاخبار والبرامج السياسيه هيئه الطرق تم سحب مياه نفق المنقف بالكامل وجاري العمل علي عمليه التنظيف الكويت امطار الكويت طقس الكويت قطاع الاخبار والبرامج السياسيه
irrelevant	امطار الكويت
emotional_support_and_prayers	احمد براك الفضلي امطار الكويت الله يعطيكم العافيه بادره طيبه وانشاء الله الشركات تحذو حذوكم احمد براك الفضلي امطار الكويت
opinions_and_criticism	امطار غزيره علي الكويت استجواب رئيس الوزراء امطار الكويت قيمه مشاريع وزاره الاشغال ٢١ مليار خلال ١٠ سنوات يعني يوميا ٥ مليون و٨٠٠ الف تدفعها الدوله لشركات الحرمنه وهذي نتيجتها امطار غزيره علي الكويت استجواب رئيس الوزراء امطار الكويت
affected_individuals_and_help	امطار الكويت فيديو الرئيس الغانم تكليف وزير الماليه بوضع اليه لتعويض المتضررين الحقيقيين من الامطار دون دخول مدعي الضرر امطار الكويت
caution_advice_and_crisis_updates	امطار الكويت الاطفاء اللجنه العليا للطواريء طبقت خطتها كامله منذ بدايه هطول الامطار امطار الكويت
infrastructure_and_utilities_damage	فيديو امطار الكويت فيديو مقطع يوضح خطا المؤسسه العامه للرعايه السكنيه في عدم ربط مناهيل الامطار الخاصه في منطقه غرب عبدالله المبارك في الشبكه الرئيسيه حتي الان مما ادي لاضرار في القسائم التي مازالت تحت البناء ونحذر بان استمرار الامر علي ماهو عليه سيؤدي لكوارث اكبر واكبر امطار الكويت
opinions_and_criticism	امطار الكويت الكويتيين مو تروحون لاوربا وتركيا تدورون الانهار والبحيرات الحكومه ماقصرت جابت البحيرات والانهار لي حوش بيتكم انجاز ولا مو انجاز ليش كله نطالع للجانب السلبي امطار الكويت
opinions_and_criticism	امطار الكويت الكويت الطرق السريعه بعد غرق بعض المناطق في الايام السابقه الان انكشف المستور الاخر وهو الطرق السريعه وعدم مطابقتها للمواصفات الصحيحه والعالميه ومتاكد ان الجميع اليوم شاهد الحصي اللي يتطاير واعتقد اصاب اغلب السيارات واتلف الزجاج الامامي امطار الكويت الكويت الطرق السريعه
opinions_and_criticism	امطار الكويت الناس من اول تسال اللي يجيها شخبار الحيا عندكم او شفتوا شي بالطريق هالحين ولله الحمد الخبر يجيك وانت في بيتك صرنا ولله الحمد مراسلين للتويتر والوتساب نصور ونرسل وبادق التفاصيل والوضوح امطار الكويت
infrastructure_and_utilities_damage	وزاره الدفاع الكويتيه الكويت امطار الكويت طقس الكويت وزاره الدفاع الكويتيه فتح المنهول الرئيسي بجنوب الصباحيه بالتعاون مع وزاره الاشغال الكويت امطار الكويت طقس الكويت
opinions_and_criticism	امطار الكويت الكويت تغرق يعني تبون سيل وامطار غير مسبوقه وتمر بردا وسلاما كلام غير منطقي كل يغني علي ليلاه امطار الكويت الكويت تغرق
caution_advice_and_crisis_updates	ملتميديا القبس امطار الكويت بالفيديو الرئيس الغانم الاولويه في الوقت الحالي لمواجهه الامطار ثم محاسبه المقصرين ملتميديا القبس امطار الكويت
affected_individuals_and_help	امطار الكويت احمد براك الفضلي فيديو رئيس مجلس الامه مرزوق الغانم سمو الامير امر بان تستمر الاعانه لاهل الشهيد الغريق احمد الفضلي كما امر سموه بدفع الديه الشرعيه لهم وبالتالي هم بامن وامان في بلد الانسانيه التي يحكمها امير الانسانيه امطار الكويت احمد براك الفضلي
affected_individuals_and_help	الشهيد احمد براك الفضلي امطار الكويت ملتميديا القبس بالفيديو الرئيس الغانم سمو الامير امر بان تستمر الاعانه لاسره الشهيد احمد براك الفضلي وان يتم دفع الديه الشرعيه لهم امطار الكويت ملتميديا القبس
affected_individuals_and_help	امطار الكويت فيديو مرزوق الغانم تعويض المتضررين من الامطار ام حتمي والحكومه وعدت بانه سوف يتم وكلفت وزير الماليه بذلك امطار الكويت
caution_advice_and_crisis_updates	امطار الكويت نتائج اجتماع السلطتين حول تداعيات الامطار امطار الكويت
opinions_and_criticism	امطار الكويت رئيس لجنه الشؤون الخارجيه بمجلس الامه النائب د عبدالكريم الكندري ردا علي وزيره الهجره المصريه كل من علي ارض الكويت هم خط احمر والامر لايتعلق بالكرامه فقضيه ادعاء الوافده المصريه محلها القضاء كحال اي قضيه اخري امطار الكويت
caution_advice_and_crisis_updates	امطار الكويت مراكز رصد الطقس تحديث المركز الاوروبي و النموذج الامريكي و الكندي واتفاق علي ان يوم الاربعاء القادم ملفت بامطار غزيره شمال امطار الكويت
caution_advice_and_crisis_updates	امطار الكويت طقس الكويت الكويت الان تدعو وزاره الداخليه الاخوه مرتادي البر واصحاب المخيمات الي التقيد بالتعليمات والارشادات الامنيه والاتصال فورا في حاله العثور علي اي جسم غريب علي هاتف الطوارئ وذلك حرصا منها علي سلامـه الجميع امطار الكويت طقس الكويت الكويت الان
infrastructure_and_utilities_damage	امطار الكويت تطاير الحصي في شارع محمد بن القاسم وايضا شوارع العارضيه الصناعيه تفتقر الصيانه فنرجو الاسراع في اصلاحه ومشكورين امطار الكويت
infrastructure_and_utilities_damage	صوره الكويت امطار الكويت صوره الداخليه فتح حاره من طريق الفحيحيل السريع نفق الصباحيه والمنقف المتجهه الي مدينه الكويت امطار الكويت
opinions_and_criticism	امطار الكويت الكويت تغرق خلكم من الوزراء رووحوو حق الوكلاء والوكلاء المساعدين والمدراء هم ساس البلا امطار الكويت الكويت تغرق
infrastructure_and_utilities_damage	امطار الكويت الكويت افتتاح نفق المنقف باتجاه مدينه الكويت امطار الكويت الكويت
opinions_and_criticism	امطار الكويت نوع جديد من الحمير غير الحمار البلدي والوحشي هذا يسمونه حمار السيول امطار الكويت
irrelevant	امطار الكويت امطار الكويت من وين طلع ابو شماغ
opinions_and_criticism	الكويت تغرق بالفساد الكويت تغرق بالفساد اي والله قهر
emotional_support_and_prayers	امطار الكويت امطار الكويت اللهم احفظ الكويت واهل الكــويت
caution_advice_and_crisis_updates	الحوادث الاخباريه التطبيقي امطار الكويت الحوادث الاخباريه فاطمه العازمي استئناف الدراسه غدا الاثنين في جميع كليات ومعاهد التطبيقي امطار الكويت
affected_individuals_and_help	الكويت امطار الكويت طقس الكويت الكويت الان وزاره الداخليه الكويت وكيل وزاره الداخليه الفريق عصام النهام بلاغا تلقيناه منذ هطول الامطار الغزيره حتي امس الكويت امطار الكويت طقس الكويت الكويت الان وزاره الداخليه الكويت
opinions_and_criticism	امطار الكويت كل من تضرر من الامطار له الحق برفع دعاوي قضائيه علي وزاره الاشغال بالاجراءات التاليه اولا عمل اثبات حاله في مخفر المنطقه ويثبت كل شي تضرر من اثاث واجهزه و الخ ثانيا رفع دعوي قضائيه مستعجله امطار الكويت
opinions_and_criticism	امطار الكويت اللحين نبي نعرف اللي طلع لساحهالاراده هو المؤزم وعطل تنميه البلد ٠وحطيتم علي غالبيه الشباب قيد امني امطار الكويت
affected_individuals_and_help	امطار الكويت وكيل الداخليه بلاغا تلقيناه منذ هطول الامطار الغزيره حتي امس منها جديا والبقيه عاديه امطار الكويت
opinions_and_criticism	امطار الكويت تصويري ياحي شوف الدار عقب الامطار امطار الكويت تصويري
caution_advice_and_crisis_updates	الكويت امطار الكويت اجواينا بالامطار تكون مياه الامطار صوت المطر البنيه التحتيه نفق المنقف شاركنا بصوره للامطار شاهد كيف سجلت الامطار في الكويت رقما قياسيا لم تسجله منذ عاما تعرف علي التفاصيل واعلي معدل مطري بالعالم امطار الكويت اجواينا بالامطار تكون مياه الامطار صوت المطر البنيه التحتيه نفق المنقف شاركنا بصوره للامطار
caution_advice_and_crisis_updates	الكويت امطار الكويت الكويت الارصاد الجويه الحاله الجويه للبلاد الاربعاء والخميس والجمعه لا تقل شدتها عن الايام السابقه امطار الكويت
affected_individuals_and_help	امطار الكويت الانباء تعويض المتضررين من السيول حتي ولو بلغ مليار دينار امطار الكويت
irrelevant	الصباحيه امطار الكويت الكويت جهاز لفحص السكر مفقود امام صيدليه جمعيه الصباحيه علي صاحب الجهاز التوجه للصيدليه لاخذ الجهاز وعافك الله وشافااك الصباحيه امطار الكويت الكويت
caution_advice_and_crisis_updates	الكويت امطار الكويت طقس الكويت الكويت الان الارصاد الجويه الكويت اداره الارصاد الجويه تعلن بان البلاد مقبله علي حاله جويه تبدا الاربعاء لاتقل شدتها عن الحاله السابقه امطار الكويت طقس الكويت الكويت الان الارصاد الجويه
caution_advice_and_crisis_updates	امطار الكويت جهود الداخليه خلال يوم امس السبت ١٠ ١١ ٢٠١٨ امطار الكويت
opinions_and_criticism	وزاره التربيه الكويت امطار الكويت تعليق الدراسه في الكويت تعودت علي العطل شلون اداوم بكره وزاره التربيه الكويت امطار الكويت تعليق الدراسه في الكويت
caution_advice_and_crisis_updates	الكويت امطار الخير امطار الكويت كيف تعاملت الحكومه مع سيول الامطار الكويت امطار الخير امطار الكويت التقرير كامل
emotional_support_and_prayers	امطار الكويت شكرا يا اهل العراق ذخر امطار الكويت
emotional_support_and_prayers	امطار الكويت حفظ الله الكويت و اهلها امطار الكويت
caution_advice_and_crisis_updates	امطار الكويت الحكومه الكويتيه تبحث اليه تعويض المتضررين من سيول امطار الكويت في اجتماعها المنعقد في غرفه عمليات وزاره الداخليه
opinions_and_criticism	الكويت تغرق بالفساد طبعا لان اللي يستعينون بخبراتهم اجانب اوروبيين او كوريين علي سبيل المثال ونحن نستعين بخبرات اصحاب الشهادات المضروبه واخد بال حضرتك عليكم بالعافيه يالامارات تستاهلون كل خير الكويت تغرق بالفساد
caution_advice_and_crisis_updates	لقاء الراي امطار الكويت الساعه ١١ ٣٠ القاكم ببرنامج لقاء الراي للحديث حول اسباب وتداعيات امطار الكويت ومن المسؤول
opinions_and_criticism	امطار الكويت ومعا ذلك يجب نكون منصفين نقول ماعلا الحكومه وما لها ٠ الداخليه نشرات اعلاميه تحذيريه بعدم الخروج حتي وضعت مكيرفونات تفتر علي المخيمات بالعوده لمنازلهم ٠ اللي عاند وصار سبيادر مان ومو لابس لبس وقائي نفس السيد الرئيس وراح البر يتحمل عدم السماع للنصيحه امطار الكويت
caution_advice_and_crisis_updates	امطار الكويت الحرس الوطني الكويتي نعمل في خطين الاول عسكري يسند وزارتي الدفاع والداخليه والاخر مدني يسند الجهات الحكوميه امطار الكويت
opinions_and_criticism	امطار الكويت امطار الكويت من شروط الامن والسلامه في بيت كل كويتي يكون فيه طفاحيات علي عدد الاشخاص اللي ساكنين فيه
opinions_and_criticism	مدينه صباح الاحمد الكويت امطار الكويت جريده النهار اليوم فقط تذكرتم مدينه صباح الاحمد ايها النواب والمسؤولون يكتب فيحان العازمي الكويت امطار الكويت
infrastructure_and_utilities_damage	امطار الكويت افتتاح اتجاه واحد من نفق المنقف بعد الانتهاء من عمليه تنظيفه وجاري التنسيق مع المرور لاعاده فتحه بالاتجاهين امطار الكويت
opinions_and_criticism	امطار الكويت كالعاده لجنه وعقبها تدوير للمسؤولين عن الكارثه وبعد چم سنه بعضهم يصبحون وزراء امطار الكويت
emotional_support_and_prayers	امطار الكويت جهود جباره بذلها رجال الداخليه امس امطار الكويت
emotional_support_and_prayers	شاركنا بصوره للامطار امطار الكويت شكرا لرجال الداخليه من رتبه شرطي الي رتبه مقدم بس شاركنا بصوره للامطار امطار الكويت
caution_advice_and_crisis_updates	امطار الكويت ما بعد العاصفه في حديقه كيفان امطار الكويت
infrastructure_and_utilities_damage	الكويت تغرق بالفساد قال الناطق باسم الحكومه مرزوق الغانم موضوع تطاير الحصي نوقش وهي مشكله قديمه وليست مستحدثه وقد تتكرر بسبب هطول الامطار والوزير وعد بانهم سيبذلون قصاري جهدهم حتي لا تتكرر الكويت تغرق بالفساد
opinions_and_criticism	سيول الكويت تحاول الحكومه الترقيع لحاله الفساد في مؤسسات الدوله ومنح اجازات لكافه الوزرات والهيئات والمؤسسات حلول مؤقته والزمن كفيل بنسيانها ليستمر مسلسل الفساد سيول الكويت
opinions_and_criticism	سيول الكويت لم يخطر ببالي ان البعض يتمني غرق سيارته في سيول الامطار ليطلب تعويض مادي وخصوصا الوافدين شر البليه ما يضحك سيول الكويت
caution_advice_and_crisis_updates	عيسي رمضان الطقس الكويت امطار الكويت طقس الكويت خبير التنبؤات الجويه والبيئه عيسي رمضان من المتوقع ان يكون الطقس غير مستقر من فجر يوم الاربعاء مع فرصه لامطار متوسطه وغزيره تكون رعديه احيانا تستمر يوم الخميس وحتي صباح الجمعه مع رياح نشطه ورؤيه منخفضه نرجو اخذ الحيطه والحذر الكويت امطار الكويت طقس الكويت
infrastructure_and_utilities_damage	سيول الكويت سيول الكويت تغرق بعض شوارع الرقعي جنوب شرق مدينه الكويت
affected_individuals_and_help	فيديو امطار الكويت فيديو سيول جارفه في الكويت تغلق الطرق وتجرف بعض السيارات امطار الكويت
infrastructure_and_utilities_damage	فيديو امطار الكويت فيديو سيول جارفه في الكويت تغلق الطرق وتجرف بعض السيارات امطار الكويت
emotional_support_and_prayers	امطار الكويت شكرا لكم من القلب قدها امطار الكويت
irrelevant	امطار الكويت ليالي الشتاء قامت تبين مواريه حييت ياليل السهر والتعاليل امطار الكويت
irrelevant	الكويت تغرق بالفساد محشش لمس صدر كويتيه قالت جعلك ماتربح قال ليش عليه مسابقه الكويت تغرق بالفساد
emotional_support_and_prayers	امطار الكويت سيول الكويت كلمه حق في هذه الازمه الطارئه شكرا لكل موظف بالاشغال وهيئه الطرق شكرا لكل عسكري بالداخليه والدفاع والدفاع المدني والاسعاف شكرا لكل طبيب وممرض شكرا لكل قيادي ابتعد عن الشوو والبهرجه وعرف ان الاف الارواح تعتمد علي عمله امطار الكويت سيول الكويت
emotional_support_and_prayers	سيول الكويت سيول الكويت اللهم احفظ اهلنا في الكويت واجعل ما نزل عندهم غيثا هنيئا نافعا غير ضار
affected_individuals_and_help	امطار الكويت الدواسر مواطن كويتي يروي قصته والموقف الذي تعرضت له عائلته بالكامل خلال امطار الكويت وقيام دوسري بانقاذ العائله علي سيارته من نوع شاص دون مبالاه بقوه السيول والمطر في موقف يشيب الراس به والدوسري هو البطل هادي بن سعد بن شملان الحقباني الدواسر
opinions_and_criticism	امطار الكويت يتزوج المواطن لينتظر سنه ليستلم منزل العمر يحلم ان يكون منزله كباقي المنازل الجميله وفجاه يغرق منزله وتغرق منطقته ويغرق حلمه بسبب فساد حكومي لن نقبل الا باستقاله الحكومه مجتمعه وهذا اقل اعتذار لهؤلاء المساكين الذين تحطمت احلامهم امطار الكويت
caution_advice_and_crisis_updates	امطار الكويت امطار الكويت توقعات الخمس ايام القادمه وتحديدا من يوم الاربعاء ان شاء الله سوف تكون هناك امطار غزيره جدا ممكن تزيد عن ٦٠ ملي في بعض المناطق خصوصا المناطق الجنوبيه للبلاد جهزوا نفسكم يا اهل الكويت والحافظ الله
caution_advice_and_crisis_updates	امطار الكويت طقس الكويت الكويت الان نائب رئيس مجلس الوزراء وزير الداخليه الشيخ خالد الجراح الصباح يؤكد استعداد الجهات الحكوميه للامطار المتوقع حدوثها الاربعاء امطار الكويت طقس الكويت الكويت الان
affected_individuals_and_help	الكويت امطار الكويت فيديو الكويتيون يلجاون الي استخدام القوارب وسط هطول امطار شديده الكويت امطار الكويت
opinions_and_criticism	سيول الكويت مكنتش اتخيل في يوم من الايام اني اتمني ان المطر مينزلش سيول الكويت
irrelevant	كتاب غرد الذيب معرض الكويت الدولي للكتاب مطر الكويت امطار الكويت افضل قصيده سمعتها الدايري السابع جنوب السره توافد الجمهور لـ شراء نسخه من كتاب غرد الذيب في معرض الكويت الدولي للكتاب للشاعر ذيب الشمري اليوم الاربعاء وبسبب سوء الاجواء باذن الله سيتواجد الشاعر في الايام القادمه للتوقيع مطر الكويت امطار الكويت افضل قصيده سمعتها الدايري السابع جنوب السره
caution_advice_and_crisis_updates	امطار الكويت فيديو القوارب في منطقه الدعيه امطار الكويت
emotional_support_and_prayers	سيول الكويت سيول الكويت اللهم احفظهم بحفظك
emotional_support_and_prayers	فيديو امطار الكويت فيديو اهالي منطقه صباح الاحمد يقدمون الشكر والثناء للرجال الابطال من الجيش والشرطه والحرس الوطني والصحه والاطفاء والاشغال والبلديه الكويتين وقت الشدايد امطار الكويت
emotional_support_and_prayers	امطار الكويت يالله تحفظ الكويت وشعبها امطار الكويت
caution_advice_and_crisis_updates	امطار الكويت امطار الكويت الفحيحيل غرقت مره ثانيه
caution_advice_and_crisis_updates	الكويت مطر الكويت امطار الكويت سيول الكويت فيضانات الكويت الكويت الان الكويت تغرق غرق الكويت غرقنا الامطار الكويت المطر الكويت فيديو مشاهد من مناطق مختلفه توضح كميه الامطار الغزيره التي هطلت علي البلاد يوم الاربعاء نوفمبر الكويت مطر الكويت امطار الكويت سيول الكويت فيضانات الكويت الكويت الان الكويت تغرق غرق الكويت غرقنا الامطار الكويت المطر الكويت
emotional_support_and_prayers	امطار الكويت الكويت كل الشكر للجهات المعنيه علي جهودهم وتفانيهم بالايام الماضيه حفاظا علي سلامتنا امطار الكويت بيض الله وجوهكم ودمتم للكويت وشعبها فخرا وعونا الكويت
caution_advice_and_crisis_updates	سيول الكويت اغلاق مطار الكويت الدولي راح تحول الرحلات القادمه الي مطارات مجاوره وسوف تلغي جميع الرحلات المغادره سيول الكويت
infrastructure_and_utilities_damage	الكويت مطر الكويت امطار الكويت الكويت تغرق سيول الكويت طرق الكويت شوارع الكويت صوره الداخليه توضح الطرق المغلقه بالكامل بسبب تجمعات الامطار الغزيره الكويت مطر الكويت امطار الكويت الكويت تغرق سيول الكويت طرق الكويت شوارع الكويت
caution_advice_and_crisis_updates	الكويت مطر الكويت امطار الكويت الكويت تغرق سيول الكويت طرق الكويت شوارع الكويت صوره الداخليه توضح الطرق المغلقه بالكامل بسبب تجمعات الامطار الغزيره الكويت مطر الكويت امطار الكويت الكويت تغرق سيول الكويت طرق الكويت شوارع الكويت
opinions_and_criticism	امطار الكويت المشكله الحقيقه في تنفيذ المشاريع الحكوميه ان المعيار الوحيد للشركات المتنافسه في المناقصات هو العرض الاقل سعرا بعيدا عن الجوده فاذا كنت تبحث عن اقل سعر بالطبع ستحصل علي تنفيذ سيء و بارخص المواد امطار الكويت
irrelevant	امطار الكويت الفنان نبيل شعيل شكرا لكم امطار الكويت
opinions_and_criticism	رؤيه ٢٠٣٥ امطار الكويت امطار الخير رؤيه ٢٠٣٥ تتطلب البدء من الصفر صعودا برويه وعلي اسس جديده تنبني وفق معايير جديده عنوانها الكفاءه والخبره الوطنيه انطلاقا من تشكيل حكومه جديده يعتمد علي وضع الرجل المناسب في المكان المناسب وتتوغل تلك الاسس في اوساط كل مؤسسات الدوله امطار الكويت امطار الخير
opinions_and_criticism	جرد حساب الاضرار فوق المتوقع امطار الكويت كل شبكات تصريف مياه الامطار تحتاج اعاده بناء خاصه في مناطق الجنوب بعد ان اثبتت التجربه انها تدمر البنيه التحتيه ولا تحميها جرد حساب الاضرار فوق المتوقع امطار الكويت
caution_advice_and_crisis_updates	وزاره الداخليه الكويت الان امطار الكويت اوضحت وزاره الداخليه بانها تلقت الايام الماضيه بلاغات بوجود اجسام غريبه في المناطق الصحراويه وتم التعامل معها علي الفور واكدت ضروره الاتصال علي هاتف الطوارئ فور العثور علي اي جسم غريب وعدم الاقتراب منه حتي يتم التعامل معه بما يضمن سلامه الجميع الكويت الان امطار الكويت
irrelevant	امطار الخير امطار الكويت معلم جديد جميل في منطقه الزهراء السكنيه امطار الخير امطار الكويت
affected_individuals_and_help	تطاير الحصي تطاير الحصي الله المستعان اليوم انكسر الجام الامامي والاحد الفحص الفني
opinions_and_criticism	امطار الكويت في الخمسينات والستينات كانت الاشغال هي التي تنفذ المشاريع ومشاريعها حتي اليوم قائمه لم تتاثر ولم تتغير لا بمطر ولا بحراره ولما صار المقاول ينفذ والاشغال تراقب زاد الفساد واللعب والمشروع صارت تكلفته اضعاف مضاعفه والتنفيذ من سئ الي اسوا وحسبنا الله ونعم الوكيل امطار الكويت
infrastructure_and_utilities_damage	فيديو الكويت امطار الكويت فيديو من نتائج الاهمال الحكومي و الفساد في تنفيذ المشاريع هذا ما يحدث بسبب الحصي علي طريق الجهراء السريع باتجاه مدينه الكويت امطار الكويت
affected_individuals_and_help	امطار الكويت مطر الكويت فيديو مركبات لاتزال غارقه في شوارع منطقه القيروان بعد الامطار الغزيره يوم امس امطار الكويت مطر الكويت
affected_individuals_and_help	تطاير الحصي ياجماعه الخير شوفوا لنا حل مع تطاير الحصي والله سياراتنا تكسرت وتحس انك داش حرب من الاصوات
opinions_and_criticism	صباح الاحمد امطار الكويت الكويت الاضرار التي اصابت كثير من المواطنين وبالاخص منطقه صباح الاحمد والمناطق الجنوبيه كبيره ويجب تعويضهم فالله يعلم بحالهم لكن من يستغل ازمه امطار الكويت لاجندات رخيصه فهذا ضرره اكبر علي الكويت واهلها عسي الله يحفظكم
caution_advice_and_crisis_updates	الكويت امطار الكويت بعد مشكله تطاير حصي الشوارع تمزق اطارات السيارات مشكله جديده يعاني منها المواطنين بسبب حفر الشوارع التي سببتها الامطار الغزيره الكويت امطار الكويت
opinions_and_criticism	جرد حساب الاضرار فوق المتوقع امطار الكويت مناطق تحتاج طرقها اعاده تاهيل بالكامل جرد حساب الاضرار فوق المتوقع امطار الكويت
opinions_and_criticism	امطار الكويت شاهد ماذا فعل مواطن كويتي خايف علي سيارته من السيول امطار الكويت
opinions_and_criticism	امطار الكويت عنبو داركم اكلو من المناقصه والباقي اشتغلوا صح تنهبون و انجاز يعني حده حده الاسفلت قشره تدفنون رمل وتحطون قشره اسفلت عنبوكم شويه ضمير ومخافه الله ملايين بجيوبكم الله لا يوفقكم امطار الكويت
irrelevant	امطار الكويت هالصوره وصلتني بالواتس اب شفتها باكاونتات بالانستقرام وبتويتر كنت اقول منو صاحب هالابداع حرام يضيع هالمجهود بدون اسمه اكتشفت انها ياسمين وحاطه اسمها لكن البعض اقتصه ووضع الصوره دون الحقوق كلمه بدعتي شوي والله تسلم ايدج امطار الكويت
caution_advice_and_crisis_updates	امطار الكويت نماء الكويت تبرع زكاه نماء تطلق حمله نكرم موتانا لاعاده دفن القبور التي كشفتها سيول الامطار في مقبرتي الصليبيخات وصبحان السبت ٢٠١٨ ١١ ١٧ الساعه ٧صباحا للمشاركه والتطوع يرجي التواجد هناك لم يستطع الحضور فليساهم باعاده النشر وله الاجر امطار الكويت نماء الكويت تبرع زكاه
opinions_and_criticism	امطار الكويت امطار الكويت جميله حتي بالعاصفه
affected_individuals_and_help	الكويت بلديه الكويت المباركيه امطار الكويت بلديه الكويت انهيار سقف احد المحلات بمنطقه اسواق المباركيه بعد تاثره بغزاره كميه الامطار الكويت بلديه الكويت المباركيه امطار الكويت
opinions_and_criticism	فنيسيا الجهراء امطار الكويت نفس الشي بس انتم حساسين فنيسيا الجهراء امطار الكويت
affected_individuals_and_help	تطاير الحصي تطاير الحصي والله تكسره السياره وراحت الخشه الاماميه منو المسئول
opinions_and_criticism	تطاير الحصي تطاير الحصي الي متي والمواطن يدفع ثمن الفساد حسبنا الله وكفي
irrelevant	صحفي صهيوني في الكويت شكرا حكومه شكرا شعب امطار الكويت استرخي وكل شئ سيكون علي مايرام هل يقولها دينك ليعلمك الصبر ام يقولها لك انسان ليطمئنك ام تقولها لك الدنيا لاعطائك بعض الحنان ام تقولها روحك لاعطاءك جزء من الامل ام انها كذبه اخترعتها الحكومات صحفي صهيوني في الكويت شكرا حكومه شكرا شعب امطار الكويت
opinions_and_criticism	امطار الكويت شوارع الكويت شركه يملكها متنفذ ياخذ المناقصه ويبيعها اوينفذها واخر همه المواصفات لانه مؤثر جدا بتعيبن القياديين ورشوه بعض المهندسين والمراقبين ويحرك اكثر من نائب عند المسائله فعلا المعادله صعبه امطار الكويت شوارع الكويت
caution_advice_and_crisis_updates	امطار الكويت الكويت نماء زكاه الكويت تبرع مدير اداره تنميه الموارد الخيريه السيد مساعد الرخيص مشاركا في حمله نكرم موتانا امطار الكويت الكويت نماء زكاه الكويت تبرع
opinions_and_criticism	امطار الكويت امطار الكويت الله يعينكم ياهل الكويت علي تنظيف بيوتكم
opinions_and_criticism	امطار الكويت اقل شي نقدمه ياكويت امطار الكويت
caution_advice_and_crisis_updates	امطار الكويت التصوير قبل عشر دقايق شرق الوفره والنويصب امطار خير امطار الكويت
irrelevant	امطار الكويت رجال الكويت حتي لو غطي ملامحهم الطين تبقي وجيه اهل المواقف نظيفه امطار الكويت رجال الكويت
caution_advice_and_crisis_updates	الكويت امطار الكويت نماء زكاه الكويت تبرع نماء حاليا وبالتعاون مع اداره شؤون الجنائز في بلديه الكويت تبدا حمله نكرم موتانا لاعاده دفن القبور التي كشفتها سيول الامطار في مقبرتي الصليبيخات وصبحان للمشاركه والتطوع يرجي التواجد هناك الكويت امطار الكويت نماء زكاه الكويت تبرع
irrelevant	امطار الكويت فيديو شاب يتفنن بطلبات المطعم علي طريقته الخاصه تحت امطار الكويت
infrastructure_and_utilities_damage	تطاير الحصي الوضع الحالي في شوارع الكويت بسبب تطاير الحصي
infrastructure_and_utilities_damage	فيديو امطار الكويت فيديو حصي وحفر وغبار الدائري الخامس بعد الامطار امطار الكويت
affected_individuals_and_help	امطار الكويت خرج من خيمته لينجو بنفسه مشهد من امطار الكويت الرعديه في الوفره صباح اليوم
affected_individuals_and_help	امطار الكويت ابشركم انضمت سيارتي للسيارات الضحايا اللي تكسر زجاجها الامامي بسبب الحصي المتطاير وما زال المتسببين مجهولين امطار الكويت
opinions_and_criticism	امطار الكويت بالنسبه للشوارع اللي صايره كلها حفر و متكسره اتوقع خلطه المقاول للقار كانت هذي نبي احد يتحاسب امطار الكويت
caution_advice_and_crisis_updates	الكويت امطار الكويت متخصصان بيئيان التغيرات المناخيه وراء التقلبات الجويه والامطار الغزيره في البلاد اخيرا الكويت امطار الكويت
opinions_and_criticism	امطار الكويت مكشات خلف واحه الاحمدي حاليا امطار الكويت مكشات
opinions_and_criticism	امطار الكويت امطار الكويت في الكويت حرب الشوارع مع الحصي يا سيازتك او ويهك
caution_advice_and_crisis_updates	الامطار الكويت امطار الكويت الكويت لمرتادي البر واصحاب المخيمات اخذ الحيطه والحذر عند التجول في المناطق الصحراويه وذلك بعدم العبث او لمس اي من الاجسام الغريبه التي قد تظهر جراء انجراف الاتربه بسبب الامطار والتي من المحتمل ان تكون مخلفات عسكريه خطره الكويت امطار الكويت
infrastructure_and_utilities_damage	الفروانيه خيطان الكويت امطار الكويت قام مركز نظافه خيطان باداره النظافه العامه واشغالات الطرق بـ الفروانيه بسحب مياه الامطار المتراكمه بالساحات العامه بمنطقه خيطان الكويت امطار الكويت
opinions_and_criticism	تطاير الحصي
caution_advice_and_crisis_updates	الكويت الوفره العبدلي امطار الكويت الكويت هيئه الزراعه و اتحاد المزارعين يحصران اضرار الامطار علي مزارع الوفره و العبدلي امطار الكويت
emotional_support_and_prayers	جمعيه صباح الناصر امطار الكويت الحمدلله علي نعمه الامطار جمعيه صباح الناصر امطار الكويت
opinions_and_criticism	التاجر الفاسد تطاير الحصي د فالح العزب دفاع الدوله عن التاجر الفاسد غير معقول تطاير الحصي
emotional_support_and_prayers	شكرا رجال الكويت شكرا رجال الكويت شكرا لكل من ساعد ووقف في هذي الازمه كويتي او مقيم علي هذي الارض الطيبه شكرا لكم وبارك الله بكم امطار الكويت
irrelevant	امطار الكويت
emotional_support_and_prayers	امطار الكويت الكويت امطار الكويت نحن حين نقول الكويت يعني اننا نشير للروح فينا الكويت اغلي من الروح بالنسبه لنا نحن كسعوديين حفظك الله يا كويت المجد وحفظك اميرك و شعبك فهد بن عبدالعزيز بن جمعه
opinions_and_criticism	امطار الكويت بعد ماانتهت امطار الكويت اتضح ان شوارعنا عباره عن قص ولزق
affected_individuals_and_help	الكويت امطار الكويت طقس الكويت قطاع الاخبار والبرامج السياسيه جهود الفرق التطوعيه لمساعده المتضررين جراء موجه الامطار الكويت امطار الكويت طقس الكويت قطاع الاخبار والبرامج السياسيه
opinions_and_criticism	امطار الكويت احد المختصين يشرح ما حصل و اماكن الخلل امطار الكويت و اضيف من الجانب الفني بانه يجب ان يتم تصنيف المناطق المتضرره بمنطقه فيضان وعلي ضوءه تعدل المواصفات الفنيه و تصاريح البناء بما يتوافق مع منطقه الفيضانات الفائده الاخري عند حصول فيضان في المستقبل تعرف وتحصر مكان الخطر
infrastructure_and_utilities_damage	تطاير الحصي شوارع الكويت شوفو الشارع تطاير الحصي شوارع الكويت
opinions_and_criticism	تطاير الحصي مطر الكويت شاهد مصدر في الاشغال قسما بالله هناك شركتان عالميتان تعهدتا بحل مشكله الحصي المتطاير وقدمتا عرضا مرئيا لوزير الاشغال السابق وكفاله سنوات لكن المتنفذين والفاسدين جمدوا العرض الذي لايزال موجودا في قطاع صيانه الطرق ومكتب وكيل الوزاره تطاير الحصي مطر الكويت
opinions_and_criticism	امطار الكويت القطاع النفطي في امطار الكويت عمل موظفين القطاع النفطي بنوبات متواصله و في اوضاع جويه الكل يعلم بها ولله الحمد لم نسمع عن انقطاع في امدادات او انتاج الدوله خلال هذه الفتره علما بان هناك مرافق حيويه اخري قد اغلقت القطاع النفطي الكويتي و عماله الوطنيين يستاهلون اعلي تقدير علي التزامهم
caution_advice_and_crisis_updates	الكويت امطار الكويت طقس الكويت قطاع الاخبار والبرامج السياسيه اداره رصد جوده الهواء الامطار التي هطلت علي الكويت سوف تحسن من جوده الهواء في البلاد الكويت امطار الكويت طقس الكويت قطاع الاخبار والبرامج السياسيه
irrelevant	امطار الكويت الاخوان عبدالعزيز بوعركي عقيل البلوشي سالم الهاجري من رجال الحرس الوطني امطار الكويت
infrastructure_and_utilities_damage	الجهراء بعد النسيم العيون تطاير الحصي ومنا الي وزاره الاشغال والطرق لتعبيد الطريق المتجه من تقاطع منطقه الواحه مع منطقه العيون باتجاه صناعيه الجهراء بعد اشاره منطقه النسيم الكائنه بين منطقتي العيون والنسيم الطريق يعج بالحصي المتطاير والغبار صباحا ومساء تطاير الحصي
infrastructure_and_utilities_damage	امطار الكويت بحيره في مدرج الطيارات الخاص بمطار الكويت الدولي امطار الكويت
caution_advice_and_crisis_updates	الكويت الحوادث الاخباريه الارصاد الجويه الكويتيه امطار الكويت الارصاد الجويه امطار علي الكويت في نوفمبر الجاري الحوادث الاخباريه الارصاد الجويه الكويتيه امطار الكويت
opinions_and_criticism	تطاير الحصي امطار الكويت ملايين المناقصات لو مكلفين فيها الشيطان كان استحي وما صار اللي صار تطاير الحصي امطار الكويت
opinions_and_criticism	امطار الكويت سيول الكويت الكويت لماذا حدثت سيول الكويت ولماذا حدثت علي بعض المناطق دون غيرها هل للبيئه الطبيعه دور في ذلك امطار الكويت سيول الكويت الكويت
opinions_and_criticism	امطار الكويت سعد النشوان يكتب الامطار ومنظومه الفساد امطار الكويت
opinions_and_criticism	الكويت تستحق الافضل خفض سن التقاعد مطلب شعبي امطار الكويت حصي الشوارع لايعد ولايحصي حسبي الله علي كل فاسد تسبب بذلك الكويت تستحق الافضل خفض سن التقاعد مطلب شعبي امطار الكويت
opinions_and_criticism	امطار الكويت عبودكا امطار الكويت ايه والله الديره قامت تلق لق خل ننشر الايجابيه بين الناس ونحمدالله انها عدت هالمطره علينا سليمه عبودكا صاج بكل كلمه قالها
affected_individuals_and_help	امطار الكويت هيئه الزراعه سنعوض جميع المزارعين المتضررين من الامطار امطار الكويت
infrastructure_and_utilities_damage	امطار الكويت انسداد البعض من المناهيل امطار الكويت
irrelevant	امطار الكويت الجهراء لا اله الا الله له الملك وله الحمد وهو علي كل شي قدير مرات امطار الكويت الجهراء
opinions_and_criticism	امطار الكويت خفض سن التقاعد مطلب شعبي الحمدلله انغسل الجو ولكن عاد التلوث بسبب تطاير غبار الشوارع وحصاها امطار الكويت خفض سن التقاعد مطلب شعبي
