# Supplementary material for: Enhanced Arabic disaster data classification using domain adaptation
Source: PLoS One. 2024 Apr 4;19(4):e0301255. doi: 10.1371/journal.pone.0301255 (PMC10994337; doi:10.1371/journal.pone.0301255)
Supplement: S2 File — (ZIP) [file pone.0301255.s002.zip › Data/Kuwait_train.csv]

category	text
caution_advice_and_crisis_updates	هديه امطار الكويت بالفيديو امطار غزيره وبرق ورعد في منطقه هديه امطار الكويت
infrastructure_and_utilities_damage	امطار الكويت الكويت تغرق امطار غزيره علي الكويت الان من الدائري السادس مقابل الاستاد امطار الكويت الكويت تغرق امطار غزيره علي الكويت
infrastructure_and_utilities_damage	المطلاع امطار الكويت سيول تقطع طريق المطلاع امطار الكويت
emotional_support_and_prayers	امطار الكويت الكويت تغرق اللهم احفظ الكويت واجعلها امطار رحمه وبركه اللهم احفظنا واحفظ الكويت وشعبها من كل مكروه امطار الكويت الكويت تغرق
irrelevant	امطار الكويت ديرتي اليوم في عيوني خياال حضنهاا غيم وسواليفهاا مطر ؛ امطار الكويت
emotional_support_and_prayers	امطار الكويت امطار الكويت اللهم لك الحمد والشكر اللهم سقيا رحمه لا سقيا عذاب
irrelevant	الجهراء امطار الكويت تخطفين القلب وارضكك جفاف شلون لو غيم سماك وامطرت الجهراء امطار الكويت
irrelevant	امطار الكويت امطار الكويت هب البراد وزان جو المكاشيت والبال يطرب كل ماهب نسناس ياعاشق المجلاس في داخل البيت سج القدم ماعاد فالبيت مجـلاس
irrelevant	امطار الكويت امطار الكويت حي الله اللي يشتت ضيقتي صوته جعلني فدا الصوت و البحه وراعيها
caution_advice_and_crisis_updates	الكويت تغرق امطار الكويت الوضع بالكويت الكويت تغرق امطار الكويت
affected_individuals_and_help	امطار الكويت فيديو امطار الكويت تقتحم بيت في الصليبيه
opinions_and_criticism	امطار الكويت امطار الكويت مطر وغيم ونسناس هوا صافي بانت رسوم الزين بوجه الكويت
irrelevant	امطار الكويت امطار الكويت اشهد ان الجو ما يشبهني
emotional_support_and_prayers	امطار الكويت الكويت تغرق شكرا رجال الداخليه ورجال الاطفاء امطار الكويت الكويت تغرق
caution_advice_and_crisis_updates	امطار الكويت الكويت صباح اليوم سيول امطار الكويت تغطي معظم شوارع دوله الكويت
caution_advice_and_crisis_updates	فيديو الجهراء امطار الكويت فيديو امطار غزيره جدا وبروق كثيفه علي الجهراء امطار الكويت
opinions_and_criticism	الكويت تغرق امطار الكويت فسادهم ما تشيله البواليع الكويت تغرق امطار الكويت
irrelevant	صوت المطر امطار الكويت عسي المطر يغسل قلوب المخاليق من همها من غمها من كدرها ويمطر علي اللي فالقبور المغاليق من مزنه يسبق بردها رعدها صوت المطر امطار الكويت
irrelevant	امطار الكويت امطار الكويت لحد يقول الجو يشبهني خلونا نستانس بالمطر
irrelevant	امطار الكويت امطار الكويت رساله الي السجان عائشه خيرت الشاطر اللهم عليك بالظالمين اللهم فرج عن المعتقلين في سجون الطغاه والظالمين وكن معهم وثبتهم وصبرهم واهلهم الكرام وانتقم ممن ظلمهم في الدنيا والاخره اللهم امين
irrelevant	امطار الكويت اقبل فهذي الارض تنتظر طال النوي والصدر مستعر تدعو الي الرحمن تساله غيثا فقد اودي بها الضرر اقبل بامر الله مرحمه كي تنشر الارزاق يامطر واسق العباد ولاتكن نذرا رو البلاد وانت منهمر امطار الكويت
caution_advice_and_crisis_updates	امطار الكويت ارقام الطوارئ في دوله الكويت الشرطه و الاسعاف و المطافئ طوارئ الكهرباءوالماء وزاره الصحه وزاره الاشغال بلديه الكويت امطار الكويت
emotional_support_and_prayers	امطار الكويت ام الهيمان سقيا اللهم امطرنا بفضل الله امطار الكويت ام الهيمان جنوبي البلاد سقيا رحمه اللهم صيبا نافعا
opinions_and_criticism	امطار الكويت الكويت تغرق هذا المواطن الوحيد اللي يحق له ان يطرح الثقه بـ وزير الاشغال امطار الكويت الكويت تغرق
opinions_and_criticism	الكويت امطار الكويت بعد هالغرقه ودي اعرف هذا كان تصريح للمواطنين ولا سؤال الكويت امطار الكويت
irrelevant	امطار الكويت امطار الكويت اللهم اغسل قبور من اشتقنا اليهم وهم تحت التراب اللهم اجمعنا بهم في الجنه يارب
affected_individuals_and_help	الكويت امطار الكويت الكويت تغرق رجال الاطفاء يقومون بمساعده العالقين في احد المنازل بسبب الامطار الكويت امطار الكويت الكويت تغرق
irrelevant	صوت المطر امطار الكويت اللهم اشفي كل مريض وارزق كل فقير اللهم سهل علي كل من استصعب عليه امر اللهم فرج هم المهموم اللهم اغفر للاحياء والاموات صوت المطر امطار الكويت
caution_advice_and_crisis_updates	فيديو الكويت امطار الكويت الكويت تغرق صوت الرعد فيديو كليه الدراسات التجاريه بمنطقه العارضيه الكويت امطار الكويت الكويت تغرق صوت الرعد
emotional_support_and_prayers	الكويت تغرق امطار الكويت هو الذي يريكم الْبرْق خوْفا وطمعا وينشئ السحاب الثقال الكويت تغرق امطار الكويت
affected_individuals_and_help	صوت الرعد صوت المطر امطار الكويت غرق منزل مواطن في منطقه ابو فطيره صوت الرعد صوت المطر امطار الكويت
irrelevant	امطار الكويت
irrelevant	صوت المطر امطار الكويت صوت زخات المطر مريح لـ كل الامزجه صوت المطر امطار الكويت
irrelevant	الجهرا امطار الكويت متشائليات لنا بنات الغيم وانتو بنات الناس الجهرا تمطر خير واحساسها احساس والجهرا دايم غير تحيا بها الانفاس الجهرا امطار الكويت متشائليات
infrastructure_and_utilities_damage	صوت الرعد صوت المطر امطار الكويت صوت الرعد صوت المطر امطار الكويت اناشد وزير التربيه بتعطيل المدارس للطلبه والمعلمين جد لانعلم ماهي احوال المباني اذا البيوت تسربت والكهربا طفت كيف المدارس الحمدلله في اجازه
opinions_and_criticism	صوت الرعد صوت المطر امطار الكويت صوت الرعد صوت المطر امطار الكويت اناشد وزير التربيه بتعطيل المدارس للطلبه والمعلمين جد لانعلم ماهي احوال المباني اذا البيوت تسربت والكهربا طفت كيف المدارس الحمدلله في اجازه
infrastructure_and_utilities_damage	الكويت امطار الكويت وزاره الداخليه الكويت العقيد احمد العازمي من غرفه عمليات الداخليه تعاملنا مع بلاغ فعلي عن حالات مرضيه وحرائق وسقوط اشجار ومظلات علي المركبات الكويت امطار الكويت وزاره الداخليه الكويت
irrelevant	امطار الكويت خابرك تحب المطر عسي المطر لقبرك وصل الله يرحمك برحمته امطار الكويت
irrelevant	مواقع شاي قهوه امطار الكويت مواقع الجو اليوم جو شاي و قهوه اذا ودك بشي مختلف اطلب من هالموقع المتخصص بالشاي عنده شحن دولي مباشر امطار الكويت
opinions_and_criticism	امطار الكويت جهل امطار الكويت منطقتي العزيزه جابر العلي وكثير من المناطق الله يعينج ويعين اهلج الليله من شباب بلا اخلاق وبلا وعي يقحصون دون مراعاه لمريض او كبار بالسن يحتاجون للراحه او طالب يدرس ويحتاج للتركيز جهل
opinions_and_criticism	امطار الكويت امطار الكويت مطر وخير بفضل الله والاجواء جميله جدا في المخيم بالبر يقولون اللي حاطه مكياج لا تطلع بهذا الجو ماهو من صالحها
irrelevant	الفجر امطار الكويت صوت الرعد مااجمل الفجر فريضه تجعلك في ذمه الله شعائرها تحيي القلوب في تلاوه الامام خشوع في وجوه المصلين نور هي اثقل صلاه علي المنافقين اجواؤها روحانيه باجواء ممطره تروي الاجساد قبل الارض ونسمه هواء بارده نتعش البدن خسر كثيرا من حرم اجرها وشعر بجمالها امطار الكويت صوت الرعد
caution_advice_and_crisis_updates	امطار الكويت سيول الكويت ارقام الطوارئ الشرطه و الاسعاف و الاطفاء طوارئ كهرباء والماء الاشغال لبلديه الكويت وزاره الصحه مطار الكويت امطار الكويت سيول الكويت
irrelevant	امطار الكويت كل الكويت يفرحون بالجو وانا لاشفتك فرح عيني زان التويتر بعيني تو غردي حروفك تكفيني امطار الكويت
emotional_support_and_prayers	امطار الكويت قلوبنا معاكم ياهل الكويت امطار الكويت
emotional_support_and_prayers	امطار الكويت اللهم اجعله نافعا غير ضار امطار الكويت
opinions_and_criticism	صوت الرعد امطار الكويت
affected_individuals_and_help	امطار الكويت انقاذ سائق شاحنه عالقه في جسر الغزالي من فوق الجسر امطار الكويت
opinions_and_criticism	امطار الكويت امطار الكويت سقفنا يخر ترضي يا وطنا ونصف قرن تعيش انت بموتنا كيف نفرح بالمطر هذا وحنا المطر يفضح عيوب بيوتنا
emotional_support_and_prayers	امطار الكويت نشكر جميع رجال الاطفاء فهم يعملون فوق طاقاتهم من ليل امس حتي صباح اليوم علي دورهم الهام في حمايه الارواح والمحافظه علي الممتلكات ولما يقومون به من عمل جبار ومتميز في التقليل من الخسائر ومساعده الاخرين امطار الكويت
caution_advice_and_crisis_updates	امطار الكويت الكويت تغرق رتويت ارقام الطوارئ في الكويت المطافي الاسعاف و الشرطه طوارئ الكهرباء والماء وزاره الصحه وزاره الاشغال بلديه الكويت امطار الكويت الكويت تغرق رتويت
irrelevant	امطار الكويت صوت المطر امطار الكويت صوت المطر مساء المطر والغيم وبدايات الشتاء الحلوه
irrelevant	امطار الكويت
opinions_and_criticism	امطار الكويت امطار الكويت امطري بالخير ورشي ياسحابه واطلبي يانفس دام الله كريم
opinions_and_criticism	الكويت تغرق امطار الكويت صوت الرعد وتبون تفرضون ضرايب ضرايب علي شنو من زين خدماتكم من امانه ادائكم لواجباتكم سؤال وين فلوس صيانه الطرق ال ٥٥ مليون دينار وين راحت الكويت تغرق امطار الكويت صوت الرعد
irrelevant	امطار جده الان امطار الكويت امطار جده الان امطار الكويت اللهم اسعد من نشر هذا المقطع انشر تؤجر
caution_advice_and_crisis_updates	فيديو امطار الكويت فيديو من احد شوارع منطقه حولي امطار الكويت
caution_advice_and_crisis_updates	امطار الكويت سحب رعديه متوسطه قادمه من الغرب امطار الكويت
opinions_and_criticism	امطار الكويت المواطن يوسف عباس وزاره الداخليه كانوا ابطال في ازمه امطار الكويت وتواجوا علي مدار الساعه في كل شوارع الدوله
irrelevant	امطار الكويت امطار الكويت اجمل ما قيل في الصباح
irrelevant	امطار الكويت امطار الكويت بسم الله وعلي بركه الله نبدا موسم ماعلمك صوت المطر كيف احتريك
opinions_and_criticism	امطار الكويت ان شاء الله ما نعطل اليوم امطار الكويت
caution_advice_and_crisis_updates	الكويت امطار الكويت امطار رعديه خفيفه الي متوسطه علي غرب الكويت تتجه للمناطق السكنيه خلال الساعات القادمه والله اعلم امطار الكويت
opinions_and_criticism	الكويت الكويت تغرق امطار الكويت نطالب الحكومه بتطبيق القانون وعدم ترك فرصه لكل فاسد من المسؤولين مقصر بالهرب من تحمل المسؤوليه عبر التقاعد ويجب احالته الي النيابه وذلك بتهمه التقاعس وتبديده لاموال عامه للدوله الكويت الكويت تغرق امطار الكويت
opinions_and_criticism	امطار الكويت المواطن عدنان عبدالكريم يفترض وجود تنسيق حتي لا تتكرر ربكه تعطيل المدارس والوزارات بشكل مفاجئ امطار الكويت
emotional_support_and_prayers	امطار الكويت اللهم صيبا نافعا امطار الكويت
caution_advice_and_crisis_updates	امطار الكويت الكويت تغرق اجيال بالفيديو اقوي مشهد لقوه العاصفه التي ضربت الكويت امس امطار الكويت الكويت تغرق
caution_advice_and_crisis_updates	امطار الكويت وزير الاشغال لن يتم التجديد للوكيله عواطف الغنيم و سيتم احالتها للتقاعد امطار الكويت
irrelevant	امطار الكويت امطار الكويت الوفاء من شيم الاضفين والغدر من صفات الاعقارب مروين المزاريج والشلف يوم المصافق حم الحيايه العقارب الاعداهم شر الظهورهم سم ذباحت الكيد الحيايه من وقت الجفافي مجازر يجلب لها الخف والضلف العقارب سياده الحيايه من يوم السنين العجافي
irrelevant	امطار الكويت امطار الكويت من زرع طيب الاثــر حصد محبـه الله ثم البشر جعلنا الله واياكم ممن يزرع الخير ويجني ثمره في الدنيا والاخره صباح الخير
irrelevant	امطار غزيره علي الكويت امطار الكويت لا تسالين الطريق لوين ياخذنا امشي و زيدي جمال الدرب في جهلك عشاق وليله مطر محد مؤاخذنا هاتي يدك في يدي وامشي علي مهلك امطار غزيره علي الكويت امطار الكويت
opinions_and_criticism	امطار الكويت امطرت سيده كل المدن جميله بلا مطر فكيف اذا امطرت امطار الكويت
irrelevant	امطار الكويت امطار الكويت وضع اختك مع زوجتك في بيت وزوجتك مع اختك واحده تتحرش باثنيه هكذا اهم سحب عليهم هههههههههههههههههههههههههههههههههههههههههههههههههههههههههههههههههههه
opinions_and_criticism	امطار الكويت اتمني بعد ان تنتهي ازمه امطار الكويت ان يفتح ملف التعيينات بالجهات الحكوميه علي مصراعيه وكشف الواسطات الذي قام بها المتنفذين والنواب وكشف كل العقود وتسييل الكفالات ومحاسبه الشركات المنفذه للمشاريع واستبعادها من المناقصات وتحويلها الي النيابه ومنا الي مجلس الوزراء
emotional_support_and_prayers	امطار الكويت الكويت كل الشكر الي رجال الداخليه من الامن العام والمرور والنجده والعمليات في وزاره الداخليهوالي رجال الاطفاء البواسل والي رجال وزاره الاشغال والبلديه والي كل شخص ساهم في عمليه انقاذ اومساعده بيض الله وجهيكم ويجب محاسبه المتسبب والمقصر حتي يكون عبره لغيره امطار الكويت الكويت
opinions_and_criticism	امطار الكويت الكويت كل الشكر الي رجال الداخليه من الامن العام والمرور والنجده والعمليات في وزاره الداخليهوالي رجال الاطفاء البواسل والي رجال وزاره الاشغال والبلديه والي كل شخص ساهم في عمليه انقاذ اومساعده بيض الله وجهيكم ويجب محاسبه المتسبب والمقصر حتي يكون عبره لغيره امطار الكويت الكويت
caution_advice_and_crisis_updates	ملتميديا القبس امطار الكويت بالفيديو بعد الامطار الحصي ملات شوارع الكويت ملتميديا القبس امطار الكويت
opinions_and_criticism	الكويت تغرق امطار الكويت محاسبه مسؤولين الاشغال لا تعني نهايه المشكله الكارثه تسببت بمس جيب المواطن الكويتي و دمرت الملكيات الخاصه وجب كشف المتسبب الحقيقي و هي الشركات المنفذه و شركات الصيانه و علي وزير الاشغال الاجابه علي اسئلتنا البرلمانيه التي سيتلقاها غدا صباحا الكويت تغرق امطار الكويت
caution_advice_and_crisis_updates	امطار الكويت النائب محمد حسين الدلال اجراءات الحكومه فيما يتعلق بالتعامل مع تداعيات وقصور استعدادات وزاره الاشغال لاستقبال الامطار جاده وفي محلها والاهم الاعلان عن نتائج التحقيق اولا باول كما ان تشكيل فريق ازمه لاداره هذا الملف قرار منتظر ومطلوب وهام جدا امطار الكويت
opinions_and_criticism	امطار الكويت النائب محمد حسين الدلال اجراءات الحكومه فيما يتعلق بالتعامل مع تداعيات وقصور استعدادات وزاره الاشغال لاستقبال الامطار جاده وفي محلها والاهم الاعلان عن نتائج التحقيق اولا باول كما ان تشكيل فريق ازمه لاداره هذا الملف قرار منتظر ومطلوب وهام جدا امطار الكويت
caution_advice_and_crisis_updates	امطار الكويت تعطيل العمل بجميع الوزارات والدوائر الحكوميه في الكويت لسوء الاحوال الجويه امطار الكويت
opinions_and_criticism	امطار الكويت لا يكفي اقاله مسؤل ٠ مثل ماتفتحون ميزانيه فوريه للاعمال الاضافيه فالمناقصات ٠ يجب تعويض فوري للمتضررين من الامطار امطار الكويت
emotional_support_and_prayers	امطار الكويت الله يعوض عليكم خطاكم السو امطار الكويت
opinions_and_criticism	امطار الكويت في الوقت الذي تمت اقاله مسئولين في وزاره الاشغال فانه يجب محاسبه مسئولين البلديه فجبال الاتربه المتراكمه منذ اكثر من سنه دون ازاله كما في هذه الصوره والتي تغلق مجاري الامطار يجب ان يحاسب عليها مسئولين البلديه امطار الكويت
caution_advice_and_crisis_updates	امطار غزيره علي الكويت امطار الكويت سحب ركاميه تدخل اجواء الكويت الان من المتوقع هطول امطار متوسطه خلال الساعتين القادمتين والله اعلم امطار غزيره علي الكويت امطار الكويت
irrelevant	امطار الكويت الكويت تغرق شوارع الكويت للجيتسكي فقط امطار الكويت الكويت تغرق
irrelevant	امطار الكويت امطار الكويت جدي المره لمن تخلص معاشها تجي علي معاشك هههههههههههههههههههههههههههههههههههههههههههههههههههههههههههههههههههه
opinions_and_criticism	امطار الكويت
caution_advice_and_crisis_updates	امطار الكويت احالات واقالات ويسلم راسج ياحكومه امطار الكويت
opinions_and_criticism	امطار الكويت اجمل صوره التقطت للبرق بمدينه الكويت وهو الذي يريكم البرق خوفا وطمعا صدق الله العظيم امطار الكويت
irrelevant	حافظوا امطار غزيره علي الكويت امطار الكويت حافظوا علي قول لا اله الا انت سبحانك اني كنت من الظالمين فان اولها توحيد واوسطها تسبيح واخرها استغفار امطار غزيره علي الكويت امطار الكويت
irrelevant	امطار الكويت الجهراء امطار الكويت انا عشقي هواه اللي يخلط البن والمسمار وهيل وزعفران وصوت نجرن يطرب اطرابه بيوت ساكنه فينا ولو مرت عليه اعمار نبايع في غلاها بيعه العشاق لحبابه الجهراء
caution_advice_and_crisis_updates	امطار الكويت طقس الكويت فيديو التعليمات والارشادات الواجب اتباعها خلال حاله عدم الاستقرار وهطول المطر امطار الكويت طقس الكويت
opinions_and_criticism	امطار الكويت امطار الكويت صباح الخير والرحمه والمطر وكان لصوت اذان الفجر لذه مع رائحه المطر وقطراته وكانها تخبرنا ان لكل عاصفه نهايه كذلك ارواحنا حين تقف للصلاه فانت تنهي كل ما يعصف بها
caution_advice_and_crisis_updates	فيديو امطار الكويت فيديو تساقط البردي في العبدلي حاليا امطار الكويت
irrelevant	الكويت تغرق امطار الكويت نصيحه لا اقل ولا اكثر الكويت تغرق امطار الكويت
irrelevant	امطار غزيره علي الكويت امطار الكويت خذ دقيقه من وقتك وقل سبحان الله والحمد لله ولا اله الا الله والله اكبر ولا حول ولا قوه الا بالله كن سببا في تذكير الكثيرين بذكر الله امطار غزيره علي الكويت امطار الكويت
caution_advice_and_crisis_updates	امطار الكويت حسب الارصاد الجويه فان كميه الامطار المتوقع هبوطها ستزداد مساء الجمعه وتستمر بمشيئه الله حتي يوم الاحد امطار الكويت
opinions_and_criticism	امطار الكويت امطار الكويت اداره الازمات والكوارث الفوضي التي حصلت بسبب عدم وجود مركز لاداره الازمات الذي كنا ننادي له تقاعس مسئولي الاشغال لحل مشكله فيضانات الطرق التي تتكرر ونفس الاماكن نحيي محاسبه المسئولين الذي لم يتم سابقا والمؤسف عطله للوزارات نحيي الحرس الوطني دوامهم بالازمات
opinions_and_criticism	امطار الكويت عواطف الغنيم وكيله وزاره الاشغال انتهي مرسومها ولم يتم التجديد لها منذ عده اشهر دون ان يتخذ مجلس الوزراء قرارا بشانها احالتها للتقاعد في هذا التوقيت وكانها متسببه بازمه الامطار ظلم لها وامر معيب امطار الكويت
caution_advice_and_crisis_updates	امطار الكويت العبدلي حاليا بردي امطار الكويت
opinions_and_criticism	امطار الكويت امطار الكويت هل توافق عطله اليوم بسبب الامطار
irrelevant	امطار الكويت من ادام التسبيح فرجت اسراره ومن ادام الحمد تتابعت عليه الخيرات ومن ادام الاستغفار فتحت له المغاليق امطار الكويت
emotional_support_and_prayers	امطار الكويت عاجل امطار الكويت عاجل حاليا من قلب الحدث امطار في السالمي اللهم سقيا خير
opinions_and_criticism	امطار الكويت امطار الكويت عزيزي ولي الامر في ظل هذا الظروف الجويه وحسب الارصاد الجويه اتخذ قرارك بنفسك وحافظ علي سلامه ابنائك ولا تنتظر قرارا من غيرك وتاكد ان الوزير او المدير او المعلم كلهم مجرد موظفين وانت وحدك ولي الامر حفظنا الله واياكم من كل مكروه كلام اعجبني
caution_advice_and_crisis_updates	الطقس عيسي رمضان الارصاد الجويه طقس الكويت امطار الكويت الطقس الكويت تحذير جوي الطقس الكويت حاله الطقس المتوقعه خلال الايام القادمه مع خبير الارصاد الجويه عيسي رمضان الارصاد الجويه طقس الكويت امطار الكويت الطقس الكويت تحذير جوي الطقس الكويت
opinions_and_criticism	امطار الكويت الحريم كل مطر تدعي علي ريلها ولا حبيبها وانا كل مطر ادعي علي قطاعين الارزاق والحراميه وطنيه من يومي امطار الكويت
opinions_and_criticism	امطار الكويت فيما يخص امطار الكويت وغرق الشوارع وتلف بعض المنازل من بنظرك المتسبب
caution_advice_and_crisis_updates	امطار الكويت الوزير محمد الجبري تشكيل لجنه طوارئ عاجله من الجهات الحكوميه وذلك لمتابعه الاحوال الجويه علي ارض الواقع امطار الكويت
caution_advice_and_crisis_updates	امطار الكويت الكويت تغرق اجيال وكيل التربيه بالتكليف يوسف النجار لا يوجد اي مشاكل او عقبات بالمدارس التابعه للوزاره جراء الامطار والدراسه تسير بشكل طبيعي ونسبه الحضور بمعدلاتها الطبيعيه امطار الكويت الكويت تغرق
caution_advice_and_crisis_updates	امطار الكويت الكويت الوزير محمد الجبري تشكيل لجنه طوارئ عاجله من الجهات الحكوميه وذلك لمتابعه الاحوال الجويه علي ارض الواقع امطار الكويت
caution_advice_and_crisis_updates	الحوادث الكويتيه امطار الكويت وزير الاشغال ارتايت عدم التجديد لوكيل الاشغال عواطف الغنيم من اجل ضخ الدماء الجديده في الوزاره الحوادث الكويتيه امطار الكويت
irrelevant	مجلس الشيوخ امطار الكويت كويتيات كويتنا مجلس الامه كويت عقارات النفط الكويتي الكويت تغرق لاصحاب الشركات للايجار سرداب بالمنقف خلف باركنج الجمعيه الرئيسيه له نزله خاصه يوجد مواقف خارجي للتفاصيل عطنا نصيحه مفيده مجلس الشيوخ امطار الكويت كويتيات كويتنا مجلس الامه كويت عقارات النفط الكويتي الكويت تغرق
opinions_and_criticism	امطار الكويت كاتبين بالشريط الاخباري اخذوا الحيطه والحذر يعني اذا نزلت امطار غزيره وانا بالطريج اضغط زر بسيارتي تتحول لطراد عطلولنا امطار الكويت
infrastructure_and_utilities_damage	انجازات الحكومه واقع اوخيال امطار الكويت متابعه هل المطلوب انتظار الصيف وتوقف موسم الامطار لاعاده الحراره لا يصدق ان هطول الامطار تؤدي الي قطع الخدمه و بالتالي عدم القدره علي حلها وزاره غير قادره علي سحب المياه من كابينه صغيره عمار يا كويت انجازات الحكومه واقع اوخيال امطار الكويت
affected_individuals_and_help	امطار الكويت وزاره التربيه تشكيل فرق للتدخل السريع في كل المناطق التعليميه للتعامل الفوري مع اي موقف ولا مشاكل بسبب الامطار والدراسه تسير بشكل طبيعي امطار الكويت
infrastructure_and_utilities_damage	انجازات الحكومه واقع اوخيال امطار الكويت متابعه وزاره الخدمات تفيد انه من الصعب تصليح تلفون البيت واعاده الحراره بسبب مياه في الكابينه من ٣٠ سنه لم تغرق الكابينه ياوزاره اريد حلا لو سمحتو سحب المياه عمار يا كويت انجازات الحكومه واقع اوخيال امطار الكويت
infrastructure_and_utilities_damage	الي مسؤولي وزاره الخدمات معقوله تلفون البيت يتعطل من الامطار ولما اراجع مراقب سنترال صباح السالم لتصليح العطل يقول انطر شهر لما نوصل لك خدمه الفايبر الوزاره مانعه التصليح هل هذا صحيح يحصل في بلدي الكويت انجازات الحكومه واقع اوخيال امطار الكويت
opinions_and_criticism	امطار الكويت الكويت اعتقد انا احني دخلنه رسمي ابموسم امكسر الحصم جامنه واتمني من الفلكيين يضيفون هذا الموسم ابروزنامتهم ويحطون تعليق تحته يكتبون فيه ان هذا الموسم يبلش بعد اول مطره قويه وياكل الجميع فيه كل سنه من النوع الفاخر وطق يا مطر طق بيتنه يديد مرزامنه حديد امطار الكويت الكويت
irrelevant	عطنا نصيحه مفيده مجلس الشيوخ امطار الكويت كويتيات كويتنا مجلس الامه كويت عقارات النفط الكويتي الكويت تغرق الخميس الونيس للبيع شقه تمليك بخيطان عباره عن عدد غرفه حمام صاله مطبخ بعائد استثماري مضمون للتواصل عطنا نصيحه مفيده مجلس الشيوخ امطار الكويت كويتيات كويتنا مجلس الامه كويت عقارات النفط الكويتي الكويت تغرق الخميس الونيس
opinions_and_criticism	امطار الكويت امطار الكويت حاليا امطار قويه المفروض عطله
irrelevant	عطنا نصيحه مفيده مجلس الشيوخ امطار الكويت كويتيات كويتنا مجلس الامه كويت عقارات النفط الكويتي الكويت تغرق الخميس الونيس للايجار مخزن بالعمريه موقع متميز علي شارع رئيسي حوش واسع للتفاصيل عطنا نصيحه مفيده مجلس الشيوخ امطار الكويت كويتيات كويتنا مجلس الامه كويت عقارات النفط الكويتي الكويت تغرق الخميس الونيس
opinions_and_criticism	امطار الكويت المطر خير من الله سبحانه و تعالي و تقصير الوزارات المعنيه بشغلها سبب لنا مشاكل كادت تؤدي الي كوارث الصرف الصحي تطاير الحصي امطار الكويت
caution_advice_and_crisis_updates	امطار الكويت امطار الكويت منطقه سعد العبدالله حاليا
caution_advice_and_crisis_updates	امطار الكويت سقوط البرد في العبدلي فجر اليوم امطار الكويت
irrelevant	امطار الكويت الجو مال الحب ماسك عود ويغنيلك امطار الكويت
caution_advice_and_crisis_updates	حسام الرومي امطار الكويت وزير الاشغال حسام الرومي نتمي السلامه للجميع وجاءتنا امطار البارحه والحمدلله كانت الشوارع سالكه قدمنا تعليماتنا لفرق الوزاره بالاستنفار والاستعاداد لايه حالات طفح قد تحدث بهذا الاجتماع سنصل الي خطه وحلول متكامله مع الجهات المشاركه لايجاد الحلول اللازمه امطار الكويت
caution_advice_and_crisis_updates	الحوادث الكويتيه الكويت امطار الكويت الارصاد الجويه الطقس طقس الكويت حاله الطقس الحوادث الكويتيه الارصاد توقع استمرار هطول الامطار الي منتصف نهار اليوم الكويت امطار الكويت الارصاد الجويه الطقس طقس الكويت حاله الطقس
opinions_and_criticism	انفوجرافيك كويتنا امطار الكويت انفوجرافيك كويتنا امطار الكويت القياسيه فاقت استعدادت الاشغال وسمو رئيس الوزراء الشيخ جابر المبارك اتخذ قرارات حاسمه بالمحاسبه
infrastructure_and_utilities_damage	الكويت امطار الكويت حاليا بعض الطرق بـ الكويت تطاير منها الحصي وتكسرت جامات السيارات امطار الكويت
caution_advice_and_crisis_updates	امطار الكويت الحكومه للمواطنين اذا هطلت الامطار الغزيره خلوكم في البيت امطار الكويت
irrelevant	للايجاربمجمع تجاري راقي بالفراونيه قريب من الخدمات علي شارع تجاريه بالميزانين والسرداب مجلس الشيوخ امطار الكويت كويتيات كويتنا مجلس الامه كويت عقارات النفط الكويتي الكويت تغرق للايجاربمجمع تجاري راقي بالفراونيه قريب من الخدمات علي شارع رئيسي محلات ومكاتب تجاريه بالميزانين والسرداب عطنا نصيحه مفيده مجلس الشيوخ امطار الكويت كويتيات كويتنا مجلس الامه كويت عقارات النفط الكويتي الكويت تغرق
opinions_and_criticism	امطار الكويت مطر يوم واحد جعل من الكويت كلها بجميع اجهزتها الامنيه تستنفر هذا دليل ليس علي التقصير الحكومي فقط انما يدل علي انه لا توجد ابسط خطه للطوارئ او الكوارث امطار الكويت
irrelevant	الحصان سافرت للمؤتمر علي حسابي الخاص باجازه طارئه بعد موافقه الوزير لكوننا اعضاء بهذا المؤتمر وانا متحدث رئيسي به شكرا احمد الحصان امطار الكويت
caution_advice_and_crisis_updates	الطقس امطار الكويت الطقس الان في الكويت مشمس وغائم جزئي درجه الحراره العظمي والصغري امطار الكويت
caution_advice_and_crisis_updates	امطار الكويت ملتميديا القبس بالفيديو وزير الاشغال سنصل الي خطه وحلول متكامله لحل ازمه الامطار امطار الكويت ملتميديا القبس
caution_advice_and_crisis_updates	امطار الكويت الفلكي د صالح العجيري عاصفه اليوم علي الكويت ذات امطار خفيفه امطار الكويت
caution_advice_and_crisis_updates	الحوادث الاخباريه امطار الكويت البلديه تشكيل فريق طوارئ لمده ايام لمتابعه تداعيات الاجواء الممطره الحوادث الاخباريه امطار الكويت
caution_advice_and_crisis_updates	الكويت امطار الكويت الارصاد الجويه الطقس طقس الكويت حاله الطقس قطاع الاخبار والبرامج السياسيه عبدالعزيز القراوي توقع استمرار هطول الامطار الي منتصف نهار اليوم الكويت امطار الكويت الارصاد الجويه الطقس طقس الكويت حاله الطقس قطاع الاخبار والبرامج السياسيه
caution_advice_and_crisis_updates	الحوادث الاخباريه الكويت امطار الكويت وزيران كويتيان اجتماع لجنه الطوارئ ياتي تنفيذا لتوجيهات سمو رئيس الوزراء تحسبا للامطار الحوادث الاخباريه الكويت امطار الكويت
irrelevant	امطار الكويت امطار غزيره علي الكويت الاستاذ حيدر بوشهري مدير شركه بيرفكت جوب للمقاولات امطار الكويت امطار غزيره علي الكويت
caution_advice_and_crisis_updates	امطار الكويت الكويت تغرق اجيال تم تشكيل لجنه عليا لتقصي الحقائق بشان الاثار الناجمه من الامطار في الطرق والشوارع برئاسه رئيس قسم الهندسه المدنيه بجامعه الكويت د فهد الركيبي وذلك لتحديد المتسبب في الاثار الناجمه عن ذلك امطار الكويت الكويت تغرق
caution_advice_and_crisis_updates	امطار الكويت الطقس اليوم حاله الطقس اليوم في الكويت توقع استمرار هطول الامطار الي منتصف نهار اليوم امطار الكويت الطقس اليوم
irrelevant	امطار الكويت امطار الكويت غنت شوارعها صباح وتباشير شف المطر وشلون حن وحضنها
irrelevant	مجلس الشيوخ امطار الكويت كويتيات كويتنا مجلس الامه كويت عقارات النفط الكويتي الكويت تغرق الخميس الونيس للبيع شقه بالفروانيه غرفه صاله حمام ومطبخ موقع ممتاز تشطيب سوبر ديلوكس وبعائداستثماري سنوي مضمون عطنا نصيحه مفيده مجلس الشيوخ امطار الكويت كويتيات كويتنا مجلس الامه كويت عقارات النفط الكويتي الكويت تغرق الخميس الونيس
caution_advice_and_crisis_updates	وزاره الداخليه الكويت امطار الكويت تحذير جوي الطقس طقس الكويت حاله الطقس الارصاد الجويه قطاع الاخبار والبرامج السياسيه وزاره الداخليه تدعو قائدي المركبات ومرتادي البحر الي توخي الحظر توقعا لعدم استقرار الاحوال الجويه الكويت امطار الكويت تحذير جوي الطقس طقس الكويت حاله الطقس الارصاد الجويه قطاع الاخبار والبرامج السياسيه
caution_advice_and_crisis_updates	امطار الكويت اجتماع طاريء بين وزاره الاشغال و الاعلام وجهات حكوميه لضمان عدم تكرار الاخطاء بشان ازمه الامطار امطار الكويت
irrelevant	للعائلات موقف لسياره بالسرداب الايجار شامل الماء والكهرباء الاستفسار عطنا نصيحه مفيده مجلس الشيوخ امطار الكويت كويتيات كويتنا مجلس الامه كويت عقارات النفط الكويتي الكويت تغرق الخميس الونيس شقه للايجار فاخره للعائلات حولي موقف لسياره بالسرداب الايجار شامل الماء والكهرباء الاستفسار عطنا نصيحه مفيده مجلس الشيوخ امطار الكويت كويتيات كويتنا مجلس الامه كويت عقارات النفط الكويتي الكويت تغرق الخميس الونيس
affected_individuals_and_help	امطار الكويت الكويت وزاره التربيه تشكيل فرق للتدخل السريع في كل المناطق التعليميه للتعامل الفوري مع اي موقف ولا مشاكل بسبب الامطار والدراسه تسير بشكل طبيعي امطار الكويت
irrelevant	راقي بالفراونيه العاصمه المستشارالمتحده مجلس الشيوخ امطار الكويت كويتيات كويتنا مجلس الامه كويت عقارات النفط الكويتي الكويت تغرق الخميس الونيس للايجار مكاتب ومحلات بمجمع تجاري راقي بالفراونيه و العاصمه المستشارالمتحده عطنا نصيحه مفيده مجلس الشيوخ امطار الكويت كويتيات كويتنا مجلس الامه كويت عقارات النفط الكويتي الكويت تغرق الخميس الونيس
opinions_and_criticism	صباح الخير امطار الكويت اجمل الاوقات هي مابعد المطر هدوء وبقايا قطرات صوت الطيور ونسمات تمتزج برائحه القهوه صباح الخير امطار الكويت
irrelevant	شقه تمليك فاخره بالجابريه لقرض المراه عطنا نصيحه مفيده مجلس الشيوخ امطار الكويت كويتيات كويتنا مجلس الامه كويت عقارات للبيع شقه تمليك فاخره بالجابريه موقع ممتاز تشطيبات سوبر لوكس بركن بالسرداب عائد استثماري كبير وثيقه حره امن مطابقه لقرض المراه للتفاصيل عطنا نصيحه مفيده مجلس الشيوخ امطار الكويت كويتيات كويتنا مجلس الامه كويت عقارات
caution_advice_and_crisis_updates	الكويت امطار الكويت العبدلي نيوز التعليمات والارشادات الواجب اتباعها خلال حاله عدم الاستقرار وهطول المطر الكويت امطار الكويت العبدلي نيوز
caution_advice_and_crisis_updates	الجهراء امطار الكويت خبراء ارصاد يؤكدون ل اخبار الجهراء محافظه الجهراء ونواحيها علي موعد مع الثلوج مطلع نوفمبر الجهراء امطار الكويت
irrelevant	مطابخ هاكر مطابخ ديكور تصميم الخميس امطار الرياض امطار الكويت الكويت المملكه العربيه السعوديه مطابخ هاكر الالمانيه مطابخ هاكر مطابخ ديكور تصميم الخميس امطار الرياض امطار الكويت الكويت المملكه العربيه السعوديه
irrelevant	امطار الكويت مبارك المطيري امطار الكويت جعل المطر يسقي قبور الحبايب اللي معانا عاشو اعوام واعوام مبارك المطيري
caution_advice_and_crisis_updates	امطار الكويت الارصاد امطار خفيفه الي متوسطه وقد تكون غزيره ليلا امطار الكويت
opinions_and_criticism	التطبيقي امطار الكويت الكويت تغرق اجيال التطبيقي مهدده ومتوعده الطلبه والطالبات باستخدام كاميرات الهيئه حصر ارقام سيارات مارست الاستعراض والاستهتار اثناء الامطار داخل الكليات والمعاهد وتنسق مع وزاره الداخليه تمهيدا لاتخاذ كافه الاجراءات القانونيه التطبيقي امطار الكويت الكويت تغرق
caution_advice_and_crisis_updates	الطقس امطار الكويت الطقس الان في الكويت مشمس وغائم جزئي درجه الحراره العظمي والصغري امطار الكويت
caution_advice_and_crisis_updates	الكويت امطار الكويت الارصاد الجويه مراقب التنبؤات الجويه في اداره الارصاد الجويه هناك بعض السحب ستؤثر علي اجواء الكويت في الساعات القادمه وسيكون هناك سحب ركاميه يصاحبها امطار علي المناطق الغربيه امطار الكويت الارصاد الجويه
caution_advice_and_crisis_updates	الطقس في الكويت امطار الكويت الطقس في الكويت حاليا سماء الكويت غائمه وممطر بتجاه مدينه الكويت امطار الكويت
irrelevant	عطنا نصيحه مفيده مجلس الشيوخ امطار الكويت كويتيات كويتنا مجلس الامه كويت عقارات النفط الكويتي الكويت تغرق الخميس الونيس للايجار شقه بالفروانيه غرفتين وصاله وحمام ومطبخ عائلات وافدين اشخاص عطنا نصيحه مفيده مجلس الشيوخ امطار الكويت كويتيات كويتنا مجلس الامه كويت عقارات النفط الكويتي الكويت تغرق الخميس الونيس
caution_advice_and_crisis_updates	امطار الكويت نشره الطقس مع خبير الارصاد الجويه عيسي رمضان وتوقعات حاله الاجواء خلال الاسبوع القادم امطار الكويت
emotional_support_and_prayers	سيول الكويت لاحول ولا قوه الا بالله فيديو مؤلم لسيول في الكويت سيول الكويت
opinions_and_criticism	الكويت تغرق بالفساد امطار غزيره علي الكويت احنا شناقصنا عشان يصير فينا جذي حسبي الله ونعم الوكيل علي كل فاسد بواق الكويت تغرق بالفساد امطار غزيره علي الكويت
caution_advice_and_crisis_updates	امطار الكويت سيول الكويت منطقه صباح الاحمد تتعرض لموجه امطار غزيره سببت اضرارا كبيره في الممتلكات الله يحميكم امطار الكويت سيول الكويت
opinions_and_criticism	امطار الكويت الكويت تغرق بالفساد جمعيه الهلال الاحمر عليها التنسيق الفوري مع الجهات المعنيه لتامين صالات الافراح لسكان اهالي مدينه صباح الاحمد للراحه والمبيت والمناطق المجاوره امطار الكويت الكويت تغرق بالفساد
opinions_and_criticism	الكويت تغرق بالفساد كانت الابوريتات الغنائيه اهم من البنيه التحتيه الكويت تغرق بالفساد
emotional_support_and_prayers	الكويت تغرق سيول الكويت حفظ الله الكويت من كل سوء الكويت تغرق سيول الكويت
opinions_and_criticism	سيول الكويت الكويت تغرق اي كلام هالوقت عن محاسبه وتهديدات سياسيه كلام فاضي ولا معني له الا تسجيل موقف ولا يحل المشكله المطلوب جلسه طارئه لمجلس الوزارء او حتي البرلمان للخروج بتشكيل اداره ازمات او هيئه دائمه لها كل الصلاحيات واحدث الاليات وكوادر مؤهله للتعامل مع هالامور سيول الكويت الكويت تغرق
opinions_and_criticism	الكويت تغرق بالفساد بانتظار كبش فداء جديد الكويت تغرق بالفساد
opinions_and_criticism	الكويت تغرق بالفساد صوت المطر الحل الامثل لمواجهه سيول الامطار الكويت تغرق بالفساد صوت المطر
infrastructure_and_utilities_damage	عاجل امطار الكويت الكويت تغرق بالفساد
opinions_and_criticism	سيول الكويت لاتقف عند الكارثه تتامل وتندب فالمحاسبه لها وقتها بل اعمل علي تجاوزها بما يتوفر عندك من امكانيات سيول الكويت
emotional_support_and_prayers	سيول الكويت بسم الله ع الكويت واهلها سيول الكويت
emotional_support_and_prayers	سيول الكويت استعن بالله دائما واكثر الدعاء ان يجعلها امطار خير وبركه وانا اري المقاطع المرعبه للسيول خطر علي بالي اسم الله الحكيم ياالله مااحكمك في منعك للمطر عنا سبحانك كل شيء ترسله بقدر علمك باحوالنا سيول الكويت
emotional_support_and_prayers	الكويت تغرق سيول الكويت دعواتكم لاخواننا في الكويت كان الله في عونهم الكويت تغرق سيول الكويت
affected_individuals_and_help	فيديو الكويت الكويت تغرق سيول الكويت فيديو سيول الكويت تجرف السيارات من امام المنازل الكويت تغرق سيول الكويت
caution_advice_and_crisis_updates	الكويت تغرق بالفساد لكل متضرر ايا كان نوع الضرر الذي وقع عليك لاتنسي تعمل في المخفر اثبات حاله وتقاضي وزاره الاشغال الكويت تغرق بالفساد
opinions_and_criticism	الكويت تغرق بالفساد هبات وقرووض ومليارات اللي عطيناها للعالم وين العالم الحين عنا من الغرقه الكويت تغرق بالفساد
opinions_and_criticism	سيول الكويت سيول الكويت لا احد يستطيع التجهز لي هذي القدر
emotional_support_and_prayers	سيول الكويت حفظ الله الكويت واهلها سيول الكويت
infrastructure_and_utilities_damage	الكويت تغرق بالفساد الكويت تغرق بالفساد شوف الانخفاس اللي حاصل لاحول ولاقوه الا بالله
irrelevant	الكويت امطار الكويت كله من قذله المحبوب الكويت امطار الكويت
opinions_and_criticism	الكويت تغرق بالفساد الحل لنجاح مشاريع الطرق والاشغال والكهرباء والمباني هو اعطائها لشركات مدرجه في البورصه وليس لشركات فرديه كالخرافي والصقر والغانم الي اخره الكويت تغرق بالفساد
infrastructure_and_utilities_damage	الكويت تغرق سيول الكويت فيديو الوضع في طريق الدائري السابع السريع شلل تام والسيارات بكل انواعها غرقت الكويت تغرق سيول الكويت
emotional_support_and_prayers	سيول الكويت يا الله حفظك مناطق الكويت تغرق ٰ سيول الكويت
opinions_and_criticism	الكويت تغرق بالفساد الاضرار اليوم واجد لاحول ولاقوه الا بالله الكويت تغرق بالفساد
affected_individuals_and_help	الكويت تغرق سيول الكويت فيديو سيول الكويت تجرف وانيت الكويت تغرق سيول الكويت
caution_advice_and_crisis_updates	فيديو سيول الكويت امطار الكويت صوت الكويت فيديو من سيول الكويت امطار الكويت صوت الكويت
infrastructure_and_utilities_damage	الكويت تغرق سيول الكويت فيديو غرق منطقه الفحيحيل قرب مجمع الكوت ومجاري تصريف الامطار تتحول الي نوافير الكويت تغرق سيول الكويت
caution_advice_and_crisis_updates	فيديو الكويت تغرق سيول الكويت فيديو سيول الكويت الكويت تغرق سيول الكويت
opinions_and_criticism	امطار غزيره علي الكويت الكويت تغرق بالفساد الكويت تغرق سلملي علي رؤيه الكويت كلاام فااضي وبيع حجي لللشعب امطار غزيره علي الكويت الكويت تغرق بالفساد الكويت تغرق
emotional_support_and_prayers	الارصاد الجويه سيول الكويت صوت المطر
opinions_and_criticism	الكويت تغرق بالفساد الكويت تغرق بالفساد المنقف حاليا اغلب المواطنين سياراتهم اقساط الله يعوض عليهم
opinions_and_criticism	الكويت تغرق سيول الكويت سوف تلتقط صوره لرئيس الوزراء و وزير الاشغال وهم حزينين الكويت تغرق سيول الكويت
opinions_and_criticism	سيول الكويت يمال الفقر تعطون فلوس لدول الثانيه عشان تذلونهم وماعدكم فلوس تعدلون البنيه التحتيه والله مشكله سيول الكويت
opinions_and_criticism	الكويت تغرق سيول الكويت مايحدث اليوم يستوجب محاسبه جميع المسؤولين وعلي راسهم رئيس الوزراء من هي الشركات المتعاقده معها وزاره الاشغال للبنيه التحتيه ومن يعوض هؤلاء الناس الذي خسروا سياراتهم وبيوتهم هل ننتظر ان يخسروا ارواحهم حتي تحدث انتفاضه وتتم معاقبه المسؤول عن ذلك الكويت تغرق سيول الكويت
opinions_and_criticism	الكويت تغرق بالفساد نرجو تطبيق ما نص عليه مؤتمر تعزيز النزاهه ومكافحه الفساد علي وزراء الحكومه مجتمعين فالواجب ان تبدا الحكومه بنفسها بعد انكشاف الاخفاق العام باجهزه الدوله عند مواجهه حالات الطواريء الكويت تغرق بالفساد
emotional_support_and_prayers	الكويت تغرق بالفساد وكلنا امرنا لله سبحانه اللهم احفظ الكويت وشعبها من كل مكروه الكويت تغرق بالفساد
opinions_and_criticism	الكويت تغرق بالفساد لو كان للفاسدين بدولتي ذره من الحياء لوضعوا استقالاتهم قبل ان يقدموا حرفا مثل الببغاء المناظر مهيبه خسائر الناس من يعوضها الكويت تغرق بالفساد
opinions_and_criticism	الكويت تغرق بالفساد
opinions_and_criticism	امطار الكويت الوكيل المساعد في وزاره الاشغال المهندس عبدالمحسن العنزي من الكفاءات الكويتيه المميزه والتي قدمت للكويت الشيئ الكثير منذ ان كان مديرا بمحافظه الجهراء وما حصل بحادثه امطار الكويت ليس لها صله بصياغ عمله الي نواب الامه لا تجعلوا من الكفاءه كبش فداء
opinions_and_criticism	وزاره الاشغال امطار الكويت الوكيل المساعد في وزاره الاشغال المهندس عبدالمحسن العنزي من الكفاءات الوطنيه المخلصه لوطنه وليس له علاقه مباشره بحادثه امطار الكويت مشهود له بالكفاءه
affected_individuals_and_help	الكويت تغرق سيول الكويت فيديو محاولات لانقاذ المواطنين بعد غرق سياراتهم الكويت تغرق سيول الكويت
opinions_and_criticism	سيول الكويت بصراحه نقول كفي عبثا نطالب بتشديد اقصي العقوبه علي من نفذ هذه المشاريع التي ادت الي الفشل الذريع بالصرف الصحي اضف علي ذلك ليست بناء جسور ومناقصات وطرق انما جوده بالتنفيذ وخاصه يجب ان يعمل طوق احترازي للسيول مع التاكد من الانحدارات سيول الكويت
opinions_and_criticism	الكويت تغرق بالفساد وكشفت الامطار عوره الفاسدين الكويت تغرق بالفساد
opinions_and_criticism	الكويت تغرق بالفساد الكويت البعض يري ما نحن فيه من امطار غزيره وعواصف وتلقاه مشغل اغاني وغيرها من المنكرات افلا نعتبر الله يحفظ الكويت واميرها وشعبها من كل مكروه الكويت تغرق بالفساد الكويت
emotional_support_and_prayers	امطار الكويت الكويت تغرق بالفساد اللهم اني استودعك الكويت و اهلها اللهم اجعلها سقيا رحمه و لا تجعلها سقيا عذاب اللهم اني استودعك الكويت و اهلها يارب احفظهم بحفظك اللهم امين امطار الكويت الكويت تغرق بالفساد
opinions_and_criticism	سيول الكويت كارثه سيول الكويت حاليا تحتاج منا دعم مؤسسات الدوله لتقوم بدورها في انقاذ الارواح والممتلكات وليس وقت محاسبه وتوعد لتنتهي الازمه الحاليه ثم بعد ذلك حاسبوا المقصرين
opinions_and_criticism	امطار الكويت الكويت تغرق بالفساد تذكرون غرق نفق المنقف كان عذرهم انه المقاول عنده المفتاح و قافل البايب سؤال الي وزاره الاشغال هل لا زال مفتاح الصرف الصحي لدي مقاول الشركه لحد الان و معاندكم علي عدم فتح بايبات الصرف الصحي كما صرحتم سابقا امطار الكويت الكويت تغرق بالفساد
opinions_and_criticism	الكويت الان سيول الكويت امطار الكويت الان عندما يتواجد علي راس الحكومه رئيس مثل جابر المبارك فالفشل في مثل هذي المواقف جدا متوقع مو شي جديد علي حكومته الفاشله جدا الكويت الان سيول الكويت امطار الكويت الان
affected_individuals_and_help	الكويت تغرق سيول الكويت فيديو سيول الكويت تجرف السيارات من امام المنازل الكويت تغرق سيول الكويت
irrelevant	امطار الكويت اهل الباديه نادر جدا ان تجد بدوي يغش او يخون امطار الكويت
caution_advice_and_crisis_updates	سيول الكويت في الكوارث الطبيعيه تتضح معادن الناس لابد من التعاون والتكاتف ومساعده الاخرين ان كنت تستطيع الحرص علي تنبيه الابناء المكوث في منازلكم مولازم الخروج في احوال مثل هذي والكل ينبه ان امطار غزيره قادمه سيول الكويت
opinions_and_criticism	الكويت الان الكويت تغرق بالفساد الكويت الان الكويت تغرق بالفساد انا اقول للوزير حسام الرومي يمنع نزول المطر ويبلغ عليه بالانتربول
opinions_and_criticism	الكويت تغرق بالفساد وين الاستعدادات اللتي تحدثتم عنها وين البطولات الوهميه وين اللذين شكروكم علي اشياء كان ينبغي عليكم فعلها دون منه ومكابر فقط المواطن هو الذي يصرخ ويان من الفساد والظلم الكويت تغرق بالفساد
emotional_support_and_prayers	سيول الكويت الله يحفظ شعب الكويت من كل مكروه سيول الكويت
irrelevant	الكويت تغرق بالفساد اذا ضربت فاوجع فان الملامه واحده الكويت تغرق بالفساد
affected_individuals_and_help	فيديو الكويت الكويت تغرق سيول الكويت فيديو سيول الكويت تجرف السيارات من امام المنازل الكويت تغرق سيول الكويت
infrastructure_and_utilities_damage	سيول الكويت الوضع في طريق الدائري السابع السريع شلل تام والسيارات بكل انواعها غرقت سيول الكويت
opinions_and_criticism	مدينه صباح الاحمد امطار الكويت الكويت تغرق بالفساد مدينه صباح الاحمد وزاره الاسكان قبل كم يوم ترفع الطلبات السكنيه لنهايه سبحان الله الله فضحهم لا خدمات ولا تصريف ولا شي كانها منطقه في دوله ثانيه ويبونك تسكن فيها الله يعوض عليكم يا اهل المنطقه والله يصبركم امطار الكويت الكويت تغرق بالفساد
irrelevant	يمه يبه امطار الكويت يمه يبه ابشركم جانا مطر عساه لـ قبركم الطاهر وصل امطار الكويت
opinions_and_criticism	امطار الكويت المطر امطار الكويت دعاء جميل في وقت اجمل ومستجاب باذن الله وقت نزول المطر
opinions_and_criticism	الكويت تغرق بالفساد حسام الرومي الاشراف الوزاري في وزاره الاشغال علي عقود الصيانه يجب ان يحول للتحقيق في شبه فساد واهمال الكويت تغرق بالفساد حسام الرومي
opinions_and_criticism	الكويت تغرق امطار الكويت الكويت تغرق بالفساد الكويت تغرق بسبب سوء اختيار الاداريين المحسوبين والتعيينات البراشوتيه والترضيات علي حساب والام المواطن سوء اختيار ما يسمي بالقياديين في الدوائر الحكوميه اهي السبب في فشل كل الاصلاحات يجب القضاء علي التعيينات البراشوتيه الفاسده امطار الكويت الكويت تغرق بالفساد
opinions_and_criticism	الكويت تغرق بالفساد نشوف التصويت شنو يقول الكويت تغرق بالفساد
opinions_and_criticism	الكويت تغرق بالفساد الاصح ان تستقيل الحكومه برمتها وهذا طبعا من المستحيلات الكويت تغرق بالفساد
caution_advice_and_crisis_updates	جامعه الكويت الكويت تغرق سيول الكويت جامعه الكويت اغلاق جميع مواقع الحرم الجامعي كما سيتم الغاء الاختبارات المقرر عقدها يوم غد السبت نظرا للاحوال الجويه الكويت تغرق سيول الكويت
opinions_and_criticism	سيول الكويت الناس غرقت والسيارات راحت والبيوت تكسرت ويطلع بكل برود دم يقول شنسوي يعني نشرب الماي لا روح فيغاس علشان يكرمونك سيول الكويت
caution_advice_and_crisis_updates	الكويت تغرق سيول الكويت امطار الكويت امطار غزيره علي الكويت وزير الاشغال حسام الرومي يتقدم باستقالته رسميا الكويت تغرق سيول الكويت امطار الكويت امطار غزيره علي الكويت
emotional_support_and_prayers	الارصاد الجويه سيول الكويت الامطار اللهم احفظ الكويت واهلها من كل شر اللهم اجعله سقيا رحمه لا سقيا عذاب الارصاد الجويه سيول الكويت الامطار
caution_advice_and_crisis_updates	فيديو امطار الكويت سيول الكويت الكويت تغرق الكويت الان فيديو شاهد كميات كبيره من مياه الامطار والسيول تتدفق في شوارع الكويت امطار الكويت سيول الكويت الكويت تغرق الكويت الان
opinions_and_criticism	الكويت الان سيول الكويت اغلب المناطق السكنيه المتضرره اهي المناطق اليديده الفساد مو بس بوزاره الاشغال ايضا الرعايه السكنيه مطالبه بالمساءله الكويت الان سيول الكويت
caution_advice_and_crisis_updates	الكويت تغرق بالفساد عاجل استقاله وزير الاشغال حسام الرومي الكويت تغرق بالفساد
caution_advice_and_crisis_updates	الكويت تغرق سيول الكويت وزير الاشغال حسام الرومي يتقدم باستقالته رسميا الكويت تغرق سيول الكويت
opinions_and_criticism	الكويت تغرق امطار الكويت الكويت تغرق بالفساد خلاص يا جماعه انحلت المشكله الوزير قدم استقالته حدث العاقل وين خطه الطوارئ اللي كنتم تتحدثون عنها كبش الفدا ولجنه تحقيق ملينا منها خلاص بلغ السيل الزبي الكويت تغرق امطار الكويت الكويت تغرق بالفساد
opinions_and_criticism	الكويت الان الكويت تغرق بالفساد الكويت تغرق سيول في شوارع المانيا بسبب فساد حكومه ميركل تعال عاد اقنع ربعنا ان مثل هالامور تحصل في افضل دول العالم من ناحيه جوده البنيه التحتيه احمدوا ربكم وادعو بهذا المطر المغفره لاموات المسلمين والشفاء لمرضاهم بدلا من التحلطم الكويت الان الكويت تغرق بالفساد الكويت تغرق
emotional_support_and_prayers	الكويت تغرق بالفساد الكويت الان اللهم احفظ الكويت وشعبها الكويت تغرق بالفساد الكويت الان
opinions_and_criticism	الكويت تغرق بالفساد عيب اللي يصير بالكويت فلوس الميزانيات وين راحت الكويت تغرق بالفساد
emotional_support_and_prayers	سيول الكويت حفظ الله الكويت الحبيبه واهلها من كل مكروه يارب سيول الكويت
opinions_and_criticism	الكويت تغرق بالفساد
opinions_and_criticism	الكويت تغرق بالفساد لاحول ولا قوه الا بالله الدوله تغرق والاعلام غارق في الاخبار التافها اين حجم المسئوليه ياوزير الاعلام ومن اتبعه في الوزاره فلا نعلم من نكلم وتصريح وزير الاشغال اقبح من العذر كيف تصرح بانه ليس لك مسئوليه وكيف لاتعتذر للناس وحسافه الكويت تغرق بالفساد
emotional_support_and_prayers	سيول الكويت اللهم حوالينا ولا علينا سيول الكويت
opinions_and_criticism	الكويت تغرق بالفساد علي كل حال الف حمد وشكر نعمه رب العالمين وان شاء الله درس ولو انه قاسي علي الناس اللي تضررت لكن اتمني المسئولين يستفيدون منه و ايوزون من الاهمال الكويت تغرق بالفساد
emotional_support_and_prayers	سيول الكويت يا رب تحفظها وتحمي اهلنا في الكويت سيول الكويت
caution_advice_and_crisis_updates	عاجل سيول الكويت صوت المطر الكويت الان عاجل نفط الكويت تعلن في بيان لها حاله الطوارئ بسبب الامطار الغزيره سيول الكويت صوت المطر الكويت الان
opinions_and_criticism	سيول الكويت دئما وبلدي الكويت لها انعكاس غيرر المناطق الجديده تغرق وتتضرر والمناطق القديمه سليمه سيول الكويت
caution_advice_and_crisis_updates	سيول الكويت سيول الكويت حجز لكل رجال الدفاع صفارات الانذار اشتغلت في بعض المناطق الرجاء عدم الخروج او اذا كنت بالخارج الالتزام بالجلوس في مكان مرتفع
emotional_support_and_prayers	سيول الكويت سيول الكويت اللهم حوالينا ولا علينا اللهم علي الاكام والظراب وبطون الاوديه ومنابت الشجر اللهم احفظ الكويت بعينك التي لا تنام
emotional_support_and_prayers	سيول الكويت
irrelevant	الكويت تغرق بالفساد امطار الكويت ظهر الْفساد في الْبر والْبحْر بما كسبتْ ايْدي الناس ليذيقهم بعْض الذي عملوا لعلهمْ يرْجعون الكويت تغرق بالفساد امطار الكويت
irrelevant	سيول الكويت دعاء اشتداد المطر سيول الكويت
caution_advice_and_crisis_updates	عاجل الكويت الان سيول الكويت عاجل استقاله وزير الاشغال العامه وزير الدوله لشؤون البلديه حسام الرومي الكويت الان سيول الكويت
caution_advice_and_crisis_updates	سيول الكويت الكويت الان طقس الكويت بعد شوي اعلان حاله طواريء واحتمال صفارات الانذار تشتغل فيه غيمه جايه اقوي من هذي الله يستر كلن يلزم بيته ممنوع التجول منقوول سيول الكويت الكويت الان طقس الكويت
emotional_support_and_prayers	سيول الكويت كيف الوديان تمشي فالمناطق السكنيه الله يحفظكم م كل مكروه سيول الكويت
opinions_and_criticism	سيول الكويت كيف الوديان تمشي فالمناطق السكنيه الله يحفظكم م كل مكروه سيول الكويت
opinions_and_criticism	الكويت تغرق بالفساد شكرا لنعم الله التي كشفت لنا زيف شعارات الحكومه اللااصلاحيه وسوء ادارتها في الازمات ويجب علي رئيس الوزراء محاسبه نفسه قبل محاسبه اي مسؤول الكويت تغرق بالفساد
emotional_support_and_prayers	سيول الكويت ربنا حفظ اهلنا الكويتين سيول الكويت
caution_advice_and_crisis_updates	الكويت تغرق بالفساد مدينه صباح الاحمد غرقت بالكامل الكويت تغرق بالفساد
emotional_support_and_prayers	سيول الكويت سيول الكويت اللهم اني استودعك الكويت واهلها اللهم اجعلها سقيا رحمه ولا تجعلها سقيا عذاب يارب تحفظ الكويت واهلها من كل شر
opinions_and_criticism	سيول الكويت ارحل ارحل ارحل سيول الكويت
opinions_and_criticism	سيول الكويت لا والله الا ديرتي صارت سيول سيول من ربي و ربي يحفظها نداء هذا لكل فاسد و مسؤل انت السبب بكويتنا وفي مرضها ابيات مبارك علي العراده سيول الكويت
infrastructure_and_utilities_damage	الكويت تغرق بالفساد كنيسه الاحمدي انهارت بالكامل الكويت تغرق بالفساد
emotional_support_and_prayers	سيول الكويت
opinions_and_criticism	الكويت امطار غزيره علي الكويت الكويت تغرق بالفساد منو يتحمل خساير الماديه للمواطنين وبالاخص السيارات الي اغرقت والي اختربت الكويت امطار غزيره علي الكويت الكويت تغرق بالفساد
emotional_support_and_prayers	سيول الكويت سيول الكويت اللهم نستودعك ديارنا واهلنا اللهم احفظنا اللهم الطف بنا اللهم اجعلها سقي رحمه لاسقياعذاب
emotional_support_and_prayers	سيول الكويت سيول الكويت الله يحفظكم يا اهل الكويت من كل شيء كل السلامه لكم يارب
emotional_support_and_prayers	الكويت تغرق سيول الكويت اللهم اني استودعك الكويت واهلها اللهم اجعلها سقيا رحمه ولا تجعلها سقيا عذاب يارب تحفظ الكويت واهلها من كل شر اللهم اميين الكويت تغرق سيول الكويت
opinions_and_criticism	سيول الكويت سيول الكويت احلي مقطع لتصوير السيول
caution_advice_and_crisis_updates	سيول الكويت شعيب المنقف سيول الكويت حاليا بالمنقف والفحيحيل شعيب المنقف
emotional_support_and_prayers	سيول الكويت سيول الكويت الوضع صار يخوف اللهم احفظنا بحفظك
opinions_and_criticism	سيول الكويت تقديم الاستقاله هو هروب من المسؤوليه ينبغي محاسبه كل من كان له دور في هذا الاخفاق وعدم وجود خطه طوارئ سيول الكويت
opinions_and_criticism	سيول الكويت السياسي رجل الدوله في هذه الاوقات يعمل ويساعد في الحلول ويدعم الخيار الامثل اما السياسي اللي ماعنده الا تصريحات وتكسب انتخابي والقاء اللوم فقط في عز الازمه فهذا اقرب الي التهريج من دور السياسي الحقيقي كرجل دوله سيول الكويت
opinions_and_criticism	الكويت تغرق بالفساد وزير الاشغال واستقال رئيس الحكومه الدور عليك متي تستقيل الكويت تغرق بالفساد
opinions_and_criticism	الكويت تغرق بالفساد الفاشل لو توفرت له جميع الامكانيات والسبل يتم فاشل الكويت تغرق بالفساد
opinions_and_criticism	الكويت تغرق سيول الكويت
emotional_support_and_prayers	سيول الكويت اللهم ارحمنا واجعلها سقيا رحمه لا عذاب سيول الكويت
opinions_and_criticism	الصباحيه الان الكويت تغرق بالفساد الكويت الان ويبقي السؤال منو يعوض المتضررين اللي شارين سياراتهم بالالاف وماثثين بيوتهم بالالاف الصباحيه الان الكويت تغرق بالفساد الكويت الان
emotional_support_and_prayers	سيول الكويت يارب رحمتك ترسل نذرك اذا صمت الاذان عن سماع المنذرين الذين بحت حناجرهم من الحث عالاصلاح فهي ارضك ونحن عبيدك عليك بالمفسدين دون الصالحين سيول الكويت
opinions_and_criticism	الكويت تغرق بالفساد الكويت تغرق مطر الكويت المهم ما فيه الا علم الكويت وبس ونرجع الي محور حديثنا عن الكويت تغرق بالفساد الكويت تغرق مطر الكويت
opinions_and_criticism	الكويت تغرق بالفساد مافيه خطه طوارئ منذ ردحا من الزمن علما الارصاد مع تطور التكنولوجيا يفترض تسخر للوقايه وتكون رديف لخطه الطورايء الا انه كلن يعمل من كيفه الاشغال والداخليه والصحه بدون خطه ماي حصل اليوم والثلاثاء ماهو الا ارتجال بكل اسف الكويت تغرق بالفساد
opinions_and_criticism	الكويت تغرق بالفساد توني اعرف اسم وزير الاشغال شكرا للامطار طبعا اكيد الي راح ينحط بمكانه زكي جمعه المحسوب علي مرزوق علي جمعه الكويت تغرق بالفساد
emotional_support_and_prayers	سيول الكويت الكويت الان الترجي الاهلي الاهلي الترجي مع استمرار سيول الكويت ندعو الله ان يجعلها امطار خير وبركه ابتسامه من الكويت الان قبل المباراه الحماسيه المنتظره الترجي الاهلي الاهلي الترجي
caution_advice_and_crisis_updates	الكويت تغرق بالفساد الكويت تغرق سيول الكويت وزير الاشغال حسام الرومي يتقدم باستقالته رسميا عقبال لرئيسك الكويت تغرق بالفساد الكويت تغرق سيول الكويت
emotional_support_and_prayers	سيول الكويت اهالي منطقه صباح الاحمد خاصه والمنطقه العاشره عامه الله المستعان سيول الكويت
opinions_and_criticism	سيول الكويت البلد في ازمه كارثيه العاقل يحاول الانقاذ والاحمق يناقش من يستقيل من الوزراء سيول الكويت
emotional_support_and_prayers	الكويت تغرق بالفساد اللهم اني استودعك الكويت واهلها اللهم اجعلها سقيا رحمه ولا تجعلها سقيا عذاب يارب تحفظ الكويت واهلها من كل شر اللهم اميين الكويت تغرق بالفساد
opinions_and_criticism	الكويت تغرق بالفساد الكويت تغرق بالفساد الجهراويه مورادين علي المطر
caution_advice_and_crisis_updates	الكويت تغرق سيول الكويت فيديو وضع كارثي في منطقه الفحيحيل الكويت تغرق سيول الكويت
emotional_support_and_prayers	الكويت تغرق سيول الكويت امطار الكويت الان الكويت تغرق سيول الكويت امطار الكويت الان طوفان من الامطار تضرب الكويت لم يسبق لها مثيل اللهم سلم الكويت واهلها وممتلكاتهم من كل شر ومكروه
emotional_support_and_prayers	سيول الكويت الكويت تغرق اللهم اني استودعك الكويت واهلها اللهم اجعلها سقيا رحمه ولا تجعلها سقيا عذاب يارب تحفظ الكويت واهلها من كل شر سيول الكويت الكويت تغرق
opinions_and_criticism	الكويت تغرق بالفساد المنظق يقول انه المفروض المناطق القديمه اهي الي المفروض تتاثر وتتضرر اكثر من المناطق اليديده مو العكس الكويت تغرق بالفساد
emotional_support_and_prayers	امطار غزيره علي الكويت سيول الكويت اللهم حوالينا ولا علينا اللهم علي الاكام والضراب وبطون الاوديه ومنابت الشجر امطار غزيره علي الكويت سيول الكويت
opinions_and_criticism	الكويت الكويت تغرق بالفساد استقاله وزير الاشغال ليست حل الحل بتشكيل حكومه جديده ذات طابع وطني لا تبعي حتي نستطيع العيش بامان واطمئنان الكويت الكويت تغرق بالفساد
caution_advice_and_crisis_updates	فيديو الفحيحيل الكويت تغرق سيول الكويت فيديو وضع كارثي في منطقه الفحيحيل الكويت تغرق سيول الكويت
emotional_support_and_prayers	الكويت الامطار الكويت تغرق بالفساد يالله سترك وعفوك يارب الكويت الامطار الكويت تغرق بالفساد
opinions_and_criticism	ارحل الكويت تغرق بالفساد غير ماسوف عليك رحيل مجلس الوزراء هذا ابسط احساس بالمسؤوليه السياسيه تجاه الفشل والفوضي التي تحدث بعد ان عجزت شبكه تصريف المياه التي كلفت مئات الملايين ومع اول تجربه حقيقيه انكشف المستور ارحل الكويت تغرق بالفساد
caution_advice_and_crisis_updates	امطار الكويت مؤسسه الموانئ الكويتيه الكويت سيول الكويت تعميم من مؤسسه المواني الكويتيه بـشان اضطرابات الاحـوال الجـويه التي تشهدها البـلاد امطار الكويت مؤسسه الموانئ الكويتيه الكويت سيول الكويت
opinions_and_criticism	الكويت تغرق سيول الكويت نتمني اعلان الكوبت منطقه كوارث لتقوم الكويت بالتبرع لمساعده الكويت الكويت تغرق سيول الكويت
emotional_support_and_prayers	الكويت تغرق بالفساد امطار غزيره علي الكويت
opinions_and_criticism	الكويت تغرق بالفساد الكويت تغرق قسما بالله لو اللي اللي صاير بالديره حدث في فرنسا او بريطانيا لرايت الحكومه تستقيل من سواد الويه بس اللي عندنا فوق شينه قوات عينه الكويت تغرق بالفساد الكويت تغرق
caution_advice_and_crisis_updates	سيول الكويت سيول الكويت سيول جارفه في الكويت ووزير الاشغال يستقيل بعد غرق الكويت
opinions_and_criticism	الكويت تغرق بالفساد حنا لو عندنا جبال شراح يصير الكويت تغرق بالفساد
opinions_and_criticism	الكويت تغرق بالفساد الكويت تغرق بالفساد يجب احاله رئيس الوزراء ووزراءه كافه الي النيابه بتهمه خيانه وطن
opinions_and_criticism	الكويت تغرق بالفساد امطار الخير لا تحابي ولا تجامل كشفت فسادهم بدقائق الكويت تغرق بالفساد
opinions_and_criticism	الكويت تغرق بالفساد الكويت الان هذي الامطار كشفت سوء اداره وزاره الاشغال لا يمكن ان تكون هذي البنيه تحتيه في الكويت نحن نستحق الافضل الكويت تغرق بالفساد الكويت الان
opinions_and_criticism	الكويت تغرق الكويت تغرق بالفساد هنا الكويت الكويت صوت واحد او صوتين او ثلاث تشطب محور او محورين او ثلاث تشتري نائب او نائبين او ثلاث تسجن واحد او اثنين او ثلاث تهجر واحد او اثنين او ثلاث هذي هي الكويت تغرق و السماء استجوبتك بالعلن وامام جميع الناس يا حكومه الكويت تغرق بالفساد هنا الكويت الكويت
emotional_support_and_prayers	الكويت الان الكويت تغرق بالفساد
opinions_and_criticism	الكويت الان سيول الكويت الكويت الان سيول الكويت وضعي وانا راد البيت
opinions_and_criticism	الكويت الان سيول الكويت الكويت الان سيول الكويت في ايام فقط ينكشف الاهمال المتكرر للحكومه
opinions_and_criticism	الرياض تغرق الكويت تغرق سيول الكويت مع احترامي الشديد للجميع ولكن احيانا مهما كان الصرف الصحي قوي ما بيقدر يستوعب كميه الامطار الغزيره جدا جدا سواء بالسعوديه او الكويت عواصف السوبر سل والكسير صعب انها تمر مرور الكرام الي يطارد عواصف بيعرف معني السحابه الخضراء الرياض تغرق الكويت تغرق سيول الكويت
opinions_and_criticism	الكويت تغرق الكويت الان الكويت تغرق بالفساد لا تقاس الدول بالاداره المعتاده بل باداره الازمات والميه تكذب الغطاس الكويت تغرق الكويت الان الكويت تغرق بالفساد
opinions_and_criticism	الكويت تغرق بالفساد الكويت تغرق لوكان في مجلس يحترم الناس فعلا لعقدوا جلسه طارئه غدا وسائلوا الحكومه عن اسباب هذه المهزله وقبل الختام اقروا قانون يعوض جميع المتضررين الكويت تغرق بالفساد الكويت تغرق
opinions_and_criticism	الشعب يطالب باقاله الحكومه الكويت تغرق بالفساد الشعب يطالب باقاله الحكومه يفترض فصل من شرف الخدمه فالفساد كان عنوان صريح لمثل تلك الانجازات التي تحدثوا عنها فكل انجازاتهم فاسده ولم تكن ترتقي بتمثيل الوطن بامكانياته الظخمه حول تكلفه مشاريع كان الهدف منها الهدر بالمال العام الذي كشف التسلل بشكل متاخر الكويت تغرق بالفساد
opinions_and_criticism	الكويت تغرق بالفساد احس و كان البحر دخل الكويت مو مجرد مطر استمر جم ساعه الكويت تغرق بالفساد
caution_advice_and_crisis_updates	سيول الكويت الجيش و الحرس الوطني يشاركان في معالجه اثار موجه الامطار الغزيره سيول الكويت
opinions_and_criticism	الكويت الان الكويت تغرق الكويت تغرق بالفساد الكويت الان الكويت تغرق الكويت تغرق بالفساد في ظل الاجواء الغير مستقره للطقس التي تمر بها البلاد وغرق الشوارع بسبب الفساد هل سيتم تعويض الشعب للخسائر الماديه التي تعرض لها ام ان خير الكويت يجوب فقط بلدان العالم دون الشعب
emotional_support_and_prayers	الكويت تغرق بالفساد حسبي الله ونعم الوكيل الكويت تغرق بالفساد
caution_advice_and_crisis_updates	الحوادث الاخباريه سيول الكويت صوت المطر الكويت الان نفط الكويت تعلن في بيان لها حاله الطوارئ بسبب الامطار الغزيره الحوادث الاخباريه سيول الكويت صوت المطر الكويت الان
affected_individuals_and_help	امطار الكويت الكويت تغرق بالفساد الكويت تغرق محاولهانقاذ مواطنين عالقين وسط مياه الامطار امطار الكويت الكويت تغرق بالفساد الكويت تغرق
opinions_and_criticism	الكويت تغرق بالفساد الكويت تغرق بالفساد التطبيل شغال بعد كل هالكوارث انتوا شنو نوعيتكم
opinions_and_criticism	الكويت تغرق بالفساد والله البصره مو جذي الكويت تغرق بالفساد
opinions_and_criticism	الكويت تغرق بالفساد للعلم يا حكومه احنا باول نوفمبر وموسم الامطار مستمر لشهر مارس شنو استعداداتكم لتلك المهازل والفيضانات الكويت تغرق بالفساد
opinions_and_criticism	الكويت تغرق بالفساد انا اقول لعل في الامر خييره ملف المناقصات المشبوه يجب ان يفتح علي مصراعيه الكويت تغرق بالفساد
caution_advice_and_crisis_updates	الكويت تغرق بالفساد الكويت تغرق بسبب الامطار اليوم الكويت تغرق بالفساد
opinions_and_criticism	الكويت تغرق الكويت تغرق بالفساد لا يا وزير لاتستقيل صلح وضعك اقل شي تسوونه تعطونا هالاسبوع عطله حمايه لنا من مخاطر الطريق الكويت تغرق الكويت تغرق بالفساد
opinions_and_criticism	الكويت الان صوت المطر الكويت تغرق بالفساد مواطن كويتي بسيط اثقل كاهله بالديون و القروض الماليه لشراء منزل الاحلام او سياره لعائلته السعيده من و كيف سيتم تعويضه الكويت الان صوت المطر الكويت تغرق بالفساد
opinions_and_criticism	الكويت تغرق بالفساد شقيتو الشعب شق بالفساد الكويت تغرق بالفساد
opinions_and_criticism	سيول الكويت يجب علينا الا نقابل عظمه الله وقدرته في هذه الامطار بالسخريه وكثره النكت وليعلم الجميع انها جند من جنود الله فاسالوا الله العافيه والسلامه سيول الكويت
opinions_and_criticism	الكويت تغرق بالفساد الكويت تغرق بالفساد علي الحكومه بكاملها ان تقدم استقالتها والاعتذار للكويت وللشعب الكويتي علي فشلهم
opinions_and_criticism	الكويت تغرق بالفساد شعب تعداده مليون ومساحه الدوله صغيره والمواطن بديون ومشاكل في الصحه والتعليم والاسكان والان حتي البيوت تغرق من فساد الجهات الحكوميه والتجار قدموا للبلد القليل من الضمير الكويت تغرق بالفساد
emotional_support_and_prayers	سيول الكويت سيول الكويت اللهم احفظ الكويت واهلها
caution_advice_and_crisis_updates	الكويت تغرق بالفساد الكويت تغرق بالفساد مدينه صباح الاحمد
opinions_and_criticism	امطار الكويت الكويت الان الكويت تغرق بالفساد علي رئيس الحكومه جابر المبارك تقديم استقالته وان لم يتم ذلك فالمسؤوليه علي اعضاء مجلس الامه استجوابه وعدم التعاون معه الوضع لا يحتمل امطار الكويت الكويت الان الكويت تغرق بالفساد
caution_advice_and_crisis_updates	الكويت تغرق سيول الكويت وزاره الداخليه تنفي ما يتداوله البعض عبر مواقع التواصل عن احتمال اطلاق صفارات الانذار في جميع انحاء البلاد وتؤكد ان الخبر عار عن الصحه ويفتقد الي المصداقيه الكويت تغرق سيول الكويت
opinions_and_criticism	سيول الكويت حسبي الله عليكم وعلي من عطاكم هالمناصب اللي انتو موكفو تاخذونها سيول الكويت
caution_advice_and_crisis_updates	امطار غزيره علي الكويت سيول الكويت عاجل السيول تدفع وزير الاشغال الكويتي لتقديم استقالته امطار غزيره علي الكويت سيول الكويت عاجل
opinions_and_criticism	الكويت تغرق بالفساد الفساد الكويت تغرق بالفساد سبحان الله رب ضارت نافعه الفساد بالكويت ماتشيله البعارين والناقلات والحقول وكل شي محد يقدر يشيله الا رب العالمين يشيل ارواحهم من جسدهم
emotional_support_and_prayers	امطار الكويت سيول الكويت الكويت الله يحفظ الكويت وشعب الكويت امطار الكويت سيول الكويت الكويت
caution_advice_and_crisis_updates	الكويت تغرق سيول الكويت فيديو نزول الجيش الكويتي الي الشوارع للمشاركه في انقاذ المواطنين والمقيمين بالمواقع التي تعرضت للغرق الكويت تغرق سيول الكويت
opinions_and_criticism	الكويت تغرق بالفساد الكويت تغرق جربه الفساد بطها المطر الكويت تغرق بالفساد الكويت تغرق
opinions_and_criticism	الكويت تغرق بالفساد الكويت الان
opinions_and_criticism	الكويت تغرق بالفساد الكويت الكويت تغرق ربكم كشف فسادكم الكويت تغرق بالفساد الكويت الكويت تغرق
emotional_support_and_prayers	الفحيحيل تغرق الكويت تغرق بالفساد
opinions_and_criticism	سيول الكويت نحن بحاجه الي هيئه عامه لاداره الازمات والكوارث تري تصريحات المسئولين والاستقالات ماراح تحل المشكله اذا تبي تعرف شلون ربعنا مضيعين فقط تابع الاعاصير التي تحدث في الولايات المتحده واحترافيتهم في اداره الازمات والكوارث سيول الكويت
opinions_and_criticism	امطار الكويت سيول الكويت وزاره التربيه ديوان الخدمه المدنيه الاحد عطله ولا دوام بعد امطار الكويت سيول الكويت
emotional_support_and_prayers	سيول الكويت الكويت الان اللهم حوالينهم ولا عليهم اللهم صيبا هنيئا اللهم صيبا نافعا اللهم اجعله علي الاكام والضراب وبطون الاوديه اللهم احفظ اهلنا في الكويت وابعد عنهم كل ضرر يارب العالمين سيول الكويت الكويت الان
opinions_and_criticism	الكويت تغرق بالفساد الكويت تغرق بالفساد الحمدلله الذي بنعمته انزل علينا مطر الخير ليكشف لنا كميه الفساد والمجاملات والمناقصات عطني خشمك وان شاءالله كل فاسد بطش وفسد علي حساب الدوله ان يغرق وتطفح فضيحته امام الجميع
opinions_and_criticism	الكويت تغرق بالفساد اعضاء مجلس الامه شلونكم الكويت تغرق بالفساد
caution_advice_and_crisis_updates	الكويت تغرق سيول الكويت فيديو وضع كارثي في منطقه الفحيحيل الكويت تغرق سيول الكويت
opinions_and_criticism	امطار غزيره علي الكويت الكويت تغرق بالفساد واجب قانوني علي الحكومه تطبيق الماده من الدستور والتي تنص علي تكفل الدوله تضامن المجتمع في تحمل الاعباء الناجمه عن الكوارث والمحن العامه وتعويض المصابين باضرار الحرب او بسبب تاديه واجباتهم العسكريه وتعويض المتضررين امطار غزيره علي الكويت الكويت تغرق بالفساد
emotional_support_and_prayers	الكويت تغرق الكويت تغرق بالفساد اللهم احفظ الكويت واهلها من كل مكروه الكويت تغرق الكويت تغرق بالفساد
caution_advice_and_crisis_updates	سيول الكويت عوده الاستقرار والانفراج لضاحيه صباح الاحمد سيول الكويت
emotional_support_and_prayers	سيول الكويت سيول الكويت اللهم احفظ اهلنا بالكويت
emotional_support_and_prayers	سيول الكويت سيول الكويت اللهم احفظ الكويت واهلها
caution_advice_and_crisis_updates	سيول الكويت مدينه صباح الاحمد عاجل نزول اليات الجيش والحرس الوطني الي منطقه صباح الاحمد لعجز سيارات الدفاع المدني والاطفاء عن الدخول للمنطقه بسبب السيول المتواصله سيول الكويت مدينه صباح الاحمد
opinions_and_criticism	الكويت تغرق بالفساد في كل ازمه يتكرر نفس المشهد المؤلم ونقع في ذات الاخطاء والوطن والشعب يدفعان ثمن الاهمال والتقصير وسوء الاداره فالي متي نتحمل وزر اخطائكم الكويت تغرق بالفساد
irrelevant	الكويت الان سيول الكويت صوت المطر قولوا سبحان الله والحمدلله ولا اله الا الله ۈالله اكبر فانھن ياتين يوم القيامه منجيات ومقدمات وهن الباقيات الصالحات الكويت الان سيول الكويت صوت المطر
opinions_and_criticism	الكويت الان مسلسل غرق الكويت يستمر الكويت تغرق بالفساد رساله الي كل عامل وموظف ومهندس متقاعس عن اداء عمله ومساهم في الغش والاهمال في الادارات والاقسام المختصه بوزاره الاشغال وغيرها انت شريك في الجرم بحق الكويت واهلها الكويت الان مسلسل غرق الكويت يستمر الكويت تغرق بالفساد
opinions_and_criticism	الكويت تغرق امطار الكويت الكويت تغرق بالفساد المناطق القديمه الحمدالله لم تغرق اعتقد لان بنيتها التحتيه قديمه ومعموله لسنوات متقدمه وكلها كانت بايدي مهندسين فلسطينيين المناطق الجديده مهندسينها من شركه مصريه شوف الفرق بالجوده والتكلفه شغل المصري ما يعمر بس ايام تقول شغل صيني الكويت تغرق امطار الكويت الكويت تغرق بالفساد
caution_advice_and_crisis_updates	عاجل سيول الكويت عاجل وزاره الداخليه والاداره العامه للاطفاء تدعوان الي عدم الخروج الا للضروره لسوء الاحوال الجويه سيول الكويت
emotional_support_and_prayers	الكويت تغرق الكويت الان سيول الكويت حفظ الله اهلنا في الكويت من السيول والعواصف صرف عنهم كل سوء ومكروه اللهم الطف بعبادك واحفظهم بحفظك الكويت تغرق الكويت الان سيول الكويت
opinions_and_criticism	سيول الكويت الكويت تغرق امطار الرياض الان سيول الكويت الكويت تغرق امطار الرياض الان كل ماطلع فساد في وزاره يا استقاله يا اقاله مافي محاسبه للفاسدين اللي تصرف لهم ملايين من الميزانيه
opinions_and_criticism	الكويت تغرق بالفساد هذا خلط بالمسؤوليات العضو يشرع ويراقب لانريد نسمع من النواب تصريحات فارغه المهيمن علي الدوله هي الحكومه مقصره بكافه اجهزتها المعنيه وهذا فساد سنوات المقاولين والاشغال وغيرها منطقه صباح الاحمد مباني تنهار لانه المقاول فاسد وشريكه الوزاره الكويت تغرق بالفساد
opinions_and_criticism	الكويت الان الكويت تغرق بالفساد شكرا سمو الرئيس جابر المبارك المحامي عادل عبدالهادي سمو الشيخ جابر المبارك رئيس الوزراء كفيت و وفيت الان افضل وقت لتقديم استقالتك مع كامل تقديرنا الكويت الان الكويت تغرق بالفساد شكرا سمو الرئيس جابر المبارك
emotional_support_and_prayers	الكويت الان سيول الكويت امطار غزيره علي الكويت اللهم اني استودعتك الكويت وامي الي فيها الكويت الان سيول الكويت امطار غزيره علي الكويت
emotional_support_and_prayers	سيول الكويت الكويت الان اللهم احفظ الكويت واهلها من كل مكروه سيول الكويت الكويت الان
opinions_and_criticism	الكويت تغرق الكويت تغرق بالفساد البلد في تخبط نتيجه ضعف اجهزتها ومؤسساتها اللهم الطف بالبلاد والعباد الكويت تغرق الكويت تغرق بالفساد
irrelevant	صوت المطر امطار الكويت الكويت تغرق بالفساد عيسي رمضان وينه صوت المطر امطار الكويت الكويت تغرق بالفساد
opinions_and_criticism	الكويت تغرق بالفساد الكويت تغرق بالفساد الكويت فوق الجميع عندما تكلم النواب السابقون عن المدي الذي وصل اليه الفساد اسميتموهم مؤزمين وما نراه الان هي الازمه الحقيقيه سيارات غرقت وبيوت تهدمت وجسور تهشمت واشخاص تضررت
opinions_and_criticism	سيول الكويت سيول الكويت شلون اللي طالعين برا وما يقدرون يردون بيوتهم
opinions_and_criticism	الكويت تغرق بالفساد المرحوم الدكتور احمد الربعي اذا استمر نخر الفساد بالمجتمع الكويتي سياتي يوم لن نستطيع فيه ان ننقذ هذه البلد التاريخ يقول ان الامم التي سكتت عن الفساد و نخر فيها الفساد و دخل مؤسساتها قد انهارت الكويت تغرق بالفساد
emotional_support_and_prayers	سيول الكويت اللهم نستودعك الكويت واهلها سيول الكويت
opinions_and_criticism	الكويت تغرق بالفساد خلاص ياجماعه لحد يحط مقارنات بين اللي صاير عندنا واذا صار بالدول الاجنبيه لا تعورون قلوبنا اللي فينا مكفينا الكويت تغرق بالفساد
opinions_and_criticism	سيول الكويت الي اعضاء مجلس الامه المحترمين تصريحاتكم بعضكم حول استقاله الحكومه بسبب سيول المطر غير مناسب وغير موفق بهذا الوقت ركزوا حاليا علي ايجاد حل وفريق فعال لاداره الازمه فمن المتوقع هطول امطار اشد خلال الاسبوع القادم سيول الكويت
caution_advice_and_crisis_updates	فيديو سيول الكويت الكويت فيديو خسائر فادحه لعدد من المركبات سيول الكويت الكويت
opinions_and_criticism	امطار الكويت الكويت الان الكويت تغرق بالفساد علي رئيس الحكومه الشيخ جابر المبارك الصباح تقديم استقالته الوضع لا يحتمل امطار الكويت الكويت الان الكويت تغرق بالفساد
opinions_and_criticism	الشعب يطالب باقاله الحكومه الكويت تغرق بالفساد الشعب يطالب باقاله الحكومه لان بكل اختصار الكويت تغرق بالفساد بكافه المجالات
emotional_support_and_prayers	الكويت تغرق الكويت تغرق بالفساد من قلب الفحيحيل المنكوبه رايت المواطنين والوافدين يساعدون في اغلاق الشوارع الخطره والمنكوبه وارشادهم الي الطرق الصحيحه فشكرا لهم وتحيه كبيره لجميع قطاعات البلد العسكريه والاطفاء الكويت تغرق الكويت تغرق بالفساد
opinions_and_criticism	الكويت الان الكويت تغرق بالفساد الكويت تغرق كلكمْ راع وكلكمْ مسْؤول عنْ رعيته الكويت الان الكويت تغرق بالفساد الكويت تغرق
emotional_support_and_prayers	سيول الكويت
emotional_support_and_prayers	سيول الكويت اللهم سلم سلم اللهم انا نستودعك اهلنا في الكويت سيول الكويت
emotional_support_and_prayers	سيول الكويت اللهم احفظ الكويت واهل الكويت واجعلهاا يالله سقيا خيير وبركه سيول الكويت
irrelevant	سيول الكويت
emotional_support_and_prayers	الكويت سيول الكويت اللي صاير يالكويت من قوه السيول شي مو طبيعي الله يعينهم ويلطف بهم وشعب الكويت في قلوبنا ونحن معهم جعلها الله سقيا خير ورحمه الكويت سيول الكويت
opinions_and_criticism	سيول الكويت لا تتطنزون ع الجهراء سيول الكويت
caution_advice_and_crisis_updates	الكويت تغرق بالفساد بالنسبه للمتضررين من هلاك مركباتهم او ممتلكاتهم عليهم عمل اثبات حاله في اقرب مخفر رفع دعوي اثبات حاله ضد الوزاره المتسببه في هذه الاضرار رفع دعوي موضوعيه ضد الوزاره المتسببه بالاضرار و الرجوع عليهم بالتعويض الكويت تغرق بالفساد
emotional_support_and_prayers	الكويت الكويت الان سيول الكويت اللهم انا نستودعك الكويت واهلها اللهم اجعلها امطار خير وبركـه اللهم لطفك بهم الكويت الان سيول الكويت
emotional_support_and_prayers	سيول الكويت حفظ الله الكويت من كل مكروه دعوات من اخوانكم في قطر سيول الكويت
affected_individuals_and_help	الكويت تغرق بالفساد عاجل الكويت تغرق بالفساد عاجل اخلاء بعض المنازل بمحافظه الاحمدي الي مركز الايواء في مبارك الكبير وانقطاع الكهرباء عن اجزاء من الفحيحيل
infrastructure_and_utilities_damage	الكويت تغرق بالفساد عاجل الكويت تغرق بالفساد عاجل اخلاء بعض المنازل بمحافظه الاحمدي الي مركز الايواء في مبارك الكبير وانقطاع الكهرباء عن اجزاء من الفحيحيل
opinions_and_criticism	الاشغال تغرق في شبر ماء الشعب يطالب بالتعويض الكويت تغرق بالفساد ماحصل هذا اليوم يعد من الكوارث الطبيعيه التي تضرر منها المواطنين جميعا من منازل وسيارات واثاث لذلك يستحق اتخاذ قرار باسقاط القروض الاستهلاكيه عن المواطنين الاشغال تغرق في شبر ماء الشعب يطالب بالتعويض الكويت تغرق بالفساد
opinions_and_criticism	الكويت الان الكويت تغرق بالفساد شكرا سمو الرئيس جابر المبارك سمو الشيخ جابر المبارك رئيس الوزراء كفيت و وفيت الان افضل وقت لتقديم استقالتك مع كامل تقديرنا الكويت الان الكويت تغرق بالفساد شكرا سمو الرئيس جابر المبارك
caution_advice_and_crisis_updates	الكويت تغرق بالفساد هواتف فريق الاسناد والانقاذ الكويتي التطوعي الكويت تغرق بالفساد
opinions_and_criticism	الكويت تغرق بالفساد يجب اعلان حظر تجوال غدا نظرا لان التقديرات تدل علي ان امطار الغد اشد واكثر غزاره من اليوم الكويت تغرق بالفساد
opinions_and_criticism	الكويت تغرق بالفساد الكويت تغرق بالفساد مسؤوليتك توك تستوعب يستقيلون ويقالون وفي الحالتين مايتحاسبون ليش واذا مو هم اللي يتحاسبون منو اللي المفروض يتحاسب احنا مثلا
caution_advice_and_crisis_updates	الكويت تغرق بالفساد الكويت الان الكويت تغرق بالفساد الكويت الان لكل متضرر ايا كان نوع الضرر الذي وقع عليك لاتنسي تعمل في المخفر اثبات حاله وتقاضي وزاره الاشغال وتاخذ حقك كامل باذن الله
opinions_and_criticism	امطار الكويت تاجيل اختبار السبت الكويت تغرق بالفساد صوت المطر الشعب يطالب باقاله الحكومه الكويت الان ماذا تقول لـ مجلس الوزراء الكويتي شارك وعبر عن رايك امطار الكويت تاجيل اختبار السبت الكويت تغرق بالفساد صوت المطر الشعب يطالب باقاله الحكومه الكويت الان
opinions_and_criticism	امطار الكويت الكويت تغرق بالفساد امطار الكويت تتسبب بكوارث نظرا لفشل المشاريع الحكوميه بالعمل وقت الاحوال الجويه وهطول الامطار بغزاره الكويت تغرق بالفساد
irrelevant	الكويت الان الكويت تغرق الكويت تغرق بالفساد الكويت الان الكويت تغرق الكويت تغرق بالفساد وعسي صالحه ماصار فيها شي
opinions_and_criticism	الكويت تغرق بالفساد الكويت تغرق بالفساد مجلس الامه واعضاءه فشلتم في اداره ازمات الكويت وصلتم باختيار الشعب ويجب علي الشعب ان يقيلكم ويختار ناس تراعي البلد مو جناسي اثنين استحوا علي وييهكم
caution_advice_and_crisis_updates	الله يستر سيول الكويت استنفار حاليا بالكويت ورفع الحاله الي رقم الله يستر سيول الكويت
caution_advice_and_crisis_updates	مرزوق الغانم الكويت الان الكويت تغرق صوت المطر ساعه استجابه سيول الكويت استقاله الرومي مطلب شعبي وزير الاشغال مرزوق الغانم علي تويتر وجهت دعوه الي الحكومه و النواب لعقد اجتماع يوم الاحد لبحث تداعيات و اثار هطول الامطار الكويت الان الكويت تغرق صوت المطر ساعه استجابه سيول الكويت استقاله الرومي مطلب شعبي وزير الاشغال
opinions_and_criticism	الكويت تغرق بالفساد الكويت الان السلطه التي لايكون القانون فيها قائما حاكما عادلا في محاسبه الفاسدين والمخربين والعابثين والتي لا تراعي سلامه المواطنين والمستهتره في امنهم هي بالنهايه ليست الا عصابه منظمه الكويت تغرق بالفساد الكويت الان
caution_advice_and_crisis_updates	الكويت تغرق الكويت الان الشعب يطالب باقاله الحكومه الكويت الان ناصر صباح الاحمد تاجيل اختبار السبت سيول الكويت مقطع اليوم العصر لـ مخيم وزاره الداخليه الكويتي الكويت تغرق الكويت الان الشعب يطالب باقاله الحكومه الكويت الان ناصر صباح الاحمد تاجيل اختبار السبت سيول الكويت
emotional_support_and_prayers	ارحل جابر المبارك الكويت تغرق بالفساد كل الشكر لرجال الاطفاء والشرطه والاسعاف والجيش وكل من شارك في انقاذ الناس العالقين وتسهيل حركه المرور ارحل جابر المبارك الكويت تغرق بالفساد
opinions_and_criticism	الكويت تغرق سيول الكويت رغم وجود خطط الطوارئ واستنفار الحرس الوطني ومعاونه الجيش وجهود المطافي والداخليه ونشوف هالمشاهد المرعبه العلاج بمحاسبه المقصرين مو بس بخطط الطوارئ فالوقايه خير من العلاج الكويت تغرق سيول الكويت
opinions_and_criticism	سيول الكويت وزاره الاشغال غيرو خططكم مانبي انفاق بس جسور نتعلق ولا نغرق سيول الكويت
opinions_and_criticism	الكويت تغرق بالفساد المفروض مو استقاله بس محاسبه وتحويل نيابه لكل من قصر واستهان الكويت تغرق بالفساد
emotional_support_and_prayers	سيول الكويت سيول الكويت حفظ الله الكويت واهلها من كل مكروه وجعلها الله امطار خير وبركه
emotional_support_and_prayers	الكويت تغرق سيول الكويت الكويت الكويت تغرق سيول الكويت الله يحفظ الكويت واهلها
emotional_support_and_prayers	سيول الكويت اللهم احفظهم والطف بهم سيول الكويت
opinions_and_criticism	الكويت تغرق بالفساد يااربي والله شيء يقهر اللي صار يعني عجزانيين عن حمله صيانه للصرف والشوارع قبل موسم الشتاء ذبحكم الفساد والفلوس عمت عيونكم الله المستعان الكويت تغرق بالفساد
emotional_support_and_prayers	الكويت تغرق بالفساد ارحل يا جابر المبارك لاحول ولا قوه الا بالله الكويت تغرق بالفساد ارحل يا جابر المبارك
emotional_support_and_prayers	الكويت تغرق بالفساد الله يحفظ الكويت واهلها يارب الكويت تغرق بالفساد
opinions_and_criticism	الكويت تغرق بالفساد الله يحفظ الكويت واهلها يارب الكويت تغرق بالفساد
affected_individuals_and_help	الكويت تغرق سيول الكويت السعوديه الكويت اليات من الدفاع المدني في الخفجي تتوجه للكويت للمساعده والاسناد وماهي غريبه علي السعوديه الغريبه ان الحدود تفصل بين الانسانيه ناهيك عن اخوه الدين والنسب والمصير الكويت تغرق سيول الكويت السعوديه الكويت
opinions_and_criticism	الكويت تغرق سيول الكويت السعوديه الكويت اليات من الدفاع المدني في الخفجي تتوجه للكويت للمساعده والاسناد وماهي غريبه علي السعوديه الغريبه ان الحدود تفصل بين الانسانيه ناهيك عن اخوه الدين والنسب والمصير الكويت تغرق سيول الكويت السعوديه الكويت
opinions_and_criticism	الكويت تغرق بالفساد حسبي الله ونعم الوكيل علي كل شخص قصر وبلع فلوس عالفاضي علي حساب الناس وارواحهم وممتلكاتهم الكويت تغرق بالفساد
affected_individuals_and_help	سيول الكويت فيديو نزول الجيش الكويتي الي الشوارع للمشاركه في انقاذ المواطنين والمقيمين بالمواقع التي تعرضت للغرق سيول الكويت
opinions_and_criticism	الكويت تغرق بالفساد
affected_individuals_and_help	الكويت تغرق سيول الكويت امطار الكويت امطار غزيره علي الكويت الاداره العامه للاطفاء انتشال جثه لشخص مجهول الهويه بسيول منطقه الفحيحيل وتم تسليم الجثه الي رجال الادله الجنائيه لتحديد هويه المتوفي الكويت تغرق سيول الكويت امطار الكويت امطار غزيره علي الكويت
opinions_and_criticism	الكويت تغرق بالفساد الكويت تغرق بالفساد معقوله ماكو فلووس طافحه
emotional_support_and_prayers	الكويت سيول الكويت امطار الكويت اللهم نستودعك الغاليه الكويت ومن فيها اللهم سقيا خير لا ضرر سيول الكويت امطار الكويت
emotional_support_and_prayers	الكويت تغرق بالفساد امطار غزيره علي الكويت الشعب يطالب باقاله الحكومه حكومه دمرت البنيه التحتيه واحتياجات البلد الاساسيه ولا تحترم الشعب وليس هناك من هو محترم في نظرها الا التجار او المقاولين الفاسدين اسال الله ان يرينا فيهم عجائب قدرته وان يحفظ الشعب الكويتي الكريم من كل شر الكويت تغرق بالفساد امطار غزيره علي الكويت الشعب يطالب باقاله الحكومه
opinions_and_criticism	الكويت تغرق بالفساد امطار غزيره علي الكويت الشعب يطالب باقاله الحكومه حكومه دمرت البنيه التحتيه واحتياجات البلد الاساسيه ولا تحترم الشعب وليس هناك من هو محترم في نظرها الا التجار او المقاولين الفاسدين اسال الله ان يرينا فيهم عجائب قدرته وان يحفظ الشعب الكويتي الكريم من كل شر الكويت تغرق بالفساد امطار غزيره علي الكويت الشعب يطالب باقاله الحكومه
emotional_support_and_prayers	الكويت تغرق بالفساد الكويت تغرق اللهم حواليْنا ولا علينا اللهم علي الاكام والظراب وبطون الاوديه ومنابت الشجر الكويت تغرق بالفساد الكويت تغرق
opinions_and_criticism	الكويت تغرق الكويت الكويت تغرق بالفساد جد ما اضحك حطو طفاحيات بسياره الكويت تغرق الكويت الكويت تغرق بالفساد
opinions_and_criticism	الكويت تغرق بالفساد الاستقالات لا تكفي وانما المطلوب محاسبه ومحاكمه كل مسئول مهمل ومقصر ارواح الناس وممتلكاتها مو لعبه الكويت تغرق بالفساد
emotional_support_and_prayers	الكويت تغرق بالفساد حسبي الله ونعم الوكيل يارب تحفظ الكويت واهلها من كل شر الكويت تغرق بالفساد
opinions_and_criticism	الكويت تغرق بالفساد الكويت تغرق بالفساد ياجماعه ترا بكره والله العالم في امطار غزيره جدا جدا جدا ماعليكم بكلام الجماعه اهل الفساد انتبهوا انتبهوا
emotional_support_and_prayers	سيول الكويت سيول الكويت اللهم استودعناك الكويت برها وبحرها وجوها اللهم عابر نافع بلا هدم ولا غرق اللهم احفظ الكويت اللهم احفظ الكويت و اهلها يارب
opinions_and_criticism	الكويت تغرق الكويت الان الشعب يطالب باقاله الحكومه الكويت الان ناصر صباح الاحمد تاجيل اختبار السبت سيول الكويت العاشره تغرق مقطع قبل قليل فضيحه ام فساد ام سوء اداره ام ماذا تسمونه الكويت تغرق الكويت الان الشعب يطالب باقاله الحكومه الكويت الان ناصر صباح الاحمد تاجيل اختبار السبت سيول الكويت العاشره تغرق
affected_individuals_and_help	امطار الكويت الكويت غرقت الكويت تغرق بالفساد البقاء لله انتشال جثه لشخص مجهول الهويه في سيول منطقه الفحيحيل من امطار الكويت الكويت غرقت الكويت تغرق بالفساد
infrastructure_and_utilities_damage	الكويت تغرق الكويت الان الشعب يطالب باقاله الحكومه الكويت الان ناصر صباح الاحمد تاجيل اختبار السبت سيول الكويت شر البليه مايضحك صالون حلاقه يغرق والسقف يخر من الماء والعامل الكويت تغرق الكويت الان الشعب يطالب باقاله الحكومه الكويت الان ناصر صباح الاحمد تاجيل اختبار السبت سيول الكويت
emotional_support_and_prayers	سيول الكويت اللهم احفظ الكل وارجعهم سالمين وحسبي الله ونعم الوكيل بالمسئولين الي كانو السبب ولا المطر دائما خير سيول الكويت
opinions_and_criticism	الكويت تغرق الكويت الان الكويت تغرق بالفساد يجب علي النواب ان لا يركزون علي التعويض فقط يجب استخدام ادواتهم الدستوريه ومحاسبه المقصرين ومن ثم تعويض كل المتضررين الكويت تغرق الكويت الان الكويت تغرق بالفساد
emotional_support_and_prayers	سيول الكويت اللهم احفظهم والطف بهم سيول الكويت
affected_individuals_and_help	سيول الكويت الكويت رجال الدفاع المدني السعودي يشاركون بجانب رجال الدفاع الكويتي والاجهزه الحكوميه الكويتيه لمواجهه سيول الكويت حفظ الله الكويت واهلها بكل خير
emotional_support_and_prayers	سيول الكويت الكويت رجال الدفاع المدني السعودي يشاركون بجانب رجال الدفاع الكويتي والاجهزه الحكوميه الكويتيه لمواجهه سيول الكويت حفظ الله الكويت واهلها بكل خير
affected_individuals_and_help	سيول الكويت فريق اسناد تطوعي من عشرات الشباب الكويتي بسيارات مجهزه انقذوا عوائل وكبار سن وسحبوا سيارات علي جسر المنقف قواهم الله سيول الكويت
emotional_support_and_prayers	سيول الكويت سيول الكويت حفظ الله الكويت واهلها من كل مكروه وجعلها امطار خير وبركه امين
caution_advice_and_crisis_updates	الكويت تغرق بالفساد اجيال عاجل الداخليه علي المواطنين والمقيمين البقاء في منازلهم وعدم الخروج الا للضروره لوجود تجمعات لمياه الامطار في عدد من الطرق الرئيسيه جاري التعامل مع الطرق المغلقه من قبل رجال الامن بالتعاون مع الجهات المعنيه ورجال المرور لتيسير حركه الشوارع الكويت تغرق بالفساد
opinions_and_criticism	الكويت تغرق سيول الكويت وجب اعلان حاله الطواريء القصوي في الفحيحيل و الاحمدي والصباحيه و تسخير الامكانيات البشريه و المعدات اللازمه ونسال الله لنا و لهم السلامه الكويت تغرق سيول الكويت
opinions_and_criticism	الكويت الان الكويت تغرق بالفساد
opinions_and_criticism	الكويت تغرق بالفساد الكويت تغرق بالفساد حسبي الله ونعم الوكيل ان شاءالله كل من باق واستفاد من المناقصات المغشوشه يحط الفلوس علي الاطباء ولا يلقي علاج
affected_individuals_and_help	الكويت تغرق بالفساد الكويت تغرق بالفساد الحمدلله علي كل حال اللهم صيبا نافعا اليوم الجمعه امطار تغرق شوارع الكويت ومنازلها والوضع كارثي بكل معني الكلمه مجموعه من الشباب غرقت سياراتهم وذهبوا مشيا وسط الماء الله يحفظهم ويحفظ الكويت وشعبها من كل مكروه
emotional_support_and_prayers	الكويت تغرق بالفساد الكويت تغرق بالفساد الحمدلله علي كل حال اللهم صيبا نافعا اليوم الجمعه امطار تغرق شوارع الكويت ومنازلها والوضع كارثي بكل معني الكلمه مجموعه من الشباب غرقت سياراتهم وذهبوا مشيا وسط الماء الله يحفظهم ويحفظ الكويت وشعبها من كل مكروه
opinions_and_criticism	الكويت تغرق بالفساد الكويت تغرق بالفساد صج لي قالوا الوقت كفيل انه يكشف ما وراء الغطاء والحين حان هالوقت والكل شاف
opinions_and_criticism	الكويت تغرق بالفساد المطره الاولي اقيل رئيس هيئه الطرق ووكيله وزاره الاشغال المطره الثانيه خرج وزير الاشغال المطره الثالثه المطره الرابعه الاقالات والاستقالات ليست الا هروب من الازمه ولا يحل المشكله الكويت تغرق بالفساد
opinions_and_criticism	الكويت تغرق الكويت الان الشعب يطالب باقاله الحكومه الكويت الان ناصر صباح الاحمد تاجيل اختبار السبت سيول الكويت العاشره تغرق شر البليه مايضحك الكويت تغرق الكويت الان الشعب يطالب باقاله الحكومه الكويت الان ناصر صباح الاحمد تاجيل اختبار السبت سيول الكويت العاشره تغرق
infrastructure_and_utilities_damage	مطار الكويت الجديد سيول الكويت مطار الكويت الجديد يغرق شركات تبن قامت ببنائه حسبي الله ونعم الوكيل مطار الكويت الجديد سيول الكويت
opinions_and_criticism	مطار الكويت الجديد سيول الكويت مطار الكويت الجديد يغرق شركات تبن قامت ببنائه حسبي الله ونعم الوكيل مطار الكويت الجديد سيول الكويت
opinions_and_criticism	الكويت تغرق بالفساد الكويت تغرق بالفساد قرضتوا كل الدول و اخرتها غرقت الكويت عادي اهم شي اسمنا دوله الانسانيه
emotional_support_and_prayers	سيول الكويت الله يحفظ اهل الكويت ويستر عليهم سيول الكويت
opinions_and_criticism	الكويت تغرق بالفساد المفروض الاستقاله ماتصير نهايه المشكله بدايه المشكله للفاسد ومحاسبته علنيا الكويت تغرق بالفساد
caution_advice_and_crisis_updates	سيول الكويت متوقع كميه الامطار تبدا بالازدياد من الساعه ٣ صباحا الي الساعه ٧ صباحا سيول الكويت
emotional_support_and_prayers	خير الطبيعه الكويت الاردن سيول الاردن سيول الكويت خير الطبيعه وغضبها يصيب الكويت و الاردن في هطولات نادره كل التضامن مع اهلنا امام سيول الاردن سيول الكويت
opinions_and_criticism	امطار غزيره علي الكويت الكويت الان سيول الكويت امطار غزيره علي الكويت الكويت الان سيول الكويت كل الكويت اغرقت الا مناطق التجار بشويخ السكنيه وضاحيه عبدالله السالم جنهم بديره ثانيه الصرف الصحي مظبوط
opinions_and_criticism	الكويت تغرق الكويت تغرق بالفساد من يعوض صاحب الديوان يارئيس الحكومه وزير الاشغال وفركله طيب وهالمسكين وغيره من المواطنين شلون عليهم الكويت تغرق الكويت تغرق بالفساد
emotional_support_and_prayers	سيول الاردن سيول الكويت اللهم لطفك ورحمتك وعونك لاهلنا في الكويت والاردن واحفظهم اللهم بحفظك واجعلها سقيا رحمه لا سقيا عذاب سيول الاردن سيول الكويت
affected_individuals_and_help	الكويت الان الكويت تغرق صوت المطر ساعه استجابه سيول الكويت استقاله الرومي مطلب شعبي وزير الاشغال اول حاله وفاه جراء الامطار غرق وافد مصري الكويت الان الكويت تغرق صوت المطر ساعه استجابه سيول الكويت استقاله الرومي مطلب شعبي وزير الاشغال
emotional_support_and_prayers	سيول الكويت حفظ الله الكويت و شعبها سيول الكويت
emotional_support_and_prayers	سيول الكويت اللهم سلم اللهم سلم الله يحفظ اهل الكويت ويستر عليهم سيول الكويت
emotional_support_and_prayers	خطاكم السوء يا اهل الكويت الكويت الكويت تغرق امطار الكويت الكويت تغرق بالفساد خطاكم السوء يا اهل الكويت اللهم احفظ اهلنا في الكويت من كل مكروه الكويت تغرق امطار الكويت الكويت تغرق بالفساد
caution_advice_and_crisis_updates	سيول الكويت الكويت الكويت تغرق الكويت الان فيديو سيول الكويت تغْرق الشوارع وتجْرف السيارات وتغلق الطرق الكويت الكويت تغرق الكويت الان
opinions_and_criticism	الكويت الان سيول الكويت الكويت الان سيول الكويت يجب علينا الا نقابل عظمه الله وقدرته في هذه الامطار بالسخريه وكثره النكت وليعلم الجميع انها جند من جنود الله فاسالوا الله العافيه والسلامه
emotional_support_and_prayers	سيول الكويت اللهم احفظ الكويت واهلها واجعلها امطار خير سيول الكويت
opinions_and_criticism	الكويت تغرق بالفساد رتويت الكويت تغرق بالفساد الشعب يطالب استقاله الحكومه واستقاله المجلس الموافق رتويت
emotional_support_and_prayers	سيول الكويت الكويت الان امطار الكويت اللهم احفظ الكويت وشعبها من كل مكروه اللهم استودعناك اهل الكويت سيول الكويت الكويت الان امطار الكويت
opinions_and_criticism	الكويت تغرق الكويت تغرق بالفساد تطلب الله رحمه ويرزقكم بالمطر تضيق صدور المسؤولين الفاسدين الكويت تغرق الكويت تغرق بالفساد
opinions_and_criticism	سيول الكويت الكويت الان سيول الكويت الكويت الان الوضع في الكويت متعب وفيه خطوره ولا يزال بعض الناس يسخر ويستهزئ ويضع النكت والطرف وطائفه تتذمر وتلطم وتتنمر علي كل شيء الموقف موقف دعاء وتضرع وخوف ووجل نحن نمر بعبره وتذكره بان قدره فوق كل قدره ومهما عملت ايها الانسان فانت مقهور معبود فاعرف حجمك
opinions_and_criticism	الكويت تغرق بالفساد الكويت تغرق بالفساد ياجماعه هذا امر الله لو افضل بنيه تحتيه السيل ياخذ مجراه بلدكم طيبه لاتخربوها بالمناكفات السياسيه
opinions_and_criticism	الكويت تغرق بالفساد الكويت تغرق بالفساد امنعوا الواسطات اعملوا باخلاص ارفضوا المعاملات اختاروا الكفاءات اعدلوا بالاختيار انصفوا بالحق اتقوا الله في الكويت
emotional_support_and_prayers	الكويت الكويت تغرق بالفساد اللهم اني استودعك الكويت وشعبها اللهم احفظهم بما تحفظ به عبادك الصالحين الكويت تغرق بالفساد
opinions_and_criticism	سيول الكويت مشاءالله الكويت صايره بكل مكان انهار وبحيرات سيول الكويت
opinions_and_criticism	الكويت تغرق بالفساد الاستقاله هي صك براءه يجب تحويل كل مسؤول متخاذل او فاسد للقضاء هو والشركات المتعاقده معها الكويت تغرق بالفساد
caution_advice_and_crisis_updates	الكويت الان الكويت تغرق صوت المطر ساعه استجابه سيول الكويت استقاله الرومي مطلب شعبي وزير الاشغال اتحاد الكره يعلق جميع انشطته حتي اشعار اخر الكويت الان الكويت تغرق صوت المطر ساعه استجابه سيول الكويت استقاله الرومي مطلب شعبي وزير الاشغال
infrastructure_and_utilities_damage	سيول الكويت الكويت تغرق امطار الكويت امطار غزيره علي الكويت فيديو انقطاع التيار الكهربائي علي منطقه الفحيحيل وارتفاع منسوب المياه في الشوارع بسبب الامطار الغزيره سيول الكويت الكويت تغرق امطار الكويت امطار غزيره علي الكويت
opinions_and_criticism	سيول الكويت ليش نحمل المسؤولين فوق طاقتهم المطر فوق المعقول ليش مانكون عقلانيين لانكون سذج اكثر من الازم سيول الكويت
opinions_and_criticism	الشعب يطالب باقاله الحكومه سيول الكويت خلوا المصاروه اللي كودتوهم مستشارين يدورون منافذ وثغرات حق المسؤولين الفاسدين ينفعونكم الشعب يطالب باقاله الحكومه سيول الكويت
affected_individuals_and_help	سيول الكويت الكويت سيول سيول الكويت تتسبب بوفاه شاب وانقطاع الكهرباء في عده مناطق الكويت سيول
opinions_and_criticism	مدينه صباح الاحمد ناصر صباح الاحمد سيول الكويت نرفض كل ما يشاع ان مدينه صباح الاحمد منكوبه وهذا الكلام غير صحيح المدينه حالها حال المدن الاخري مجرد اهمال وفساد لبعض المشاريع نتج عنه خرير وطفح بالطرق واحد المباني الخدميه واغلاق لبعض الطرق ونحمد الله ليس هناك حالات وفاه واصابات تذكر ناصر صباح الاحمد سيول الكويت
opinions_and_criticism	الكويت الان سيول الكويت الكويت الان سيول الكويت خير ورحمه باذن الله
emotional_support_and_prayers	سيول الكويت اللهم احفظ الكويت واهل الكويت سيول الكويت
emotional_support_and_prayers	الكويت سيول الكويت
opinions_and_criticism	سيول الكويت سيول الكويت والله تشوف الامطار والغرقه بكل مكان والسيارات غرقانه تحس نفسك باهوال عظيمه
emotional_support_and_prayers	الكويت الان سيول الكويت الكويت الان سيول الكويت لا حول ولا قوه الا بالله
opinions_and_criticism	الكويت تغرق بالفساد الكويت تغرق بالفساد اذا بتغرق وحده منهم تطفح ببراطمه
emotional_support_and_prayers	سيول الكويت الله يحفظ السعوديه الله يحفظ الكويت سيول الكويت
emotional_support_and_prayers	الكويت الان امطار الكويت سيول الكويت اللهم احفظ دوله الكويت و شعبها الكويت الان امطار الكويت سيول الكويت
opinions_and_criticism	الكويت تغرق بالفساد الوضع الاقليمي لازال شماعه لعدم محاسبه الفاسدين ولا حصلتوا غيره الكويت تغرق بالفساد
opinions_and_criticism	سيول الكويت سيول الاردن وسط مواجهتنا للسيول في الاردن نتضامن مع اهلنا بالكويت ايضا بمواجهه ظروفهم ايضا الصعبه سيول الكويت سيول الاردن
emotional_support_and_prayers	سيول الكويت الله يكون في عون اهل الكويت سيول الكويت
irrelevant	الكويت الان سيول الكويت الكويت الان سيول الكويت مـده كـريــم مـــال جـــوده تـحـاديـد والـيـا عـطـي مــا يـقـدر احــد يـــرده
caution_advice_and_crisis_updates	الشعب يطالب باقاله الحكومه سيول الكويت الشعب يطالب باقاله الحكومه بسبب سيول الكويت ووزير الاشغال الكويتي حسام الرومي يقدم استقالته من منصبه؛ مقدما اعتذاره للمواطنين والوافدين الرومي عبر عن اسفه ازاء الاضرار الكبيره التي لحقت بممتلكات المواطنين والمقيمين جراء موجه الامطار الكثيفه
emotional_support_and_prayers	سيول الكويت اللهم احفظ الكويت بحفظك سيول الكويت
irrelevant	الكويت تغرق الكويت تغرق بالفساد اكتب تحت هالتغريده دعاء ايه تسبيح استغفار صدقه جاريه ولك اجر كل من يقراها الكويت تغرق الكويت تغرق بالفساد
opinions_and_criticism	سيول الكويت سيول الكويت يجب علينا الا نقابل عظمه الله وقدرته في هذه الامطار بالسخريه وكثره النكت وليعلم الجميع انها جند من جنود الله فاسالوا الله العافيه والسلامه
opinions_and_criticism	سيول الكويت سيول الكويت متي تخلص ماارد بيتنا يعني
opinions_and_criticism	الكويت تغرق بالفساد الكويت تغرق بالفساد ما نبي وزير اشغال ينشال نبي حل احنا
opinions_and_criticism	الكويت تغرق بالفساد يجب علي الحكومه ان تستقيل والشعب يطالب بحل مجلس الامه الكويت تغرق بالفساد
opinions_and_criticism	مادبا سيول الاردن سيول الكويت مادبا عاجل جدا الان بدا سد الواله بالفيضان باكثر من ١٢٠ متر مكعب ثانيه يا رب لطفك في الاردن وفي كويت الشقيقه سيول الاردن سيول الكويت
opinions_and_criticism	الكويت تغرق بالفساد الكويت تغرق بالفساد الشعب يطالب بحل مجلس الوزراء ومجلس الامه والامر لايحتاج صبر
caution_advice_and_crisis_updates	الكويت تغرق بالفساد عاجل الكويت تغرق بالفساد عاجل التطبيقي الغاء كافه الاختبارات المقرر عقدها السبت ببعض كليات الهيئه علي ان يحدد لها موعد لاحقا و كذلك الغاء اختبارات الجامعات الخاصه
opinions_and_criticism	الكويت تغرق الكويت تغرق بالفساد ماء السماء يفضح فساد سلاطين الارض الكويت تغرق الكويت تغرق بالفساد
opinions_and_criticism	الكويت تغرق الكويت تغرق بالفساد
opinions_and_criticism	الكويت تغرق بالفساد يعل السيول تدش ببيت كل فاسد وتشلعه من عرجه يعل البرق يخطف بصره يعل الرعد يزلزله الكويت تغرق بالفساد
affected_individuals_and_help	الكويت تغرق بالفساد لاحول ولاقوه الا بالله الكويت تغرق بالفساد الاطفاء انتشال جثه لشخص مجهول الهويه بسيول منطقه الفحيحيل وانتشالها من قبل رجال اطفاء مركز الفحيحيل لاحول ولاقوه الا بالله
emotional_support_and_prayers	سيول الكويت اللهم اني استودعك الكويت واهلها فاحفظهم بحفظك يارب سيول الكويت
opinions_and_criticism	الكويت تغرق الكويت الان الكويت تغرق بالفساد خسايرنا شلوون عليهاا اتوقع يبيله منحه تطيب الخاطر الكويت تغرق الكويت الان الكويت تغرق بالفساد
emotional_support_and_prayers	الكويت تغرق بالفساد الشعب يطالب باقاله الحكومه ربي احفظها فبها المحسنين والمصلين والعجائز الركع والاطفال الرضع ومنهم العاصي التائب والطائع الزاهد رحماك الكويت تغرق بالفساد الشعب يطالب باقاله الحكومه
emotional_support_and_prayers	سيول الكويت سيول الكويت اللهم احفظ اهلنا بالكويت بحفظك والطف بهم واعنهم علي ما اصابهم
emotional_support_and_prayers	سيول الكويت سيول الكويت اللهم احفظ الكويت واهلها والمقيمين عليها بحفظك يالله
opinions_and_criticism	الكويت الان سيول الكويت يجب علينا الا نقابل عظمه الله وقدرته في هذه الامطار بالسخريه وكثره النكت وليعلم الجميع انها جند من جنود الله فاسالوا الله العافيه والسلامه الكويت الان سيول الكويت
emotional_support_and_prayers	الكويت تغرق بالفساد الكويت تغرق بالفساد شكرا رجال الداخليه
opinions_and_criticism	الكويت تغرق بالفساد الكويت تغرق بالفساد شكرا رجال الداخليه
emotional_support_and_prayers	امطار الكويت سيول الكويت الكويت رجال الداخليه الاطفاء الصحه الحرس الوطني الدفاع وجميع المشاركين في حاله الطوارئ الله يحفظكم من كل شر ويكون في عونكم امطار الكويت سيول الكويت الكويت
irrelevant	سيول الكويت الله يذكرك بالخير دكتور فاضل صفر سيول الكويت
affected_individuals_and_help	الكويت الكويت تغرق امطار الكويت مطر الكويت سيول الكويت فيديو وفاه مقيم مصري غرقا في سيول منطقه الفحيحيل الكويت الكويت تغرق امطار الكويت مطر الكويت سيول الكويت
opinions_and_criticism	سيول الكويت الكويت تغرق من اليوم و رايح هذي سيارتي سيول الكويت الكويت تغرق
opinions_and_criticism	امطار الكويت سيول الكويت امطار الكويت سيول الكويت رثعهم المطر طلع خمالهم وحنا علي نياتنا مصدقين ياما تصريحات وياما زيارات ومناقصات نقول يشتغلون مساكين مطير ترا ومطره هذا مو مطرررر والا جان علوم وباعوها ويه ويه وعافوها ويه ويه
opinions_and_criticism	امطار الكويت الكويت تغرق بالفساد النائب شعيب المويزري لن احضر اجتماع السلطتين التشريعيه والتنفيذيه يوم الاحد المخصص لبحث تداعيات اثار هطول الامطار الغزيره علي البلاد فهذه الحكومه غير جديره بالثقه وان لم تتقدم باستقالتها فساتقدم باستجواب رئيسها امطار الكويت الكويت تغرق بالفساد
irrelevant	الكويت تغرق بالفساد ياتري يا احباب باكر الصبح كم راح يكون سعر برميل المواد العازله وطرابيل العزل للاسطح وزاره التجاره والصناعه اداره حمايه المستهلك شغلوا مفتشينكم الكويت تغرق بالفساد
caution_advice_and_crisis_updates	الكويت تغرق بالفساد الكويت تغرق بالفساد المنطقه العاشره محافظه الاحمدي
affected_individuals_and_help	الكويت الان الكويت تغرق صوت المطر ساعه استجابه سيول الكويت استقاله الرومي مطلب شعبي وزير الاشغال الصحه تفعل خطه طوارئ طبيه بسبب الاحوال الجويه الكويت الان الكويت تغرق صوت المطر ساعه استجابه سيول الكويت استقاله الرومي مطلب شعبي وزير الاشغال
opinions_and_criticism	سيول الكويت ياما اصحاب بيوت صباح الاحمد قدموا شكاوي بسبب انعدام وجود صرف صحي بالمنطقه ولا عين شافت ولا اذن سمعت يا وكيله و يا وزير سيول الكويت
opinions_and_criticism	الكويت تغرق بالفساد منطقه صباح الاحمد منطقه جديده واللي حدث فيها الان دليل علي ضعف البنيه التحتيه المفروض يتم تعويض اهالي المنطقه الكويت تغرق بالفساد
opinions_and_criticism	الكويت تغرق بالفساد الكويت تغرق بالفساد التنفيع اغرق الكويت
opinions_and_criticism	امطار الكويت سيول الكويت امطار الكويت سيول الكويت يجب ع الكويت وضع مجري للسيول الجارفه اللي حصلت ومجري السيول يسوونه ع اماكن اللي جاها سيل قوي لتفادي المشاكل سنويا
affected_individuals_and_help	الكويت تغرق الكويت تغرق بالفساد عاجل انتشال جثه لشخص مجهول الهويه بسيول منطقه الفحيحيل وتم تسليم الجثه الي رجال الادله الجنائيه لتحديد هويه المتوفي لاحول ولاقوه الا باالله الله يرحمه ويغفرله الكويت تغرق الكويت تغرق بالفساد
emotional_support_and_prayers	الكويت تغرق الكويت تغرق بالفساد عاجل انتشال جثه لشخص مجهول الهويه بسيول منطقه الفحيحيل وتم تسليم الجثه الي رجال الادله الجنائيه لتحديد هويه المتوفي لاحول ولاقوه الا باالله الله يرحمه ويغفرله الكويت تغرق الكويت تغرق بالفساد
emotional_support_and_prayers	الكويت سيول الكويت حفظ الله الكويت واهلها والمقيمين علي ارضها الطيبه الخيره من كل شر و مكروه سيول الكويت
infrastructure_and_utilities_damage	سيول الكويت امطار الكويت فيديو سيول الكويت تغْرق الشوارع وتجْرف السيارات وتغلق الطرق امطار الكويت
infrastructure_and_utilities_damage	سيول الكويت الكويت وزاره الكهرباء الكويتيه عوده الكهرباء للمناطق التي انقطع عنها التيار الكهربائي شاهد بالفيديو امطار الكويت سيول الكويت الكويت
irrelevant	العراق بخير ياسيسي سيول الكويت نغل الخليج بعض الـناس ودك تسالـهم اي حيوان قدوتـك بالحياه العراق بخير ياسيسي سيول الكويت نغل الخليج
emotional_support_and_prayers	الكويت تغرق بالفساد امطار الكويت خطاكم السوء يا اهل الكويت يارب خفف علينا الالم الكويت تغرق بالفساد امطار الكويت
opinions_and_criticism	سيول الكويت وينكم يالوكلا ياما قعدنا باجتماعات يا ما قلنالكم ربطو صباح بالمحطات سوو محطات صرف صحي هذي اخره الركض ورا الفلوس من مشروع لي مشروع وغرقت المشاريع وغرقت منطقه صباح الاحمد كله برقبتكم سيول الكويت
opinions_and_criticism	سيول الكويت امطار الكويت كميه استفزاز من الناس اللي قاعده تتطنز علي الوضع مو طبيعيه مو كل شي غشمره في عطا و في بلا من الله شويه تركيز بارك الله فيكم سيول الكويت امطار الكويت
caution_advice_and_crisis_updates	عاجل الكويت امطار الكويت سيول الكويت عاجل الاوقاف تدعو ائمه المساجد الي القنوت في الصلوات لتحويل الامطار الي البوادي الكويت امطار الكويت سيول الكويت
opinions_and_criticism	سيول الكويت شر البليه مايضحك يالله تستر علي الديره سيول الكويت
emotional_support_and_prayers	الكويت سيول الكويت وزاره الاوقاف في الكويت تدعو الجميع لاداء صلاه القنوت بعد هطول الامطار بكميات كبيره ادت لغرق المنازل والطرق لاتنسوهم من دعواتكم سيول الكويت
opinions_and_criticism	الكويت تغرق بالفساد الدوله الوحيده بالعالم ماتستخدم شمسيه بشمس بعز القيض ولا المضله اثناء المطر بس رفع سراوويل هي الكويت عز وفخر الكويت تغرق بالفساد
infrastructure_and_utilities_damage	الكويت تغرق بالفساد الكويت تغرق بالفساد الدائري السابع
infrastructure_and_utilities_damage	الشعب يطالب باقاله الحكومه الكويت تغرق الكويت تغرق بالفساد في المعلومات الغير مؤكده لحد الان الرشيده طست مهف مقيط ورشاه الشعب يطالب باقاله الحكومه الكويت تغرق الكويت تغرق بالفساد
opinions_and_criticism	الشعب يطالب باقاله الحكومه الكويت تغرق الكويت تغرق بالفساد في المعلومات الغير مؤكده لحد الان الرشيده طست مهف مقيط ورشاه الشعب يطالب باقاله الحكومه الكويت تغرق الكويت تغرق بالفساد
emotional_support_and_prayers	سيول الكويت شكرا و يعطيكم العافيه المطافي والجيش والحرس والداخليه والدفاع المدني و طوارئ الكهربا وطوارئ الاشغال ادري قاع يسبونا مهندسين الاشغال بس الله العالم سيول الكويت
caution_advice_and_crisis_updates	المملكه سيول الكويت الكويت تغرق سفاره المملكه تحذر السعوديين من سيول الكويت الكويت تغرق
caution_advice_and_crisis_updates	الكويت تغرق سيول الكويت وكاله كونا وزاره الاوقاف الكويتيه تدعو ائمه المساجد الي القنوت في الصلوات والتضرع الي المولي عز وجل لتحويل الامطار الي البوادي والاكام ومنابت الشجر الكويت تغرق سيول الكويت
opinions_and_criticism	الكويت تغرق بالفساد الكويت تغرق لو عندنا مسؤولين يشتغلون بذمه وضمير ماوصل فينا هذا الوضع المزري ولو كانت عندنا حكومه تحاسب وتراقب مشاريعها بكل امانه وصدق لتغير الوضع الحالي الكويت تغرق بالفساد الكويت تغرق
opinions_and_criticism	الكويت تغرق بالفساد امطار الكويت الكويت تغرق دمرتوا بلدنا بفسادكم لعنه الله عليكم وعسي الله لايوفقكم لكل شخص فاسد مهما كان اسمه ومنصبه الكويت تغرق بالفساد امطار الكويت الكويت تغرق
opinions_and_criticism	سيول الكويت سيول الكويت انا مستغرب من هالسيول وسرعتها بالرغم من عدم وجود جبال في الكويت سبحان الله العظيم
opinions_and_criticism	الكويت تغرق بالفساد الجيل الحالي الهايف لا تنكتون علي الوضع علشان مايصير سخيف مثلكم الموضوع كبير وقبل عشرين سنه مرت الديره فيه ولا تم معالجته بل بالعكس مناطق جديده غرقت الكويت تغرق بالفساد
infrastructure_and_utilities_damage	الكويت الان الكويت تغرق صوت المطر ساعه استجابه سيول الكويت استقاله الرومي مطلب شعبي وزير الاشغال البترول الوطنيه مصافي التكرير تواصل عملها وفق برنامجها المعتاد واعطال غير مؤثره بعدد من الوحدات الكويت الان الكويت تغرق صوت المطر ساعه استجابه سيول الكويت استقاله الرومي مطلب شعبي وزير الاشغال
opinions_and_criticism	الكويت تغرق بالفساد الكويت تغرق بالفساد لاحول ولاقوه الا بالله
opinions_and_criticism	الكويت تغرق الكويت تغرق بالفساد
emotional_support_and_prayers	امطار الكويت سيول الكويت اللهم اني استودعتك الكويت واهلها اللهم اجعلها سقيا رحمه ولا تجعلها سقيا عذاب يارب تحفظ الكويت واهلها من كل شر امطار الكويت سيول الكويت
caution_advice_and_crisis_updates	الكويت تغرق سيول الكويت وكاله كونا وزاره الاوقاف الكويتيه تدعو ائمه المساجد الي القنوت في الصلوات والتضرع الي المولي عز وجل لتحويل الامطار الي البوادي والاكام ومنابت الشجر الكويت تغرق سيول الكويت
opinions_and_criticism	الكويت تغرق بالفساد هذي نتيجه شركات الفساد اللي نشرت الفساد بكل زاويه بكل وزاره هم الان يتحكمون والشعب يقاوم الفساد الكويت تغرق بالفساد
caution_advice_and_crisis_updates	الكويت تغرق سيول الكويت امطار الكويت امطار غزيره علي الكويت وزاره الاوقاف تدعو ائمه المساجد الي القنوت في الصلوات والتضرع الي المولي عز وجل لتحويل الامطار الي البوادي والاكام ومنابت الشجر الكويت تغرق سيول الكويت امطار الكويت امطار غزيره علي الكويت
irrelevant	الكويت الان سيول الكويت صوت المطر الاستغفـار جنه الحيـاه وراحـه النفـوس استغفـر الله العظيـم واتـوب اليـه الكويت الان سيول الكويت صوت المطر
emotional_support_and_prayers	سيول الكويت الله يكفينا الشر ويحفضنا سيول الكويت
infrastructure_and_utilities_damage	امطار الكويت سيول الكويت رجال الحرس الوطني شغالين بسحب الماي عالدائري السادس كفوو تنطح كفوو امطار الكويت سيول الكويت
opinions_and_criticism	سيول الكويت نحتاج من كل منطقه مجموعه من المتطوعين ويكون عندهم جيوب بالاضافه حبال لسحب السيارات والافراد وكذالك رقم او رقمين لكل منطقه في حال صار ضغط علي رجال الاطفاء او الداخليه سيول الكويت
infrastructure_and_utilities_damage	الكويت الان الكويت تغرق صوت المطر ساعه استجابه سيول الكويت استقاله الرومي مطلب شعبي وزير الاشغال البترول الوطنيه عالجنا تسرب مياه الي داخل بوابه مشاه مصفاه ميناء الاحمدي الكويت الان الكويت تغرق صوت المطر ساعه استجابه سيول الكويت استقاله الرومي مطلب شعبي وزير الاشغال
opinions_and_criticism	الكويت تغرق بالفساد
opinions_and_criticism	سيول الكويت المشكله مو في البنيه التحتيه بس والي يقول غير جذي مايفهم يعني شالفايده عندك بايب قطره ٢ م متروس وصخ وشجر وبلاوي ولا سوو له تنظيف ولا بطيخ سيول الكويت
emotional_support_and_prayers	سيول الاردن سيول السعوديه سيول الكويت سيول الاردن سيول السعوديه سيول الكويت اللهم احفظ اهلنا و شعوبنا في الاردن و السعوديه و في الكويت واجعل امطارهم امطار خير ورحمه وبركه تنفع بها البلاد وتغسل قلوب العباد اللهم اجعلها سقيا رحمه لا سقيا عذاب ولا هدم ولا غرق اللهم حواليهم ولا عليهم اللهم سلمهم من كل سوء
opinions_and_criticism	الكويت تغرق بالفساد الكويت تغرق بالفساد تلفزيون الكويت ماله اي مراسل في محافظه الاحمدي ويقولون رده الامور الي طبيعتها حتي تلفزيون الكويت فاسد
irrelevant	امطار الكويت غنت شوارعها رعود وتباشير شوف المطر وشلون حن وحضنها امطار الكويت
emotional_support_and_prayers	امطار الكويت امطار الكويت الله يحفظ الكويت ويعوض المتضررين يارب
affected_individuals_and_help	سيول الكويت
emotional_support_and_prayers	الكويت تغرق بالفساد الكويت تغرق بالفساد الكويت ستغرق بلخير وما في اجمل من خير الله امطار وبركه الله يحفظكم
opinions_and_criticism	الكويت تغرق سيول الكويت الكويت الان اثنانهم برقبه كل من رئيس مجلس الوزارء و كل نائب في مجلس الامه يجب ان يحاسب وزير الاشغال و يحال كل من تسبب بهذي الكارثه الي النيابه و تقدم هذه الحكومه استقالتها الكويت تغرق سيول الكويت الكويت الان
emotional_support_and_prayers	الكويت تغرق سيول الكويت الكويت تغرق سيول الكويت يا الله يا رب رحمتك
opinions_and_criticism	امطار الرياض الان امطار الكويت امطار الرياض الان امطار الكويت في كل مكان نسمع مثل هذي الاخبار علي خلفيه احداث معينه كتعبير عن الاحساس بالمسؤوليه الا وزراءنا لا احساس ولا ضمير
opinions_and_criticism	الكويت تغرق بالفساد طبعا حبيت ابلغكم ترا المناطق المنكوبه و الطرق المصكره و كل شي سيء عندنا في العاشره و الرابعه المناطق الداخليه ولا شي عندهم طبعا الكويت تغرق بالفساد
opinions_and_criticism	سيول الكويت سيول الكويت انزين سستم القروض مايغرق مايضرب مايعلق
opinions_and_criticism	الكويت تغرق الكويت تغرق بالفساد الكويت الان جماعه الاصلاح من الداخل داخل اي نفق الكويت تغرق الكويت تغرق بالفساد الكويت الان
emotional_support_and_prayers	سيول الكويت الله يحفظكم يا اهل الكويت سيول الكويت
emotional_support_and_prayers	الكويت تغرق بالفساد الرياض تغرق الكويت تغرق بالفساد الله يحفظكم و يبعد عنكم الغرق الرياض تغرق
caution_advice_and_crisis_updates	الكويت نسبه الامطار التي هطلت اليوم علي بعض مناطق الكويت هي الاعلي في تاريخ الكويت المسجل من قبل اداره الارصاد الجويه وتزيد عن ثلاثه اضعاف القدره الاستيعابيه لمناهيل التصريف امطار الكويت
opinions_and_criticism	الكويت تغرق بالفساد ياجماعه الكويت صغيره وفيها ما شاء الله خير وفوق الخير خير يصير فيها جذي هل يعقل الكويت تغرق بالفساد
opinions_and_criticism	امطار الكويت سيول الكويت سؤال في تعويض حق المتضررين والا سلامات امطار الكويت سيول الكويت
caution_advice_and_crisis_updates	الوزير انس الصالح ومدير عام الاطفاء في غرفه العمليات ومتابعه اوضاع المناطق المتضرره جراء الامطار في مختلف انحاء الكويت امطار الكويت
emotional_support_and_prayers	سيول الكويت تحيه الي رجال الداخليه والدفاع والحرس الوطني والاطفاء وكل الشباب المتطوعين بارك الله فيكم تستحقون منا الشكر والتكريم سيول الكويت
affected_individuals_and_help	الكويت سيول الكويت الدفاع المدني السعودي يؤكد عدم صحه ما تم تداوله عبر مواقع التواصل الاجتماعي عن توجه فرقه من الدفاع المدني بالخفجي الي دوله الكويت الشقيقه سيول الكويت
emotional_support_and_prayers	سيول الكويت اللهم احفظ الكويت واهلها سيول الكويت
affected_individuals_and_help	المنطقه الشرقيه الكويت سيول الكويت مدني المنطقه الشرقيه يؤكد عدم صحه ما تم تداوله عبر مواقع التواصل الاجتماعي عن توجه فرقه من الدفاع المدني بالخفجي الي دوله الكويت الشقيقه سيول الكويت
opinions_and_criticism	الكويت التكسب السياسي في الكوارث عمل خسيس يتنافي مع الوطنيه وحتي مع المروءه الكويت تحتاج منا وقفه لتجاوز هذه الامطار غير المعتاده امطار الكويت
irrelevant	الذكريات مرات تكون الكويت تغرق بالفساد ماني غريب المبادي والقيم والشعور لو غرتك نسفه شماغي وشخصيتي انا بدوي لا شفت وعفت بعض الامور ادناه ما اثر علي وضعي ونفسيتي الناس اكلها البطر والكبرياء والغرور وانا لهالحين يا جده علي نيتي الذكريات مرات تكون الكويت تغرق بالفساد
opinions_and_criticism	الكويت تغرق بالفساد امطار الكويت هيا خذلك ويقولك ماكو فساد مجموعه ال ٨٠ شردكم الكويت تغرق بالفساد امطار الكويت
emotional_support_and_prayers	سيول الكويت وطني الكويت سلمت للسيل سيول الكويت
caution_advice_and_crisis_updates	المنطقه الشرقيه الدفاع المدني الكويت الدفاع المدني السعودي في المنطقه الشرقيه ينفي صحه ما تم تداوله حول توجه فرقه من الدفاع المدني بالخفجي الي دوله الكويت الشقيقه الكويت تغرق الكويت الان امطار الكويت
emotional_support_and_prayers	الكويت الان سيول الكويت امطار الكويت بسكم نكت بايخه وادعوا الله يحفظ الكويت ويجعل امطارها امطار خير الكويت الان سيول الكويت امطار الكويت
opinions_and_criticism	الكويت الان سيول الكويت امطار الكويت بسكم نكت بايخه وادعوا الله يحفظ الكويت ويجعل امطارها امطار خير الكويت الان سيول الكويت امطار الكويت
emotional_support_and_prayers	الكويت الان سيول الكويت الكويت تغرق اللهم يا لطيف الطف باهلنا في الكويت اللهم كن في عونهم واحفظهم الكويت الان سيول الكويت الكويت تغرق
emotional_support_and_prayers	الكويت سيول الكويت يارب احفظ الكويت وشعبها سيول الكويت
emotional_support_and_prayers	امطار الكويت الان الكويت تغرق بالفساد قال تعالي هو الذي يريكم الْبرْق خوْفا وطمعا وينشئ السحاب الثقال امطار الكويت الان الكويت تغرق بالفساد
opinions_and_criticism	حقيقه لابد من قولها امطار الكويت كل من صوت لعضو فاسد يتحمل ما يحصل نحن مشاركين بالفساد حقيقه لابد من قولها امطار الكويت
opinions_and_criticism	سيول الكويت هذي نتايج البوق والنهب لو ماسسين البنيه التحتيه لما حدث هذا الامر بس الكيكه متقاسمينها الجميع مثل هالاحداث هم يلجئون الي بريطانيا واميركا وياكلها الفقير المديون سيول الكويت
emotional_support_and_prayers	اللهم الكويت امطار الكويت اللهم احفظ اخواننا في الكويت والطف بهم واجعل غيثك لهم رحمه وسلاما امطار الكويت
opinions_and_criticism	امطار الكويت شنو عندكم من خطط للاسبوع الجاي اقل شي وانتم مراح تسون شي لانكم فاشلين اقترح توزعون ملابس سباحه امطار الكويت
emotional_support_and_prayers	سيول الكويت حفظكم الله يا احبتي في الكويت الغاليه سيول الكويت
emotional_support_and_prayers	سيول الاردن سيول الكويت يا رب ارحمهم والطف بحالهم سيول الاردن سيول الكويت
emotional_support_and_prayers	امطار الكويت امطار الكويت اللهم احفظ الكويت من كل مكروه
caution_advice_and_crisis_updates	الكويت سيول الكويت الاردن كما ليس في الكويت متحدث رسمي لابلاغ المواطنين بسرعه وشفافيه بالاجراءات الواجب اتخاذها في حالات الطواريء والتي تحولت هذا العام ل سيول الكويت وهذا ما شهدته عده خليجيه وعربيه مؤخرا واخرها اليوم في الاردن التي اعلنت حاله الطواريء بعد مقتل في السيول التي تجتاح الاردن
emotional_support_and_prayers	سيول الكويت سيول الاردن الله يحمي اهل الكويت واهل الاردن سيول الكويت سيول الاردن
emotional_support_and_prayers	سيول الاردن سيول الكويت كوارث في الاردن والكويت الله يكون معكم سيول الاردن سيول الكويت
opinions_and_criticism	سيول الكويت نزول الجيش والحرس والشرطه والحكومه معفوسه ودعم خارجي الله كل هذا علشان امطارخفيفه اي خفيفه لان ماعندنا بنيه تحتيه بس وزع مناقصات هذا ولدنا وهذا حبيبنا والشغل قص ولزق محد توقع ان راح نغرق جذي قوه قاهره عفستنا لو الله لايقوله حصل حرب وشنو راح نسوي اكثر من جذي هاا سيول الكويت
emotional_support_and_prayers	الكويت الان سيول الكويت الكويت الكويت الان سيول الكويت حفظ الله الكويت واهلها بكل خير
emotional_support_and_prayers	سيول الكويت
infrastructure_and_utilities_damage	عاجل امطار الكويت الكويت تغرق عاجل محافظه الاحمدي الفحيحيل والمنقف والصباحيه بدون كهرباء امطار الكويت الكويت تغرق
emotional_support_and_prayers	الكويت الان سيول الكويت اللهم استودعتك بلادي الكويت فاحفظها واحفظ اهلها واحفظ احبابا لي فيها امنها باركها واجعل الخير مغمور بين سماها واراضيها الكويت الان سيول الكويت
emotional_support_and_prayers	سيول الكويت الكويت امطار غزيره علي الكويت شكرا من القلب الي القلب كافه رجالنا الموظفين في الداخليه والجيش والحرس الوطني والدفاع المدني والمطافي والصحه والاشغال والبلديه علي الجهود المبذوله لمساعده المواطنين واعاده الحياه الطبيعيه من بعد الله الي وضعها الطبيعي سيول الكويت الكويت امطار غزيره علي الكويت
opinions_and_criticism	كويتنا كويتنا رساله لـ سمو الامير محمد بن زايد هل انت راض عن تصريح حمد المزروعي تجاه دوله الكويت واهلها امطار الكويت
opinions_and_criticism	الكويت تغرق بالفساد امطار الكويت بسكم اشاعات بسكم سخريه فعلا ان لم تستح فافعل ما شئت الكويت تغرق بالفساد امطار الكويت
affected_individuals_and_help	الكويت تغرق سيول الكويت الكويت الان وافد و احمد الفضلي توفاهم الله قبل قليل بسبب الغرق و من مات غريق فهو شهيد رحمهم الله و الهم ذويهم الصبر و السلوان لا اعتراض علي قضاء الله و قدره الاضرار الماديه تعوض لكن الروح لا تعوض من المسؤول عن وفاتهم الكويت تغرق سيول الكويت الكويت الان
emotional_support_and_prayers	الكويت تغرق سيول الكويت الكويت الان وافد و احمد الفضلي توفاهم الله قبل قليل بسبب الغرق و من مات غريق فهو شهيد رحمهم الله و الهم ذويهم الصبر و السلوان لا اعتراض علي قضاء الله و قدره الاضرار الماديه تعوض لكن الروح لا تعوض من المسؤول عن وفاتهم الكويت تغرق سيول الكويت الكويت الان
emotional_support_and_prayers	الكويت تغرق بالفساد السعوديه الكويت تغرق بالفساد مانلحق جزائكم يا السعوديه
emotional_support_and_prayers	الكويت سيول الكويت اللهم انا نستودعك الكويت واهلها ومن هم علي ارضها فاحفظهم بحفظك ورعايتك يارب سيول الكويت
caution_advice_and_crisis_updates	سيول الكويت الڤيديو المتداول عن تسرب شديد في مطار غير صحيح بتاتا وانما هو تسجيل قديم لتسرب في مطار سعودي سيول الكويت
opinions_and_criticism	الكويت تغرق بالفساد مدينه صباح الاحمد امام الجميع اتحدي مجلس الوزراء يطلع بيان ان مدينه صباح الاحمد تمتلك صرف صحي مثل باقي المناطق مسوين لهم جوره خلف المنطقه فقط الكويت تغرق بالفساد مدينه صباح الاحمد
affected_individuals_and_help	وزاره التربيه الكويتيه الكويت الكويت الان امطار الكويت الارصاد الجويه وزاره التربيه الكويتيه لجنه مشتركه مع الدفاع المدني لمواجهه اي احداث طارئه بسبب الامطار الكويت الكويت الان امطار الكويت الارصاد الجويه
emotional_support_and_prayers	امطار الكويت تحيه وشكر لكل شريف يعمل تحت الامطار الان ونحن في البيوت امنين امطار الكويت
emotional_support_and_prayers	امطار الكويت حفظ الله اخواننا و اهلنا في الكويت من كل مكروه امطار الكويت
opinions_and_criticism	امطار الكويت
affected_individuals_and_help	سيول الكويت امطار الكويت الحرس الوطني ينفذ اعماله الداعمه للشرطه والاطفاء بصوره مشرفه وهذا لم ياتي بليله وضحاها بل بعد تخطيط وتنفيذ لسنوات طويله بمتابعه واشراف معالي الشيخ مشعل الاحمد حفظه الله ورعاه الذي كان عند ثقه القياده السياسيه وثقه رئيس الحرس الوطني سيول الكويت امطار الكويت
infrastructure_and_utilities_damage	صباح الاحمد الكويت الان امطار الكويت
irrelevant	امطار الكويت امطار الكويت يا مزروعي الكويت ما تحتاج مساعده من احد فيها رجال ينشد فيهم الظهر للاسف نسيتوا انفسكم وكيف الكويت خيرها عليكم واسست لكم منظومه دوله انذل خلق الله المزروعي
caution_advice_and_crisis_updates	الكويت الكويت الان وزير الصحه الشيخ الدكتور باسل الصباح خطه الطوارئ مستمره حتي تعود الاحوال الجويه الي حالتها الطبيعيه الكويت الكويت الان امطار الكويت الارصاد الجويه
affected_individuals_and_help	امطار الكويت وزاره الشؤون تفتح صالاتها لايواء المتضررين والعالقين في الشوارع امطار الكويت
emotional_support_and_prayers	الكويت امطار الكويت الكويت الان عوافي يالغاليه عوافي يا الكويت الكويت امطار الكويت الكويت الان
emotional_support_and_prayers	امطار الكويت اللهم انا استودعناك الكويت واهلها فاجعلها امطار رحمه اللهم احفظهم بعينك الذي لا تنام امطار الكويت
irrelevant	امطار الكويت ْ ْ ْ ْ استغفر الله استغفر الله استغفر الله امطار الكويت
opinions_and_criticism	امطار الكويت انا صراحه اهني الشعب الكويتي علي الصور الي بيسونها صراحه غطوا علينا المفروض تدخل الهاشتاق وتضيق خاطرك لكن عموما الله يكون في عونهم امطار الكويت
caution_advice_and_crisis_updates	عبد العزيز القراوي كميات الامطار تجاوزت كميه الامطار الماضه وهي كميات اول مره تسجل في دوله الكويت والي الان الامطار مستمره متوسطه الي غزيره وننبه اخواننا المواطنين والمقيمين اليي اخذ الحيطه والحذر الكويت الكويت الان امطار الكويت
emotional_support_and_prayers	الكويت تغرق امطار الكويت الله يحفظ اهلنا بالكويت الكويت تغرق امطار الكويت
emotional_support_and_prayers	امطار الكويت اللهم ان نستودعك الكويت وشعبها واميرها فاحفظهم من كل شر يامن لا تضيع ودائعه امطار الكويت
irrelevant	امطار الكويت تسجيل وتحديث حافز و تمهير مع حل الدورات و المهام ب٣٥ شهريا للتواصل علي الدايركت امطار الكويت
emotional_support_and_prayers	امطار الكويت اللهم احفظ الكويت واهلها من كل مكروه امطار الكويت
irrelevant	الكويت الان سيول الكويت استبشرو بالخير ياهل المغاتير وسيل المطر يمكن يغطي الغماره جتني علوم القاع عقب الشخاتير قال المطر سيله يشق الزباره الكويت الان سيول الكويت
emotional_support_and_prayers	امطار الكويت اللهم احفظ بلدي الحبيبه الكويت وكل من علي ارضها مواطنين ومقيمين من كل شر وسوء ومكروه يا رب لطفك امطار الكويت
emotional_support_and_prayers	الله يرفع عن الكويت الكوارث ويحفظها ويحفظ شعبها ومن سكنها ومن احبها اللهم الطف بالكويت اللهم حوالينا ولا علينا اللهم علي الاكام والظراب وبطون الاوديه ومنابت الشجر متفق عليه امطار الكويت الكويت
emotional_support_and_prayers	نسال الله ان يحفظ الكويت وجميع بلاد المسلمين وان يجعل الامطار سقيا رحمه لا سقيا عذاب وان يلطف بالمتضررين ونذكر اخواننا الائمه بالقنوت لرفع الضرر عن المسلمين امطار الكويت
caution_advice_and_crisis_updates	الحرس الوطني يصدر تعميما برفع حاله الاستعداد لوحدات الاسناد الاداري للحاله رقم بموجود للقوي البشريه الكويت تغرق امطار الكويت
emotional_support_and_prayers	امطار الكويت امطار الكويت اللهم انا نستودعك الكويت واهلها بحفظك ورحمتك اللهم احفظهم من كل سوء ومكروه يارب العالمين
caution_advice_and_crisis_updates	الكويت تغرق امطار الكويت بلاغات مواقع غرق الشوارع والمناطق الكويت تغرق امطار الكويت
caution_advice_and_crisis_updates	امطار الكويت جامعه الكويت تعلن اغلاق جميع مواقع الحرم الجامعي والغاء الاختبارات المقرره غدا السبت لسوء الاحوال الجويه امطار الكويت الكويت الان الكويت تغرق صوت المطر تاجيل اختبار السبت
emotional_support_and_prayers	امطار الكويت الكويت الان ولا ننسي المتطوعين من ابناء بلدي امثال فريق الانقاذ الكويتي صقور صباح
irrelevant	امطار الكويت الكويت تغرق صنفه فااخر الحبيب امطار الكويت الكويت تغرق
opinions_and_criticism	الكويت تغرق بالفساد
emotional_support_and_prayers	سيول الكويت وزير محترم وعنده كرامه الله يكون مع اهل الكويت سيول الكويت
emotional_support_and_prayers	امطار الكويت حفظ الله الكويت واهلها من كل سوء جعلها الله امطار خير وبركه امطار الكويت
opinions_and_criticism	الكويت الان الكويت تغرق بالفساد الشعب الكويتي مثل حكومته ينسي من ثاني يوم الشعب يلطم ويصرخ بتويتر يوم كامل والحكومه ترد عليه بتصريحات مالها اول ولا اخر كل دقيقه وبالنهايه الاثنين من ثاني ينسون كل شئ ولا كان حصلت امس مصيبه وكارثه واخد بال حضرتك الكويت الان الكويت تغرق بالفساد
infrastructure_and_utilities_damage	مؤسسه البترول الوطنيه ميناء الاحمدي امطار الكويت مؤسسه البترول الوطنيه تمت معالجه تسرب المياه في مصفاه ميناء الاحمدي والعمل في المصفاه لم يتاثر نتيجه لهذا التسرب امطار الكويت
opinions_and_criticism	علاء الاسواني سيول الكويت احد مدعي العلمانيه اتضح انه يميني عنصري التجنيس سبب غرق البلاد بالسيول اتعبت من بعدك لا يملكون وازع اخلاقي وانساني العلمانيه هي الانسانيه وكما قال الاديب العالمي علاء الاسواني العنصريون دائما اغبياء سيول الكويت
caution_advice_and_crisis_updates	الكويت تغرق بالفساد عاجل الكويت تغرق بالفساد عاجل اي كويتي او وافد متضرر يستطيع ان ياخذ حقه
opinions_and_criticism	امطار الرياض الان امطار الكويت من كثر ما شفت الامطار خايفه انام واحلم اني اغرق امطار الرياض الان امطار الكويت
opinions_and_criticism	امطار الكويت الكويت تغرق ترا عادي يطلع جامي يقول اسمع واطع وان غرق بيتك واهلك امطار الكويت الكويت تغرق
caution_advice_and_crisis_updates	الكويت الان امطار الكويت الارصاد الجويه م محمد المطيري شركه نفط الكويت تعلن حاله الطوارئ لسوء الاحوال الجويه الكويت الان امطار الكويت الارصاد الجويه قطاع الاخبار والبرامج السياسيه
opinions_and_criticism	الكويت تغرق بالفساد جايكم الدعم ي اهل العاشره الكويت تغرق بالفساد
caution_advice_and_crisis_updates	امطار الكويت تغطيه تلفزيون الكويت امطار الكويت
caution_advice_and_crisis_updates	امطار الكويت مدني الشرقيه ينفي توجه فرقه من الخفجي الي الكويت امطار الكويت
emotional_support_and_prayers	الكويت تغرق بالفساد يارب استودعتك الكويت واهلها فااحفظهم الكويت تغرق بالفساد
emotional_support_and_prayers	امطار الكويت حفظ الله اهلنا في الكويت دعواتنا لكم بالخير وحفظكم من كل مكروه امطار الكويت
emotional_support_and_prayers	امطار الكويت امطار الكويت الله يحفظ الكويت واهلها والله يجعلها امطار رحمه وخير للبلاد والعباد
emotional_support_and_prayers	امطار الكويت الكويت تغرق اللهم احفظ الكويت واهلها من كل مكروه اللهم بردا وسلاما علي احبابنا في الكويت امطار الكويت الكويت تغرق
caution_advice_and_crisis_updates	الطقس ضرار العلي الكويت الان حاله الطقس المتوقعه خلال الايام القادمه مع خبير الارصاد الجويه ضرار العلي الجمعه نوفمبر الكويت الان امطار غزيره علي الكويت الارصاد الجويه طقس الكويت امطار الكويت الطقس الكويت تحذير جوي الطقس الكويت
emotional_support_and_prayers	امطار الكويت نسال الله الكريم رب العرش العظيم ان يحفظ الكويت واهل الكويت من كل مكروه امطار الكويت
opinions_and_criticism	الكويت الكويت تغرق امطار الكويت كميه الامطار اللي هطلت في وقت قصير ممكن ان تزيل بيوت لو كانت في دول اخري فليس هناك تقصير من المسؤولين بقدر ماهي كوارث طبيعيه ان صح التعبير حفظ الله الكويت الكويت تغرق امطار الكويت
emotional_support_and_prayers	امطار الكويت
emotional_support_and_prayers	امطار الكويت امطار الكويت الله يحفض الكويت ويخفض اهلها ولا يوريهم مكروه
emotional_support_and_prayers	امطار الكويت الله يحفظ الجميع هذا كل اللي نقدر نقوله امطار الكويت
emotional_support_and_prayers	الكويت الكويت تغرق امطار الكويت يا رب استودعناك الكويت واهلها يا رب اجعلها امطار رحمه الكويت تغرق امطار الكويت
emotional_support_and_prayers	امطار الكويت امطار الكويت اللهم احفظ الكويت واهلها واجعلها امطار خير و بركه
emotional_support_and_prayers	امطار الكويت اللهم اني استودعتك الكويت و اهلها اللهم اجعلها سقيا رحمه و لا تجعلها سقيا عذاب امطار الكويت
affected_individuals_and_help	فيديو الكويت امطار الكويت فيديو الكويت الامطار والسيول في البلاد تجرف السيارات من اماكنها امطار الكويت
emotional_support_and_prayers	امطار الكويت اللهم احفظ الكويت واهلها من كل مكروه امطار الكويت
opinions_and_criticism	الكويت تغرق الكويت الان امطار الكويت وين البنيه وين التخطيط وين بيروح المطر الكويت تغرق الكويت الان امطار الكويت
irrelevant	امطار الكويت رساله الي الشيخ عبدالله بن زايد بما ان معاليكم وزير الخارجيه في الامارات هل انت راض او تقبل بتغريدات المواطن الاماراتي حمد المزروعي واساءته المتكرره تجاه دوله الكويت واهلها ولماذا لم يتخذ فيه اي اجراء ارجو منك الرد امطار الكويت
emotional_support_and_prayers	امطار الكويت الحمدلله علي الغيث والخير واسال الله ان يكون بعون كل من تضرر من السيول وان يجعلها خيره له امطار الكويت
opinions_and_criticism	امطار الكويت الكويت الان الحين منو المسؤول امطار الكويت الكويت الان
irrelevant	نغل الخليج امطار الكويت
caution_advice_and_crisis_updates	امطار الكويت الكويت الامارات قطر البحرين مصر لبنان اخبار الكويت الان رئيس مجلس الامه الكويتي مرزوق علي الغانم يعلن عن عقد اجتماع للسلطتين يوم غد الاحد في مكتب المجلس لبحث تداعيات واثار تقلبات الطقس والامطار الغزيره التي تشهدها البلاد امطار الكويت الكويت الامارات قطر البحرين مصر لبنان اخبار الكويت الان
opinions_and_criticism	سيول الاردن سيول الكويت سيول سوريه اذا اجت شي سنه محل بيصيرو العرب يتسابقو مين بدو يصلي صلاه استسقاء ولما رب العالمين بيبعت مطر بيموت مدري كم شخص بسيول وفيضانات ع فكره بالدول الاجنبيهبتمطر اكتر من عنا بس ولامره سمعنا انهم غرقو شفتو انه الله عم يبعتلنا الخير بس نحنامامسنتاهل سيول الاردن سيول الكويت سيول سوريه
emotional_support_and_prayers	الكويت امطار الكويت حفظ الله الكويت واهلها من كل مكروه امطار الكويت
emotional_support_and_prayers	امطار الكويت امطار الكويت اللهم اني استودعك الكويت واهلها اللهم اجعلها سقيا رحمه ولا تجعلها سقيا عذاب يارب تحفظ الكويت وسائر بلاد المسلمين من كل شر
opinions_and_criticism	امطار الكويت المطر كشف المنظر امطار الكويت
emotional_support_and_prayers	امطار الكويت الحمدلله علي كل حال والله يرحم البلاد والعباد ويحفظ الجميع من كل شر ومكروه امطار الكويت
affected_individuals_and_help	امطار الكويت الكويت الان نماء الكويت تبرع زكاه ايتام امطار الكويت نماء للزكاه والتنميه المجتمعيه بجمعيه الاصلاح الاجتماعي تفاعلا مع الحدث تفتح فروعها لاستقبال المتطوعين ومن يحتاج للمساعده في الفروع التاليه امطار الكويت الكويت الان نماء الكويت تبرع زكاه ايتام امطار الكويت
opinions_and_criticism	الكويت تغرق امطار الكويت الشعب يطالب باقاله الحكومه الي كل نائب غرد بتويتر حول الامطار الغزيره اسمع كلامك يعجبني اشوف افعالك اتعجب متي تحسون بمسؤولياتكم متي تقومون بدوركم الشعب شنو استفاد من وجودكم بالمجلس الكويت تغرق امطار الكويت الشعب يطالب باقاله الحكومه
irrelevant	الكويت الان امطار الكويت الكويت الان امطار الكويت صلاه الوتر الاستغفار الاذكار
irrelevant	مسلم البراك فاقدينك الكويت تغرق امطار الكويت اقولها وينك و انا ادل وين انت لاشك من زود القهر قلت وينك مسلم البراك فاقدينك الكويت تغرق امطار الكويت
affected_individuals_and_help	سيول الكويت
emotional_support_and_prayers	سيول الكويت
emotional_support_and_prayers	ابناء الجهراء نفتخر بهم كل الشكر لرجال بلديه الجهراء وجهودهم بازاله عوائق الطريق بالصوره غانم حسين الخطيمي الخالدي الجهراء امطار الكويت
emotional_support_and_prayers	امطار الكويت اللهم احفظ اهل الكويت واجعل صيبهم نافعا يارب العالمين امطار الكويت
emotional_support_and_prayers	الكويت تغرق امطار الكويت اشقائنا انتوا بخير الكويت تغرق امطار الكويت
opinions_and_criticism	الكويت تغرق بالفساد الكويت تغرق
irrelevant	امطار الكويت السعوديه عساها طالعه من قلبك الكويت بخير بدون قطر وسمومها عبر اذنابها الجزيره وتحالفها مع شريفه امطار الكويت السعوديه
opinions_and_criticism	الكويت امطار الكويت بغض النظر عن كميه امطار الخير الغير مسبوقه اللي قاعد تمر علينا بس الواقع يقول بصراحه انفضحنا جدام العالم هذي البنيه التحتيه لبلدنا الكويت كنا مضرب الامثال في كل شيء وين كنا ووين صرنا الفساد اهو اللي وصل العظم مو السكين امطار الكويت
opinions_and_criticism	امطار الكويت امطار الكويت والله مافي متكسب غيرك حاله وفاه واتلاف مركبات ومنازل وهذا يقول عن التكسب علي المصائب
emotional_support_and_prayers	امطار الكويت الكويت الان حفظ الله الكويت واهلها من كل سوء جعلها الله امطار خير وبركه امطار الكويت الكويت الان
emotional_support_and_prayers	امطار الكويت الله يحفظكم ياهل الكويت امطار الكويت
infrastructure_and_utilities_damage	امطار الكويت صور الجيش الكويتي يبدا بسحب السيارات المتعطله في الطرق امطار الكويت
emotional_support_and_prayers	امطار الكويت اللهم احفظ الكويت واهلها من كل شر اللهم اجعلها سقيا رحمه ولا تجعلها سقيا عذاب امطار الكويت
caution_advice_and_crisis_updates	امطار الكويت الكويت الكويت الان الطقس الاحوال الجويه بحر المنقف امطار الكويت الكويت الكويت الان الطقس الاحوال الجويه
opinions_and_criticism	الكويت تغرق بالفساد الكويت تغرق بالفساد د عبيد الوسمي دايم كاشفهم
emotional_support_and_prayers	امطار الكويت اللهم استودعناك الكويت واهلها من كل شر اللهم سقيا رحمه لا سقيا عذاب ولا هدْم ولا غرق اللهم اجعله صيبا نافعا امطار الكويت
caution_advice_and_crisis_updates	الكويت تغرق الكويت تغرق بالفساد الكويت الان وزاره الاوقاف الكويتيه تدعو ائمه المساجد الي القنوت في الصلوات لتحويل الامطار الي البوادي ومنابت الشجر ادعوا ائمه المساجد من الان الي السنه الجديده لن يتغير شيء مدام هناك فساد ينخر في مؤسسات الدوله الكويت تغرق الكويت تغرق بالفساد الكويت الان
caution_advice_and_crisis_updates	الكويت الكويت الان امطار الكويت الارصاد الجويه قطاع الاخبار والبرامج السياسيه عبدالعزيز القراوي كميات الامطار تجاوزت في بعض المناطق الـ مللي الكويت الكويت الان امطار الكويت الارصاد الجويه قطاع الاخبار والبرامج السياسيه
caution_advice_and_crisis_updates	امطار الرياض الان الكويت تغرق امطار الكويت امطار جده امور علي اصحاب المنازل التاكد منها في موسم هطول الامطار امطار الرياض الان الكويت تغرق امطار الكويت امطار جده
emotional_support_and_prayers	امطار الكويت اللهم انا استودعناك الكويت واهلها فـ اجعلها امطار رحمه اللهم احفظهم بعينك الذي لا تنام امطار الكويت
emotional_support_and_prayers	الكويت امطار الكويت الله يحفظ الكويت واهلها من كل شر امطار الكويت
emotional_support_and_prayers	سيول الكويت سيول الكويت احفظ الكويت واهلها يارب
affected_individuals_and_help	امطار الكويت ملتميديا القبس مدير اداره الاعلام الامني في وزاره الداخليه المقدم ناصر بوصليب لـ القبس الالكتروني وصلنا اكثر من بلاغ تم التعامل معها امطار الكويت ملتميديا القبس
emotional_support_and_prayers	سيول الكويت الكويت تغرق الكويت اسال الله انو يبعد عنكم كل اذا ومكروهـ والله اني احبكم سيول الكويت الكويت تغرق الكويت
affected_individuals_and_help	الكويت الان امطار الكويت الارصاد الجويه جاسم الفودري تم نقل مريض الي المستشفيات لتلقي العلاج الكويت الان امطار الكويت الارصاد الجويه قطاع الاخبار والبرامج السياسيه
opinions_and_criticism	الكويت تغرق بالفساد مايحدث الان للاسف الشديد هو ثمره الفساد والسبب الصراع بين المصلحين والمفسدين لنعترف ونكون علي يقين تام ان الفساد طغي وادي الي الياس للاصلاح ومواجهته وهذا هو الواقع المؤلم الذي نعيشه اليوم الكويت تغرق بالفساد
opinions_and_criticism	امطار غزيره علي الكويت امطار الكويت اذا امكن يتواصلون وياي اصحاب السيارات لاحول ولاقوه الا بالله امطار غزيره علي الكويت امطار الكويت
caution_advice_and_crisis_updates	امطار الكويت امطار الكويت صور جويه تحديد مواقع تجمع المياه الرئيسيه تسكير الطرق المؤديه لها مبكرا تحديد قنوات مائيه والتركيز عليها من قبل هندسه المنشات توزيع مضخات سحب المياه في المناهيل الرئيسيه تفعيل دور الخدمات الطبيه المتنقله للتقليل من مراجعه المستشفيات خصوصا لحالات الربو
emotional_support_and_prayers	امطار الكويت اللهم احفظ الكويت واهلها واسقهم غيثا مغيثا هنيئا مريئا واجعلها سقيا رحمه لاسقيا عذاب امطار الكويت
irrelevant	امطار الكويت الكويت تغرق جعل السحاب الي معه برق ورعود يمطر علي دارن وليفي سكنهاا ٠ امطار الكويت الكويت تغرق
opinions_and_criticism	صباح الاحمد امطار الكويت ماحصل اليوم في مدينه صباح الاحمد اثبت وبشكل صريح سوء التخطيط للمدنيه وسوء البنيه التحتيه لها وعدم وجود مجاري صحيه سليمه للاسف تم العمل فيها من غير ضمير المواطن سنين ينطر بيت ومدن واخرتها تنميه رخيصه واستهتار بارواح الناس امطار الكويت
opinions_and_criticism	امطار الكويت الفحيحيل تغرق ماحصل اليوم في منطقه الفحيحيل باْذن الله خيره لاهالي منطقه الفحيحيل لان مطر ساعه واحده كشف فساد سنوات طويله ومدي سوء اداره الجهات الحكوميه المختصه واهمال المنطقه الي ماوصلت اليه الان بعد ان كانت من اجمل مناطق الكويت ومضرب مثل في تكامل الخدمات امطار الكويت الفحيحيل تغرق
emotional_support_and_prayers	امطار الكويت اللهم اخلف من تضررت بيوتهم وسيارتهم خيرا اللهم سقيا رحمه لا سقيا عذاب ولا هدم ولا غرق اللهم احفظهم بحفظك ولا تهلكهم بعذاب امطار الكويت
infrastructure_and_utilities_damage	امطار الكويت سيول الكويت الكويت تغرق امطار غزيره علي الكويت صور الجيش الكويتي يبدا بسحب السيارت المتعطله من الطرق والتي توقفت بسبب غزاره الامطار امطار الكويت سيول الكويت الكويت تغرق امطار غزيره علي الكويت
opinions_and_criticism	امطار الكويت لسوء الاحوال الجويه غلط كلمه سوء الاحوال فالله تعالي هو من ارسلها وقدرها سبحانه وتعالي امطار الكويت
affected_individuals_and_help	وكيل وزاره الصحه المعلومات لدينا استلام جثه شخص من قبل الاخوه في الحرس الوطني وتم تسليم جثته الي متشفي العدان وسيتم اتخاذ الاجراءات المتبعه في هذا الشان وليس هناك تفاصيل حول اسباب الوفاه ولم يتم التعرف علي هويه الشخص بشكل كامل امطار الكويت الكويت الان
affected_individuals_and_help	امطار الكويت الكويت احمد براك الفضلي شاب توفاه الله غرقا ونحسبه شهيدا باذن الله وفاته برقبه كل فاسد وكل من سهل للفاسدين امطار الكويت الكويت
opinions_and_criticism	امطار الكويت الكويت احمد براك الفضلي شاب توفاه الله غرقا ونحسبه شهيدا باذن الله وفاته برقبه كل فاسد وكل من سهل للفاسدين امطار الكويت الكويت
opinions_and_criticism	الكويت تغرق الكويت تغرق بالفساد الكويت الان الكويت تغرق الكويت تغرق بالفساد الكويت الان حمي الله اهلنا في الكويت ارضا وشعبا وانتقم الله من كل مسؤول فاسد اذا لم تقدم الحكومه استقالتها وهي صاغره فلا خير في ديمقراطيه تغنت بها الكويت العزيزه وليكن ذلك درس لكل مسؤول فاسد في الخليج
emotional_support_and_prayers	امطار الكويت اللهم احفظ الكويت وشعبها والوافدين بلد الخير احبها من كل قلبي يارب احفظها امطار الكويت
caution_advice_and_crisis_updates	امطار الكويت الكويت الكويت الان بلديه الكويت تعلن بانها في حاله طوارئ بالتعاون نع الجهات الحكوميه امطار الكويت الكويت الكويت الان قطاع الاخبار والبرامج السياسيه
affected_individuals_and_help	الكويت الكويت الان امطار الكويت بالصور الجيش الكويتي يبدا بسحب السيارات المتعطله في الطرق الكويت الكويت الان امطار الكويت
opinions_and_criticism	سيول الكويت يارب بكفي مطر عشان الخلايجه ملانه مصاري بس ما عندهم بنيه تحتيه سيول الكويت
emotional_support_and_prayers	امطار الكويت امطار الكويت اللهم احفظ الكويت الحبيبه واهلها واجعلها امطار خير وبركه وعما بنفعها ارجاء البلاد خالص العزاء للمتوفين واسكنهم فسيح جناته
opinions_and_criticism	الكويت تغرق بالفساد الحكومه الكويتيه عند حصول اي كارثه في اي مكان بالعالم تلاقيها اول الداعمين عند حدوث اي كارثه داخل اراضيها الكويت تغرق بالفساد
opinions_and_criticism	الشعب يطالب باقاله الحكومه امطار الكويت المطر كاشف الفساد الشعب يطالب باقاله الحكومه امطار الكويت
affected_individuals_and_help	امطار الكويت انتقل الي رحمه الله احمد براك الفضلي ٣٠ سنه بدون توفي وهو يحاول انقاذ اسرته في الفحيحيل قطعه وجرفه السيل الله يرحمه يا رب الفحيحيل ق امطار الكويت
affected_individuals_and_help	الكويت الكويت الان امطار الكويت الارصاد الجويه قطاع الاخبار والبرامج السياسيه الاطفاء لا توجد اي خسائر في الارواح جراء سوء الاحوال الجويه الكويت الكويت الان امطار الكويت الارصاد الجويه قطاع الاخبار والبرامج السياسيه
opinions_and_criticism	الكويت الغاليه الكويت الحبيبه امطار الكويت الكويت لم تغرق الكويت شامخه الكويت عاليه الكويت تغرق من الفاسدين واصحاب المناقصات اللي ببطونهم لن نسمح اللي يقول الكويت تغرق الكويت الغاليه الكويت الحبيبه امطار الكويت امطار الخير امطار كشفت لنا العابثين فقط طول عمرنا نقول مطر خير
caution_advice_and_crisis_updates	امطار الكويت الكويت الان نماء الكويت تبرع زكاه ايتام امطار الكويت نهيب بالاخوه اصحاب المنازل اطفاء اسوار المنزل والابتعاد عن اي مصادر للكهرباء قد تكون مبتله وخطره مع مراقبه الاطفال وابعادهم وحمايتهم من اي تماس كهربائي امطار الكويت الكويت الان نماء الكويت تبرع زكاه ايتام امطار الكويت
caution_advice_and_crisis_updates	الكويت الكويت الان امطار الكويت الارصاد الجويه مراقب التنبؤات الجويه عبد العزيز القراوي توقع امطار متوسطه في بعض المناطق الي شديده الغزاره في مناطق اخري خلال الـ ساعه القادمه الكويت الكويت الان امطار الكويت الارصاد الجويه
caution_advice_and_crisis_updates	الكويت تغرق سيول الكويت امطار الكويت امطار غزيره علي الكويت وزير الصحه د باسل الصباح خطه الطوارئ مستمره حتي تعود الاحوال الجويه الي حالتها الطبيعيه الكويت تغرق سيول الكويت امطار الكويت امطار غزيره علي الكويت
affected_individuals_and_help	امطار الكويت الكويت الان انتقل الي رحمه لله تعالي صاحبنا احمد براك الفضلي اثر غرقه في سيول فحيحيل ادعوله بالرحمه والمغفره امطار الكويت الكويت الان
opinions_and_criticism	امطار الكويت الكويت تغرق الشيء الوحيد اللي ممكن يخفف علينا اليوم مراره هذي الكارثه التي حدثت في وطني الغالي الكويت هذا الكم الهائل من المشاعر النبيله الصادقه من جميع اشقائنا في جميع الدول العربيه بلا استثناء شكرا للجميع وعسي الله ما يريكم مكروه ويحفظكم جميعا من كل شر امطار الكويت الكويت تغرق
opinions_and_criticism	امطار الكويت خنشوف يوم الاحد نوع ابر التخدير للشعب شنو هي هالمره امطار الكويت
opinions_and_criticism	الكويت تغرق بالفساد لجميع المتضررين بسبب الامطار انا علي استعداد للتطوع برفع القضايا ضد وزاره الاشغال العامه الكويت تغرق بالفساد
caution_advice_and_crisis_updates	الخفجي الكويت الكويت تغرق سيول الكويت امطار الكويت امطار غزيره علي الكويت الدفاع المدني لـ المنطقه الشرقيه يؤكد عدم صحه ما تم تداوله عبر مواقع التواصل الاجتماعي عن توجه فرقه من الدفاع المدني بـ الخفجي الي الكويت الكويت تغرق سيول الكويت امطار الكويت امطار غزيره علي الكويت
affected_individuals_and_help	امطار الكويت عاجل الاعلان عن حاله وفاه ثانيه جراء سيول الفحيحيل الشاب احمد براك الفضلي انا لله وانا اليه راجعون امطار الكويت
opinions_and_criticism	الكويت تغرق الكويت تغرق بالفساد الكويت الان الكويت تغرق الكويت تغرق بالفساد الكويت الان في الكويت فقط اختفت الحكومه وظهر الشعب الاصيل للتطوع والمقاومه لخدمه وطنه وشعبه
irrelevant	نغل الخليج امطار الكويت نغل الخليج هاشتاق يسيطر علي التايم لاين امطار الكويت
emotional_support_and_prayers	امطار الكويت اللهم احفظ واحرص من هم علي القلب غالين امطار الكويت
affected_individuals_and_help	امطار الكويت الكويت الكويت الان الطقس الاحوال الجويه تعطل سياره للاطفاء في مدينه صباح الاحمد امطار الكويت الكويت الكويت الان الطقس الاحوال الجويه
opinions_and_criticism	من يتحمل فضيحه منطقه صباح الاحمد وينكم عن البنيه التحتيه قبل لا توزعون فيها الاراضي هل اصبحت ارواح البشر رخيصه لي هالدرجه ولا السيناريو يعيد نفسه مثل ما حصل مع بيوت الظهر امطار الكويت
opinions_and_criticism	امطار الكويت بسم الله ما شاء الله تبارك الرحمن تلاحم الشعب الكويتي اطفاء جيش شرطه حرس وطني خليه نحل هنا يقال دام عزج يا كويت جميل هذا الوطن بحكامه ال الصباح الكرام وشعبه الجميل بكل مافيه جميل امطار الكويت
opinions_and_criticism	امطار الكويت الي يتطنزون عاللي تقول امبيه حرام ترا مايفرقون عن اللي كانوا واقفين يصورون بدال مايساعدون اللي بالسياره يستهبلون حتي بالازمات امطار الكويت
affected_individuals_and_help	امطار الكويت فيديو مواطن يستضيف مجموعه من الوافدين تعطل بهم الباص بسبب امطار الكويت
emotional_support_and_prayers	امطار الكويت امطار الكويت اللهم احفظ الكويت واهلها من كل شر
emotional_support_and_prayers	امطار الكويت امطار الكويت اللهم احفظ اهل الكويت من كل شر ومكروه واجعلها سقيا خير وبركه عليهم
caution_advice_and_crisis_updates	امطار الكويت الكويت الكويت الان الطقس الاحوال الجويه المركبات في المنقف بعد الامطار امطار الكويت الكويت الكويت الان الطقس الاحوال الجويه
opinions_and_criticism	الكويت الان الجهراء وزير الاشغال امطار الكويت الكويت الان فيديو متداول مواطن يثني علي البنيه التحتيه لمحافظه الجهراء وزير الاشغال امطار الكويت
irrelevant	امطار الكويت لا يضمر الشر بقلبه وبفعله وتصرفه لي اجمل وطن الكويت الذي كفلته من المهد الي اللحد الا بقلبه مرضه نفسي فالدين كداعشي فجر مسجد الامام الصادق وزهق ارواح بريئه وخائن كخليه العبدلي اللتي قال عنها قضائنا النزيه ارادت اخلال بامن الوطن امطار الكويت
emotional_support_and_prayers	امطار الكويت الكويت الكويت الان الطقس الاحوال الجويه كفو يالجيش امطار الكويت الكويت الكويت الان الطقس الاحوال الجويه
opinions_and_criticism	الكويت تغرق الكويت تغرق بالفساد الكويت الان الكويت تغرق الكويت تغرق بالفساد الكويت الان شعب شجاع متطوع لانقاذ وطنه وحكومه فاشله غارقه في الفساد
affected_individuals_and_help	امطار الكويت كان مشكله الحصي المتطاير بدات بالظهور توها جامه سيارتي انفلشت امطار الكويت
affected_individuals_and_help	امطار الكويت انتقل الي رحمه الله تعالي احمد براك الفضلي في سيول منطقه الفحيحيل نسال الله ان يتقبله من الشهداء يارب امطار الكويت
emotional_support_and_prayers	امطار الكويت انتقل الي رحمه الله تعالي احمد براك الفضلي في سيول منطقه الفحيحيل نسال الله ان يتقبله من الشهداء يارب امطار الكويت
caution_advice_and_crisis_updates	نصائح ارشاديه للوقايه من الالتماس الكهربائي عند هطول الامطار من المهندس ناصر البلوشي من وزاره الكهرباء و الماء الالتماس الكهربائي امطار الكويت الكويت وزاره الاعلام الكويت الطقس الاحوال الجويه
opinions_and_criticism	حكومه فاقده للاهليه في التعامل مع الازمات ومجلس عرائس مفتقر للاراده الحره في المحاسبه والمراقبه ماذا تتوقعون فساد مفرط ووطن يغرق الكويت تغرق امطار الكويت
affected_individuals_and_help	عاجل البدون امطار الكويت عاجل الاداره العامه للاطفاء تم تحديد هويه الغريق جراء السيول وهو احمد الفضلي من فئه البدون مواليد حيث قامت بجرفه الي مسافه كيلو عن موقع الغرق امطار الكويت
opinions_and_criticism	الكويت تغرق امطار الكويت من شده الفساد بتنا ندعو الله ان يدفع عنا المطر والخير لا حول ولاقوه الا بالله الكويت تغرق امطار الكويت
emotional_support_and_prayers	سيول الكويت سيول الاردن رحم الله احمد الفضلي والاخ المصري وكل من توفي في الاردن الشقيقه جراء السيول وكتبهم الله من الشهداء سيول الكويت سيول الاردن
opinions_and_criticism	الكويت تغرق الكويت تغرق بالفساد الكويت الان الكويت تغرق الكويت تغرق بالفساد الكويت الان الشعب افضل من الحكومه الشعب اصيل و الحكومه غرقت
caution_advice_and_crisis_updates	الكويت الكويت الان امطار الكويت الارصاد الجويه عبدالعزيز القراوي كميات الامطار تجاوزت في بعض المناطق الـ مللي الكويت الكويت الان امطار الكويت الارصاد الجويه
emotional_support_and_prayers	سيول الكويت الله يحفظ الكويت وشعبها وكل المقيمين علي ارضها سيول الكويت
affected_individuals_and_help	البدون الكويت الان امطار الكويت الاداره العامه للاطفاء تم تحديد هويه شخصيه حاله الوفاه الاولي وهو احمد الفضلي من فئه البدون مواليد حيث قامت السيول بجرفه الي مسافه كيلو عن موقع الغرق الكويت الان امطار الكويت
emotional_support_and_prayers	الكويت تغرق امطار الكويت الله يلطف بالكويت واهلها ويحميها من كل شر يارب الكويت تغرق امطار الكويت
emotional_support_and_prayers	امطار الكويت سيول الاردن الكويت تغرق الله يحفظ البلاد و العباد امطار الكويت سيول الاردن الكويت تغرق
affected_individuals_and_help	عاجل عاجل الاطفاء الكويتيه انتشال جثه لشخص مجهول الهويه بسيول منطقه الفحيحيل وانتشالها من قبل رجال اطفاء مركز الفحيحيل الكويت الان امطار الكويت
infrastructure_and_utilities_damage	الكويت الكويت الان امطار الكويت الارصاد الجويه قطاع الاخبار والبرامج السياسيه م خليفه الفريج تم اعاده التيار الكهربائي بعد فتره انقطاع عن المناطق السكنيه الكويت الكويت الان امطار الكويت الارصاد الجويه قطاع الاخبار والبرامج السياسيه
opinions_and_criticism	وزير الاشغال امطار الكويت الكويت تغرق ارادت الحكومه من اعلان وزير الاشغال استقالته امتصاص غضب الناس لحظه الازمه ولكن الذي حصل هو العكس حيث ازداد الغضب وارتفع سقف المطالب باستقاله الحكومه باكملها التفكير السيئ يزيد السوء سوءا امطار الكويت الكويت تغرق
affected_individuals_and_help	امطار الكويت الاداره العامه للاطفاء تم تحديد هويه شخصيه حاله الوفاه الاولي وهو احمد الفضلي من فئه غير محددي الجنسيه مواليد حيث قامت السيول بجرفه الي مسافه كيلو عن موقع الغرق ماذا بعد امطار الكويت
opinions_and_criticism	امطار غزيره علي الكويت امطار الكويت ١ تحقيق ومراجعه المناقصات جميعها السابقه خاصه في المناطق المنكوبه ٢ محاسبه المقصر والمذنب ٣ تعويض المتضررين ٤ تشكيل فرق طوارئ في المناطق المنكوبه ٥ انشاء جهاز اداره الازمات والكوارث مطلب مهم اللي صار لازم تتخذ هالقرارات امطار غزيره علي الكويت امطار الكويت
emotional_support_and_prayers	سيول الاردن سيول الكويت رحم الله من استشهد غرقا وحفظ الله احبتنا واهلنا في الاردن والكويت وفي كل مكان من كل مكروه سيول الاردن سيول الكويت
irrelevant	الجمعه امطار الكويت اجمل شعور ان تتحقق دعوه كانت سرا بينك وبين الله كنت تناجيه بها طويلا يا رب قر اعيننا بما نتمني الجمعه امطار الكويت
emotional_support_and_prayers	امطار الكويت كل الشكر لداخليه للاشغال و التلفزيون ينقلون الحدث ما قصروا امطار الكويت
caution_advice_and_crisis_updates	امطار الكويت الكويت الكويت الان اخر التطورات من الاداره العامه للدفاع المدني المقدم ناصر بوصليب مدير الاعلام الامني امطار الكويت الكويت الكويت الان
affected_individuals_and_help	عاجل امطار الكويت عاجل انباء عن وفاه المواطن احمد براك الفضلي جراء سيول الفحيحيل انا لله وانا اليه راجعون امطار الكويت
caution_advice_and_crisis_updates	عيسي رمضان لا تزال الفرصه مهيئه لمزيدا من الامطار المتوسطه والغزيره الليله وفجر الغد وننصح الجميع باخذ الحيطه والحذر وعدم الخروج الا للضروره الكويت الان امطار الكويت صوت المطر
emotional_support_and_prayers	سيول الاردن امطار الرياض امطار الكويت سيول الاردن امطار الرياض امطار الكويت كونوا بخير اهلنا في كل مكان
caution_advice_and_crisis_updates	جامعه الكويت الكويت الان امطار الكويت الارصاد الجويه جامعه الكويت تعلن الغاء الاختبارات المقرره غدا السبت لسوء الاحوال الجويه الكويت الان امطار الكويت الارصاد الجويه قطاع الاخبار والبرامج السياسيه
affected_individuals_and_help	احمد براك الفضلي امطار الكويت الله يرحمه ويغفر له احمد براك الفضلي امطار الكويت
emotional_support_and_prayers	احمد براك الفضلي امطار الكويت الله يرحمه ويغفر له احمد براك الفضلي امطار الكويت
emotional_support_and_prayers	امطار الكويت الكويت تغرق احمد الفضلي لا اله الا الله الله يرحم احمد الفضلي للحين تقول لنا شسوي بالمطر اشربه امور ديرتنا ماشيه بدعاء اهل الخير ولاهي تغرق من اول مطره عسي الله يرحمنا برحمته امطار الكويت الكويت تغرق احمد الفضلي
opinions_and_criticism	امطار الكويت الكويت تغرق احمد الفضلي لا اله الا الله الله يرحم احمد الفضلي للحين تقول لنا شسوي بالمطر اشربه امور ديرتنا ماشيه بدعاء اهل الخير ولاهي تغرق من اول مطره عسي الله يرحمنا برحمته امطار الكويت الكويت تغرق احمد الفضلي
emotional_support_and_prayers	الكويت تغرق الكويت تغرق بالفساد رحم الله من مات واسكنه فسيح جناته اما الان يجب علي الحكومه الاستقاله الجماعيه وبعد ذالك محاسبه المقاول والشركه الي استلمت المشاريع ويجب تغير قانون المناقصات وجلب شركات عالميه بدل اجبار اي شركه علي تواجد شريك محلي كفايه تنفيع تجار معينين الكويت تغرق الكويت تغرق بالفساد
opinions_and_criticism	الكويت تغرق الكويت تغرق بالفساد رحم الله من مات واسكنه فسيح جناته اما الان يجب علي الحكومه الاستقاله الجماعيه وبعد ذالك محاسبه المقاول والشركه الي استلمت المشاريع ويجب تغير قانون المناقصات وجلب شركات عالميه بدل اجبار اي شركه علي تواجد شريك محلي كفايه تنفيع تجار معينين الكويت تغرق الكويت تغرق بالفساد
affected_individuals_and_help	الكويت الكويت الان امطار الكويت الارصاد الجويه قطاع الاخبار والبرامج السياسيه جابر المهنا شركه النقل العام تشارك في عمليات خطه الطوارئ الكويت الكويت الان امطار الكويت الارصاد الجويه قطاع الاخبار والبرامج السياسيه
opinions_and_criticism	الكويت تغرق الكويت تغرق بالفساد الكويت الان الكويت تغرق الكويت تغرق بالفساد الكويت الان لا تستحق الكويت الا حكومه قويه كقوه شعبه وحبهم لوطنهم واميرهم
infrastructure_and_utilities_damage	فيديو يوم الجمعه صوت الرعد صوت المطر الجمعه امطار الكويت فيديو مواطنون يقومون بتسهيل حركه المرور بمنطقه المنقف يوم الجمعه صوت الرعد صوت المطر الجمعه امطار الكويت
opinions_and_criticism	سيول الكويت الوضع عندنا بالعاشره كارثي شي لايوصف وللحين الحكومه تبي تجتمع وتشوف وين الخلل الخلل فيكم بمناقصاتكم وتنفيعكم سيول الكويت
caution_advice_and_crisis_updates	امطار الكويت ملتميديا القبس بالفيديو الكويت تغرق والمواطنون يناشدون الجهات الحكوميه سرعه التحرك امطار الكويت ملتميديا القبس
opinions_and_criticism	امطار الكويت حديده امطار الكويت الحين في تعويض اضرار منحه حديده والا ننام مثل كل مره
affected_individuals_and_help	امطار الكويت ان صح هذا الخبر وفاه احمد براك الفضلي بسبب السيول في الفحيحيل اسال الله ان يتقبله من الشهداء دعواتكم له بالرحمه والمغفره امطار الكويت
emotional_support_and_prayers	امطار الكويت ان صح هذا الخبر وفاه احمد براك الفضلي بسبب السيول في الفحيحيل اسال الله ان يتقبله من الشهداء دعواتكم له بالرحمه والمغفره امطار الكويت
emotional_support_and_prayers	امطار الكويت الكويت تغرق امطار الكويت الكويت تغرق الله يحفظكم ويحميكم يا اهلنا الغاليين والله يجعلها غيث نافع ليس فيه ضرر للبلاد والعباد قلوب اخوانكم من ليبيا معكم بالدعاء
affected_individuals_and_help	الكويت تغرق امطار الكويت صوت المطر اجيال عاجل الاداره العامه للاطفاء تم تحديد هويه شخصيه حاله الوفاه الاولي وهو احمد الفضلي من فئه غير محددي الجنسيه مواليد حيث قامت السيول بجرفه الي مسافه كيلو عن موقع الغرق الكويت تغرق امطار الكويت صوت المطر
affected_individuals_and_help	احمد براك الفضلي امطار الكويت احر التعازي لاسره الشاب احمد براك الفضلي الذي توفاه الله قبل قليل ونسال الله ان يغفر له ويرحمه ويلهم اهله الصبر والسلوان امطار الكويت
emotional_support_and_prayers	احمد براك الفضلي امطار الكويت احر التعازي لاسره الشاب احمد براك الفضلي الذي توفاه الله قبل قليل ونسال الله ان يغفر له ويرحمه ويلهم اهله الصبر والسلوان امطار الكويت
emotional_support_and_prayers	امطار الكويت
affected_individuals_and_help	حمد الحريري احد المتطوعين في جسر المنقف توجهنا الي المطافئ واخرجنا العوائل من سياراتهم حوالي عشره عوائل واخرجنا ناس كبيره في السن من سياراتهم وتابعنا تنظيم السير مع المرور الكويت الكويت الان امطار الكويت
caution_advice_and_crisis_updates	امطار الكويت الكويت الان نماء الكويت تبرع زكاه ايتام امطار الكويت عاجل وزاره الشؤون تفعل خطط الطواريء وتعلن فتح جميع صالاتها لايواء المتضررين جراء موجه الامطار الغزيره التي تمر بها الكويت ومســؤولي الصالات يباشــرون فتحهــا لايواء المتضررين امطار الكويت الكويت الان نماء الكويت تبرع زكاه ايتام امطار الكويت
emotional_support_and_prayers	من يقوم الان بمواجهه كارثه السيول هم منتسبي الجيش الكويتي و رجال الامن في وزاره الداخليه و الحرس الوطني و رجال الاطفاء كل الشكر لكم يا ابطال امطار الكويت امطار غزيره علي الكويت
opinions_and_criticism	سيول الكويت اليوم نتكاتف و بكره نحاسب سيول الكويت
opinions_and_criticism	الكويت الان امطار الكويت ارزاق الله من السماء كشفت الفساد في الارض الكويت الان امطار الكويت
emotional_support_and_prayers	امطار الكويت يارب تعوضه خير المكان يسعدنا ويدخل السرور علي اهل الكويت وزوارها ربي تعوض خسارته امطار الكويت
affected_individuals_and_help	عاجل الكويت الامطار عكاظ امطار الكويت عاجل انقطاع الكهرباء في عده مناطق في الكويت بسبب الامطار ووفاه شاب عكاظ امطار الكويت
infrastructure_and_utilities_damage	عاجل الكويت الامطار عكاظ امطار الكويت عاجل انقطاع الكهرباء في عده مناطق في الكويت بسبب الامطار ووفاه شاب عكاظ امطار الكويت
opinions_and_criticism	الكويت تغرق سيول الكويت الكويت تغرق سيول الكويت اي شخص ولو كان غير مختص نهائيا بهندسه الطرق او صيانتها وسلامتها ونظافتها بمجرد القائه نظره علي شوارع الكويت يدرك حجم الكارثه التي من الممكن ان تتعرض لها هذه الطرق في حاله الامطار خافوا الله بمناقصاتكم وعقودكم ومقاوليكم علي هذا البلد المعطاء
infrastructure_and_utilities_damage	امطار الكويت امطار وسيول في الكويت اليوم تدمر الشوارع امطار الكويت
emotional_support_and_prayers	احمد براك الفضلي امطار الكويت اسال الله ان يتقبله من الشهداء احمد براك الفضلي امطار الكويت
emotional_support_and_prayers	الكويت تغرق امطار الكويت الكويت الان الله يسلمكم جميعا وشكرا لكل من سال او اتصل او حضر للمساعده شكرا من القلب الكويت تغرق امطار الكويت الكويت الان
emotional_support_and_prayers	الكويت الان الكويت تغرق بالفساد الكويت تغرق يالله يعطيكم العافيه نزلتوا الداخليه و الجيش و الحرس و المطافي و يقولون مركز مطافي من السعوديه حاله وفاه سياير العالم راحت بيوت راحت والسبب الكل عارفه عذرك ما يكفي والله الكويت الان الكويت تغرق بالفساد الكويت تغرق
opinions_and_criticism	الكويت الان الكويت تغرق بالفساد الكويت تغرق يالله يعطيكم العافيه نزلتوا الداخليه و الجيش و الحرس و المطافي و يقولون مركز مطافي من السعوديه حاله وفاه سياير العالم راحت بيوت راحت والسبب الكل عارفه عذرك ما يكفي والله الكويت الان الكويت تغرق بالفساد الكويت تغرق
affected_individuals_and_help	السعوديه امطار الكويت المطافي السعوديه في مدينه الخفجي تقدم المسانده لسكان مدينه صباح الاحمد في الكويت امطار الكويت
opinions_and_criticism	امطار الكويت امطار الكويت قوه الطبيعه اقوي من البشر وقد تكون اعدل وانصف منه بكشف الفساد والفاسدين وسببا في سرعه القضاء عليهم وتحطيم خططهم واحلامهم الكويت الان
opinions_and_criticism	حمد المسرع امطار الكويت الكويت الان حـنـا بخير وكـل ابـونـا طيبين ياللي سالتوا عـقـب ماجانا مطر يـاهـل الخليج الفاهمين العارفين عقب السيول الجارفه زال الخطر غيث سقانا عقب ماطول سنين والقلب للوديان والسيل انفطر حمد المسرع امطار الكويت الكويت الان
affected_individuals_and_help	الكويت تغرق امطار الكويت شاهد بالفيديو صراخ الامهات والاطفال بعد دخول المياه الي المنازل الفيديو من هنا حسبي الله ونعم الوكيل الكويت تغرق امطار الكويت
emotional_support_and_prayers	امطار الكويت ربي احفظهم امطار الكويت
emotional_support_and_prayers	امطار الكويت اللهم احفظ الكويت واهلها امطار الكويت
affected_individuals_and_help	الكويت تغرق امطار الكويت عااجل مدينه احمد الصباح تغرق بالمياه وتدخل الي المنازل وحالات غرق بالعشرات من هنا الكويت تغرق امطار الكويت
opinions_and_criticism	امطار الكويت سيول الفحيحيل رياض العدساني انت رجل المرحله وامالنا فيك بعد الله ماتخيب ارواح ماتت من المسؤول شنو ذنبه الي يموت بسبب تقصير واهمال مسؤول قاعد علي مكتب فخم ومايحس بالسمؤوليه امطار الكويت سيول الفحيحيل
affected_individuals_and_help	الكويت تغرق امطار الكويت عاجل اسماء حالات الوفاه التي جرفتها سيول الامطار في الكويت من هنا الكويت تغرق امطار الكويت
emotional_support_and_prayers	الكويت تغرق امطار الكويت رحمه الله عليه تم التعرف علي الجثه حسبي الله ونعم الوكيل في التسيب ولابد من معاقبه المسؤولين بالصور صاحب الجثه وتفاصيله من هنا الكويت تغرق امطار الكويت
emotional_support_and_prayers	احمد براك الفضلي امطار الكويت سيول الفحيحيل احمد براك الفضلي لا حول ولا قوه الا بالله الله يرحمه ويغفر له ويصبر اهله امطار الكويت سيول الفحيحيل
affected_individuals_and_help	البدون الكويت تغرق سيول الكويت الاطفاء الكويتيه تم تحديد هويه حاله الوفاه الوحيده في امطار يوم الجمعه وهو احمد براك الفضلي من البدون مواليد حيث قامت السيول بجرفه الي مسافه كيلو عن موقع الغرق في الفحيحيل الكويت تغرق سيول الكويت
affected_individuals_and_help	امطار الكويت السعوديه امطار الكويت امطار الكويت المطافي السعوديه في مدينه الخفجي تقدم المسانده لسكان مدينه صباح الاحمد في الكويت امطار الكويت الكويت تغرق
affected_individuals_and_help	امطار الكويت شوفو اللي طلع من الماي الله يستر علي الناس امطار الكويت
affected_individuals_and_help	امطار الكويت القبس عاجل عاجل الاداره العامه للاطفاء تعلن هويه شخصيه حاله الوفاه الاولي وهو احمد الفضلي من فئه غير محددي الجنسيه مواليد امطار الكويت القبس عاجل
opinions_and_criticism	الكويت تغرق الكويت تغرق بالفساد
opinions_and_criticism	امطار الكويت اتمني ان يكون هناك تغيير جذري وبدايه لكويت جديده في الايام القادمه اتمني ذلك غدا اجمل باذن الله امطار الكويت
affected_individuals_and_help	البدون الكويت تغرق سيول الكويت الاطفاء تم تحديد هويه حاله الوفاه الوحيده في امطار يوم الجمعه وهو احمد براك الفضلي من البدون مواليد حيث قامت السيول بجرفه الي مسافه كيلو عن موقع الغرق في الفحيحيل الكويت تغرق سيول الكويت
caution_advice_and_crisis_updates	امطار الكويت تبقي يوم كامل البلد معرض فيه لمزيد من الامطار والسيول كما تظهره مصادر الارصاد الجويه ياليت الناس تاخذ حذرها وبدون خروج للشوارع الا للضروره حفظ الله كويتنا وشعبنا من كل شر امطار الكويت
affected_individuals_and_help	امطار الكويت الان امطار الكويت امطار الفحيحيل الله يسلمكم جميعا وشكرا لك من سال او اتصل او حضر للمساعده شكرا من القلب وكذلك اعزي اهل جارنا احمد براك الفضلي الذي سحبه السيل وهو يحاول انقاذ اهله فرحمه الله عليه والله يصبر اهله ويعوضهم ربي خيرا والحمدلله الكل علي كل حال امطار الكويت الان امطار الكويت امطار الفحيحيل
emotional_support_and_prayers	امطار الكويت الان امطار الكويت امطار الفحيحيل الله يسلمكم جميعا وشكرا لك من سال او اتصل او حضر للمساعده شكرا من القلب وكذلك اعزي اهل جارنا احمد براك الفضلي الذي سحبه السيل وهو يحاول انقاذ اهله فرحمه الله عليه والله يصبر اهله ويعوضهم ربي خيرا والحمدلله الكل علي كل حال امطار الكويت الان امطار الكويت امطار الفحيحيل
emotional_support_and_prayers	احمد براك الفضلي امطار الكويت رحم الله الذي غرق بسبب السيول في منطقه الفحيحيل احمد براك الفضلي امطار الكويت
emotional_support_and_prayers	امطار الكويت اللهم استودعناك اهلنا في الكويت اللهم احفظهم وابعد عنهم كل مكروه امطار الكويت
emotional_support_and_prayers	امطار الكويت امطار الكويت تحزن الله يحفظهم
opinions_and_criticism	امطار الكويت امطار غزيره علي الكويت
emotional_support_and_prayers	امطار الكويت اللهم احفظ الكويت وشعبها من كل مكروه امطار الكويت
emotional_support_and_prayers	امطار الكويت
emotional_support_and_prayers	سيول الاردن سيول الكويت اللهي بحق رحمتك التي وسعت كل شئ احفظ جميع المسلمين والمسلمات من كل شر واحفظ اهل الكويت و اهل الاردن سيول الاردن سيول الكويت
opinions_and_criticism	سيول الكويت
emotional_support_and_prayers	امطار الكويت اللهم احفظ الكويت واهلها من كل مكروه امطار الكويت
affected_individuals_and_help	امطار الكويت الاطفاء انتشال جثه قبل قليل في سيول منطقه الفحيحيل لاحول ولاقوه الا بالله امطار الكويت
affected_individuals_and_help	الكويتْ تغرقْ امطارْ الكويتْ عااجل شاهد السيول المخيفه والمرعبه ربي احمي الكويت واهلها شاهد فيديو غرق طفلين من هنا شاهد صور سيول من هنا لا حول ولا قوه الا بالله الكويتْ تغرقْ امطارْ الكويتْ
emotional_support_and_prayers	الكويتْ تغرقْ امطارْ الكويتْ عااجل شاهد السيول المخيفه والمرعبه ربي احمي الكويت واهلها شاهد فيديو غرق طفلين من هنا شاهد صور سيول من هنا لا حول ولا قوه الا بالله الكويتْ تغرقْ امطارْ الكويتْ
affected_individuals_and_help	الكويتْ تغرقْ امطارْ الكويتْ عااجل لا حول ولا قوه الا بالله مقتل عائله كامله داخل بيت بالقرب من نادي القادسيه التفاصيل والفيديو من هنا ششاهد السيول من هنا الكويتْ تغرقْ امطارْ الكويتْ
opinions_and_criticism	امطار الكويت الكويت تغرق السيول دشت عليهم امطار الكويت
opinions_and_criticism	امطار الكويت الكويت ماتبي وزير مكتب الكويت تحتاج وزير ميداني امطار الكويت
affected_individuals_and_help	الكويتْ تغرقْ امطارْ الكويتْ عــــــــــــــاجل الــان تقارير هامه من وزاره الصحه الكويتيه حول اسماء الشهداء التفاصيل والاسماء من هنا الصور من هنا الكويتْ تغرقْ امطارْ الكويتْ
affected_individuals_and_help	البدون احمد براك الفضلي سيول الكويت وفاه الشاب البدون احمد براك الفضلي اثناء انقاذ عائلته في منطقه الفحيحيل الله يرحمه ويغفر له يارب ويحسبه شهيد باذن الله سيول الكويت
opinions_and_criticism	امطار الكويت الناس الي يقولون من المطر او ليش يطلع من البيت اولا السيارات الي بالفيديو كانت صافطه عند البيوت ثانيا ما احاسب المطر يا اخ النكته بس احاسب الاشغال والحكومه والبوق الي يصير في هل ديره وكذلك جسر المنقف من اول ما قام افتتاحه واهوه يغرق وكل مره عذر ويقولون غلطه واحد امطار الكويت
affected_individuals_and_help	الكويت تغرق امطار الكويت عااجل وحصري مشاهد اوليه للنجده السعوديه التي دخلت الاراضي الكويتيه الصور والفيديوهات من هنا الكويت تغرق امطار الكويت
affected_individuals_and_help	البدون الكويت تغرق سيول الكويت الاطفاء تم تحديد هويه حاله الوفاه في امطار يوم الجمعه وهو احمد براك الفضلي من البدون مواليد حيث قامت السيول بجرفه الي مسافه كيلو عن موقع الغرق في الفحيحيل الكويت تغرق سيول الكويت
emotional_support_and_prayers	امطار الكويت الله يحفظمم والله انه قلوبنا معاكم شي محزن والله امطار الكويت
affected_individuals_and_help	فيديو امطار الكويت الكويت تغرق فيديو بعض عمليات الانقاذ التي يقوم بها رجال الاطفاء في بعض المناطق وخصوصا مدينه صباح الاحمد امطار الكويت الكويت تغرق
emotional_support_and_prayers	امطار الكويت الكويت تغرق الكويت الان خالص العزاء للشعب الكويتي كله الله يرحمه ويغفر له وعسي مثواه الجنه ويلهم ذويه الصبر والسلوان امطار الكويت الكويت تغرق الكويت الان
affected_individuals_and_help	الكويت تغرق الكويت تغرق بالفساد القرين شكرا من القلب الي رجال الاطفاء والداخليه والدفاع المدني والجيش الكويتي والحرس الوطني علي المجهود الكبير الذي يبذلونه في سبيل حفظ الامن ومساعده المتضررين من جراء السيول التي اجتاحت البلاد واثبتوا قدرتهم علي مواجهه الازمات بشكل احترافي الكويت تغرق الكويت تغرق بالفساد
emotional_support_and_prayers	الكويت تغرق الكويت تغرق بالفساد القرين شكرا من القلب الي رجال الاطفاء والداخليه والدفاع المدني والجيش الكويتي والحرس الوطني علي المجهود الكبير الذي يبذلونه في سبيل حفظ الامن ومساعده المتضررين من جراء السيول التي اجتاحت البلاد واثبتوا قدرتهم علي مواجهه الازمات بشكل احترافي الكويت تغرق الكويت تغرق بالفساد
opinions_and_criticism	امطار الكويت السيل يدل دربه مقوله تكتب بماء الذهب امطار الكويت
affected_individuals_and_help	البدون الكويت تغرق سيول الكويت امطار الكويت امطار غزيره علي الكويت الاداره العامه للاطفاء تم تحديد هويه الغريق جراء السيول وهو من فئه البدون مواليد حيث قامت بجرفه الي مسافه كيلو عن موقع الغرق الكويت تغرق سيول الكويت امطار الكويت امطار غزيره علي الكويت
emotional_support_and_prayers	امطار الكويت اللهم احفظ الكويت واهلها واجعل صيبها خير وبركه امطار الكويت
opinions_and_criticism	امطار الرياض الان امطار جده امطار الكويت امطار الرياض الان امطار جده امطار الكويت الي يعجبك حين ياتي المطر تنكشف امانه واخلاص المسئولين بصدق والخ شكرا لكم علي اخلاصكم
irrelevant	امطار الكويت امطار الكويت الصوره تقتلني
affected_individuals_and_help	امطار الكويت الكويت الان استراحه محارب احد ابطال الجيش الكويتي الذين شاركوا في عمليات الدعم والاسناد في شوارع المناطق الجنوبيه والتي عانت من تعطل شبكه تصريف المياه نتيجه الامطار الغزيره امطار الكويت الكويت الان
emotional_support_and_prayers	امطار الكويت امطار الكويت حفظ الله الكويت واهلها
affected_individuals_and_help	الكويت تغرق الكويت تغرق بالفساد اعلان ان المتوفي رحمه الله من اخوانا البدون يعني هل ستموت القضيه لانه بدون ومو كويتي او مصري او مافي احد يلتفت له يعني لو كويتي كان المساله غير تصريحات بعض الصحف الالكترونيه شنو تقصدون بهذا الخبر المسائله يجب ان تطال الكل هذي نفس الله خالقها الكويت تغرق الكويت تغرق بالفساد
opinions_and_criticism	الكويت تغرق الكويت تغرق بالفساد اعلان ان المتوفي رحمه الله من اخوانا البدون يعني هل ستموت القضيه لانه بدون ومو كويتي او مصري او مافي احد يلتفت له يعني لو كويتي كان المساله غير تصريحات بعض الصحف الالكترونيه شنو تقصدون بهذا الخبر المسائله يجب ان تطال الكل هذي نفس الله خالقها الكويت تغرق الكويت تغرق بالفساد
opinions_and_criticism	من الذاكره امطار الكويت الكويت تغرق سيول الكويت امطار غزيره علي الكويت فيديو من الذاكره النائب السابق مسلم البراك وحديث عن كارثه امطار سابقه امطار الكويت الكويت تغرق سيول الكويت امطار غزيره علي الكويت
infrastructure_and_utilities_damage	الكويت تغرق امطار الكويت نفق المنقف الكويت تغرق امطار الكويت
affected_individuals_and_help	الكويت تغرق امطار الكويت عااجل الكويت تغرق لا حول ولا قوه الا بالله شاهد مقتل رجل كبير السن اثناء وقوع منزله عليه شاهد الفيديو من هنا امطار الكويت
emotional_support_and_prayers	الكويت الان امطار الكويت شكرا من القلب الدفاع المدني الشرطه الجيش الحرس الوطني الاشغال البلديه الصحه المتطوعين كان لهم دور رئيسي وفعال بحفظ الامن ومساعده العالقين بالسيول وتصريف مياه الامطار وعلاج المصابين الكويت الان امطار الكويت
irrelevant	امطار الكويت الكويت بصيغه البعض رساله كل من يتكسب ماديين ورا تشويه الدوله من خلال السوشال ميديم حط السانك بلهاتك و لا تمسك الموبايل تتكهرب امطار الكويت الكويت
caution_advice_and_crisis_updates	وزاره الداخليه وزاره الداخليه في ظل ما تشهده البلاد بسبب الاحوال الجويـه الاداره العامه للدفاع المدني تقدم عددا من الارشادات للوقايه من مخاطر الامطار والسيول الالتماس الكهربائي امطار الكويت الكويت وزاره الاعلام الكويت الطقس الاحوال الجويه الكويت الان
emotional_support_and_prayers	امطار الكويت امطار السعوديه امطار الكويت امطار السعوديه اللهم احفظ السعوديه و الكويت
infrastructure_and_utilities_damage	امطار الكويت الكويت من جسر المنقف والجهات الحكوميه تتعامل مع الاثار الناتجه عن الامطار تقرير نجيب القحطاني امطار الكويت الكويت الكويت الان
opinions_and_criticism	الكويت تغرق امطار الكويت ارحل علي هالمطره مال اطلع حداق مع السلطتين واخلي رئيس الوزراء يسوق الطراد الكويت تغرق امطار الكويت ارحل
caution_advice_and_crisis_updates	الصباحيه امطار الكويت بدء استخدام القارب المطاطي من المطافيء في في شوارع الصباحيه بسبب امطار الكويت الغزيره
emotional_support_and_prayers	امطار الكويت
opinions_and_criticism	احمد براك الفضلي امطار الكويت احمد براك الفضلي امطار الكويت الواقع المؤلم الذي لا نريد الحديث به ان كون المتوفي من الكويتين البدون سيكون الموضوع مجرد تفاعل تويتر ساعات فقط وينسي الناس كل شئ ولنا حوادث سابقه كثيره اخرها الدكتور طلال الشمري رحمه الله
affected_individuals_and_help	الكويت تغرق الكويت الان سيول الكويت احمد براك الفضلي للاطفاء تم تحديد هويه الغريق جراء السيول وهو احمد الفضلي من فئه البدون مواليد الكويت تغرق الكويت الان سيول الكويت احمد براك الفضلي
emotional_support_and_prayers	امطار الكويت تحيه الي رجال الجيش الكويتي ورجال الحرس الوطني ورجال الـمطافي الذين ساهموا في حل مشكله الطرق ومساعده الـمواطنين امطار الكويت
emotional_support_and_prayers	امطار الكويت حفظ الله الكويت واهلها من كل سوء امطار الكويت
caution_advice_and_crisis_updates	امطار الكويت الكويت الكويت الان الطقس الاحوال الجويه القياده السياسيه تتابع ممثله بعدد من الوزراء في الاداره العامه للاطفاء شرح عمليات الانقاذ وعدد البلاغات التي تم استقبالها خلال موجه الامطار امطار الكويت الكويت الكويت الان الطقس الاحوال الجويه
emotional_support_and_prayers	الكويت تغرق الكويت الان الكويت تغرق بالفساد واجبه واما نحن فواجبنا هنا ان ندعو لاهلنا بالكويت الكويت تغرق الكويت الان الكويت تغرق بالفساد
emotional_support_and_prayers	امطار الكويت لاحول ولا قوه الا بالله العلي العظيم الله يكون في عونهم امطار الكويت
opinions_and_criticism	امطار الكويت اهم شي شراكه القطاع الخاص بخطه التنميه ومناقصات البنيه التحتيه امطار الكويت
emotional_support_and_prayers	الكويت سيول الكويت اللـہم لطفك وحفظك باهلنا في الكويت الكويت سيول الكويت
opinions_and_criticism	امطار الكويت عقار الكويت للتذكير رمي بعض المقاولين بدون ذمه وضمير نفايات البناء من اسمنت واصباغ وغيره لها دور بالتاثير علي صرف مياه الامطار والصحي امطار الكويت عقار الكويت
emotional_support_and_prayers	امطار الكويت عساها امطار خير حفظك الله يا كويت و حفظك اميرك الشيخ صباح و شعبك الوفي من كل مكرره امطار الكويت
emotional_support_and_prayers	سيول الكويت سيول الاردن الله يرحم جميع من توفي جراء السيول و يحفظ الاردن بلدي الحبيب من كل شر و يحفظ اخوانا في الكويت الشقيق من كل سوء و مكروه سيول الكويت سيول الاردن
emotional_support_and_prayers	امطار الكويت
caution_advice_and_crisis_updates	امطار الكويت نجران الدفاع المدني السعودي غير صحيح مشاركتنا في عمليات امطار الكويت نجران
affected_individuals_and_help	الكويت تغرق بالفساد الامطار انتقل الي رحمه الله تعالي احمد براك الفضلي الكويت تغرق بالفساد الامطار
opinions_and_criticism	امطار الكويت امطار الكويت مطافي النفط ما تحرك
emotional_support_and_prayers	امطار الكويت امطار الكويت يا رب لطفك بـ اهلنا في الكويت يا رب يا رب يا رب
opinions_and_criticism	بعد الموقف الشجاع من وزير الاشغال وتحمل مسؤوليه امطار الكويت اطالب بتوزير القيادي الكفاءه الوكيل عبدالمحسن العنزي وزاره الاشغال هذا الرجل مكسب للوزاره والبلد
emotional_support_and_prayers	سيول الكويت سيول الاردن الله يحفظ الجميع من كل شر سيول الكويت سيول الاردن
irrelevant	امطار الكويت امطار الكويت ومنْ احْياها فكانما احْيا الناس جميعا ۚ فزعتكم تكففففون
opinions_and_criticism	امطار الكويت مواطن يشكوا من التكرار الدائم في النفق الذي بين منطقه الصباحيه والمنقف من المسؤول امطار الكويت
irrelevant	امطار الكويت الكويت الان يا ساكنين الصباحيه عليكم سلام امطار الكويت الكويت الان
affected_individuals_and_help	امطار الكويت الوزير انس الصالح اعلن عن حالات الوفيات او الحالات الحرجه بالمستشفيات امطار الكويت
affected_individuals_and_help	امطار الكويت الله يرحم احمد براك الفضلي غريق الاامطار ويرحم جمع اموات المسلمين امطار الكويت
emotional_support_and_prayers	امطار الكويت الله يرحم احمد براك الفضلي غريق الاامطار ويرحم جمع اموات المسلمين امطار الكويت
caution_advice_and_crisis_updates	الكويت امطار الكويت وزاره الصحه تكلف مراكز صحيه بالعمل علي مدار الساعه ضمن حالت الطوارئ لاحوال الطقس الكويت امطار الكويت
emotional_support_and_prayers	امطار الكويت اللهم انا استودعناك الكويت واهلها فاحفظهم من كل شر امطار الكويت
emotional_support_and_prayers	امطار الكويت امطار الكويت نشد علي ايدي و سواعد كل من ساهم في المساعده مهما كانت هي لتخفيف اثار امطار الخير و لا سيما رجال الدفاع و الداخليه و الحرس الوطني و الدفاع المدني و الاطفاء الله يجزيكم الخير علي ما فعلتوه
affected_individuals_and_help	احمد براك الفضلي سيول الكويت احمد براك الفضلي سيول الكويت الله يرحمه ويسكنه الجنه ويصبر قلب اهله نحتسبه شهيد عند الله ورب العالمين حسيبه
emotional_support_and_prayers	احمد براك الفضلي سيول الكويت احمد براك الفضلي سيول الكويت الله يرحمه ويسكنه الجنه ويصبر قلب اهله نحتسبه شهيد عند الله ورب العالمين حسيبه
emotional_support_and_prayers	بالكويت الحبيبه امطار الكويت
emotional_support_and_prayers	امطار الكويت امطار الكويت اللهم استودعناك الكويت واهلها
emotional_support_and_prayers	امطار الكويت اللهٰم ان نستودعگ الكويت الغاليه وشعبها امطار الكويت
emotional_support_and_prayers	امطار الكويت القطاع النفطي حمدلله هذي الامطار والله يجعلها سقيا رحمه ومغفره تعم فيها البلاد والعباد امطار الكويت القطاع النفطي
emotional_support_and_prayers	امطار الكويت حفظ الله الكويت واهلها لا ياتي من الله الا كل خير امطار الكويت
opinions_and_criticism	امطار الكويت امطار الكويت ما هو سبب تحويل الازمات الي نكت الجواب ذكره ابن خلدون في مقدمته فقال اذا رايت الناس تكثر الكلام المضحك وقت الكوارث فـاعلم ان الفقر قد اقبع عليهم و هم قوم بهم غفله و استعباد و مهانه كمن يساق للموت و هو مخمور فاسالوا الله العفو و العافيه و السلامه
emotional_support_and_prayers	امطار الكويت امطار الكويت الله يحفظكم يا اهلنا من كل شر استودعناكم من لا تضيع عنده الودائع
emotional_support_and_prayers	امطار الكويت اللهم ارحم المتوفين واحفظ الكويت واهلها من كل سوء امطار الكويت
emotional_support_and_prayers	امطار الكويت حفظ الله اهلنا في الكويت امطار الكويت
irrelevant	الكويت الان امطار الكويت فيديو شر البليه مايضحك الكويت الان امطار الكويت
opinions_and_criticism	امطار الكويت مسؤول بعد امطار الكويت وسوء الصرف الصحي يقول للاعلام شنو يعني نشرب الماي مو هني المشكله المشكله كم مسؤول حكومي موجود بهالعقليه في الوزارات وهل نحن بحاجه الي اعاده النظر في كفاءه الموجودين من القيادات العليا في الوزارات
emotional_support_and_prayers	امطار الكويت اللهم سقيا رحمه لا سقيا عذاب امطار الكويت
irrelevant	الكويت الان امطار الكويت ضفيديو شر البليه مايضحك الكويت الان امطار الكويت
opinions_and_criticism	امطار الكويت الوزير يستقيل لانه لا يستطيع مقاومه الطبيعه ومين يقدر اصلا ده حاجه بتحصل في كل العالم والله رجل محترم امطار الكويت
affected_individuals_and_help	الكويت تغرق امطار الكويت عاجل الان من داخل المستشفي التعرف علي اسماء حالات الوفاه التي جرفتها سيول الامطار في الكويت لا حول ولا قوه الا بالله من هنا الكويت تغرق امطار الكويت
emotional_support_and_prayers	امطار الكويت قلبي مع الشعب الكويتي الذي يقف كل مره موقفا مشرفا مع الشعب العراقي الحكومه العراقيه مطالبه بمساعده حتي لو كانت علي قدر امكانياتها البسيطه امطار الكويت
affected_individuals_and_help	امطار الكويت الكويت الكويت الان مدير اداره الاطفاء البحري المقدم بدر الكدم تعاملنا مع بلاغ وتم انقاذ شخص امطار الكويت الكويت الكويت الان
caution_advice_and_crisis_updates	امطار الكويت الكويت الكويت الان مدير اداره الاطفاء البحري المقدم بدر الكدم تعاملنا مع بلاغ وتم انقاذ شخص امطار الكويت الكويت الكويت الان
emotional_support_and_prayers	سيول الفحيحيل اللهم الكويت واهلها سيول الفحيحيل
affected_individuals_and_help	احمد براك الفضلي سيول الفحيحيل سيصلي صلاه الجنازه عصر اليوم علي الشهيد احمد براك الفضلي في مقبره صبحان بعد الانتهاء من صلاه العصر ان لله وان اليه رجعون سيول الفحيحيل
affected_individuals_and_help	احمد براك الفضلي سيول الفحيحيل خالص العزاء والمواساه لاسره الفقيد احمد براك الفضلي ونسال المولي القدير ان يرحمه ويسكنه فسيح جناته ويلهم ذويه الصبر والسلوان سيول الفحيحيل انا لله وانا اليه راجعون
emotional_support_and_prayers	احمد براك الفضلي سيول الفحيحيل خالص العزاء والمواساه لاسره الفقيد احمد براك الفضلي ونسال المولي القدير ان يرحمه ويسكنه فسيح جناته ويلهم ذويه الصبر والسلوان سيول الفحيحيل انا لله وانا اليه راجعون
affected_individuals_and_help	احمد براك الفضلي سيول الفحيحيل الكويت سيصلي صلاه الجنازه عصر اليوم السبت في مقبره صبحان علي الشهيد احمد براك الفضلي عاما غريق سيول الفحيحيل انا لله وانا اليه راجعون الكويت
irrelevant	امطار الكويت خلاص حان موعد السبات توني متناقش مع مدرس لغه عربيه فيها فقلت اتشيحط فيها امطار الكويت
emotional_support_and_prayers	سيول الفحيحيل رحم الله احمد براك الفضلي انا لله وانا اليه راجعون سيول الفحيحيل
affected_individuals_and_help	احمد براك الفضلي سيول الفحيحيل انتقل الي رحمه الله احمد براك الفضلي غريق وهو يحاول انقاذ زوجته واولاده من الغرق سيول الفحيحيل انا لله وانا اليه راجعون
affected_individuals_and_help	احمد براك الفضلي سيول الفحيحيل احمد براك الفضلي سيول الفحيحيل نسال الله ان يرحمه ويتجاوز عنه ويسكنه الفردوس الاعلي واسال الله ان يصبر ذويه
emotional_support_and_prayers	احمد براك الفضلي سيول الفحيحيل احمد براك الفضلي سيول الفحيحيل نسال الله ان يرحمه ويتجاوز عنه ويسكنه الفردوس الاعلي واسال الله ان يصبر ذويه
caution_advice_and_crisis_updates	سيول الفحيحيل امطار الكويت بدايه انجراف السيارات في سيول الفحيحيل امطار الكويت ٢٠١٨م
caution_advice_and_crisis_updates	امطار الكويت سيول الفحيحيل السيول التي ضربه الفحيحيل وبالاخص قطعه سببها الشعيب الموجود في جنوب الصباحيه علي الحكومه وبالاخص اعضاء الخامسه اتخاذ اللازم لعدم تكرار المشكله امطار الكويت سيول الفحيحيل
emotional_support_and_prayers	احمد براك الفضلي سيول الفحيحيل رحمك الله واسكنك فسيح جناته وان ينزلك منازل الشهداء والصديقين احمد براك الفضلي سيول الفحيحيل
affected_individuals_and_help	احمد براك الفضلي سيول الفحيحيل سيصلي صلاه الجنازه عصر اليوم السبت في مقبره صبحان علي الشهيد احمد براك الفضلي عاما غريق سيول الفحيحيل انا لله وانا اليه راجعون
affected_individuals_and_help	احمد براك الفضلي سيول الفحيحيل امطار الكويت سيصلي صلاه الجنازه عصر اليوم السبت في مقبره صبحان علي الشهيد احمد براك الفضلي عاما غريق سيول الفحيحيل انا لله وانا اليه راجعون امطار الكويت
emotional_support_and_prayers	احمد براك الفضلي اللهم اغفر لـ احمد براك الفضلي وارحمه وعافه واعف عنه واكرم نزله ووسع مدخله وبدله دارا خيرا من داره واهلا خيرا من اهله يارب العالمين رحم الله الشاب الراحل بسبب سيول الفحيحيل والله يمسح علي قلب اهله ويصبرهم
affected_individuals_and_help	احمد براك الفضلي سيول الفحيحيل الله يرحمه ويغفرله الشهيد احمد براك الفضلي غريق سيول الفحيحيل الله يصبر اهله
emotional_support_and_prayers	احمد براك الفضلي سيول الفحيحيل الله يرحمه ويغفرله الشهيد احمد براك الفضلي غريق سيول الفحيحيل الله يصبر اهله
emotional_support_and_prayers	اللهم سقْيا رحْمه لا سقْيا عذاب ولا هدْم ولا غرق اللهم اجعله صيبا نافعا امطار الكويت الكويت الان
affected_individuals_and_help	احمد براك الفضلي سيول الفحيحيل امطار الكويت خالص العزاء و صادق المواساه لاسره فقيد الكويت الشهيد باذن الله احمد براك الفضلي ونسال الله عز وجل ان يرحمه ويسكنه فسيح جناته ويلهم ذويه الصبر والسلوان انا لله وانا اليه راجعون سيول الفحيحيل امطار الكويت
emotional_support_and_prayers	احمد براك الفضلي سيول الفحيحيل امطار الكويت خالص العزاء و صادق المواساه لاسره فقيد الكويت الشهيد باذن الله احمد براك الفضلي ونسال الله عز وجل ان يرحمه ويسكنه فسيح جناته ويلهم ذويه الصبر والسلوان انا لله وانا اليه راجعون سيول الفحيحيل امطار الكويت
emotional_support_and_prayers	سيول الكويت نغل الخليج الكويت تغرق اللهم الطف بالكويت واحفظ اهلها اللهم اجعلها سقيا رحمه لا سقيا عذاب ولا بلاء ولا هدم ولا غرق اللهم اجعله صيبا نافعا غير ضار اللهم اجعل عاقبتها خيرا وبركه اللهم اخلف علي المتضررين وارحم العباد اجمعين سيول الكويت نغل الخليج الكويت تغرق
emotional_support_and_prayers	احمد براك الفضلي اللهم اغفر لـ احمد براك الفضلي وارحمه واكرم نزله ووسع مدخله وبدله دارا خيرا من داره واهلا خيرا من اهله يارب العالمين رحم الله الشاب الراحل بسبب سيول الفحيحيل والله يمسح علي قلب اهله ويصبرهم
affected_individuals_and_help	احمد براك الفضلي سيول الفحيحيل انتقل الي رحمه الله احمد براك الفضلي غريق وهو يحاول انقاذ زوجته واولاده من الغرق سيول الفحيحيل وسيحدد لاحقا موعد الدفان انا لله وانا اليه راجعون
emotional_support_and_prayers	امطار الكويت امطار الكويت اللهم احفظ الكويت و اهلها من كل شر و اجعلها امطار خير وبركه
emotional_support_and_prayers	امطار الكويت اللهم احفظ الكويت واهلها امطار الكويت
affected_individuals_and_help	احمد براك الفضلي سيول الفحيحيل امطار الكويت سيصلي صلاه الجنازه عصر اليوم السبت في مقبره صبحان علي الغريق الشهيد باذن الله تعال احمد براك الفضلي عاما غريق سيول الفحيحيل انا لله وانا اليه راجعون امطار الكويت
emotional_support_and_prayers	احمد براك الفضلي سيول الفحيحيل تعازينا الحاره لاسره احمد براك الفضلي سائلين المولي عز و جل ان يتغمده بواسع رحمته و يلهم ذويه الصبر و السلوان سيول الفحيحيل
affected_individuals_and_help	سيول الفحيحيل من باب العلم حاله وفاه واحده فقط لشاب من غير محددي الجنسيه من مواليد جراء سيول الفحيحيل ولا توجد اي حاله وفاه اخري حتي هذه اللحظه الكويت الان الكويت المفرح نيوز
affected_individuals_and_help	احمد براك الفضلي سيول الفحيحيل انتقل الي رحمه الله احمد براك الفضلي غريق وهو يحاول انقاذ زوجته واولاده من الغرق سيول الفحيحيل الصلاه عليه اليوم السبت في مسجد مقبره صبحان بعد صلاه العصر اسال الله ان يتقبله من الشهداء دعواتكم له بالرحمه والمغفره
emotional_support_and_prayers	احمد براك الفضلي سيول الفحيحيل انتقل الي رحمه الله احمد براك الفضلي غريق وهو يحاول انقاذ زوجته واولاده من الغرق سيول الفحيحيل الصلاه عليه اليوم السبت في مسجد مقبره صبحان بعد صلاه العصر اسال الله ان يتقبله من الشهداء دعواتكم له بالرحمه والمغفره
affected_individuals_and_help	احمد براك الفضلي سيول الكويت سيول الفحيحيل احمد براك الفضلي الله يرحمه ويغفر له ويتقبله من الشهداء انا لله وانا اليه راجعون سيول الكويت سيول الفحيحيل
emotional_support_and_prayers	احمد براك الفضلي سيول الكويت سيول الفحيحيل احمد براك الفضلي الله يرحمه ويغفر له ويتقبله من الشهداء انا لله وانا اليه راجعون سيول الكويت سيول الفحيحيل
affected_individuals_and_help	احمد براك الفضلي سيول الفحيحيل ببالغ ا سي والحزن وبقلوب مؤمنه بقضاء الله وقدره نتقدم باحر التعازي وصادق المواساه الي قبيله الفضول الكرام في وفاه فقيدهم احمد براك الفضلي غريق سيول الفحيحيل تغمد الله الفقيد بواسع رحمته واسكنه فسيح جناته و الهم اهله الصبر والسلوان انا لله وانا اليه راجعون
affected_individuals_and_help	سيول الفحيحيل صحيفه تنشر قصه الاب الذي واجه سيول الفحيحيل واستشهد لانقاذ اسرته المحاصره
caution_advice_and_crisis_updates	اجتماع للقياده السياسيه ممثله بعدد من الوزراء في الاداره العامه للاطفاء لشرح عمليات الانقاذ وعدد البلاغات التي تم استقبالها خلال موجه الامطار امطار الكويت الكويت الكويت الان الطقس الاحوال الجويه
emotional_support_and_prayers	الكويت امطار الكويت اللهم احفظ الكويت و اهلها امطار الكويت
emotional_support_and_prayers	احمد براك الفضلي سيول الفحيحيل عظم الله اجركم احمد براك الفضلي سيول الفحيحيل الله يتقبله شهيداا
opinions_and_criticism	مدينه صباح الاحمد الفحيحيل سيول الفحيحيل مدينه صباح الاحمد مدينه حديثه والجهه التي قامت بتطوير المدينه هي الهيئه العامه للرعايه السكنيه وليس وزاره الاشغال الفحيحيل من ناحيه الصيانه تعتبر مسؤوليه وزاره الاشغال مستوي الامطار كان غير طبيعي والمسؤوليه تتعدي وزاره معينه وتقع علي الحكومه بشكل عام سيول الفحيحيل
caution_advice_and_crisis_updates	سيول الفحيحيل سيول الفحيحيل لا حول ولا قوه الا بالله العلي العظيم انا لله وانا اليه راجعون اعانكم الله يا اهل الكويت وربي يصبركم ويبعد عنكم كل سوء نتمني من اهل الكويت الابتعاد عن مواقع تواجد السيول والبقاء في منازلهم لسلامتكم
emotional_support_and_prayers	سيول الفحيحيل سيول الفحيحيل لا حول ولا قوه الا بالله العلي العظيم انا لله وانا اليه راجعون اعانكم الله يا اهل الكويت وربي يصبركم ويبعد عنكم كل سوء نتمني من اهل الكويت الابتعاد عن مواقع تواجد السيول والبقاء في منازلهم لسلامتكم
affected_individuals_and_help	احمد براك الفضلي سيول الفحيحيل امطار الكويت سيصلي صلاه الجنازه عصر اليوم السبت في مقبره صبحان علي الغريق الشهيد باذن الله تعالي احمد براك الفضلي عاما غريق سيول الفحيحيل انا لله وانا اليه راجعون امطار الكويت
affected_individuals_and_help	البدون الكويت تغرق سيول الكويت حاله وفاه وحيده في امطار يوم الجمعه احمد براك الفضلي من البدون مواليد جرفته السيول كيلومتر ليلقي حتفه رحمه الله وغفر له الكويت تغرق سيول الكويت
affected_individuals_and_help	سيول الفحيحيل جريده الان تنشر قصه الاب الذي واجه سيول الفحيحيل واستشهد لانقاذ اسرته المحاصره رحمه الله بواسع رحمته والهم اهله وذويه الصبر والسلوان
emotional_support_and_prayers	سيول الفحيحيل جريده الان تنشر قصه الاب الذي واجه سيول الفحيحيل واستشهد لانقاذ اسرته المحاصره رحمه الله بواسع رحمته والهم اهله وذويه الصبر والسلوان
emotional_support_and_prayers	احمد براك الفضلي سيول الفحيحيل الله يرحمه ويغفر له ويصبر اهله احمد براك الفضلي سيول الفحيحيل
opinions_and_criticism	امطار الكويت ا د عبدالله المسند قاعده جغرافيه؛ كل حي او شارع واجه فيضانا فاعلم انه سيعود مره اخري عاجلا ام اجلا فدبر عمرك الا ان تم اصلاح الخطا في التخطيط الهيدرولوجي للاحياء والله الحافظ امطار الكويت
emotional_support_and_prayers	احمد براك الفضلي سيول الفحيحيل خالص العزاء لاسره الغريق احمد براك الفضلي نسـال الله ان يسكنه فقيد جنانه ويلهم اهله وذويه الصبر والسلوان ولد ومات في الكويت الحبيبه وعلي الكويت الوفاء لاسرته سيول الفحيحيل
emotional_support_and_prayers	الكويت امطار الكويت اللهم احفظ الكويت وشعبها امطار الكويت
emotional_support_and_prayers	امطار الكويت حبكم في قلوبنا الله يسهل عليكم وباذن الله امطار خير وبركه امطار الكويت
caution_advice_and_crisis_updates	امطار الكويت امطار الكويت تذكير يرجي التاكد من نظافه اسطح البيوت وعدم وجود اي اوساخ تغلق المرزام او مكان تصريف المياه
emotional_support_and_prayers	امطار الكويت
opinions_and_criticism	سيول الفحيحيل سيول الفحيحيل اللهم لا اعتراض علي قضاؤك وقدرك ولكن ان تصل الامور اي ان نفقد احد الشباب غرقا في محاوله منه لانقاذ اهله وعائلته وكاننا في بنغلادش فهذا كثير علي دوله خيرها يوزع شرقا وغربا
emotional_support_and_prayers	امطار الكويت امطار الكويت حفظ الله الكويت و اميرها وشعبها والمقيمين فيها من كل مكروه رب اجعل هذا البلد امنا وبلاد المسلمين الموحدين
emotional_support_and_prayers	سيول الفحيحيل اللهم استودعناك الكويت واهلها سيول الفحيحيل
opinions_and_criticism	سيول الفحيحيل سيول الفحيحيل الحمدلله علي كل حال عدت علي خير
opinions_and_criticism	سيول الفحيحيل امطار الكويت الاستقالات التي يقدمها الوزراء اثر كارثه سيول الفحيحيل و امطار الكويت يجب ان تكون حقيقيه وليست للاستهلاك الاعلامي فالكويتيين مو ناقصين وزراء او وزيرات يمثلون عليهم فالمصائب تتوالي بسبب سوء الاداء وتواضع امكانات الوزراء تحمل المسؤوليه ان تقدم استقالتك وتغادر علي الفور
opinions_and_criticism	الكويت تغرق امطار الكويت الكويت تغرق بالفساد كارثتنا ليست الامطار كارثتنا الفساد الذي هو السلطه الكويت تغرق امطار الكويت الكويت تغرق بالفساد
opinions_and_criticism	امطار الكويت جعل المطر يغسل حسد قلب المنافق والحقود افضل ولا وجيه لها عامين تغسل بمرقه امطار الكويت
opinions_and_criticism	امطار الكويت مروج الشائعات نصيحه لا يجوز للافراد الاعتذار بجهل القانون قانون الجزاء الكويتي يعاقب بالحبس سنوات لكل من اذاع او نشر تويت او اعاده بث ريتويت او طبع او انتج او بث اي محتوي مرئي او مسموع او بث اشاعه لاخبار كاذبه باي وسيله كانت امطار الكويت
affected_individuals_and_help	وزاره الداخليه موجه الامطار الغزيره التي تشهدها البلاد اسفرت عن حاله وفاه واحده فقط وغير صحيح ما يتداوله البعض عن ان موجه الامطار قد اسفرت عن حدوث حالات وفيات عديده ونحتفظ بحقنا بملاحقه مروجي الاخبار الكاذبه ومساءلتهم قانونيا امطار الكويت
caution_advice_and_crisis_updates	الكويت الكويت الان امطار الكويت العميد محمد الكندري مدير اداره العمليات بالاداره العامه للاطفاء نتمني من المواطنين والمقيمين الا يستمعوا الي الاشاعات علي مواقع التواصل الاجتماعي يجب تلقي الاخبار عن طريق تلفزيون الكويت لانه المؤشر الحقيقي لما يحدث في دوله الكويت الكويت الكويت الان امطار الكويت
emotional_support_and_prayers	امطار الكويت
infrastructure_and_utilities_damage	الكويت امطار الكويت الكويت بسبب تجمعات المياه وزاره الداخليه اغلاق طريق الملك عبدالعزيز ونفق الصباحيه والمنقف بالاتجاهين والدائري السابع مع جسر كبد بالاتجاهين وطريق كبد بعد الدوار الرابع باتجاه الجمعيه امطار الكويت
affected_individuals_and_help	الكويت احمد براك الفضلي سيول الفحيحيل امطار الكويت الكويت تشييع جثمان الشهيد الغريق احمد براك الفضلي الي مثواه الاخير في مقبره صبحان سيول الفحيحيل امطار الكويت
caution_advice_and_crisis_updates	الكويت امطار الكويت دوريات وزاره الداخليه تطلب من اصحاب المخيمات العوده الي منازلهم مع التحذيرات الجويه بقدوم امطار غزيره علي الكويت امطار الكويت
opinions_and_criticism	امطار الكويت الكويت تغرق مع ما حدث من كوارث وحاله وفاه بسبب امطار الكويت فاضت قريحتهم ولم يتمالكوا نتانه عنصريتهم الكويت تغرق
emotional_support_and_prayers	امطار الكويت تصويري سبحان الذي يسبح الرعد بحمده والملائكه من خيفته امطار الكويت تصويري
emotional_support_and_prayers	سيول الفحيحيل لا حول ولا قوه الا بالله الله يحفظكم يارب ويحفظ اموالكم وارواحكم سيول الفحيحيل
caution_advice_and_crisis_updates	الارصاد الجويه الكويتيه تطلق تحذير عالي الشده طقس غير مستقر خلال الساعات القادمه حتي س صباحا مع سقوط امطار متفرقه تكون رعديه احيانا متوسطه الي غزيره علي بعض المناطق مصحوبه برياح جنوبيه شرقيه نشطه السرعه لاكثر من كم س امطار الكويت
affected_individuals_and_help	الكويت احمد براك الفضلي سيول الفحيحيل امطار الكويت صوره وخبر الكويت تشييع جثمان الشهيد الغريق احمد براك الفضلي الي مثواه الاخير في مقبره صبحان سيول الفحيحيل امطار الكويت
caution_advice_and_crisis_updates	مناشده للجاليات الهنديه والبنغاليه الموجوده في الكويت بلغه الاوردو لعدم الخروج عند هطول الامطار الغزيره الا في حالات الضروره القصوي وفي الحالات الطارئه الاتصال علي هاتف الكويت الكويت الان امطار الكويت
emotional_support_and_prayers	امطار الكويت جمعيات الفيحاء والروضه والضاحيه واليرموك ضربوا مثل حقيقي للعمل التعاوني وباقي الجمعيات حتي الان لا حس ولا خبر امطار الكويت
infrastructure_and_utilities_damage	امطار الكويت الكويت وزير الاشغال الكثير من الطرق والمناهيل تعطلت بسبب تراكم الطين جراء الامطار امطار الكويت الكويت
emotional_support_and_prayers	امطار الكويت اللهم حواليْنا ولا عليْنا اللهم علي الاكام والظراب وبطون الاوْديه ومنابت الشجر امطار الكويت
opinions_and_criticism	في شده المطر وقوه الرعد ورهبه البرق تجد الكثير يسخر ويستهزئ ويضحك بدل ان يعرف قدره ربه ويرجوه المغفره الله المستعان امطار الكويت
opinions_and_criticism	شاركنا بصوره للامطار امطار الكويت شاركنا بصوره للامطار المطر مالي الشوارع وش بقي مابقي لي غير حضنك والعطر امطار الكويت
opinions_and_criticism	امطار الكويت التاريخ يعيد نفسه امطار الكويت
emotional_support_and_prayers	سيول الفحيحيل واجد مدن احبها بس الفحيحيل اجمـل مدينه بـ المدن كلبوها لا باس عليج حبيبتي سيول الفحيحيل
opinions_and_criticism	سيول الفحيحيل واجد مدن احبها بس الفحيحيل اجمـل مدينه بـ المدن كلبوها لا باس عليج حبيبتي سيول الفحيحيل
caution_advice_and_crisis_updates	الكويت امطار الكويت الطقس الكويت الان احوال الطقس خلال الايام المقبله مدينه الكويت الكويت امطار الكويت الطقس الكويت الان
caution_advice_and_crisis_updates	امطار الكويت
irrelevant	سيول الفحيحيل امطار الكويت الان الوضع حاليا سيول الفحيحيل امطار الكويت الان
opinions_and_criticism	نفق المنقف امطار الكويت نفق المنقف ينطبق عليه يا من شراله من حلاله عله امطار الكويت
caution_advice_and_crisis_updates	وزاره الداخليه تهيب بالمواطنين المتواجدين بالمخيمات غرب الجهراء بعدم التواجد بها حفاظا علي ارواحهم حيث متوقع هطول امطار غزيره امطار الكويت
irrelevant	استقاله الحكومه انقاذ للكويت امطار الكويت كل ما قاله حدث ضمير الشعب استقاله الحكومه انقاذ للكويت امطار الكويت
emotional_support_and_prayers	امطار الكويت امطار الكويت الله يستر علي اهلنا في الكويت
opinions_and_criticism	امطار الكويت لازم تقع حوادث ووفيات عشان نحاسبهم لاحول ولا قوه الا بالله امطار الكويت
infrastructure_and_utilities_damage	وزير الاشغال نفق المنقف الي الان تغمره المياه واضفنا مضخات جديده لسحب كميات المياه بشكل اسرع لاعاده فتح الطريق باسرع وقت ممكن وحتي لا تاتي الامطار والنفق مغمور بالمياه امطار الكويت
affected_individuals_and_help	احمد براك الفضلي امطار الكويت بيت الزكاه يعلن عن صرف مساعده شهريه لاسره الشهيد احمد براك الفضلي الذي توفي بسبب الامطار امس امطار الكويت
infrastructure_and_utilities_damage	الكويت امطار الكويت الحرس الوطني يدفع باكبر اليه سحب مياه في الكويت عند جسر المنقف امطار الكويت
caution_advice_and_crisis_updates	امطار الكويت امطار رعديه علي جنوب الكويت الان امطار الكويت
caution_advice_and_crisis_updates	امطار الكويت تقارير رقابيه تدين وزاره الاشغال في عدد من مفاصل عملها امطار الكويت
affected_individuals_and_help	الكويت الكويت الان امطار الكويت العميد محمد الكندري مدير اداره العمليات بالاداره العامه للاطفاء البلاغات التي وردت الينا بسيطه جدا وكانت تقتصر علي الامور الماديه وليس علي اشخاص ولا توجد ايه اصابات حتي اللحظه الكويت الكويت الان امطار الكويت
caution_advice_and_crisis_updates	الكويت امطار الكويت الكويت الداخليه الكويتيه تدعو المواطنين والمقيمين الموجودين في المخيمات الي مغادرتها من خلال دورياتها بمناطق البر تحسبا لاحوال الطقس بالساعات القادمه امطار الكويت
caution_advice_and_crisis_updates	الكويت الان امطار الكويت دوريات الشرطه تنتشر بين المخيمات وتدعو اصحابها الي العوده لمنازلهم تحسبا لسوء الاحوال الجويه الكويت الان امطار الكويت امطار غزيره علي الكويت
emotional_support_and_prayers	امطار الكويت اللهم سقيا رحمه لا سقيا عذاب اللهم صيبا نافعا اللهم احفظ اهل الكويت امطار الكويت
caution_advice_and_crisis_updates	امطار الكويت سيول الكويت سيول الفحيحيل الكويت تغرق مطر الكويت فيديو حاليا وزير الداخليه الشيخ خالد الجراح يزور العمليات المركزيه في اداره الاطفاء للاطلاع علي الاستعدادات والتدابير المتخذه لمواجهه ايه تداعيات مصاحبه لعدم استقرار الطقس امطار الكويت سيول الكويت سيول الفحيحيل الكويت تغرق مطر الكويت
caution_advice_and_crisis_updates	امطار الكويت وزاره الداخليه نحتفظ بحقنا في ملاحقه مروجي الاخبار الكاذبه ومساءلتهم قانونيا امطار الكويت
emotional_support_and_prayers	احمد براك الفضلي سيول الفحيحيل رحم الله شهيد الوطن باذن الله احمد براك الفضلي ونسال الله ان يتغمده بواسع رحمته ويلهم ذويه الصبر والسلوان سيول الفحيحيل انا لله وانا اليه راجعون
affected_individuals_and_help	الكويت الكويت الان امطار الكويت العميد محمد الكندري مدير اداره العمليات بالاداره العامه للاطفاء البلاغات التي وردت الينا بسيطه جدا تقتصر علي الامور الماديه وليس علي اشخاص ولا توجد ايه اصابات حتي اللحظه الكويت الكويت الان امطار الكويت
caution_advice_and_crisis_updates	الجهات الرسميه تحذر من تقلبات الطقس وتطلب من المواطنين والوافدين التزام منازلهم بعد ساعات سيخرج الموظفين مواطنين و وافدين من منازلهم للذهاب لاعمالهم كيف نوفق بين دعوات الجهات الحكوميه للناس بالتزام منازلهم وبين الذهاب للدوامات امطار الكويت
caution_advice_and_crisis_updates	الكويت الكويت الان امطار الكويت طقس الكويت الطقس مراسل تلفزيون الكويت في المنقف نحن متواجدون عند جسر المنقف وبدات الامطار في الهطول الان ونتمني ان تكون امطار خفيفه كي لا يزيد منسوب المياه في النفق ونرصد عمليه سحب المياه اول باول الكويت الكويت الان امطار الكويت طقس الكويت الطقس
caution_advice_and_crisis_updates	امطار الكويت الكويت وزاره الكهرباء والماء لسلامتك تجنب الاقتراب من خطوط النقل الكهربائيه امطار الكويت الكويت
opinions_and_criticism	امطار الكويت امطار الكويت حولوني ابله جيلوجيا
caution_advice_and_crisis_updates	الكويت الكويت الان امطار الكويت العميد محمد الكندري مدير اداره العمليات بالاداره العامه للاطفاء وردنا بلاغ حول حوادث بسيطه والي الان لم يصلنا ايه بلاغات انقاذ من الامطار او السيول وهناك امطار في الاحمدي متوجهه من الوفره الي صباح الاحمد الي النويصيب بامطار متفرقه الكويت الكويت الان امطار الكويت
emotional_support_and_prayers	امطار الكويت فيديو اطفال في افريقيا يدعون لاهل الكويت امطار الكويت
irrelevant	امطار الكويت رفقا ب وطن يحلم ب ترابه غيرنا امطار الكويت
affected_individuals_and_help	امطار الكويت فيصل الكندري تعويض المتضررين جراء الامطار امطار الكويت
emotional_support_and_prayers	اللهم حواليْنا ولا عليْنا اللهم علي الْاكام والظراب امطار الكويت
affected_individuals_and_help	امطار الكويت شاهد الجيش الكويتي يتدخل لمعالجه اثار الامطار امطار الكويت
caution_advice_and_crisis_updates	الكويت الان امطار الكويت فيديو حاليا امطار غزيره في منطقه ام الهيمان الكويت الان امطار الكويت
caution_advice_and_crisis_updates	اخر التطورات من الاداره العامه للدفاع المدني المقدم ناصر ابوصليب مدير الاعلام الامني امطار الكويت الكويت الكويت الان
caution_advice_and_crisis_updates	تلفزيون الكويت الكويت الان امطار الكويت مراسل تلفزيون الكويت مدينه صباح الاحمد هطلت الامطار في مدينه صباح الاحمد والامور مستتبه ورجال الامن متواجدين لاي طوارئ وسكان المنطقه بداوا في التعاون مع بعضهم البعض والامور في خير الكويت الان امطار الكويت
caution_advice_and_crisis_updates	الكويت تغرق امطار الكويت الكويت الان فيديو حاليا شوارع منطقه ام الهيمان تغرق الكويت تغرق امطار الكويت الكويت الان
affected_individuals_and_help	امطار الكويت الاخوه في وزاره الاعلام اعلن تطوعي للعمل في اي جهاز اعلامي ميدانيا او فنيا او في اي موقع يعاني من نقص كوادر خلال هذه الايام الاستثنائيه التي تمر بها البلاد حفظ الله الكويت وشعبها من كل مكروه امطار الكويت
emotional_support_and_prayers	الكويت امطار الكويت حفظ الله الكويت وجعل امطار الكويت رحمه وبركه وخيرا
opinions_and_criticism	امطار الكويت تمطـر السمـاء فيمطـر معهـا الامـل امطار الكويت
caution_advice_and_crisis_updates	الكويت الكويت الان امطار الكويت النشره الجويه من المتوقع زياده كثافه السحب وفرص البردي متواجده علي المناطق الجنوبيه وستكون الاجواء غائمه وامطار رعديه بدات في جنوب الكويت ومتوقع ان تكون غزيره وقد تستمر الي الساعه الثالثه فجرا وستكون رعديه مصاحبها نشاط في الرياح الكويت الكويت الان امطار الكويت
caution_advice_and_crisis_updates	امطار الكويت صباح الاحمد حاليا امطار الكويت
caution_advice_and_crisis_updates	امطار الكويت الوفره حاليا امطار الكويت
caution_advice_and_crisis_updates	الكويت مدينه صباح الاحمد امطار الكويت تلفزيون الكويت حاله من عدم الاستقرار الجويه في مدينه صباح الاحمد ومن المتوقع هطول الامطار بكميات غزيره امطار الكويت
caution_advice_and_crisis_updates	الكويت الكويت الان امطار الكويت نظرا لتقلبات حاله الطقس في البلاد يكون الاتصال علي ارقام الطوارئ في حال الضروره الكويت الكويت الان امطار الكويت الارصاد الجويه
infrastructure_and_utilities_damage	امطار الكويت عضو المجلس البلدي فهيد المويزري بعد زيارتنا للمواقع المتضرره المجلس البلدي يضع امكانياته للخروج بحلول فنيه تمكن من افتتاح جسر المنقف الذي اغلق بفعل الامطار وسادعو لاجتماع طارئ للجنه الاحمدي في البلدي للتباحث في ما يمكن المساعده به وتسخير الجهود لهذا الحدث الطارئ امطار الكويت
caution_advice_and_crisis_updates	امطار الكويت عضو المجلس البلدي فهيد المويزري بعد زيارتنا للمواقع المتضرره المجلس البلدي يضع امكانياته للخروج بحلول فنيه تمكن من افتتاح جسر المنقف الذي اغلق بفعل الامطار وسادعو لاجتماع طارئ للجنه الاحمدي في البلدي للتباحث في ما يمكن المساعده به وتسخير الجهود لهذا الحدث الطارئ امطار الكويت
opinions_and_criticism	ما تعرضت له مناطق الكويت البارح في غالبه يتجاوز موضوع البنيه التحتيه لكونه حاله طبيعيه نادره سيول جارفه في دقائق فلنترك ثقافه اللوم المفرطه ونشيد بجهود فرق عملت بشكل دؤوب اثناء الازمه حكوميه وشعبيه تطوعيه امطار الكويت
caution_advice_and_crisis_updates	مدينه صباح الاحمد الكويت الكويت الان امطار الكويت طقس الكويت الطقس الاجواء الان في مدينه صباح الاحمد هطول امطار رعديه صور الكويت الكويت الان امطار الكويت طقس الكويت الطقس
opinions_and_criticism	امطار الكويت امطار غزيره علي الكويت كنتم تحرصون كل الحرص علي ان فسادكم لا يظهر للعلن من خلال اعلامكم و حساباتكم فسادكم علي امتداد سنوات كشفه الله في يومين فقط نفوذكم يمتد الي ما تحت السماء فقط اين المفر امطار الكويت امطار غزيره علي الكويت
opinions_and_criticism	امطار الكويت اتسال عن دور معهد الابحاث باقسامه العلميه والهندسيه والبيئيه بالحلول للمشاكل التي تعاني منها الكويت من جراء الامطار سكوت تام مع ان هذه المشاكل ليس جديده امطار الكويت
opinions_and_criticism	امطار الكويت النائب رياض العدساني البنيه التحتيه غير جاهزه وخطه الطوارئ غير جاهزه بشكل صحيح نحن نتكلم عن استقاله ادبيه من اجل تحمل المسؤوليه وزير الاشغال استقال لكن ايضا رئيس الوزراء يتحمل المسؤوليه فهناك وفاه وهناك خسائر كثيره في المنشات والسيارات امطار الكويت
opinions_and_criticism	امطار الكويت ما هو سبب تحويل الازمات الي نكت الجواب ذكره ابن خلدون في مقدمته فقال اذا رايت الناس تكثر الكلام المضحك وقت الكوارث فاعلم ان الفقر قد اقبع عليهم وهم قوم بهم غفله واستعبادومهانه كمن يساق للموت وهو مخموريجب علينا الا نقابل عظمه الله وقدرته في هذه الامطاربالسخريه امطار الكويت ١
caution_advice_and_crisis_updates	الجرائم الالكترونيه امطار الكويت الجرائم الالكترونيه سيتم رصد الحسابات الاخباريه والخاصه التي تتداول الاخبار الكاذبه والاشاعات وسيتم اتخاذ الاجراءات القانونيه حيالها امطار الكويت
emotional_support_and_prayers	امطار الكويت اللهم احفظ الكويت بعينك التي لا تنام اللهم انا نستودعگ الگويت واهلها فاحفظهم من گل مگروهه يارب العالمين امطار الكويت
caution_advice_and_crisis_updates	تحذير رجال الامن لمرتادي المخيمات وطلب العوده لمنازلهم قبل وقوع العاصفه القادمه الله يستر يجب الالتزام والعوده للمنازل حالا امطار الكويت
opinions_and_criticism	بعيدا عن فساد الفاسدين بعيدا عن اهمال المسئولين تحيه اجلال واكبار واحترام لرجال الداخليه لرجال الاطفاء لرجال الجيش لرجال الحرس الوطني الذين تركوا بيوتهم واهاليهم لانقاذ من يحتاج الانقاذ والمحافظه علي سلامتهم شكرا لكم امطار الكويت
caution_advice_and_crisis_updates	الكويت الان امطار الكويت فيديو حاليا البرق يضرب مدينه صباح الاحمد السكنيه الكويت الان امطار الكويت
emotional_support_and_prayers	وسم امطار الكويت الله يحفظكم يااهل الكويت وسم امطار الكويت
emotional_support_and_prayers	اللهم الطف بالكويت واحفظ اهلها اللهم اجعلها سقيا رحمه لا سقيا عذاب ولا بلاء ولاهدم ولا غرق اللهم صيبا نافعا غير ضار اللهم اجعل عاقبتها خيرا وبركه اللهم اخلف علي المتضررين وارحم العباد اجمعين امطار الكويت
emotional_support_and_prayers	امطار الكويت اللهم احفظ البلاد والعباد جنوب الكويت امطار غزيره امطار الكويت
opinions_and_criticism	امطار الكويت حطوا بالسناب اذا صورتوا المطر علشان نشوف بما ان مقاطع الفيديو مو شغاله بتويتر امطار الكويت
affected_individuals_and_help	امطار الكويت طقس الكويت الطقس الارصاد الجويه الاداره العامه للعلاقات والاعلام الامني بوزاره الداخليه الكويتيه وفاه واحده فقط جراء موجه الامطار التي تشهدها البلاد امطار الكويت طقس الكويت الطقس الارصاد الجويه
affected_individuals_and_help	مدينه صباح الاحمد امطار الكويت سيارتي غرقت بالامس في منتصف الشارع جراء انفجار مصارف المياه الحمدلله علي فضله ونعمه فكل ماقدر الله خير مدينه صباح الاحمد امطار الكويت
caution_advice_and_crisis_updates	تلفزيون الكويت الكويت الكويت الان امطار الكويت مراسل تلفزيون الكويت بدا هطول الامطار بنسب خفيفه ومتوقع ان تكون كثيفه في المرحله المقبله مع استمرار عمليات سحب المياه من نفق المنقف تسارعا مع الوقت لتقليل نسب المياه وحركه السير طبيعيه الان وجميع الامور تسير بشكل جيد وتم تامين ممرات جانبيه الكويت الكويت الان امطار الكويت
caution_advice_and_crisis_updates	امطار الكويت امطار جنوب البلاد حاليا غزيره امطار الكويت
caution_advice_and_crisis_updates	الكويت امطار الكويت الكويت وزير الاشغال المستقيل م حسام الرومي يقوم بجوله تفقديه في مدينه صباح الاحمد السكنيه برفقه وزيره الاسكان د جنان بوشهري للاطلاع علي حجم الاضرار ومناطق عدم صرف المياه امطار الكويت
opinions_and_criticism	الكويت امطار الكويت يجب علينا ان لا نقابل عظمه الله عز وجل و قدرته في هذه الامطار بالسخريه و كثره النكت و ليعلم الجميع انها جند من جنود الله فاسالوا الله العافيه و السلامه الله احفظ الكويت و اهلها امطار الكويت
opinions_and_criticism	عطله امطار الكويت الكويت تغرق عندي احساس باجر عطله امطار الكويت الكويت تغرق
emotional_support_and_prayers	الكويت امطار الكويت الكويت سمو رئيس مجلس الوزراء يعبر عن شكره وتقديره لجهود الجهات المعنيه في مواجهه الحدث غير المسبوق مشيدا بالمتطوعين الشباب الذين حرصوا علي معاونه الفرق العامله ومساعده المواطنين في نموذج رائع للمسؤوليه الوطنيه التي عرف بها اهل الكويت في مواجهه الازمات امطار الكويت
infrastructure_and_utilities_damage	امطار الكويت طقس الكويت الطقس الارصاد الجويه وزير الاشغال العامه ووزير الدوله لشؤون البلديه حسام الرومي الكثير من الطرق والمناهيل تعطلت بسبب تراكم الطين جراء الامطار امطار الكويت طقس الكويت الطقس الارصاد الجويه
infrastructure_and_utilities_damage	الداخليه بسبب تجمعات المياه الداخليه تعلن اغلاق الطرق التاليه طريق الملك عبدالعزيز نفق الصباحيه والمنقف بالاتجاهين الدائري السابع مع جسر كبد بالاتجاهين طريق كبد بعد الدوار الرابع باتجاه الجمعيه امطار الكويت
caution_advice_and_crisis_updates	الكويت الان امطار الكويت امطار رعديه الان علي مدينه صباح الاحمد الكويت الان امطار الكويت
opinions_and_criticism	امطار الكويت واجب تفعيل دور مختار المنطقه لاحصاء البيوت والممتلكات المتضرره وتقديمها للجهات المعنيه امطار الكويت
caution_advice_and_crisis_updates	الطقس عيسي رمضان السبت نوفمبر حاله الطقس المتوقعه مع خبير الارصاد الجويه عيسي رمضان الارصاد الجويه طقس الكويت امطار الكويت الطقس الكويت تحذير جوي الطقس الكويت
opinions_and_criticism	امطار الكويت اذا رايت الناس تكثر الكلام المضحك وقت الكوارث فاعلم ان الفقر قد اقبع عليهم وهم قوم بهم غفله واستعباد ومهانه كمن يساق للموت وهو مخمور امطار الكويت
opinions_and_criticism	امطار الكويت اردناها مركز مالي فحولوها الي مركز مائي اردناها باريس العرب فجعلوها فينيسيا الشرق امطار الكويت
emotional_support_and_prayers	منقول مخيمات السوريين ادلب لكويت امطار الكويت منقول مخيمات السوريين في ادلب يدعون لـ لكويت امطار الكويت
opinions_and_criticism	امطار الكويت كويت الخير الكويت وقفه مع دول العالم بالازمات والكوارث ولها دور عالمي ملحوظ وتاريخ خيري مشرف وكلنا امل ان تقف مع الشعب الكويتي بعد مرور الازمه وتقديم التعويضات اللازمه واكرام الشعب بتقديم حلول جذريه واسقاط قروض المواطنين لمواجهه الخسائر الشخصيه امطار الكويت
caution_advice_and_crisis_updates	امطار الكويت هطول امطار رعديه علي مدينه صباح الاحمد امطار الكويت
opinions_and_criticism	امطار الكويت وكثره النكت وليعلم الجميع انها جند من جنود الله فاسالوا الله العافيه والسلامه حفظكم الله ورعاكم امطار الكويت ٢
opinions_and_criticism	امطار الكويت امطار غزيره علي الكويت الكويت محفوظه من الله باعمالها الخيريه امطار الكويت امطار غزيره علي الكويت
opinions_and_criticism	امطار الكويت نتمني من الاعضاء بدل التكسب بتهديد الحكومه ان يتكسبون بشي يستاهل ويطالبون الحكومه بتعويض جميع المتضررين اصحاب المنازل والسيارات المتضرره امطار الكويت
caution_advice_and_crisis_updates	فيديو رئيس مجلس الامه مرزوق الغانم في زياره تفقديه لمدينه صباح الاحمد التي تضررت من السيول امطار الكويت الكويت
caution_advice_and_crisis_updates	الكويت الان امطار الكويت فيديو حاليا غرق دوار منطقه ام الهيمان الكويت الان امطار الكويت
opinions_and_criticism	امطار الكويت امطار الكويت يا رب اقبل دعاي استر علي الديره قوات في كل شارع يالله الخيره وضع البلد للاسف ما هي طبيعيه
irrelevant	امطار الكويت
caution_advice_and_crisis_updates	امطار الكويت الكويت عبد العزيز القروي مراقب التنبؤات الجويه تتاثر البلاد الان في حاله من عدم الاستقرار بالطقس حيث تكونت بعض السحب الركاميه العنيفه تصاحبها امطار متفاوته في كمياتها مابين متوسطه الي غزيره في بعض المناطق امطار الكويت
irrelevant	امطار الكويت العافور بدا يارب سترك امطار الكويت
caution_advice_and_crisis_updates	امطار الكويت الان امطار الكويت ياهل المخيمات اللي عنده حارس او خادم في مخيمات ياخذه معاه تراهم بذمتكم امام الله جزاكم الله خيرا امطار الكويت الان امطار الكويت
infrastructure_and_utilities_damage	الكويت الكويت الان امطار الكويت العقيد سعد الانصاري مراقب اداره العمليات المركزيه وردنا بلاغات قليله قبل قليل وكان اكثرها متعلق بالكهرباء ولا توجد بلاغات انقاذ للسيارات او المنازل ونناشد الاخوه المواطنين والمقيمين البقاء في منازلهم وعدم الخروج الا للضروره القصوي الكويت الكويت الان امطار الكويت
caution_advice_and_crisis_updates	الكويت الكويت الان امطار الكويت العقيد سعد الانصاري مراقب اداره العمليات المركزيه وردنا بلاغات قليله قبل قليل وكان اكثرها متعلق بالكهرباء ولا توجد بلاغات انقاذ للسيارات او المنازل ونناشد الاخوه المواطنين والمقيمين البقاء في منازلهم وعدم الخروج الا للضروره القصوي الكويت الكويت الان امطار الكويت
caution_advice_and_crisis_updates	عاجل عاجل الارصاد الجويه الكويتيه تطلق تحذير طقس غير مستقر خلال الساعات القادمه حتي س صباحا مع سقوط امطار متفرقه تكون رعديه احيانا متوسطه الي غزيره علي بعض المناطق مصحوبه برياح جنوبيه شرقيه نشطه السرعه لاكثر من كم س امطار الكويت
caution_advice_and_crisis_updates	تلفزيون الكويت امطار الكويت الكويت مراسل تلفزيون الكويت مدينه صباح الاحمد هطلت الامطار في مدينه صباح الاحمد والامور مستتبه ورجال الامن متواجدين لاي طوارئ وسكان المنطقه بداوا في التعاون مع بعضهم البعض والامور في خير امطار الكويت
affected_individuals_and_help	امطار الكويت صحيفه القبس فيصل الكندري تعويض المتضررين جراء الامطار امطار الكويت عبر نبض
caution_advice_and_crisis_updates	الداخليه ما تناقلته وسائل التواصل الاجتماعي عن حدوث حالات وفيات عده محض اكاذيب ومجرد افتراءات هدفها اثاره البلبله امطار الكويت
emotional_support_and_prayers	امطار الكويت يارب سترك الله يحميكم امطار الكويت
caution_advice_and_crisis_updates	امطار الكويت مركز اطفاء الوفره وامطار غزيره جدا امطار الكويت
emotional_support_and_prayers	امطار الكويت
infrastructure_and_utilities_damage	الكويت الكويت الان امطار الكويت المهندس خليفه الفريج لا توجد ايه اعطال رئيسيه في الكهرباء وايضا بالشبكات هناك اعطال عاديه ونامل السلامه للجميع مع بدايه هطول الامطار الكويت الكويت الان امطار الكويت
affected_individuals_and_help	امطار الكويت رئيس الاركان للجيش العماني ابلغ الكويت استعداد الجيش العماني بتسخير كافه امكانياته وتقديم كل صور ووسائل الدعم والاسناد لدوله الكويت امطار الكويت
affected_individuals_and_help	امطار الكويت غرق باص مواصلات ملئ بركاب من الوافدين و الاجانب و كان لدي احد المواطنين السيد احمد صاهود الرخيمي المطيري وليمه عشاء و قد استضافهم في خيمته بالمنقف بالشارع الساحلي ودعاهم للعشاء هذه قيم و كرم اهل الكويت امطار الكويت
emotional_support_and_prayers	امطار الكويت الكويت امطار الكويت كل الشكر لقطاعات الطواري في الاطفاء والداخليه والاشغال ونتمني اعتماد مسج او تنبيه عبر الهاتف لاي منطقه توجد فيها خطوره علي المواطنين كباقي الدول المتقدمه بدلا من الخدمات الاخباريه في وسائل التواصل ولاجتهادات الفرديه ونسال الله ان يحفظ الجميع الكويت
opinions_and_criticism	امطار الكويت الكويت امطار الكويت كل الشكر لقطاعات الطواري في الاطفاء والداخليه والاشغال ونتمني اعتماد مسج او تنبيه عبر الهاتف لاي منطقه توجد فيها خطوره علي المواطنين كباقي الدول المتقدمه بدلا من الخدمات الاخباريه في وسائل التواصل ولاجتهادات الفرديه ونسال الله ان يحفظ الجميع الكويت
caution_advice_and_crisis_updates	الكويت الكويت الان امطار الكويت المهندس خليفه محمد الفريج وكيل مساعد تشغيل وصيانه المياه وزاره الكهرباء فرق الطوارئ متواجده لاصلاح ايه اعطال والتواصل يتم عبر الواتس اب وجميع القيادات علي تواصل علي مدار الساعه لتـامين خدمه الكهرباء والماء الكويت الكويت الان امطار الكويت
caution_advice_and_crisis_updates	خبير الارصاد الجويه عيسي رمضان قوه الامطار تبدا من بعد عصر اليوم ثم تزداد منتصف الليل والفجر خاصه في مناطق الصليبخات و السالميه امتدادا الي المنقف و الاحمدي و النويصيب والمناطق البحريه الكويت الكويت الان امطار الكويت طقس الكويت الارصاد الجويه
caution_advice_and_crisis_updates	وزير الاعلام امطار الكويت الكويت الان وزاره الاعلام وزير الاعلام ووزير الدوله لشؤون الشباب محمد الجبري يهيب بالاخوه والاخوات في وسائل التواصل الاجتماعي المختلفه الي مسانده اخوانهم في فرق الانقاذ المشتركه والمتطوعين والشد من ازرهم وتوعيه المواطنين والمقيمين امطار الكويت الكويت الان وزاره الاعلام
irrelevant	امطار الكويت الله يرحمك الكلام من القلب امطار الكويت
caution_advice_and_crisis_updates	امطار الكويت اداره مكافحه الجرائم الالكترونيه ترصد حاليا الحسابات الاخباريه والحسابات الخاصه التي تتداول الاخبار الكاذبه والاشاعات وسيتم اتخاذ الاجراءات القانونيه اللازمه حيالها امطار الكويت
opinions_and_criticism	امطار الكويت سبحان الله اسمع بالمطر ولا اشوفه الحمد الله امطار الكويت
caution_advice_and_crisis_updates	الكويت الكويت الان امطار الكويت النقيب عبد الله بوحسن ضباط قسم العلاقات العامه والتوعيه المروريه دوريات المرور منتشره علي الطرق والتقاطعات المهمه وبدات الامطار تزيد تدريجيا لذلك وجهنا قائدي المركبات الي اخذ الحيطه والحذر في هذه الاوقات الكويت الكويت الان امطار الكويت
affected_individuals_and_help	امطار الكويت الكويت تشيع الشهيد احمد براك الفضلي الي مثواه الاخير في مقبره صبحان امطار الكويت
caution_advice_and_crisis_updates	الكويت امطار الكويت الكويت اداره الجرائم الالكترونيه رصد الحسابات الاخباريه والخاصه التي تتداول اخبارا كاذبه تمهيدا لاتخاذ الاجراءات القانونيه ضدها امطار الكويت
caution_advice_and_crisis_updates	امطار الكويت الان امطار الكويت اهل المخيمات والشاليهات اللي عنده حارس او خادم ياخذه معاه تراهم بذمتكم جدام الله امطار الكويت الان امطار الكويت
opinions_and_criticism	الكويت الكويت بخير امطار الكويت هذا اهو الكويتي رغم كل اخطاء المسؤولين هناك رجال في الجانب الاخر تركوا اسرهم وابنائهم من اجلك واجل الكويت الكويت بخير امطار الكويت هذا اهو الكويتي
caution_advice_and_crisis_updates	امطار الكويت تاجيل الاجتماع النيابي الحكومي غدا الي الـ عصرا لمناقشه ازمه الامطار امطار الكويت
affected_individuals_and_help	امطار الكويت احد المواطنين المتضررين من الامطار عشنا فتره رعب اللي صار اقوي من سنه الهدامه امطار الكويت
emotional_support_and_prayers	امطار الكويت امطار الكويت الله يحمي الكويت و اهلها
emotional_support_and_prayers	امطار الكويت امطار الكويت حفظ الله الكويت قياده وشعبا ونفع بخيرها البلاد والعباد ولا اراكم مكروها في عزيز لديكم
opinions_and_criticism	امطار الكويت طلبه الجامعه ليسو اسماك الفساد ماتشيله بعارين امطار الكويت كشفت الفساد من يجب ان يحاسب الوزير ام رئيس الحكومه ام يجب استقاله الحكومه برمتها وتحملها هذه المسئوليه ولكن الايجب محاسبت المقاولين عن هذه المشاريع ومن استلمها علي انها مطابقه للمواصفات مجرد تساؤلات اتمني لها اجابه طلبه الجامعه ليسو اسماك
affected_individuals_and_help	وزاره الداخليه الكويت الكويت الان امطار الكويت وزاره الداخليه حاله وفاه واحده فقط جراء الامطار ولا صحه لما تناقلته وسائل التواصل عن حدوث وفيات عده الكويت الكويت الان امطار الكويت
caution_advice_and_crisis_updates	الارصاد الجويه الكويتيه تطلق تحذير طقس غير مستقر خلال الساعات القادمه حتي س صباحا مع سقوط امطار متفرقه تكون رعديه احيانا متوسطه الي غزيره علي بعض المناطق مصحوبه برياح جنوبيه شرقيه امطار الكويت
caution_advice_and_crisis_updates	فيديو امطار الكويت فيديو شاهد شده الرياح وغزاره الامطار علي مراكز الاطفاء في الوفره امطار الكويت
opinions_and_criticism	مود امطار الكويت والله لو موتري رنج ماغرق مود امطار الكويت
caution_advice_and_crisis_updates	الكويت تشهد حاله الطقس في الكويت صباح اليوم السبت استقرارا نسبيا يستمر الي اخر ساعات النهار وتتوقع اداره الارصاد استمرار فرص الامطار في معظم مناطق البلاد اليوم وحتي فجر غد الاحد بكميات متفاوته تكون غزيره الي شديده الغزاره علي بعض المناطق الكويت الان امطار الكويت الارصاد الجويه
caution_advice_and_crisis_updates	الجرائم الالكترونيه امطار الكويت الكويت الان ترصد اداره مكافحه الجرائم الالكترونيه حاليا الحسابات الاخباريه والحسابات الخاصه التي تتداول الاخبار الكاذبه والاشاعات وسيتم اتخاذ الاجراءات القانونيه اللازمه حيالها كن مسؤول عن ما تنشره الجرائم الالكترونيه امطار الكويت الكويت الان
opinions_and_criticism	امطار الكويت كن مسؤول عن ما تنشره امطار الكويت
caution_advice_and_crisis_updates	صوره امطار الكويت صوره مدينه صباح الاحمد مره اخري تحت الامطار الغزيره امطار الكويت
affected_individuals_and_help	ملتميديا القبس امطار الكويت صحيفه القبس بالفيديو مواطنون في الفحيحيل فقدنا مركباتنا واتلفت منازلنا فمن الذي يعوضنا ملتميديا القبس امطار الكويت عبر نبض
caution_advice_and_crisis_updates	امطار الكويت منطقه صباح الاحمد الان امطار الكويت
affected_individuals_and_help	امطار الكويت الداخليه موجه الامطار اسفرت عن حاله وفاه واحده فقط وننفي الاخبار الكاذبه التي تناقلتها وسائل التواصل الاجتماعي امطار الكويت
opinions_and_criticism	المحاميه الاء السعيديه الكويت الان الكويت الكويت تغرق امطار الكويت وطن النهار المحاميه الاء السعيديه حسبي الله ونعم الوكيل في كل مسؤول تخبط بعمله وكل تاجر باق ديرته وتضررت الكويت وشعبها اليوم من افعالهم هذا المطر يشهد علي فساد ذمم وفساد في الرقابه وفساد في الكويت الان الكويت الكويت تغرق امطار الكويت وطن النهار
irrelevant	امطار الكويت صدق الله العظيم امطار الكويت
caution_advice_and_crisis_updates	السالمي امطار الكويت بالفيديو برق ورعد في سماء السالمي امطار الكويت
caution_advice_and_crisis_updates	الجهراء الكويت عاجل الداخليه الكويتيه تدعو الكويتيين والمقيمين الموجودين في المخيمات غرب مدينه الجهراء الي مغادرتها الكويت امطار الكويت
caution_advice_and_crisis_updates	الكويت امطار الكويت الطقس الكويت طقس الكويت الطقس عبد العزيز القروي مراقب التنبؤات الجويه تتاثر البلاد الان في حاله من عدم الاستقرار بالطقس حيث تكونت بعض السحب الركاميه العنيفه تصاحبها امطار متفاوته في كمياتها مابين متوسطه الي غزيره في بعض المناطق الكويت امطار الكويت الطقس الكويت طقس الكويت الطقس
infrastructure_and_utilities_damage	الكويت امطار الكويت الداخليه الدائري السادس مغلق باتجاه الجهراء وجاري التعامل معه بصوره عاجله لاستنئاف الحركه المروريه الكويت امطار الكويت
irrelevant	امين امطار الكويت يارب في هذه الساعه انزل شفاءك وفرجك ورزقك وكرمك علي كل محتاج من عبادك امين امطار الكويت
caution_advice_and_crisis_updates	امطار الكويت حركه السحب الان امطار الكويت
caution_advice_and_crisis_updates	السالمي امطار الكويت فيديو حاليا امطار غزيره في السالمي امطار الكويت
caution_advice_and_crisis_updates	الكويت الكويت الان امطار الكويت عيسي رمضان خبير الارصاد الجويه تتاثر جنوب البلاد بامطار قد تكون رعديه بين المتوسطه والغزيره ولا تشمل جميع مناطق الكويت لذلك ننوه باخذ الحيطه والحذر وهناك برق ورعد في المناطق الجنوبيه ومتوقع ان تقترب من مدينه الكويت خلال الفتره المقبله الكويت الكويت الان امطار الكويت
caution_advice_and_crisis_updates	المفرح نيوز وزير الاعلام امطار الكويت الكويت الان وزاره الاعلام المفرح نيوز وزير الاعلام ووزير الدوله لشؤون الشباب محمد الجبري يهيب بالاخوه والاخوات في وسائل التواصل الاجتماعي المختلفه الي مسانده اخوانهم في فرق الانقاذ المشتركه والمتطوعين والشد من ازرهم وتوعيه المواطنين والمقيمين امطار الكويت الكويت الان وزاره الاعلام
opinions_and_criticism	امطار الكويت اللهم صيبا نافعا امطار الكويت اللهم صيبا نافعا اللي ماتكشفهم مكافحه الفساد يجيبهم ربي ويفضحهم مطر
infrastructure_and_utilities_damage	ام الهيمان امطار الكويت شوارع ام الهيمان تغرق امطار الكويت
infrastructure_and_utilities_damage	الكويت الكويت الان امطار الكويت وزاره الداخليه الكويتيه تعلن عن اغلاق عدد من الطرق طريق الملك عبد العزيز نفق الصباحيه والمنقف بالاتجاهين الدائري السابع مع جسر كبد بالاتجاهين طريق كبد بعد الدوار الرابع باتجاه الجمعيه الكويت الكويت الان امطار الكويت
opinions_and_criticism	جسر المنقف امطار الكويت الوضع الاعلامي السائد فاسد في ثوب الناصحين جسر المنقف امطار الكويت
caution_advice_and_crisis_updates	فيديو الوفره امطار الكويت فيديو يوضح شده الرياح وغزاره الامطار في الوفره امطار الكويت
opinions_and_criticism	امطار الكويت امطار الكويت تصويري جهود يشكرون عليها المكان هذا امس سيارتي دخل فيها الماي واليوم مستعدين باذن الله الله يقويهم ويحفظ الكويت امطار الكويت امطار الكويت تصويري
infrastructure_and_utilities_damage	امطار الكويت ام الهيمان غرقت من كل المداخل امطار الكويت
caution_advice_and_crisis_updates	امطار الكويت ام الهيمان غرقت من كل المداخل امطار الكويت
caution_advice_and_crisis_updates	امطار الكويت ام الهيمان غرقت امطار الكويت
caution_advice_and_crisis_updates	امطار الكويت فريق غيث التابع للجيش الكويتي يواصل مهامه ويتواجد في الدائري السابع امطار الكويت
caution_advice_and_crisis_updates	الداخليه الجهراء عاجل تهيب وزاره الداخليه بالمواطنين المتواجدين بالمخيمات غرب مدينه الجهراء بعدم التواجد بهذه المنطقه وذلك حفاظا علي ارواحهم حيث متوقع هطول امطار غزيره علي المنطقه وتعتبر هذه المنطقه منخفضه مما يؤدي الي تجمع السيول بها امطار الكويت
caution_advice_and_crisis_updates	الكويت الان امطار الكويت تحذير استخدام الهاتف في الخارج اثناء هطول الامطار يعرض حياتك للخطر الكويت الان امطار الكويت
caution_advice_and_crisis_updates	امطار الكويت يجب علي جميع مرتادي المخيمات والمناطق الصحراويه واصحاب الحلال تنبيه ابناءهم وخدمهم بالحذر من الاجسام الغريبه التي قد يرونها بالبر بعد موجه الامطار الغزيره مازالت الالغام المدفونه من مخلفات الغزو العراقي تحت الارض وقد تنكشف مع هذه الامطار امطار الكويت
opinions_and_criticism	امطار الكويت المطر غسل مساحيق الدوله الجميله فانكشف قبح فسادهم امطار الكويت
opinions_and_criticism	مجرد اقتراح تفعيل دور مختار المنطقه في تكوين لجان شعبيه تساهم في مد يد العون بالمناطق السكنيه عند الازمات المختلفه كالحرائق والسيول والاختناقات المروريه وغيرها يتم تدريبهم وتاهيلهم بالتنسيق مع الجهات المتخصصه الشعب الكويتي شقردي وراعي فزعه امطار الكويت
caution_advice_and_crisis_updates	الوفره امطار الكويت فيديو رياح شديده وامطار غزيره علي مركز الاطفاء في الوفره امطار الكويت
emotional_support_and_prayers	امطار الكويت اللهم اني استودعك الكويت واهلها اللهم اجعلها سقيا رحمه واحفظهم بحفظك امطار الكويت
caution_advice_and_crisis_updates	تهيب الاداره العامه للاطفاء بالمواطنين والمقيمين المتواجدين بالمخيمات في غرب مدينه الجهراء والمناطق المحيطه بها وتناشدهم باتخاذ اجراءات الامن والسلامه علي ارواحهم حيث من المتوقع هطول امطار غزيره علي هذه المنطقه التي تعتبر منخفضه مما يؤدي الي تجمع السيول بها امطار الكويت
opinions_and_criticism	الكويت الان الكويت تغرق امطار الكويت امطار خير وبركه الشعب غرق وتضرر ماديا سيارات و بيوت وابناء الشعب الكويتي الطيبين يعلنون مساعدات للمتضررين بالمجالات المتخصصين فيها وعلي نفقتهم الخاصه معقوله ياحكومه مافي اي تصريح او تعويض لي متي الكويت الان الكويت تغرق امطار الكويت
caution_advice_and_crisis_updates	وزاره الكهرباء الكويت الكويت الان امطار الكويت وزاره الكهرباء تدعو الي عدم الاقتراب من خطوط النقل الكهربائيه لما تشكله من خطر علي الارواح الكويت الكويت الان امطار الكويت
caution_advice_and_crisis_updates	الوفره امطار الكويت شاهد شده الرياح وغزاره الامطار علي مراكز الاطفاء في الوفره امطار الكويت
irrelevant	امطار الكويت وينك هذا وقتك امطار الكويت
infrastructure_and_utilities_damage	امطار الكويت بلديه الكويت تقوم بازاله الرمال حتي لا تتسبب في انسداد المناهيل امطار الكويت
irrelevant	امطار الكويت امطار الكويت خلوه علي راحته
emotional_support_and_prayers	امطار الكويت حمله ايتام الخير سنه ٢٠١٧ قام محسنون من بلدي الكويت بكفالتهم ضمن هذه الحمله اليوم بعد الفجر يدعون لهذه البلد الطيبه و شعبها يارب يتقبل دعاءهم و يحفظنا و يحفظ البلاد والعباد صدقه السر تقي مصارع السوء امطار الكويت
irrelevant	امطار الكويت المفروض يسوون جائزه اسمها جائزه ايوب للصبر ويفوز فيها نبيل شعيل امطار الكويت
affected_individuals_and_help	الكويت امطار الكويت رئيس اركان الجيش العماني تسخير كافه امكاناتنا لدعم الكويت الكويت امطار الكويت
infrastructure_and_utilities_damage	الكويت امطار الكويت البلديه في حاله طوارئ تواصل اداره النظافه العامه واشغالات الطرق ببلديه الكويت سحب مياه امطار الكويت البلديه في حاله طوارئ
emotional_support_and_prayers	امطار الكويت اللهم احفظ اهلنا واحبابنا فالكويت اللهم اني استودعتك اهلي واحبابي يا من لا تضيع عنده الودائع امطار الكويت
infrastructure_and_utilities_damage	امطار الكويت بعد الامطار عادت مشكله تطاير الحصي في الطرقات وخصوصا في الطرق السكنيه امطار الكويت
caution_advice_and_crisis_updates	امطار الكويت قناه وزاره الكهرباء والماء تحذر من الاقتراب من خطوط نقل الكهرباء امطار الكويت قناه
caution_advice_and_crisis_updates	الكويت الان امطار الكويت الارصاد الجويه الاداره العامه للارصاد الكويت بعض ارشادات السلامه خلال فتره هطول الامطار الكويت الان امطار الكويت الارصاد الجويه الاداره العامه للارصاد الكويت
caution_advice_and_crisis_updates	اجيال عاجل مدير عام التطبيقي د علي المضف تعطيل الدراسه غدا في كليات ومعاهد الهيئه للطلبه والطالبات مع دوام الموظفين امطار الكويت الكويت تغرق
irrelevant	بامطارها بسيولها بكل الي ينقال عنها تضل احلي بلد الكويت هويه الكويت ديمقراطيه الكويت جمال وتراث حقيقي الكويت شعب متاخي متحضر جميل محب للحياه باختصار الكويت هي الحياه والي مو عاجبه ينتف حواجبه امطار الكويت
caution_advice_and_crisis_updates	امطار الكويت الارصاد الجويه بدات الان حاله من عدم الاستقرار ومن المتوقع ان تكون معدلات الامطار شبيهه بالايام السابقه امطار الكويت
caution_advice_and_crisis_updates	امطار الكويت فيديو امطار غزيره حاليا علي ام الهيمان امطار الكويت
opinions_and_criticism	امطار الكويت الطالب عبدالرحمن العنزي الحكومه تبي مصلحتنا وصوت الرعد يشتت تركيزنا في الحصص الدراسيه امطار الكويت
emotional_support_and_prayers	امطار الكويت امطار الكويت تحيه لمن تركوا عوائلهم وبيوتهم للقيام بواجبهم تحيه لابطال الداخليه والجيش والحرس الوطني والاطفاء الله يقويكم ويعينكم ويكتب لكم الاجر
affected_individuals_and_help	وافد هندي و اسرته يعيشان في الكويت انقذهم شخص كويتي وهم في الطريق الي منزلهم وقت الامطار فوضع الاول هذا البوست الجميل في الفيس بوك واصفا الرجل بالملاك و ال سوبر هيرو اللهم احفظ الكويت و شعب الكويت من كل مكروه امطار الكويت
infrastructure_and_utilities_damage	الكويت الكويت الان امطار الكويت وزاره الداخليه تعلن عن اغلاق عدد من الطرق طريق الملك عبد العزيز نفق الصباحيه والمنقف بالاتجاهين الدائري السابع مع جسر كبد بالاتجاهين طريق كبد بعد الدوار الرابع باتجاه الجمعيه الكويت الكويت الان امطار الكويت
emotional_support_and_prayers	امطار الكويت الكويت امطار الكويت اللهم انا نستودعك الكويت واهلها وامنها
affected_individuals_and_help	امطار الكويت الداخليه الكويتيه وفاه واحده فقط جراء موجه الامطار التي تشهدها البلاد امطار الكويت
caution_advice_and_crisis_updates	عيسي رمضان الكويت الكويت الان امطار الكويت عيسي رمضان تتاثر جنوب البلاد بامطار قد تكون رعديه بين المتوسطه والغزيره ولا تشمل جميع مناطق الكويت لذلك ننوه باخذ الحيطه والحذر وهناك برق ورعد في المناطق الجنوبيه ومتوقع ان تقترب من مدينه الكويت خلال الفتره المقبله الكويت الان امطار الكويت
caution_advice_and_crisis_updates	امطار الكويت فيديو الطالب سعود الرشيدي نشكر الحكومه علي تعطيل المدارس فهي تحرص علي حياتنا امطار الكويت
irrelevant	امطار الكويت هذا صاحي تكفون لحد يسوي فكرته امطار الكويت
emotional_support_and_prayers	امطار الكويت فيديو كفو يالقوات الخاصه امطار الكويت
opinions_and_criticism	امطار الكويت لو سمحت باجر بغيب لييش علشان قالو لا تطلعون الا للضروره الخاصه امطار الكويت
irrelevant	امطار الكويت في مثل هذا اليوم عام امطار الكويت
caution_advice_and_crisis_updates	الكويت الكويت تعيش اجواء حاله طوارئ غير مسبوقه وترقب لموجه اخري من الامطار الغزيره والرياح الشديده المتوقعه ابتداء من هذه الساعات وحتي صباح الغد والحكومه حتي هذه اللحظه لم تقرر اذا كان يوم غد يوم عطله رسميه ام يوم عمل في ظل هذه الظروف الصعبه تشهدها البلاد امطار الكويت
caution_advice_and_crisis_updates	وزير الاعلام امطار الكويت الكويت الان وزير الاعلام ووزير الدوله لشؤون الشباب محمد الجبري يهيب بالاخوه والاخوات في وسائل التواصل الاجتماعي المختلفه الي مسانده اخوانهم في فرق الانقاذ المشتركه والمتطوعين والشد من ازرهم وتوعيه المواطنين والمقيمين امطار الكويت الكويت الان
irrelevant	امطار الكويت اعزائي الموظفين يلا نامو بس المعطلين يسهرون امطار الكويت
caution_advice_and_crisis_updates	الفحيحيل الكويت امطار الكويت الكويت تغرق حجم الدمار في منطقه الفحيحيل بـ الكويت جراء الامطار الغزيره بالامس امطار الكويت الكويت تغرق
caution_advice_and_crisis_updates	الكويت الكويت الكويت الان امطار الكويت خبير الارصاد الجويه عيسي رمضان تتاثر جنوب البلاد بامطار قد تكون رعديه بين المتوسطه والغزيره ولا تشمل جميع مناطق الكويت لذلك ننوه باخذ الحيطه والحذر وهناك برق ورعد في المناطق الجنوبيه ومتوقع ان تقترب من مدينه الكويت خلال الفتره المقبله الكويت الكويت الان امطار الكويت
emotional_support_and_prayers	تلفزيون الكويت امطار الكويت عمل مشرف ويدعو للفخر ذاك الذي يقوم به تلفزيون الكويت الرسمي من خلال تغطيته المتواصله لكل جديد عن امطار الكويت فجزي الله جميع العاملين خير الجزاء وباذن الله سيكون الخير مصاحب لتلك الغيوم التي تجوب سماء الوطن
opinions_and_criticism	امطار الكويت الله يستر علي اهل الكويت استهلت عليهم مره ثانيه امطار الكويت
emotional_support_and_prayers	امطار الكويت كويتنا الحنون سلامات لارضك لترابك لسمائك ولاهلك طهور يا كويت يا امي امطار الكويت
emotional_support_and_prayers	امطار الكويت اللهم انك تحفظنا وتحفظ المسلمين اجمعين يارب سترك امطار الكويت
caution_advice_and_crisis_updates	من الواجب الاستماع لنداء اجهزه الدوله لسلامه المواطنين والمقيمين ولمساعده اخوانا في الدفاع المدني وگافه الاجهزه المسؤوله امطار الكويت
infrastructure_and_utilities_damage	الكويت الان امطار الكويت وزاره الداخليه تعلن عن اغلاق عدد من الطرق طريق الملك عبد العزيز نفق الصباحيه والمنقف بالاتجاهين الدائري السابع مع جسر كبد بالاتجاهين طريق كبد بعد الدوار الرابع باتجاه الجمعيه الكويت الان امطار الكويت
caution_advice_and_crisis_updates	الكويت الكويت الان امطار الكويت قطاع الاخبار والبرامج السياسيه تكاثر السحب حول المناطق الجنوبيه والجنوبيه الشرقيه مسحوبه بامطار متفرقه الكويت الكويت الان امطار الكويت قطاع الاخبار والبرامج السياسيه
infrastructure_and_utilities_damage	الكويت الكويت الان امطار الكويت قطاع الاخبار والبرامج السياسيه عبدالله العجمي انخفاض ملحوظ في منسوب المياه في نفق المنقف الكويت الكويت الان امطار الكويت قطاع الاخبار والبرامج السياسيه
caution_advice_and_crisis_updates	الكويت الكويت الان امطار الكويت قطاع الاخبار والبرامج السياسيه عبدالعزيز القراوي تاثرت البلاد الان بامطار بكميات متوسطه ويتوقع نشاط في الرياح الكويت الكويت الان امطار الكويت قطاع الاخبار والبرامج السياسيه
opinions_and_criticism	امطار الكويت امطار الكويت سبحان الله السيل طلعها
caution_advice_and_crisis_updates	امطار الكويت مركز العاصفه امطار الكويت فريق اماراتي من مركز العاصفه يتواجد بالبلاد ويوثق حاليا العاصفه الرعديه جنوب الكويت
opinions_and_criticism	امطار الكويت يحدثني احد الاصدقاء انه في ايام الغبار الشديد جدا يتغيب ٩٠ من التلاميذ ويتبقي ١٠ هم الذين يرمونهم اهاليهم في المدارس دون استشعار في المسؤوليه وبما ان الدوام رسمي فان من يتحملها هم العاملون في المدارس لذلك تكون العطله مطلب امطار الكويت
caution_advice_and_crisis_updates	الكويت الكويت الان امطار الكويت قطاع الاخبار والبرامج السياسيه موجه امطار غزيره وجهود علي مدار الساعه لمواجهه تداعياتها الكويت الكويت الان امطار الكويت قطاع الاخبار والبرامج السياسيه
affected_individuals_and_help	الكويت امطار الكويت الكويت الان الكويت تغرق الكويت تشيع الشهيد احمد براك الفضلي الي مثواه الاخير في مقبره صبحان امطار الكويت الكويت الان الكويت تغرق
caution_advice_and_crisis_updates	الكويت الكويت الان امطار الكويت قطاع الاخبار والبرامج السياسيه مؤسسه البترول تعلن تفعيل غرف الطوارئ لعدم استقرار الاحوال الجويه الكويت الكويت الان امطار الكويت قطاع الاخبار والبرامج السياسيه
emotional_support_and_prayers	تلفزيون الكويت امطار الكويت تلفزيون الكويت وزاره الاعلام تضطلع بدورها في تغطيه امطار الكويت علي اكمل وجه عبر جهود حثيثه و دور مميز لكافه القطاعات
opinions_and_criticism	امطار الكويت من يقرا الاشاعات الكاذبه عن توقعات الطقس سيقول ان الكويت ستختفي والعياذ بالله هؤلاء يزرعون الرعب في نفوس المواطنين تابعوا فقط المصادر الرسميه واستبشروا خيرا في هذه الاجواء وادعوا الله ان يجعل هذه الامطار سقيا رحمه لا سقيا عذاب وخذوا الحيطه والحذر من اجل سلامتكم امطار الكويت
infrastructure_and_utilities_damage	امطار الكويت فيديو دوار ام الهيمان امطار الكويت
caution_advice_and_crisis_updates	امطار الكويت فيديو دوار ام الهيمان امطار الكويت
caution_advice_and_crisis_updates	امطار الكويت الكويت تغرق الكويت الان هيئه الطرق الكويتيه امطار الامس لم تشهدها البلاد منذ عاما امطار الكويت الكويت تغرق الكويت الان
caution_advice_and_crisis_updates	امطار الكويت فيديو يوضح غزاره الامطار وقوه الرياح من جنوب الكويت امطار الكويت
opinions_and_criticism	امطار الكويت الفساد سوء اختيار القيادات الطبطبائي اسباب كارثه امطار الكويت هو الفساد سوء اختيار القيادات الطبطبائي نرفض تعيين القيادات بالوزارات عن طريق البراشوت بدل الكفاءه والنزاهه والخبره والمقدره
caution_advice_and_crisis_updates	فيديو خبير الارصاد الجويه عيسي رمضان الصليبخات والسالميه الي المنقف والاحمدي والنويصيب والمناطق البحريه ستشهد امطارا غزيره امطار الكويت
opinions_and_criticism	امطار الكويت هاردلك للمدراء والمدراء المساعدين امطار الكويت
opinions_and_criticism	ستمر كارثه الامطار مرور الكرام فالحكومه سترضي التجار بمناقصات جديده والنواب سيرضون الناخب بمعامله علاج في الخارج او بقبول ابناؤهم في الكليات العسكريه او تخليص معامله الخ وكانك يابوزيد ما غزيت العله بمعظم الشعب امطار الكويت
caution_advice_and_crisis_updates	امطار الكويت اداره مكافحه الجرائم الالكترونيه تعلن عن رصد حسابات في تويتر تتداول اخبار كاذبه واشاعات لاتخاذ الاجراءات القانونيه معها امطار الكويت
caution_advice_and_crisis_updates	امطار الكويت فيديو دوريات وزاره الداخليه تخلي المخيمات بسبب عدم استقرار الاحوال الجويه امطار الكويت
irrelevant	امطار الكويت تاملوا قوه العباره عندما قالها علي بن ابي طالب لونزلت صاعقه من السماء ما اصابت مستغفر استغفر الله الذي لا اله الا هو الحي القيوم واتوب اليه عدد خلقه ورضا نفسه وزنه عرشه ومداد كلماته امطار الكويت
caution_advice_and_crisis_updates	فيديو امطار الكويت فيديو من منطقه ام الهيمان امطار الكويت
opinions_and_criticism	امطار الكويت تثاءب المساء والغيوم ما تزالْ تسح ما تسح من دموعها الثقالْ امطار الكويت
caution_advice_and_crisis_updates	الاحمدي امطار الكويت بالفيديو هطول امطار غزيره علي الاحمدي امطار الكويت
opinions_and_criticism	الكويت امطار الكويت عند الشدائد ينكشف الغطاء يدعون حب الكويت وحرصهم عليها وبالمقابل يطعنون بالخاصره تغريدات تخوين وارجاف وتذمر وتكسب سياسي علي حساب الكوارث امطار الكويت
emotional_support_and_prayers	امطار الكويت شكرا من كل قلب امطار الكويت
affected_individuals_and_help	امطار الكويت فيديو احد المتضررين من الامطار عشنا فتره رعب اللي شفناه اقوي من سنه الهدامه امطار الكويت
emotional_support_and_prayers	امطار الكويت امطار الكويت كـل الشكــر للابطـال وللقطاعـات التـي شاركت في الانقاذ في موسـم الامطار وعلـي راسهم المطـافي الشرطـه الجيـش الحرس الوطنـي نبيـــل شعيـــل
opinions_and_criticism	الكويت بخير امطار الكويت الكويت بخير امطار الكويت نامي بسلام
infrastructure_and_utilities_damage	الكويت الكويت الان امطار الكويت قطاع الاخبار والبرامج السياسيه وزير الاشغال سحب المياه سيتم في اقرب وقت ممكن الكويت الكويت الان امطار الكويت قطاع الاخبار والبرامج السياسيه
opinions_and_criticism	امطار الكويت كل الفاسدين المتنفذين يؤسسون لطغيان طويل فاسدين وان اختلفت اسماؤهم ومراكزهم وتجمعاتهم فان ايدلوجيتهم الفساد مرور عام علي هذه التغريده ٢٠١٧ ١١ ١١ واستمرار الفساد قائم امطار الكويت
caution_advice_and_crisis_updates	الكويت الكويت الان امطار الكويت قطاع الاخبار والبرامج السياسيه مراسل تلفزيون الكويت يتابع الاوضاع من محافظه الجهراء الكويت الكويت الان امطار الكويت قطاع الاخبار والبرامج السياسيه
caution_advice_and_crisis_updates	امطار الكويت امطار الكويت حاليا يتواجد نائب رئيس مجلس الوزراء ووزير الداخليه الفريق م الشيخ خالد الجراح الصباح في اداره العمليات المركزيه للاطلاع علي الاستعدادات والتدابير التي اتخذتها الاداره العامه للاطفاء لمواجهه اي تداعيات مصاحبه لحاله عدم استقرار الجو المتوقعه
caution_advice_and_crisis_updates	امطار الكويت مواطن يصور بحيرات من الطائره امطار الكويت
irrelevant	عرعر الان امطار الكويت القريات اخلاء قريتي الوادي وباير وعقيله بسبب جريان سيول منقوله من الاردن عرعر الان امطار الكويت
emotional_support_and_prayers	امطار الكويت مخيمات السوريين في ادلب يدعون للكويت امطار الكويت
caution_advice_and_crisis_updates	امطار الكويت فيديو الوضع في ام الهيمان الان امطار الكويت
caution_advice_and_crisis_updates	الاحمدي امطار الكويت فيديو هطول امطار غزيره علي الاحمدي امطار الكويت
emotional_support_and_prayers	امطار الكويت اللهم احفظنا بحفظك امطار الكويت
caution_advice_and_crisis_updates	امطار الكويت المواطن احمد الرشيدي قرار الحكومه صائب بقرار تعطيل المدارس امطار الكويت
infrastructure_and_utilities_damage	امطار الكويت جسر المنقف تصوير جوي امطار الكويت
infrastructure_and_utilities_damage	وزاره الكهرباء والماء للاسف اغلب البلاغات التي تلقيناها كانت لاعطال داخليه كان من الممكن معالجتها من قبل المواطنين انفسهم امطار الكويت
opinions_and_criticism	امطار الكويت الكويت امطار الكويت لن تتخطي الكوارث الا بسواعد اهلها وتعاون الشعب مع الحكومه في تطبيق الاوامر وقت الكارثه والارشادات ومساعده الحكومه في فتح الطرق وتوفير اللازم للاسر المتضرره الله يحفظ الكويت
caution_advice_and_crisis_updates	امطار الكويت فيديو مرزوق الغانم خلال تفقده الاضرار التي اصابت منازل المواطنين في مدينه صباح الاحمد ساكون داعم اساسي لقضاياكم امطار الكويت
emotional_support_and_prayers	صوت الرعد امطار الكويت اللهم يارب احفظ الكويت واهلها اللهم سقْيا رحمه لا سقيا عذاب ولا هدم ولا غرق اللهم اجعله صيبا نافعا اللهم حوالينا ولا علينا اللهم علي الاكام والظراب وبطون الاوديه ومنابت الشجر اللهم اجعلها امطار خير ورحمه وبركه علي العباد والبلاد صوت الرعد امطار الكويت
opinions_and_criticism	الكويت تغرق بالفساد الكويت تغرق امطار الكويت انتو مقتنعين انه المطره اليايه ماراح نغرق وانه راح يعدلون البنيه التحتيه للتصريف وانه راح نتعلم من هالمطره حق السنين اليايه ولا كل واحد قاعد يركب الثاني باص ليعم الفرح و السرور الكويت تغرق بالفساد الكويت تغرق امطار الكويت
caution_advice_and_crisis_updates	عاجل جامعه الكويت امطار الكويت عاجل تعطيل الدراسه ليوم غد الاحد الموافق لطلبه جامعه الكويت مع استمرار دوام جميع الموظفين امطار الكويت
emotional_support_and_prayers	امطار الكويت الان امطار الكويت للحق كلمه تغطيه يشكرون عليها امطار الكويت الان امطار الكويت
emotional_support_and_prayers	امطار الكويت
caution_advice_and_crisis_updates	الكويت الان امطار الكويت مرزوق الغانم خلال تفقده الاضرار التي اصابت منازل المواطنين في مدينه صباح الاحمد الكويت الان امطار الكويت
caution_advice_and_crisis_updates	الكويت الكويت الان امطار الكويت قطاع الاخبار والبرامج السياسيه وزير الكهرباء والماء يعلن حاله الطوارئ ويتراس اجتماعا لقيادات الوزاره الكويت الكويت الان امطار الكويت قطاع الاخبار والبرامج السياسيه
opinions_and_criticism	الكويت امطار الكويت كميه الامطار التي نزلت علي الكويت يوم الجمعه امطار الكويت
caution_advice_and_crisis_updates	امطار الكويت الطالب علي يوسف قرار الحكومه بتعطيل المدارس يحافظ علي ارواح الطلبه امطار الكويت
caution_advice_and_crisis_updates	وزاره الاعلام الكويت الكويت التعليمات والارشادات الواجب اتباعها خلال هطول المطر وانعدام الرؤيه نرجو السلامه للجميع وزاره الاعلام الكويت الكويت امطار الكويت الطقس الكويت طقس الكويت الطقس
opinions_and_criticism	امطار الكويت يالله يا حامي بلادك والعباد تجيرنا من رحمه فييها خطر كن الامانه زرع والفاسد جراد وقليل تلقي اللي لهم ذكر عطر اللي ماتكشفهم مكافحه الفساد يجيبهم ربي ويفضحهم مطر امطار الكويت
caution_advice_and_crisis_updates	امطار الكويت الطقس الكويت وزاره الاوقاف يعلن مركز واترجه مسفر جالي المطيري لدار القران وتحفيظه عن وقف الدراسه لدارسات وموظفات المركز يوم الاحد علي ان يستانف الدراسه يوم الاثنين نوفمبر امطار الكويت الطقس الكويت وزاره الاوقاف
caution_advice_and_crisis_updates	امطار الكويت اهل المخيمات شمال الكويت جايكم شق من السما المصدر فليح العازمي امطار الكويت
opinions_and_criticism	امطار الكويت الجو روعه وصافي علي البحر ما يتطوف امطار الكويت
caution_advice_and_crisis_updates	فيديو امطار الكويت فيديو شده الرياح في الوفره امطار الكويت
emotional_support_and_prayers	امطار الكويت الكويت اللهم احفظ بلادي الكويت وجميع بلاد المسلمين من كل سوء وبارك الله في عيالنا هم رجال اداره الازمه وكل من شارك او ساعد في مساعده الناس اثناء امطار الكويت والحمدالله لاطريج انهار ولا صفارات انذار افزعتنا والله يحفظكم يا اهل الكويت
opinions_and_criticism	امطار الكويت اذا رايت الناس تكثر الكلام المضحك وقت الكوارث فاعلم ان الفقر قد اقبع عليهم وهم قوم بهم غفله واستعباد يجب علينا الا نقابل عظمه الله وقدرته في هذه الامطار بالسخريه وكثره النكت وليعلم الجميع انها جند من جنود الله فاسالوا الله العافيه والسلامه امطار الكويت
caution_advice_and_crisis_updates	امطار الكويت الكويت الطقس الكويت الكويت الان بالفيديو العقيد سعد الانصاري مراقب العمليات المركزيه في الاداره العامه للاطفاء لم تسجل ايه اصابات حتي الان ونناشد المواطنين والمقيمين البقاء في منازلهم وعدم الخروج الا للضروره القصوي امطار الكويت الكويت الطقس الكويت الكويت الان
emotional_support_and_prayers	امطار الكويت الكويت تغرق امطار الكويت الكويت تغرق اللهم اني استودعك اهل الكويت واجعلها سقيا رحمه لا سقيا عذاب
emotional_support_and_prayers	امطار الكويت اللهم احفظ الكويت واهلها امطار الكويت
caution_advice_and_crisis_updates	امطار الكويت السيول تعود مجددا لمنطقه ام الهيمان امطار الكويت
emotional_support_and_prayers	امطار الكويت حفظ الله الكويت امطار الكويت والف بين قلوب دول الخليج وادام العزه والرفعه لهذه الدول
caution_advice_and_crisis_updates	امطار الكويت فريق ملاحقه العواصف الاماراتي يوثق الامطار التي شهدتها المنطقه الجنوبيه في الكويت اليوم امطار الكويت
affected_individuals_and_help	الكويت الكويت الان امطار الكويت العميد خليل الامير مدير اداره العلاقات العامه والاعلام بالاداره العامه للاطفاء البلاغات عاديه جدا وتم انقاذ شخص من ذوي الاحتياجات الخاصه وتم اخماد حريق في الوفره ولا توجد ايه اصابات والامور مستقره الكويت الكويت الان امطار الكويت
opinions_and_criticism	امطار الكويت الكويت امطار الكويت بما اننا محللين ونعترف بمقوله التاريخ يعيد نفسه اعجبتني هالصوره سبحان الله الكويت
caution_advice_and_crisis_updates	تلفزيون الكويت وزاره الاعلام امطار الكويت وزاره الاعلام الكويت الطقس الكويت طقس الكويت الطقس تابعونا اولا باول عبر تلفزيون و اذاعه دوله الكويت وحسابات وزاره الاعلام علي شبكات التواصل الاجتماعي لنرصد لكم اخر اخبار و مستجدات امطار الكويت نرجو السلامه للجميع وزاره الاعلام الكويت الطقس الكويت طقس الكويت الطقس
caution_advice_and_crisis_updates	امطار الكويت الكويت الان فيديو السيول تعود لمنطقه ام الهيمان مجددا امطار الكويت الكويت الان
opinions_and_criticism	امطار الكويت الكويت امطار الكويت وكشته في بر السالمي قناه مستر بوح امطار الكويت الكويت
emotional_support_and_prayers	امطار الكويت قواهم الله الشرفاء اللي مداومين الليله كلن في موقعه و علي راس عمله و يعطيهم العافيه امطار الكويت
irrelevant	امطار الكويت يارب بكل قطره مطر ارزقني فرح قربب ويهل لي ولادتي وقر عيني بنظر لطفلي سليم معافا لازياده بخلقه ولانقصان امطار الكويت
opinions_and_criticism	الكويت تغرق الكويت الان امطار الكويت اذا طفحت الشوارع بالمياه فاعلم ان جيوب المسؤولين قد طفحت بالمال العام الكويت تغرق الكويت الان امطار الكويت
irrelevant	اجوائنا بالامطار تكون امطار الكويت ونزلْنا من السماء ماء مباركا فانبتْنا به جنات وحب الْحصيد بصوت الشيخ احد الطرابلسي اجوائنا بالامطار تكون امطار الكويت
caution_advice_and_crisis_updates	وزير الصحه باسل الصباح مصطفي رضا امطار الكويت وزير الصحه د باسل الصباح بحضور وكيل الوزاره د مصطفي رضا يجتمع بقيادات الوزاره بغرفه التحكم التابعه للجنه الطوارئ المركزيه لبحث تطورات الاحوال الجويه وتحديث خطط الطوارئ تحسبا لاي طارئ امطار الكويت
opinions_and_criticism	امطار الكويت يحذرونا بكل جديه انا نتوخي الحذر وما نطلع من بيوتنا الا للضروره القصوي بسبب الامطار الغزيره القادمه وبنفس الوقت مو معطينا اجازه ديروا بالكم لا تطلعون بس داوموا امطار الكويت
caution_advice_and_crisis_updates	وزاره الاعلام الكويت الكويت الان امطار الكويت وزاره الاعلام لمتابعه الاخبار الرسميه اول باول علي منصات التواصل الاخباري الكويت الكويت الان امطار الكويت
caution_advice_and_crisis_updates	ام الهيمان امطار الكويت فيديو يوضح غزاره الامطار وارتفاع منسوب المياه في ام الهيمان امطار الكويت
irrelevant	امطار الكويت الكويت الكويت الان ويتبع غدا الذكري لاقرار الدستور وفي جلسه افتتاح المجلس التاسيسي القي الامير الراحل الشيخ عبدالله السالم كلمه قال فيها باسم الله العلي القدير نفتتح اعمال المجلس التاسيسي الذي تقع علي عاتقه مهمه وضع اساس الحكم في المستقبل امطار الكويت الكويت الكويت الان
caution_advice_and_crisis_updates	اجواينا بالامطار تكون امطار الكويت هيئه الطرق امطار الجمعه لم تشهدها البلاد منذ عاما ملم سقطت خلال ست ساعات والمعدل السنوي اجواينا بالامطار تكون امطار الكويت
infrastructure_and_utilities_damage	ام الهيمان امطار الكويت فيديو ام الهيمان تغرق حاليا امطار الكويت
caution_advice_and_crisis_updates	ام الهيمان امطار الكويت فيديو ام الهيمان تغرق حاليا امطار الكويت
caution_advice_and_crisis_updates	امطار الكويت فيديو السيول تعود لمنطقه ام الهيمان مجددا امطار الكويت
caution_advice_and_crisis_updates	فيديو ام الهيمان امطار الكويت فيديو من ام الهيمان قبل قليل امطار الكويت
infrastructure_and_utilities_damage	الكويت الان امطار الكويت فيديو مراسل تلفزيون الكويت يوجد تشقق في جسر المنقف الكويت الان امطار الكويت
emotional_support_and_prayers	امطار الكويت تصبحون ع ماتحبون اللهم احفظ والطف في الكويت وشعب الكويت يارب امطار الكويت تصبحون ع ماتحبون
emotional_support_and_prayers	امطار الكويت اللهم احفظ دارنا الكويت واسعد اهلنا وبارك لنا في من يسهرون علي امننا ولك الحمد والشكر علي كريم فضلك امطار الكويت
infrastructure_and_utilities_damage	فيديو ام الهيمان امطار الكويت فيديو من منطقه ام الهيمان امطار الكويت
caution_advice_and_crisis_updates	فيديو ام الهيمان امطار الكويت فيديو من منطقه ام الهيمان امطار الكويت
caution_advice_and_crisis_updates	امطار الكويت عاجل الحكومه تبحث اليه تعويض المتضررين من سيول امطار الكويت في اجتماعها المنعقد في غرفه عمليات وزاره الداخليه
infrastructure_and_utilities_damage	الكويت الكويت الان امطار الكويت اجواينا بالامطار تكون وزاره الداخليه تعلن عن اغلاق عدد من الطرق طريق الملك عبد العزيز نفق الصباحيه والمنقف بالاتجاهين الدائري السابع مع جسر كبد بالاتجاهين طريق كبد بعد الدوار الرابع باتجاه الجمعيه الكويت الكويت الان امطار الكويت اجواينا بالامطار تكون
irrelevant	امطار الكويت من مخيمات سوريا امطار الكويت
caution_advice_and_crisis_updates	الكويت الان امطار الكويت اجواينا بالامطار تكون صوره مواقع البروق حاليا الكويت الان امطار الكويت اجواينا بالامطار تكون
emotional_support_and_prayers	امطار الكويت مخيمات السوريين في ادلب يدعون للكويت امطار الكويت
caution_advice_and_crisis_updates	الاحمدي امطار الكويت هطول امطار غزيره علي الاحمدي امطار الكويت
infrastructure_and_utilities_damage	الكويت الكويت الان امطار الكويت مراسل تلفزيون الكويت من غرفه عمليات المرور في ام الهيمان لازال بعض الطرق مغلقه حتي اللحظه ودوار الجمعيه وطريق الفحيحيل وجاري عمل اللازم وكذلك طريق ميناء عبدالله تم اغلاقه بسبب المياه وفي صباح الاحمد لازال هناك تجمعات مياه الكويت الكويت الان امطار الكويت
opinions_and_criticism	بالله ترجعون لنا مدير عام هيئه الطرق احمد الحصان وتعتذرون له وياكلمه ردي مكانك ويا ليتك يابوزيد ماغزيت لاننا قلنا من الاول حيل الله اقوي امطار الكويت استغفروا
caution_advice_and_crisis_updates	امطار الكويت اللهم نستودعك اهلنا في ام الهيمان حاليا هذا الوضع في قطعه ٥ امطار الكويت
irrelevant	امطار الكويت شعب مهوول مالهم حل امطار الكويت
affected_individuals_and_help	امطار الكويت صوره اولي ضحايا امطار الكويت اليوم سياره في ام الهيمان
opinions_and_criticism	امطار الكويت اتمني من الحكومه الكويتيه توفير سيارت خاصه للمطافي باستمرار مثل هذي السيارت للنزول للانقاذ وتكون مزوده بنظام هايدرورلك يرفعها زياده متر امطار الكويت
caution_advice_and_crisis_updates	امطار الكويت امطار غزيره ورياح نشطه امطار الكويت
caution_advice_and_crisis_updates	الكويت الكويت الان امطار الكويت العقيد سعد الانصاري نناشد المواطنين والمقيمين البقاء في منازلهم وعدم الخروج الا للضروره القصوي الكويت الكويت الان امطار الكويت
irrelevant	مبارك المطيري امطار الكويت يالله كانو معانا احباب من مبطي وقفو عن الدار والدنيا واهاليها يالله ياغافر الزله عن المخطي تسكنهم الجنه اللي ودنا فيها ترحم جميع الخلايق وانته المعطي تعطي المصلين جناتك ومافيها مبارك المطيري امطار الكويت
opinions_and_criticism	امطار الكويت كارثه الامطار وعيوب الطرق لها ابعاد كثيره المسؤول يستلم منصبه بالواسطه والحكومه تسلم مشاريع الدوله لغير ذوي الاختصاص فقط لانه من عيالنا الي متي هذا الفساد الحمدالله علي نعمه الامطار التي حددت مكامن الخلل امطار الكويت
emotional_support_and_prayers	امطار الكويت الفحيحيل تغرق منقول والله اعلم امطار الكويت الفحيحيل تغرق الله يحفظ الكويت وشعبها من كل مكروه الله يستر من القادم
caution_advice_and_crisis_updates	الكويت الكويت الان امطار الكويت م خليفه الفريج فرق الطوارئ متواجده لاصلاح ايه اعطال والتواصل يتم عبر الواتس اب الكويت الكويت الان امطار الكويت
affected_individuals_and_help	اجواينا بالامطار تكون امطار الكويت فيديو سقوط خيمه بسبب الامطار الغزيره والداخليه ناشدت رواد المخيمات اخلاء اماكنهم والعوده لمنازلهم حفاظا علي سلامتهم اجواينا بالامطار تكون امطار الكويت
caution_advice_and_crisis_updates	اجواينا بالامطار تكون امطار الكويت فيديو سقوط خيمه بسبب الامطار الغزيره والداخليه ناشدت رواد المخيمات اخلاء اماكنهم والعوده لمنازلهم حفاظا علي سلامتهم اجواينا بالامطار تكون امطار الكويت
opinions_and_criticism	امطار الكويت الاسعاف الجوي هذا وقته ليش ما نشوفهم امطار الكويت
opinions_and_criticism	مرزوق الغانم امطار الكويت الكويت تغرق وين المنقذ مرزوق الغانم ما يروح الحين لمنطقه صباح الاحمد والا منطقه ام الهيمان ويساعد المواطنين امطار الكويت الكويت تغرق
caution_advice_and_crisis_updates	امطار الكويت الاوقاف تعطيل الدراسه غدا للدارسين والمعلمين والاداريين في كل مراكزنا امطار الكويت
caution_advice_and_crisis_updates	ام الهيمان امطار الكويت الكويت الطقس الكويت الكويت الان امطار و سيول ام الهيمان الان امطار الكويت الكويت الطقس الكويت الكويت الان
opinions_and_criticism	امطار الكويت فيه واحد غلبان اسمه انور العازمي رئيس نقابه موظفي الاشغال يقول الوزاره مالها شغل ب امطار الكويت اللي تسببت في السيول انور فاهم دور رئيس النقابه غلط
irrelevant	امطار الكويت سبحان من يسبح الرعد بحمده والملائكه من خيفته هو الذي يريكم الْبرْق خوْفا وطمعا وينشئ السحاب الثقال امطار الكويت
emotional_support_and_prayers	امطار الكويت مدينه صباح الاحمد امطار خير وبركه امطار الكويت مدينه صباح الاحمد
affected_individuals_and_help	عاجل الاداره العامه للاطفاء الكويت الان امطار الكويت عاجل العميد محمد الكندري مدير اداره العمليات المركزيه بـ الاداره العامه للاطفاء لدينا بلاغا خلال الساعتين الماضيتين وتم انقاذ اشخاص في اسانسير وهناك بعض البلاغات لانتشال بعض الاشخاص من اماكن الامطار ولا توجد خسائر في الارواح فقط خسائر ماديه الكويت الان امطار الكويت
affected_individuals_and_help	امطار الكويت فيديو سيدات يصرخن بسبب امطار الكويت الذي طير دوره المياه
caution_advice_and_crisis_updates	الجمعيه الكويتيه للعمل الانساني امطار الكويت الكويت الان الكويت احذر عند هطول الامطار الجمعيه الكويتيه للعمل الانساني امطار الكويت الكويت الان الكويت
caution_advice_and_crisis_updates	امطار الكويت كل شوي تحذيرات من الداخليه والاطفاء بعدم الخروج من المنزل الاللضروره طيب ودواماتنا شلون نروحلها ومااعلنوا عطله لنا امطار الكويت
opinions_and_criticism	امطار الكويت كل شوي تحذيرات من الداخليه والاطفاء بعدم الخروج من المنزل الاللضروره طيب ودواماتنا شلون نروحلها ومااعلنوا عطله لنا امطار الكويت
irrelevant	اجوائنا بالامطار تكون امطار الكويت
caution_advice_and_crisis_updates	الكويت الكويت الان امطار الكويت قطاع الاخبار والبرامج السياسيه النقيب عبدالله بوحسن دوريات المرور منتشره علي الطرق والتقاطعات المهمه الكويت الكويت الان امطار الكويت قطاع الاخبار والبرامج السياسيه
emotional_support_and_prayers	امطار الكويت
affected_individuals_and_help	كبد امطار الكويت مازالت فرق الانقاذ تواصل عملها بانقاذ العوائل العالقه في جواخير كبد وهذا جانب من بعض الحالات الله يحفظكم امطار الكويت الكويت تغرق
caution_advice_and_crisis_updates	ام الهيمان امطار الكويت حاليا امطار غزيره علي منطقه ام الهيمان امطار الكويت
caution_advice_and_crisis_updates	الكويت الكويت الان امطار الكويت وزاره الكهرباء والماء تحذر من الاقتراب من خطوط نقل الكهرباء الكويت الكويت الان امطار الكويت
emotional_support_and_prayers	امطار الكويت الله يحفظ الكويت واهلها و يجعل امطارها امطار خير يارب امطار الكويت
emotional_support_and_prayers	امطار الكويت الله يحفظ الكويت واهلها امطار الكويت
caution_advice_and_crisis_updates	الكويت الكويت الان امطار الكويت قطاع الاخبار والبرامج السياسيه هطول امطار غزيره علي مدينه صباح الاحمد الكويت الكويت الان امطار الكويت قطاع الاخبار والبرامج السياسيه
emotional_support_and_prayers	امطار الكويت اللهم احفظ الكويت واهلها وامطار خير عليها امطار الكويت
infrastructure_and_utilities_damage	الكويت الكويت الان امطار الكويت قطاع الاخبار والبرامج السياسيه العقيد احمد العازمي سيتم فتح جسر المنقف خلال ساعات الكويت الكويت الان امطار الكويت قطاع الاخبار والبرامج السياسيه
caution_advice_and_crisis_updates	فيديو الكويت ام الهيمان امطار الكويت فيديو الكويت امطار غزيره تهطل علي ام الهيمان امطار الكويت
emotional_support_and_prayers	امطار الكويت اليسا قالت ان عندكم مطر كثيف ان شاء الله تعود عليكم بالخير والبركه حفظكم الله امطار الكويت
affected_individuals_and_help	النقيب سعود مشعان العجمي مركز اطفاء الفحيحيل تم انتشال حاله من اطفال ونساء كانوا عالقين في سياراتهم ومن السراديب وندعو الجميع الي اخذ الحيطه والحذر نظرا للحاله الجويه السائده امطار الكويت
caution_advice_and_crisis_updates	النقيب سعود مشعان العجمي مركز اطفاء الفحيحيل تم انتشال حاله من اطفال ونساء كانوا عالقين في سياراتهم ومن السراديب وندعو الجميع الي اخذ الحيطه والحذر نظرا للحاله الجويه السائده امطار الكويت
affected_individuals_and_help	امطار الكويت بادره طيبه من مواطن كويتي خالد عطالله الذايدي يعلن عن تكفله بعدد ١٠ شقق لمن تضرر منزله من كارثه امطار الكويت في المنطقه العاشره هذا هو الشعب الكويتي متكاتف دائما في الازمات ووقت الشدائد يساعد بعضهم البعض دون عنصريه ولا عائله ولا قبيله ولا طائفه تمنعنا من ان نكون وحده وطنيه
caution_advice_and_crisis_updates	الكويت الكويت الان امطار الكويت النقيب عبدالله بوحسن دوريات المرور منتشره علي الطرق والتقاطعات المهمه الكويت الكويت الان امطار الكويت
affected_individuals_and_help	الاداره العامه للاطفاء الكويت الكويت الان امطار الكويت العميد محمد الكندري مدير اداره العمليات المركزيه بـ الاداره العامه للاطفاء لدينا بلاغا خلال الساعتين الماضيتين وتم انقاذ اشخاص في اسانسير وهناك بعض البلاغات لانتشال بعض الاشخاص من اماكن الامطار ولا توجد خسائر في الارواح فقط خسائر ماديه الكويت الكويت الان امطار الكويت
irrelevant	امطار الكويت غرس الزمن فيديو قديم مشاهد من امطار الكويت التي هطلت بمثل هذا اليوم قبل عام بتاريخ شكرا لحساب نايس كويتي غرس الزمن
caution_advice_and_crisis_updates	جامعه الكويت عاجل جامعه الكويت تعطيل الدراسه للطلبه فقط غدا لسوء الاحوال الجويه وهو يوم دوام للهيئتين التعليميه والاداريه الكويت امطار الكويت
irrelevant	امطار الكويت الرجل التافه يفلح حقل غيره ويدع حقله بورا امطار الكويت
emotional_support_and_prayers	امطار الكويت المنقف جزاكم الله خير وبيض الله وجيهكم رجال الكويت يستاهلون الشكر امطار الكويت المنقف
caution_advice_and_crisis_updates	امطار الكويت العقيد سعد الانصاري نناشد المواطنين والمقيمين البقاء في منازلهم وعدم الخروج الا للضروره القصوي امطار الكويت
caution_advice_and_crisis_updates	الكويت الكويت الان امطار الكويت قطاع الاخبار والبرامج السياسيه العقيد سعد الانصاري نناشد المواطنين والمقيمين البقاء في منازلهم وعدم الخروج الا للضروره القصوي الكويت الكويت الان امطار الكويت قطاع الاخبار والبرامج السياسيه
affected_individuals_and_help	احمد براك الفضلي امطار الكويت الشاب الخلوق احمد براك الفضلي الذي توفي غرقا في امطار الكويت اسال الله ان يتقبله شهيدا
emotional_support_and_prayers	احمد براك الفضلي امطار الكويت الشاب الخلوق احمد براك الفضلي الذي توفي غرقا في امطار الكويت اسال الله ان يتقبله شهيدا
caution_advice_and_crisis_updates	الكويت الكويت الان امطار الكويت قطاع الاخبار والبرامج السياسيه حاله من عدم الاستقرار في مدينه صباح الاحمد الكويت الكويت الان امطار الكويت قطاع الاخبار والبرامج السياسيه
opinions_and_criticism	الكويت تغرق بالفساد سرقوا الصندوق يا بوفهد واحنا مازلنا نتغني بالديمقراطيه الكويت تغرق بالفساد
affected_individuals_and_help	الكويت امطار الكويت فيديو الكويت سقوط خيمه بسبب كميه الامطار امطار الكويت
affected_individuals_and_help	الكويت امطار الكويت صوره الكويت تشيع الشهيد احمد براك الفضلي الي مثواه الاخير في مقبره صبحان هو الان محتاج لـ دعواتكم امطار الكويت
caution_advice_and_crisis_updates	الكويت التنبيه طقس وسم نظام سيل امطار الكويت الكويت تغرق الكويت استمرار الامطار الرعديه الغزيره المتفرقه حتي نهار الاحد مستوي التنبيه الاحمر طقس وسم نظام سيل امطار الكويت الكويت تغرق
irrelevant	امطار الكويت لا زالت هناك اشياء جميله في الحياه امطار الكويت
caution_advice_and_crisis_updates	الهيئه العامه للطرق والنقل البري الكويتيه الكويت الكويت الان امطار الكويت قالت الهيئه العامه للطرق والنقل البري الكويتيه مساء اليوم السبت ان كميات الامطار التي هطلت يوم الجمعه لم تشهدها البلاد منذ عاما الكويت الكويت الان امطار الكويت
emotional_support_and_prayers	امطار الكويت القطاع النفطي امطار الكويت لا تنسون اخوانكم في القطاع النفطي
caution_advice_and_crisis_updates	امطار الكويت الكويت تغرق الصور التي انتشرت عن عناصر الداخليه والدفاع المدني وباقي القطاعات تثلج الصدر عساكم ع القوه ومع هذا نرجوا من المواطنين الالتزام بتعليمات الداخليه والجهات الرسميه امطار الكويت الكويت تغرق
opinions_and_criticism	امطار الكويت الكويت تغرق الصور التي انتشرت عن عناصر الداخليه والدفاع المدني وباقي القطاعات تثلج الصدر عساكم ع القوه ومع هذا نرجوا من المواطنين الالتزام بتعليمات الداخليه والجهات الرسميه امطار الكويت الكويت تغرق
infrastructure_and_utilities_damage	امطار الكويت المزارع ناصر العازمي هذا ما كنت احذر منه دائما؛ جذور شجره الكيناكاربس تضرب الصرف الصحي امطار الكويت
caution_advice_and_crisis_updates	ام الهيمان امطار الكويت الكويت الان ارقام الطوارئ ام الهيمان امطار الكويت الكويت الان
caution_advice_and_crisis_updates	الكويت الكويت الان امطار الكويت قطاع الاخبار والبرامج السياسيه م خليفه الفريج فرق الطوارئ متواجده لاصلاح ايه اعطال والتواصل يتم عبر الواتس اب الكويت الكويت الان امطار الكويت قطاع الاخبار والبرامج السياسيه
caution_advice_and_crisis_updates	ام الهيمان امطار الكويت الكويت الطقس الكويت الكويت الان بالفيديو سيول ام الهيمان امطار الكويت الكويت الطقس الكويت الكويت الان
opinions_and_criticism	امطار الكويت اجوائنا بالامطار تكون
opinions_and_criticism	امطار الكويت قالولكم لاتطلعون من امس يحذرون تعاندون لييش ولي صارلكم شي تتحلطمون امطار الكويت
caution_advice_and_crisis_updates	الكويت الكويت الان امطار الكويت قطاع الاخبار والبرامج السياسيه طقس غير مستقر وامطار خفيفه الي متوسطه وفرص لنشاط الرياح الكويت الكويت الان امطار الكويت قطاع الاخبار والبرامج السياسيه
caution_advice_and_crisis_updates	الكويت الكويت الان امطار الكويت ارقـــام الطــواريء الكويت الكويت الان امطار الكويت
emotional_support_and_prayers	امطار الكويت الكويت الان شكرا للجميع واقسم بالله اننا نفخر جدا بكم رجال الاطفاء ورجال الداخليه ورجال الصحه ورجال الدفاع وتحيا الكويت وكلنا للكويت كلمات طالعه من القلب الكويت امانه وانتو قد الامانه باْذن الله وحفظ الله الكويت واهلها من كل مكروه امطار الكويت الكويت الان
emotional_support_and_prayers	امطار الكويت يارب لاتحرمنا المطر بسبب تذمر الناس يارب تعوض كل من اصابه مكروه بسبب المطر امطار الكويت
caution_advice_and_crisis_updates	امطار الكويت
affected_individuals_and_help	احمد براك الفضلي امطار الكويت احمد براك الفضلي غريق الفحيحيل لديه اطفال اصغرهم عمره شهر امطار الكويت
infrastructure_and_utilities_damage	امطار الكويت الكويت تغرق الكويت الان المزارع ناصر العازمي هذا ما كنت احذر منه دائما جذور شجره الكيناكاربس تضرب الصرف الصحي امطار الكويت الكويت تغرق الكويت الان
caution_advice_and_crisis_updates	امطار الكويت الكويت تغرق الكويت الان المزارع ناصر العازمي هذا ما كنت احذر منه دائما جذور شجره الكيناكاربس تضرب الصرف الصحي امطار الكويت الكويت تغرق الكويت الان
caution_advice_and_crisis_updates	امطار الكويت انخفاض حده المطر حاليا في طريق النويصيب ولايوجد اي تجمعات لمياه الامطار امطار الكويت
opinions_and_criticism	امطار الكويت طلبه الجامعه ليسو اسماك فهل نبدا بعمل دراسات تحديد مخاطر السيول للحفاظ علي البيئه وعدم تكرار للكارثه العالم الان يتعامل بتقنيه نظم المعلومات الجغرافيه والاستشعار عن بعد في رصد التغيرات الطبيعيه في سطح الارض امطار الكويت طلبه الجامعه ليسو اسماك
caution_advice_and_crisis_updates	امطار الكويت الارصاد الجويه استقرار تدريجي في الطقس من الساعه فجرا الي منتصف نهار اليوم الاحد وسيظل كذلك يومي الاثنين والثلاثاء ثم يعود ممطرا بدءا من الاربعاء امطار الكويت
opinions_and_criticism	امطار الكويت ام الهيمان امطار الكويت ام الهيمان كارثه بان تكون دوله صغيره ذات امكانيه ماليه عملاقه و طاقه شبابيه عاليه بدائيه و ضعيفه امام الكوارث الطبيعيه بهذا الزمن
caution_advice_and_crisis_updates	هيئه الطرق امطار الكويت الكويت بخير الكويت الان الطقس اليوم هيئه الطرق امطار اليومين الماضيين لم تشهد مثلها البلاد من عاما امطار الكويت الكويت بخير الكويت الان الطقس اليوم
caution_advice_and_crisis_updates	الكويت الكويت الان امطار الكويت الاداره العامه للارصاد الكويت الاداره العامه للارصاد استقرار تدريجي لحاله الطقس في الساعات القادمه الكويت الكويت الان امطار الكويت الاداره العامه للارصاد الكويت
opinions_and_criticism	الكويت تغرق بالفساد لو كانت هناك شبكه مياه معده مسبقا لتصريف مياه الامطار لكانت هذه المياه خير وبركه لبراري والاراضي القاحله بالكويت ولاعادت الحياه فيها من جديد ولكن الفساد اكبر بكثير الكويت تغرق بالفساد
caution_advice_and_crisis_updates	امطار الكويت طلبه الجامعه ليسو اسماك وتحليل خصائص الشعيب الطبوغرافيه من خلال خرائط نموذج الارتباط الرقمي وهذا ما تم عمله بدراستنا الخاصه بمناسيب سطح الارض لجميع الشعيب المنتشره بجنوب وشرق الكويت والتي زادت عن حوض جاف شعيب حفظ الله الكويت واميرها وشعبها من كل مكروه امطار الكويت طلبه الجامعه ليسو اسماك
infrastructure_and_utilities_damage	الكويت الكويت الان امطار الكويت المقدم عبدالله الدوسري اغلاق عدد من الطرق الكويت الكويت الان امطار الكويت
caution_advice_and_crisis_updates	الكويت الكويت الان امطار الكويت الاداره العامه للارصاد الكويت الارصاد استقرار تدريجي في الطقس من الساعه فجرا الي منتصف نهار اليوم الاحد وسيظل كذلك يومي الاثنين والثلاثاء ثم يعود ممطرا بدءا من الاربعاء الكويت الكويت الان امطار الكويت الاداره العامه للارصاد الكويت
caution_advice_and_crisis_updates	الكويت الكويت الان امطار الكويت عيسي رمضان تاثر جنوب البلاد بامطار قد تكون رعديه بين المتوسطه والغزيره الكويت الكويت الان امطار الكويت
opinions_and_criticism	تعليق الدراسه الكويت تغرق الكويت تغرق بالفساد
opinions_and_criticism	الكويت تغرق بالفساد ضياع الكويت وغرقها يرجع الي عدم التخطيط ومجامله التجار الكويت تغرق بالفساد
opinions_and_criticism	امطار الكويت طلبه الجامعه ليسو اسماك وشاءت الاقدار بان نري باعيننا ما توقعناه في دراستنا اهم ما استنتجناه في دراستنا لتقييم مخاطر العواصف الرعديه وجود ثلاثه شعيب بجنوب الكويت تقع مصباته في السواحل الشرقيه للكويت وتعتبر من اخطر الشعيب لتميزه بوجود شبكه تصريف من الدرجه السادسه امطار الكويت طلبه الجامعه ليسو اسماك
opinions_and_criticism	امطار الكويت طلبه الجامعه ليسو اسماك في المجله الدوليه للابحاث والتطبيقات الهندسيه تحت عنوان تقييم مخاطر العواصف الرعديه علي شعيب السواحل الشرقيه بالكويت باستخدام التحليل متعددالعوامل امطار الكويت طلبه الجامعه ليسو اسماك
caution_advice_and_crisis_updates	الكويت الان امطار الكويت ارقـــام الطــواريء الكويت الان امطار الكويت
caution_advice_and_crisis_updates	امطار الكويت الكويت امطار الكويت فيديو من جريده كاظمه وفي ظاهره غير مسبوقه في الكويت سحابه تنزل من السماء علي الارض
emotional_support_and_prayers	امطار الكويت اللهم انهم ف حماگ فاحمي حماگ فانه لا يحمي حماگ سواگ امطار الكويت
opinions_and_criticism	الكويت تغرق بالفساد راحت المطره وجت الفكره المطر كشف عوره الحكومه كشف رشاوي المناقصات كشف التعيينات الفاسده كشف الوزراء الفاشلين كشف الوكلاء الساقطين كشف المدراء المرتشين كشف المناهيل الزائفه كشف التصاميم الفاسده كشف المجلس الفاشل الكويت تغرق بالفساد
opinions_and_criticism	امطار الكويت طلبه الجامعه ليسو اسماك مما لاشك فيه ان الامطار من افضل النعم التي انعم الله تعالي بها علينا ولذلك يجب علينا ان ناخذ الاحتياطات العلميه اللازمه حتي لا تتحول هذه النعمه الي كارثه وقد قمت بنشر بحث علمي شهر ابريل الماضي امطار الكويت طلبه الجامعه ليسو اسماك
caution_advice_and_crisis_updates	امطار الكويت فيديو امطار غزيره علي ام الهيمان قبل ان تغرق امطار الكويت
opinions_and_criticism	الكويت تغرق الكويت تغرق بالفساد مسكينه المنقف منهوبه ومجحوده قالو شنو قالو كارثه طبيعيه فيه احد يحفر نفق بدون نظام تصريف للمياه حتي الي ماله شغل بالهندسه يفهم ان اي منخفض يعتبر مكان تجمع للمياه الكويت تغرق الكويت تغرق بالفساد
opinions_and_criticism	امطار الكويت امس حضرت عرس بالصباحيه والحمدلله الامور كانت طيبه داخل الصاله وصورتهم عشان اوثق العرس والكارثه اللي صارت امس امطار الكويت
caution_advice_and_crisis_updates	الكويت تغرق بالفساد مازال الوضع مستمر في ام الهيمان الكويت تغرق بالفساد
caution_advice_and_crisis_updates	امطار الكويت طلبه الجامعه ليسو اسماك وكانت اهم النتائج والتوصيات هي التحذير من خطورهالسيول الرعديهعلي المنطقه والتوصيه بعمل دراسات لطرق الحمايهمن هذه المخاطروعمل القياسات الحقليه اللازمه امطار الكويت طلبه الجامعه ليسو اسماك
emotional_support_and_prayers	امطار الكويت امطار الكويت اللهم احفظ الكويت واهلها واجعلها امطار خير وبركه
opinions_and_criticism	سمو الرئيس تكفي ارحل امطار الكويت الكويت تغرق ٧ سنين من سيء الي اسوء علي مستوي الصحه التعليم الرياضه الاسكان الحريات ازدحامات المرور وغيره وغيره لو اعدد ماراح اخلص انجازنا الوحيد كان اكثر دوله اشعلت العاب ناريه وشاطيء النطاطيات الي افتتحه محمد العبدالله كلمه من ابن محب يا سمو الرئيس تكفي ارحل امطار الكويت الكويت تغرق
caution_advice_and_crisis_updates	امطار الكويت الارصاد الجويه استقرار تدريجي لحاله الطقس في الساعات المقبله امطار الكويت
caution_advice_and_crisis_updates	الكويت الكويت الان امطار الكويت امطار خفيفه علي محافظه الجهراء الكويت الكويت الان امطار الكويت
opinions_and_criticism	الكويت تغرق الكويت تغرق بالفساد تعريف المنقف منطقه ساحليه جنوب الكويت عرفت باكثر منطقه مبيوقه بالكويت سنه١٩٨٠ تم سرقه المشروع السكني قطعه ٣ الان تم سرق جمعيه المنقف التي كانت قيد الانشاء وتم افتتاحها نص دور ومصافط و تم سرقه مشروع نفق المنقف الكويت تغرق الكويت تغرق بالفساد
caution_advice_and_crisis_updates	امطار الكويت وزاره الكهرباء والماء تحذر المواطنين والمقيمين من الاقتراب من خطوط نقل الكهرباء امطار الكويت
emotional_support_and_prayers	الكويت امطار الكويت منو المسؤول ياكويت
opinions_and_criticism	امطار غزيره علي الكويت امطار الكويت اجوائنا بالامطار تكون امطار غزيره علي الكويت امطار الكويت اجوائنا بالامطار تكون اليونيفورم اللي لابسينه مراسلين التلفزيون ما عجبني قريب من لبس مفتشي البلديه تبع سوق السمك والخضره
opinions_and_criticism	الكويت تغرق بالفساد
irrelevant	امطار الكويت دائما خذ الحياه ببساطه بدون توقعات كن انسان راضي بقضاء ربك امطار الكويت
caution_advice_and_crisis_updates	الكويت الكويت الان امطار الكويت اجواينا بالامطار تكون ارقـــام الطــواريء الكويت الكويت الان امطار الكويت اجواينا بالامطار تكون
affected_individuals_and_help	امطار الكويت الاخوه في وزاره الاعلام اعلن تطوعي للعمل في اي جهاز اعلامي ميدانيا او فنيا او في اي موقع يعاني من نقص كوادر خلال هذه الايام الاستثنائيه التي تمر بها البلاد امطار الكويت
affected_individuals_and_help	امطار الكويت جم قطوه ماتت بسيل امطار الكويت
caution_advice_and_crisis_updates	امطار الكويت الارصاد الجويه استقرار تدريجي في الطقس من الساعه فجرا الي منتصف نهار اليوم الاحد وسيظل كذلك يومي الاثنين والثلاثاء ثم يعود ممطرا من الاربعاء امطار الكويت
opinions_and_criticism	امطار الكويت امطار الكويت الكويت يدها ممدوده بالخير للجميع ومنصفه مع الجميع وتسعي لرتق الفتق بين الجميع وحان رد المعروف لها من الجميع حفظ الله الكويت وشعبها من كل سوء
caution_advice_and_crisis_updates	ازمه الامطار امطار الكويت يوم الدستور انس الصالح سيتم تقديم عرض وشرح لما تم من اجراءات في مواجهه تداعيات الامطار من قبل مدير المطافئ ثم وزيري الاشغال والاسكان ازمه الامطار امطار الكويت يوم الدستور
opinions_and_criticism	الكويت تغرق بالفساد اجل الامطار الغزيره صارت كارثه طبيعيه يعني مو فساد الكويت تغرق بالفساد
irrelevant	امطار الكويت وزير الدفاع ناصر الصباح اشكر الجميع لسؤالهم عني واعتذر لعدم حضور رئيس الوزراء واؤكد ان اجتماع سمو الامير مع الجانب العراقي كان مثمرا امطار الكويت
caution_advice_and_crisis_updates	الكويت امطار الكويت اجتماع السلطتين القراوي شهدت البلاد عواصف رعديه شديده تجاوزت المعدلات الطبيعيه بشكل كبير وصنفت كفئه اولي من الاعاصير وضربت المنطقه الجنوبيه ورغم ضعفها امس الا انها اثرت علي بعض المناطق الكويت امطار الكويت اجتماع السلطتين
caution_advice_and_crisis_updates	ازمه الامطار امطار الكويت يوم الدستور خالد المكراد يعرض علي الحضور جهود الاطفائيين قبل واثناء وبعد ازمه الامطار ازمه الامطار امطار الكويت يوم الدستور
irrelevant	ناصر الصباح ازمه الامطار امطار الكويت يوم الدستور الشيخ ناصر الصباح شكرا لكم وان شاء الله اكون زميلا لكم في النشاط البرلماني وارجو قبول اعتذار رئيس الحكومه ووزير الخارجيه عن الحضور لارتباطهما بمراسم استقبال رئيس العراق ازمه الامطار امطار الكويت يوم الدستور
irrelevant	فيديو امطار الكويت فيديو الناشط البيئي شبيب العجمي ماذا سيتستفيد من قتل هذه العقبان الا يعلم ان قتل ايه نفس بغير حق لايجوز لقوله صلي الله عليه وسلم ما من انسان قتل عصفورا فما فوقها بغير حقها الا ساله الله عز وجل عنها امطار الكويت
opinions_and_criticism	الكويت تغرق الكويت تغرق بالفساد امطار الكويت علي من عارض معارضه فساد السلطه الا يستنكر تنائج اداء فساد السلطه التي دعم صف مع الذين يبررون الكويت تغرق فهؤلاء علي الاقل منسجمين مع انفسهم الكويت تغرق بالفساد امطار الكويت
caution_advice_and_crisis_updates	فيديو امطار الكويت فيديو حاليا السيول تقطع خط العبدلي امطار الكويت
caution_advice_and_crisis_updates	الكويت امطار الكويت خبير الارصاد الجويه عبدالعزيز القراوي بدايه عنيفه كانت لدخول موسم الامطار في الدول العربيه لم تصنف في السنوات الماضيه وتجاوز معدلات الامطار النسبه الطبيعيه خاصه الكويت وسجلت كميات تجاوزت المعدل الطبيعي باضعافها امطار الكويت
caution_advice_and_crisis_updates	الكويت امطار الكويت القراوي الارصاد الجويه دشنت محطه رصد جوي للتنبؤات الجويه والرادار كشف كميه السحب والامطار التي كانت شديده الغزاره في المناطق الكويت امطار الكويت
irrelevant	امطار الكويت كبد ابقار تسبح يستحق افضل فيديو بالكويت لسنه امطار الكويت كبد ابقار تسبح
caution_advice_and_crisis_updates	امطار الكويت المتنبئ الجوي عبدالعزيز القراوي من الاجتماع الحكومي النيابي نتوقع حاله جويه تبدا من الاربعاء الي الجمعه لا تقل شده عن الحاله السابقه امطار الكويت
irrelevant	اليوم العالمي للعزاب ام الهيمان شاركنا بصوره للامطار صباحات الهلال امطار الكويت الكويت تغرق مجلس الامه الكويت الان للبيع شقه تمليك بخيطان عباره عن عدد غرفه حمام صاله مطبخ بعائد استثماري مضمون للتواصل اليوم العالمي للعزاب ام الهيمان شاركنا بصوره للامطار صباحات الهلال امطار الكويت الكويت تغرق مجلس الامه الكويت الان
irrelevant	شقه تمليك فاخره نظام دفعات بالسالميه مطابه لقرض المراه اليوم العالمي للعزاب ام الهيمان شاركنا بصوره للامطار صباحات الهلال امطار الكويت الكويت تغرق مجلس الامه الكويت الان للبيع شقه تمليك فاخره علي نظام دفعات بالسالميه موقع ممتاز تشطيب سوبر ديلوكس موقف بالسرداب مطابه لقرض المراه للتواصل اليوم العالمي للعزاب ام الهيمان شاركنا بصوره للامطار صباحات الهلال امطار الكويت الكويت تغرق مجلس الامه الكويت الان
opinions_and_criticism	امطار الكويت امطار الكويت كل مالها الامور وتزداد سوء امه محمد بفحيحيل معلقه
opinions_and_criticism	الكويت تغرق بالفساد هذا متوقع من ضعاف النفوس ولكن اين الفحص الدوري لهذه المناهيل واختبارها من قبل المختصين واين كشوف الفحص الدوريه التي تثبت جاهزيه الشبكات للامطار هذا يثبت حجم الفساد الذي يطال الحكومه والجهات المكلفه من قبلها اذا لم تتم محاسبه شفافه فلا طبنا ولا غدي الشر الكويت تغرق بالفساد
infrastructure_and_utilities_damage	امطار الكويت فيديو لا زال العمل متواصل من قبل رجال الجيش وهئيه الطرق والمنشات العسكريه لـ سحب وتحويل مسار تجمعات المياه من الطرق امطار الكويت
opinions_and_criticism	هذا هو الوقت المناسب لنفض شهادات المهندسين في الدوله خريجين التسعينات لي اليوم المسؤولين عن تخطيط وتنفيذ البنيه التحتيه الرديئه الكارثيه اللي يسمونها اليوم كارثه طبيعيه الكويت تغرق بالفساد وهذا حصادنا
caution_advice_and_crisis_updates	مجلس الامه امطار الكويت الحكومه في اجتماع السلطتين تقدم عرضا مرئيا عن ازمه الامطار والسيول لنواب مجلس الامه امطار الكويت
caution_advice_and_crisis_updates	امطار الكويت بعد امطار الخير علي الكويت ممكن السيول اللي حفرت الارض اخرجت معها بعض مخلفات الغزو من الغام وقذائف الحذر واجب من رواد البر ويجب تنبيه الاطفال لذلك امطار الكويت
caution_advice_and_crisis_updates	امطار الكويت الرئيس مرزوق الغانم للشيخ ناصر صباح الاحمد الحمد لله علي السلامه واهلا بك في بلدك وبين اشقائك مع دعواتنا لك بالشفاء التام الكثير من النواب فضلوا عقد الاجتماع اليوم قبل جلسه الثلاثاء لبحث تداعيات هطول الامطار امطار الكويت
caution_advice_and_crisis_updates	الكويت امطار الكويت الحكومه تقدم عرضا مرئيا عن تداعيات ازمه الامطار خلال الاجتماع الكويت امطار الكويت
opinions_and_criticism	الكويت تغرق بالفساد هناك من يستغل كوارث الكويت ليلتقط صوره تذكاريه تثبت تواجده ثم يدع مرتزقته يمجدون افعاله بخشم الدينار ليعاود الاستيلاء علي المناقصات والعطاءات من الدوله الكويت تغرق بالفساد
opinions_and_criticism	امطار الكويت اذا لم يكن القرار الغاء جميع تصنيفات شركات المقاولات المحليه وعدم التعاقد معها مجددا والتعاقد المباشر مع الشركات العالميه فكل الحلول غير ذلك ليس منها فائده امطار الكويت
opinions_and_criticism	حمله التطوع للكويت الكويت امطار الكويت عمان الكويت المولد النبوي الشريف اجازه العيد الوطني ريتويت حمله التطوع للكويت الكويت امطار الكويت اقترح حمله تطوعيه من عمان لتنظيف وازاله المخلفات من جراء الامطار بالشقيقه الكويت خلال المولد النبوي الشريف اجازه العيد الوطني ريتويت
caution_advice_and_crisis_updates	الكويت امطار الكويت القراوي بدايه عنيفه كانت لدخول موسم الامطار في الدول العربيه لم تصنف في السنوات الماضيه وتجاوز معدلات الامطار النسبه الطبيعيه خاصه الكويت وسجلت كميات تجاوزت المعدل الطبيعي باضعافها الكويت امطار الكويت
opinions_and_criticism	امطار الكويت الكويت الان دوام احتفلوا بصمت فهناك من يتالم الي المعلمات والطلبه امطار الكويت الكويت الان دوام
irrelevant	الكويت امطار الكويت وزير الدفاع ناصر الصباح اشكر الجميع لسؤالهم عني واعتذر لعدم حضور رئيس الوزراء واؤكد ان اجتماع سمو الامير مع الجانب العراقي مكان مثمرا الكويت امطار الكويت
caution_advice_and_crisis_updates	امطار الكويت خبير الارصاد الجويه عبدالعزيز القراوي لاتوجد اجابه خاطئه في الارصاد لكن هناك اجابه قريبه من الصواب وننتظر حاله جويه اخري خلال الاسبوع الحالي لا تقل شده في عاصفتها وقوتها عن الايام السابقه امطار الكويت
caution_advice_and_crisis_updates	امطار الكويت مرزوق الغانم من اجتماع الحكومه مع بعض النواب كنا نريد ان نعقد اجتماعنا السبت لكن لم تسمح ظروف المسؤولين المتواجدين في مواقع الامطار والاضرار والامر لا يحتمل لتاجيله لجلسه الثلاثاء لذلك عقدنا الاجتماع اليوم امطار الكويت
opinions_and_criticism	الكويت تغرق بالفساد ومنا الي ابواق الحكومه الي يحطلي تقارير وفيديو الكويت تغرق بالفساد
irrelevant	بورصه الكويت انهيار العقار امطار الكويت وهي المؤشر الاساسي علي اتجاه السوق المعرفه والاطلاع حق للجميع وجزء من الديمقراطيه هذه المعلومات تمنع فقط في الدول التي تحارب الشفافيه والافصاح وينتشر فيها غسيل الاموال والتلاعب في المضاربات والكسب الغير مشروع من خلال الاحتكار بورصه الكويت انهيار العقار امطار الكويت
caution_advice_and_crisis_updates	مجلس الامه امطار الكويت الحكومه الكويتيه في اجتماع السلطتين تقدم عرضا مرئيا عن ازمه الامطار والسيول لعدد من نواب مجلس الامه امطار الكويت
irrelevant	امطار الكويت عسي المطر يغسل قلوب المخاليق من همها من غمها من كدرها ويمطر علي اللي فالقبور المغاليق من مزنه يسبق بردها رعدها امطار الكويت
opinions_and_criticism	صفاء الهاشم اجتماع السلطتين الكويت امطار الكويت صفاء الهاشم لم ناتي لنسمع احوال الطقس دعونا نسمع استعدادات الحكومه فكلنا يعلم انها كارثه طبيعيه اجتماع السلطتين الكويت امطار الكويت
caution_advice_and_crisis_updates	امطار الكويت مدير الاطفاء خالد المكراد من الاجتماع الحكومي النيابي قرار تعطيل العمل الثلاثاء الماضي حمي الارواح ومنح الجهات المختصه الفرصه لمعالجه اثار وتداعيات الامطار امطار الكويت
infrastructure_and_utilities_damage	امطار الكويت الكويت عاجل انهيار جسر الصبيه الفحاحيل نتيجه الامطار في الكويت امطار الكويت الكويت
irrelevant	الكويت تغرق الترجي الاهلي امطار الكويت بتعاني من الكرش بتعاني من الضعف الجنسي بتعاني من السمنه الزايده ولزياده الوزن حلك عندي راسلني عالخاص الكويت تغرق الترجي الاهلي امطار الكويت
caution_advice_and_crisis_updates	الكويت امطار الكويت طلعت الشعبان اللي مدفونه الكويت امطار الكويت
caution_advice_and_crisis_updates	صور الكويت امطار الكويت الكويت الان صور بدء الاجتماع النيابي الحكومي في مكتب المجلس برئاسه الغانم لبحث تداعيات واثار هطول الامطار الغزيره علي البلاد وتعاطي الجهاز الحكومي مع الاضرار الناتجه بحضور ٣٦ نائبا و١٢ وزيرا الكويت امطار الكويت الكويت الان
caution_advice_and_crisis_updates	الكويت امطار الكويت خبير الارصاد الجويه عبدالعزيز القراوي من الاجتماع الحكومي النيابي ننتظر حاله جويه اخري خلال الاسبوع الحالي لا تقل شده في عاصفتها وقوتها عن الايام السابقه الكويت امطار الكويت
affected_individuals_and_help	فيديو امطار الكويت فيديو بقر يعوم في منطقه كبد الكويت امطار الكويت
opinions_and_criticism	صفاء الهاشم امطار الكويت النائب صفاء الهاشم في اجتماع السلطتين مو جايين نسمع احوال الطقس خل نسمع شنو استعدادات الحكومه ندري كارثه طبيعيه بس ترا طولتو ياحكومه تشرحون احوال الطقس امطار الكويت
caution_advice_and_crisis_updates	ازمه الامطار امطار الكويت يوم الدستور الرئيس مرزوق الغانم الكثير من النواب فضلوا عقد الاجتماع اليوم قبل جلسه الثلاثاء لبحث تداعيات هطول الامطار ازمه الامطار امطار الكويت يوم الدستور
irrelevant	العراق امطار الكويت الشيخ ناصر صباح الاحمد شكرا لكم وان شاء الله اكون زميلا لكم في النشاط البرلماني وارجو قبول اعتذار رئيس الحكومه ووزير الخارجيه عن الحضور لارتباطهما بمراسم استقبال رئيس العراق امطار الكويت
caution_advice_and_crisis_updates	الكويت الكويت تغرق امطار الكويت المؤسسه العامه للرعايا السكنيه توقع عقدين انشائيين للبنيه التحتيه في صباح الاحمد و المساكن منخفضه التكاليف الكويت الكويت تغرق امطار الكويت
opinions_and_criticism	الكويت تغرق بالفساد حتي تناكرهم مانشوفها تسحب الماي من الشوارع بس فالحين بالتصريحات والتصوير والترزز الكويت تغرق بالفساد
caution_advice_and_crisis_updates	امطار الكويت وكيل الحرس الوطني الفريق ركن م هاشم الرفاعي مستعدون للقيام بالمهام الموكله الينا في مسانده اجهزه الدوله لمواجهه الامطار امطار الكويت
opinions_and_criticism	امطار الكويت ليش يا سحابه مابلغتينا ان كميه الامطار اللي داخلج لم تكن متوقعه زبده لقاء السلطتين امطار الكويت
irrelevant	مرزوق الغانم ازمه الامطار امطار الكويت يوم الدستور الرئيس مرزوق الغانم لناصر الصباح الحمد لله علي السلامه واهلا بك في بلدك وبين اشقائك مع دعواتنا لك بالشفاء التام ازمه الامطار امطار الكويت يوم الدستور
opinions_and_criticism	امطار الكويت امطار الكويت الله يا من اجترا علي معصيته والكفر به اصوات الرعد واشكال البرق اخافتنا واخافت اطفالناواروعتنا وهي جند من جنود الله
caution_advice_and_crisis_updates	امطار الكويت حضور اجتماع السلطتين من النواب عسكر ابل الدقباسي صفاء الهديه فيصل الكندري الصالح الخنفور مبارك الحجرف فهاد ماجد المطيري الشطي عبدالصمد الفضاله ٢ امطار الكويت
affected_individuals_and_help	امطار الكويت مقيم يروي معاناته بعد غرق بيته في امطار الكويت انا بالشارع وزوجتي علي وشك الولاده
infrastructure_and_utilities_damage	فيديو المنقف امطار الكويت فيديو نفق المنقف اليوم مع اقتراب اعمال سحب مياه الامطار من نهايتها امطار الكويت
caution_advice_and_crisis_updates	امطار الكويت انطلاق الاجتماع النيابي الحكومي لبحث تداعيات الامطار امطار الكويت
caution_advice_and_crisis_updates	امطار الكويت وزير الاشغال حسام الرومي قدمت استقالتي ولا زالت علي راس عملي امطار الكويت
caution_advice_and_crisis_updates	امطار الكويت الحرس الوطني تفعيل خطط الطوارئ لاسناد اجهزه الدوله لمواجهه امطار الكويت
caution_advice_and_crisis_updates	امطار الكويت وزير الاشغال حسام الرومي يشكل لجنه تقصي حقائق حول الامطار علي ان تقدم تقريرها خلال اسبوعين امطار الكويت
caution_advice_and_crisis_updates	امطار الكويت فيديو امطار غزيره في الاديرع امطار الكويت
caution_advice_and_crisis_updates	امطار الكويت خبير الارصاد الجويه عبدالعزيز القراوي من الاجتماع الحكومي النيابي ننتظر حاله جويه اخري خلال الاسبوع الحالي لا تقل شده في عاصفتها وقوتها عن الايام السابقه امطار الكويت
opinions_and_criticism	امطار الكويت الكويت الكويت تغرق بالفساد نواب الدائره الخامسه المنطقه العاشره وين صوتكم اقل شي تنزلون مع فرق تطوعيه لاحس ولا خبر امطار الكويت الكويت الكويت تغرق بالفساد
caution_advice_and_crisis_updates	الكويت امطار الكويت الكويت من فوق تصوير من الطائره شوف كميه المطر شي خيالي الكويت امطار الكويت
irrelevant	شقه تمليك فاخره بالجابريه لقرض المراه اليوم العالمي للعزاب ام الهيمان شاركنا بصوره للامطار صباحات الهلال امطار الكويت الكويت تغرق مجلس الامه للبيع شقه تمليك فاخره بالجابريه موقع ممتاز تشطيبات سوبر لوكس بركن بالسرداب عائد استثماري كبير وثيقه حره امن مطابقه لقرض المراه للتفاصيل اليوم العالمي للعزاب ام الهيمان شاركنا بصوره للامطار صباحات الهلال امطار الكويت الكويت تغرق مجلس الامه
opinions_and_criticism	امطار الكويت الفساد حقيقه مؤلمه نعم امطار الكويت لم تشهدها البلد من خمسين عام وكذلالك الفساد اليوم لم تشهده البلاد منذو تاسيسها حقيقه مؤلمه
opinions_and_criticism	الكويت تغرق بالفساد الكويت تغرق بالفساد هذا حالنا بختصار والله المعين
irrelevant	اليوم العالمي للعزاب ام الهيمان شاركنا بصوره للامطار صباحات الهلال امطار الكويت الكويت تغرق مجلس الامه الكويت الان لاصحاب الشركات للايجار سرداب بالمنقف خلف باركنج الجمعيه الرئيسيه له نزله خاصه يوجد مواقف خارجي للتفاصيل اليوم العالمي للعزاب ام الهيمان شاركنا بصوره للامطار صباحات الهلال امطار الكويت الكويت تغرق مجلس الامه الكويت الان
affected_individuals_and_help	امطار الكويت الاعلامي حامد بويابس يبدا حمله انسانيه بجمع التبرعات لاسره الشهيد احمد الفضلي والذي راح ضحيه سيول امطار الكويت
emotional_support_and_prayers	سوريا الكويت امطار الكويت دعاء اطفال سوريا الكويت امطار الكويت
infrastructure_and_utilities_damage	الكويت امطار الكويت فيديو تصوير جوي يوضح كميه المياه في نفق المنقف جراء الامطار الكويت امطار الكويت فيديو
affected_individuals_and_help	الكويت تغرق بالفساد يحدث الان الكويت تغرق بالفساد يحدث الان انكسر الجام من الصخر
opinions_and_criticism	امطار الكويت مرزوق الغانم الناس تسال ليش غرق جسر المنقف ولماذا غرقت البيوت ان كنتم مستعدين للطوارئ كما تقولون ويجب المقارنه بين عدد الوفيات هنا وما حصل في دول عربيه الحكومه اخفقت في بيانها لتوضيح ان المطر الذي هطل خلال اربع ساعات يفوق ما يهطل خلال عام امطار الكويت
affected_individuals_and_help	احمد براك الفضلي الكويت امطار الكويت النجاه الخيريه تعلن عن تكفلها ايجار سنه كامله لعائله الشهيد احمد براك الفضلي رحمه الله الكويت امطار الكويت
caution_advice_and_crisis_updates	امطار الكويت وكيل الحرس الوطني هاشم الرفاعي من الاجتماع الحكومي النيابي تواصلنا مع المخابز واتحاد الجمعيات التعاونيه وبحثنا عن اماكن تخزين مياه الصحه امطار الكويت
affected_individuals_and_help	امطار الكويت مدير الدفاع المدني العقيد حسن الزعابي من الاجتماع الحكومي النيابي نتج عن الامطار والسيول وفاه سوداني وقعت عليه مظله وغريق من فئه غير محددي الجنسيه امطار الكويت
irrelevant	الكويت تغرق بالفساد هذا بسبب النائبه التي شحنت اكثر المغردين في التواصل الاجتماعي ضد المصريين والحكومه لم تطبق قانون الكراهيه علي المغردين العنصريين اللي هم اساس الفتن الكويت تغرق بالفساد
caution_advice_and_crisis_updates	امطار الكويت مجلس الامه امطار الكويت عدد من الجهات المعنيه تقدم خلال الاجتماع النيابي الحكومي عرضا مرئيا عن سقوط الامطار بكميات كبيره والاجراءات التي قامت بها اجهزه الدوله من الداخليه والاطفاء والجيش والحرس الوطني والصحه وغيرها بهذا الشان مجلس الامه
emotional_support_and_prayers	امطار الكويت الله يعوض المواطنين خير كسر الجامات راح يجتاح الرقم القياسي بسبب المقاول الفاسد امطار الكويت
caution_advice_and_crisis_updates	الكويت امطار الكويت الكويت الان قرار من وزير الاشغال حسام الرومي بتشكيل لجنه تقصي حقائق حول الاثار الناجمه عن تراكم مياه الامطار علي ان تقدم تقريرها خلال اسبوعين الكويت امطار الكويت الكويت الان
caution_advice_and_crisis_updates	امطار الكويت امطار الكويت الرئيس مرزوق الغانم المتضررون طلبوا تعويضا من الدوله مع الانتباه لمن يحاول الاستفاده من التعويض وهو غير متضرر اثناء جولتي في مدينه صباح الاحمد طلبوا مني ان اوصل رساله لوزير الاشغال بالعدول عن استقالته
opinions_and_criticism	ازمه الامطار امطار الكويت يوم الدستور الرئيس مرزوق الغانم الناس تسال ليش غرق جسر المنقف ولماذا غرقت البيوت ان كنتم مستعدين للطوارئ كما تقولون ويجب المقارنه بين عدد الوفيات هنا وما حصل في دول عربيه ازمه الامطار امطار الكويت يوم الدستور
infrastructure_and_utilities_damage	خالد الجراح اجتماع السلطتين امطار الكويت الشيخ خالد الجراح يجب ان نتفق ان ما حصل ظروف قاهره الخطوط السريعه صممت علي ملي ونزل اضعاف عليها والخطوط الداخليه مصممه علي ملي اجتماع السلطتين امطار الكويت
caution_advice_and_crisis_updates	امطار الكويت وزير الداخليه الشيخ خالد الجراح في الاجتماع الحكومي النيابي الطرق السريعه مجهزه لاستقبال ٢٧ مل من الامطار ولكن نزلت كميات مضاعفه امطار الكويت
caution_advice_and_crisis_updates	اجتماع السلطتين امطار الكويت المكراد جهه حكوميه شاركت واستعدت جيدا لازمه الامطار وعقدنا قياده ميدانيه منتصف الليل من خلال الداخليه والاطفاء والاشغال وهيئه الطرق وكان هناك خط ساخن مع الوزير انس الصالح ووكيل الداخليه اجتماع السلطتين امطار الكويت
caution_advice_and_crisis_updates	الحرس الوطني امطار الكويت وزير الاشغال العامه وزير الدوله لشؤون البلديه حسام الرومي الحرس الوطني لديه اليات وفرها لنا وبتضافر الجهود استطعنا تقليل الخسائر والهدف الاول لدينا هو حمايه ارواح المواطنين امطار الكويت
caution_advice_and_crisis_updates	اجتماع السلطتين امطار الكويت وزير الاشغال بعد الازمه الاولي كانت هناك سلبيات واجتمعت مع هيئه الطرق والاشغال لتدارك السلبيات ووزعنا اليات سحب المياه علي جميع المحافظات اجتماع السلطتين امطار الكويت
opinions_and_criticism	امطار الكويت امطار الكويت كثر الكلام والاستنكار والاستياء مايسوي شي الحل يطبق هل كلام
caution_advice_and_crisis_updates	امطار الكويت الفريق خالد المكراد اول قرار اتخذ بعد التنسيق مع وزير الداخليه هو تعطيل الطلبه والدوائر الحكوميه مما ساهم في انجاز عملنا في الازمه الاولي في الاسبوع الماضي وبعد انتهاء الازمه حينها انتقلنا الي مرحله التعافي منها امطار الكويت
caution_advice_and_crisis_updates	امطار الكويت موقع طقس الكويت امطار رعديه قد تتجه الي مدينه صباح الاحمد السكنيه وام الهيمان امطار الكويت
caution_advice_and_crisis_updates	امطار الكويت الفريق خالد المكراد اول قرار اتخذ بعد التنسيق مع وزير الداخليه هو تعطيل الطلبه والدوائر الحكوميه مما ساهم في انجاز عملنا في الازمه الاولي في الاسبوع الماضي امطار الكويت
caution_advice_and_crisis_updates	ازمه الامطار امطار الكويت يوم الدستور الرئيس مرزوق الغانم نقلت لصاحب السمو مدي الجهد الكبير الذي قامت به الجهات المعنيه في معالجه اثار الامطار ازمه الامطار امطار الكويت يوم الدستور
emotional_support_and_prayers	امطار الكويت امطار الكويت ربي استودعتك اهلنا ف الكويت
caution_advice_and_crisis_updates	امطار الكويت وكيل وزاره الداخليه عصام النهام قمنا بتفعيل خطه الطوارئ علي ارض الواقع تحت اشراف وزير الداخليه وانشانا مركزين اداريين في الشمال والجنوب من اجل توعيه الناس وارشادهم وتقديم المساعده لهم امطار الكويت
affected_individuals_and_help	امطار الكويت متصل يروي معاناته بعد غرق بيته في امطار الكويت لحد يحط مستنداته الرسميه بالطابق الارضي علي شان مايصير فيك نفس الي صار بالمتصل وبطاقتك المدنيه لازم تكون في بوكك وبوكك ما تطلع من البيت الا وهو معاك علي شان مايصير فيك نفس ما صار بالمتصل وشكرا
caution_advice_and_crisis_updates	امطار الكويت متصل يروي معاناته بعد غرق بيته في امطار الكويت لحد يحط مستنداته الرسميه بالطابق الارضي علي شان مايصير فيك نفس الي صار بالمتصل وبطاقتك المدنيه لازم تكون في بوكك وبوكك ما تطلع من البيت الا وهو معاك علي شان مايصير فيك نفس ما صار بالمتصل وشكرا
opinions_and_criticism	امطار الكويت الرئيس مرزوق الغانم الناس تسال ليش غرق جسر المنقف ولماذا غرقت البيوت ان كنتم مستعدين للطوارئ كما تقولون ويجب المقارنه بين عدد الوفيات هنا وما حصل في دول عربيه امطار الكويت
irrelevant	امطار الكويت لا خلا ولا عدم يا اهل الامارات امطار الكويت
opinions_and_criticism	امطار الكويت وزير الدفاع معالي الشيخ ناصر صباح الاحمد نبيها منك المواطنين تضرروا نتمني منك المبادره في اسقاط القروض ونتمني من النواب عدم التكسب والتدخل بهذا الشان امطار الكويت وزير الدفاع
caution_advice_and_crisis_updates	امطار الكويت امطار الكويت من الاجتماع مدير الاطفاء خالد المكراد قرار تعطيل العمل الثلاثاء الماضي حمي الارواح ومنح الجهات المختصه الفرصه لمعالجه اثار وتداعيات الامطار
opinions_and_criticism	امطار الكويت الرئيس الغانم في الاجتماع الحكومي النيابي ما هي نيه الحكومه تجاه المتضررين من الامطار امطار الكويت
opinions_and_criticism	امطار الكويت نطالب الفضاله بالبطانيات والكفن فورا امطار الكويت
opinions_and_criticism	امطار الكويت سؤال كيف سوف يتم تعويض المواطنين امطار الكويت
infrastructure_and_utilities_damage	امطار الكويت هيئه الطرق هيئه الطرق توضيح بشان الفيديو المنتشر باسم جسر الصبيه الفيديو لا يخص اي من الجسور في دوله الكويت ونهيب بالاخوه المواطنين والمقيمين تحري الدقه في نقل المعلومات امطار الكويت هيئه الطرق
caution_advice_and_crisis_updates	امطار الكويت يحدث الان مدير الدفاع المدني العقيد حسن الزعابي كانت لدينا معلومات مسبقه عن موجه الامطار وفعلنا خطه اداره الازمات واستدعينا ممثلي الجهات لتنسيق جهود الوزارات لتوفير الدعم اللوجستي لهم وتلقينا الف بلاغا وتم ايواء العوائل التي تضررت مساكنها امطار الكويت يحدث الان
infrastructure_and_utilities_damage	الكويت امطار الكويت وزاره الداخليه تتلقي بلاغا وتحذر من ارتياد بعض الطرق التي يوجد بها تجمعات مائيه الكويت امطار الكويت
caution_advice_and_crisis_updates	الكويت امطار الكويت وزاره الداخليه تتلقي بلاغا وتحذر من ارتياد بعض الطرق التي يوجد بها تجمعات مائيه الكويت امطار الكويت
opinions_and_criticism	امطار الكويت كل دوله يجب ان يكون عندها استعدادا تاما لاداره الازمات خذ عندك امريكا مثلا كيف استعدت لاعصار ايرما امطار الكويت
affected_individuals_and_help	شاركنا بصوره للامطار احمد براك الفضلي امطار الكويت شاركنا بصوره للامطار فيديو ناصر نجل الشهيد احمد براك الفضلي والذي غرق والده بعدما جاء لانقاذه امي رفعتنا فوق الكبت بعد دخول سيول امطار الكويت تخيل هذا ولدك
opinions_and_criticism	مرزوق الغانم الكويت امطار الكويت بصراحه عجبني تصرف رئيس مجلس الامه الكويتي مرزوق الغانم يتفقد احوال الناس ويساهم في التخفيف عنهم حتي لو البعض ماعجبه بس تصرف يشكر عليه قواك الله بوعلي الكويت امطار الكويت
opinions_and_criticism	امطار الكويت باختصار انتم المسؤولون عن ما وصلنا اليه امطار الكويت
caution_advice_and_crisis_updates	امطار الكويت مدير الدفاع المدني العقيد حسن الزعابي كانت لدينا معلومات مسبقه عن موجه الامطار وفعلنا خطه اداره الازمات واستدعينا ممثلي الجهات لتنسيق جهود الوزارات لتوفير الدعم اللوجستي لهم وتلقينا الف بلاغا وتم ايواء العوائل التي تضررت مساكنها امطار الكويت
infrastructure_and_utilities_damage	جسر المنقف اجتماع السلطتين امطار الكويت الدفاع المدني لا تزال الاعمال جاريه للتعامل مع جسر المنقف الذي لايزال مغلقا واستطعنا خفض منسوب المياه لاربع امتار اجتماع السلطتين امطار الكويت
irrelevant	اليوم العالمي للعزاب ام الهيمان شاركنا بصوره للامطار صباحات الهلال امطار الكويت الكويت تغرق مجلس الامه الكويت الان للايجار شقه بخيطان عائلات تتكون من غرفه حمام صاله مطبخ شامله كهرباء وماء علي المالك تكييف مركزي قريب من دوار المغفر اليوم العالمي للعزاب ام الهيمان شاركنا بصوره للامطار صباحات الهلال امطار الكويت الكويت تغرق مجلس الامه الكويت الان
caution_advice_and_crisis_updates	اجتماع السلطتين امطار الكويت الفريق خالد المكراد اول قرار اتخذ بعد التنسيق مع وزير الداخليه هو تعطيل الطلبه والدوائر الحكوميه مما ساهم في انجاز عملنا في الازمه الاولي في الاسبوع الماضي وبعد انتهاء الازمه حينها انتقلنا الي مرحله التعافي منها اجتماع السلطتين امطار الكويت
opinions_and_criticism	امطار الكويت يبدو لي ان الحكومه تخاف من تويتر اكثر مما تخاف من العاصفه المطريه المجد للسوشال ميديا امطار الكويت
caution_advice_and_crisis_updates	وزاره الداخليه امطار الكويت يحدث الان وكيل وزاره الداخليه عصام النهام قمنا بتفعيل خطه الطوارئ علي ارض الواقع تحت اشراف وزير الداخليه وانشانا مركزين اداريين في الشمال والجنوب من اجل توعيه الناس وارشادهم وتقديم المساعده لهم امطار الكويت يحدث الان
caution_advice_and_crisis_updates	وزاره الخارجيه امطار الكويت سيول الاردن وزاره الخارجيه امطار الكويت سفاره الكويت لدي المملكه الاردنيه تهيب بالمواطنيين والمقيمين والزائرين بالاردن لاخذ الحيطه والحذر نتيجه احوال الطقس الغير مستقره سيول الاردن
caution_advice_and_crisis_updates	الحرس الوطني امطار الكويت وكيل الحرس الوطني هاشم الرفاعي انشانا وحده مهمه في الحرس الوطني للتعامل مع الازمات ونعمل من خلالها علي كيفيه اطعام الناس وتامين مساكنهم وايوائهم امطار الكويت
caution_advice_and_crisis_updates	الكويت امطار الكويت الكويت الوزير المستقيل حسام الرومي منذ شهر اغسطس قامت الاشغال بتنظيف شبكه الامطار وهيئه الطرق قامت بصيانه الانفاق وطلبنا الاستعداد الجيد لموسم الامطار امطار الكويت
caution_advice_and_crisis_updates	امطار الكويت يحدث الان الرئيس مرزوق الغانم انا تابعت علي الميدان جهود اخوانكم وابنائكم الذين البعض منهم لم ينام العرض لا يعبر عن حقيقه الجهد المبذول من الجهات المعنيه امطار الكويت يحدث الان
caution_advice_and_crisis_updates	مجلس الامه امطار الكويت نواب يوقعون علي طلب تخصيص جلسه الثلاثاء لمناقشه ازمه الامطار مجلس الامه امطار الكويت
caution_advice_and_crisis_updates	امطار الكويت الرئيس مرزوق الغانم نقلت لسمو الامير مدي الجهد الكبير الذي قامت به الجهات المعنيه في معالجه اثار الامطار امطار الكويت
emotional_support_and_prayers	امطار الكويت الرئيس مرزوق الغانم انا تابعت علي الميدان جهود اخوانكم وابنائكم الذين البعض منهم لم ينام العرض لا يعبر عن حقيقه الجهد المبذول من الجهات المعنيه نقلت لصاحب السمو مدي الجهد الكبير الذي قامت به الجهات المعنيه في معالجه اثار الامطار امطار الكويت
caution_advice_and_crisis_updates	فيديو امطار الكويت فيديو وزير الاشغال قبل حضوره اجتماع المرافق قدمت استقالتي ولازلت علي راس عملي امطار الكويت
caution_advice_and_crisis_updates	امطار الكويت يحدث الان الوزير حسام الرومي بعد الازمه الاولي كانت هناك سلبيات واجتمعت مع هيئه الطرق والاشغال لتدارك السلبيات ووزعنا اليات سحب المياه علي جميع المحافظات امطار الكويت يحدث الان
affected_individuals_and_help	امطار الكويت امطار الكويت مدير الدفاع المدني العقيد حسن الزعابي نتج عن الامطار والسيول وفاه سوداني وقعت عليه مظله وغريق من فئه غير محددي الجنسيه
infrastructure_and_utilities_damage	امطار الكويت يحدث الان الوزير حسام الرومي مشكله عدم تصريف المياه سببها المد الاعلي الذي توافق مع كميه الامطار الكبيره فضلا عن ربط مناهل الصرف الصحي في المنازل مع شبكه الامطار مما ادي الي تفاقم الازمه امطار الكويت يحدث الان
emotional_support_and_prayers	ازمه الامطار امطار الكويت يوم الدستور الرئيس مرزوق الغانم انا تابعت علي الميدان جهود اخوانكم وابنائكم الذين البعض منهم لم ينام العرض لا يعبر عن حقيقه الجهد المبذول من الجهات المعنيه ازمه الامطار امطار الكويت يوم الدستور
caution_advice_and_crisis_updates	اجتماع السلطتين امطار الكويت وزير الاشغال منذ شهر اغسطس قامت الاشغال بتنظيف شبكه الامطار وهيئه الطرق قامت بصيانه الانفاق وطلبنا الاستعداد الجيد لموسم الامطار اجتماع السلطتين امطار الكويت
irrelevant	للعائلات موقف لسياره بالسرداب الايجار شامل الماء والكهرباء الاستفسار اليوم العالمي للعزاب ام الهيمان شاركنا بصوره للامطار صباحات الهلال امطار الكويت الكويت تغرق مجلس الامه الكويت الان شقه للايجار فاخره للعائلات حولي موقف لسياره بالسرداب الايجار شامل الماء والكهرباء الاستفسار اليوم العالمي للعزاب ام الهيمان شاركنا بصوره للامطار صباحات الهلال امطار الكويت الكويت تغرق مجلس الامه الكويت الان
caution_advice_and_crisis_updates	امطار الكويت الكويت الجوله الثانيه من امطار الكويت متوسطه الي شديده الغزاره تبدا بعد الساعه صباحا تقريبا من فجر يوم الاربعاء وتستمر ليوم الخميس والله تعالي اعلم حسب صوره القمر الصناعي وجب الاستعداد الكويت
opinions_and_criticism	الكويت مجلس الامه مرزوق الغانم امطار الكويت الكويت رئيس مجلس الامه مرزوق الغانم الخطوط السريعه وفق التصنيف العالمي كم يجب ان تتحمل من كميات الامطار امطار الكويت
infrastructure_and_utilities_damage	اجتماع السلطتين امطار الكويت وزير الاشغال واجهنا اغلاق المناهيل بسبب انحراف التربه والاشجار وقمنا بتنظيفها بنفس الوقت اجتماع السلطتين امطار الكويت
emotional_support_and_prayers	فيديو الكويت الان امطار الكويت فيديو الله يعوض عليهم الكويت الان امطار الكويت
affected_individuals_and_help	امطار الكويت متصل يروي معاناته بعد غرق بيته في امطار الكويت انا بالشارع وزوجتي علي وشك الولاده المقطع كاملا ديوانيه الياقوت والانصاري اشترك في قناه وفعل خاصيه التنبيه
affected_individuals_and_help	امطار الكويت الداخليه بلاغا تعاملنا معها جراء الامطار والسيول امطار الكويت
caution_advice_and_crisis_updates	امطار الكويت يحدث الان مدير الاطفاء خالد المكراد من الاجتماع الحكومي النيابي قرار تعطيل العمل الثلاثاء الماضي حمي الارواح ومنح الجهات المختصه الفرصه لمعالجه اثار وتداعيات الامطار امطار الكويت يحدث الان
affected_individuals_and_help	اجتماع السلطتين امطار الكويت مدير الدفاع المدني العقيد حسن الزعابي نتج عن الامطار والسيول وفاه سوداني وقعت عليه مظله وغريق من فئه غير محددي الجنسيه اجتماع السلطتين امطار الكويت
infrastructure_and_utilities_damage	الاداره العامه للاطفاء الكويت امطار الكويت طقس الكويت الطقس الكويت الان قطاع الاخبار والبرامج السياسيه الاداره العامه للاطفاء انتهاء العمل في جسر المنقف وعلي المواطنين متابعه وسائل الاعلام الرسميه والابتعاد عن الاشاعات الكويت امطار الكويت طقس الكويت الطقس الكويت الان قطاع الاخبار والبرامج السياسيه
caution_advice_and_crisis_updates	امطار الكويت النائب عدنان عبدالصمد امطار الاربعاء والخميس المقبلين اعلن انها ستكون ضعف الكميات الماضيه ماهي استعدادات الحكومه لذلك لنطفئ الحريق قبل اندلاعه امطار الكويت
opinions_and_criticism	امطار الكويت وزاره الاعلام وتلفزيون الكويت تحديدا تغطيتكم للاحداث مجهود يقدر بس اختصروا مو معقوله اقعد اسمع واحد ما يقدر يعبر بكلمتين ومذيعه تصيغ السؤال كانه موضوع تعبير يا يكون الشخص متحدث ومتمكن من نقل المعلومه اويكون الخبر منقول عنه كتابه امطار الكويت
caution_advice_and_crisis_updates	امطار الكويت النائب عبدالصمد امطار الاربعاء والخميس المقبلين اعلن انها ستكون ضعف الكميات الماضيه ماهي استعدادات الحكومه لذلك لنطفئ الحريق قبل اندلاعه امطار الكويت
caution_advice_and_crisis_updates	ازمه الامطار امطار الكويت يوم الدستور يحدث الان الرئيس مرزوق الغانم المتضررون طلبوا تعويضا من الدوله مع الانتباه لمن يحاول الاستفاده من التعويض وهو غير متضرر ازمه الامطار امطار الكويت يوم الدستور يحدث الان
caution_advice_and_crisis_updates	امطار الكويت خبير الارصاد الجويه عبدالعزيز القراوي بدايه عنيفه كانت لدخول موسم الامطار في الدول العربيه لم تصنف في السنوات الماضيه وتجاوز معدلات الامطار النسبه الطبيعيه خاصه الكويت وسجلت كميات تجاوزت المعدل الطبيعي باضعافها امطار الكويت
infrastructure_and_utilities_damage	ازمه الامطار امطار الكويت يوم الدستور يحدث الان عاجل وزير الداخليه ما حصل ظروف قاهره فالخطوط السريعه تتحمل ملم من الامطار لكن ما هطل هو اضعاف ذلك ازمه الامطار امطار الكويت يوم الدستور يحدث الان
opinions_and_criticism	امطار الكويت
infrastructure_and_utilities_damage	امطار الكويت نجيب القحطاني الانتهاء من مشكله تراكم المياه في جسر المنقف حاليا باتجاه الاحمدي الي مدينه الكويت بالتعاون مع الجهات المختصه امطار الكويت
caution_advice_and_crisis_updates	امطار الكويت وزاره التربيه الكويتيه استئناف الدراسه غدا الاثنين باستثناء عدد محدود من المدارس امطار الكويت
emotional_support_and_prayers	صباح الاحمد الكويت امطار الكويت طقس الكويت الطقس سمو امير البلاد يشكر الجهات الرسميه علي جهودها في التعامل مع تداعيات الامطار الغزيره علي البلاد صباح الاحمد الكويت امطار الكويت طقس الكويت الطقس
caution_advice_and_crisis_updates	امطار الكويت الوزير حسام الرومي بعد الازمه الاولي كانت هناك سلبيات واجتمعت مع هيئه الطرق والاشغال لتدارك السلبيات ووزعنا اليات سحب المياه علي جميع المحافظات امطار الكويت
infrastructure_and_utilities_damage	ازمه الامطار امطار الكويت يوم الدستور يحدث الان الوزير الجراح ما حدث اكبر من طاقتنا فلا يمكن تصميم شوارع تستوعب ملم من الامطار ازمه الامطار امطار الكويت يوم الدستور يحدث الان
emotional_support_and_prayers	امطار الكويت كـل الشكــر للابطـال وللقطاعـات التـي شاركت في الانقاذ في موسـم الامطار وعلـي رئسهم المطـافي الشرطـه الجيـش الحرس الوطنـي البلديه الكويت وزاره الاشغال امطار الكويت
infrastructure_and_utilities_damage	امطار الكويت الوزير حسام الرومي واجهنا اغلاق المناهيل بسبب انحراف التربه والاشجار وقمنا بتنظيفها بنفس الوقت امطار الكويت
irrelevant	امطار الكويت الجو اسطنبولي والاجواء صوماليه امطار الكويت
irrelevant	امطار الكويت نصيحه شيخنا الدكتور محمد هشام طاهري امطار الكويت
caution_advice_and_crisis_updates	اجتماع السلطتين امطار الكويت وزير الداخليه وزعنا الجهود الحكوميه علي مناطق شمال ووسط وجنوب الكويت للاستعداد لاي طارئ ونحن لم نهرب وحرصنا علي انقاذ ارواح البشر وغواصينا انقذوا عوائل علقت بالسراديب اجتماع السلطتين امطار الكويت
irrelevant	اليوم العالمي للعزاب ام الهيمان شاركنا بصوره للامطار صباحات الهلال امطار الكويت الكويت تغرق مجلس الامه الكويت الان للايجار مخزن بالعمريه موقع متميز علي شارع رئيسي حوش واسع للتفاصيل اليوم العالمي للعزاب ام الهيمان شاركنا بصوره للامطار صباحات الهلال امطار الكويت الكويت تغرق مجلس الامه الكويت الان
caution_advice_and_crisis_updates	امطار الكويت الارصاد نتوقع حاله جويه تبدا من الاربعاء الي الجمعه لا تقل شده عن الحاله السابقه امطار الكويت
opinions_and_criticism	نطالب من النواب محاسبه فوريه للمسؤولين ونطالب من الحكومه ادراج خطه واضحه وفوريه لمعالجه الازمات وتعويض المتضررين نسال الله ان يحفظ الكويت وشعبها واميرها من كل مكروه امطار الكويت الكويت الان
irrelevant	امطار الكويت وزير الدفاع ناصر الصباح اشكر الجميع لسؤالهم عني واعتذر لعدم حضور رئيس الوزراء واؤكد ان اجتماع سمو الامير مع الجانب العراقي كان مثمرا امطار الكويت
opinions_and_criticism	امطار الكويت معاش القواص العسكري الذي انقذو البشر ٩٠٠ دينار وبدون نهايه خدمه ومعاش الموظف بالبلديه والاشغال يبصم وينام وسبب هذي الكوارث ٩٥٠ مع نهايه خدمه والغواص حد الحين محجوز امطار الكويت
affected_individuals_and_help	امطار الكويت مدير الدفاع المدني العقيد حسن الزعابي نتج عن الامطار والسيول وفاه سوداني وقعت عليه مظله وغريق من فئه غير محددي الجنسيه امطار الكويت
caution_advice_and_crisis_updates	قناه امطار الكويت وزاره التربيه استئناف الدراسه غدا باستثناء عدد من مدارس الاحمدي التعليميه قناه امطار الكويت
caution_advice_and_crisis_updates	الكويت مجلس الامه الغانم امطار الكويت الكويت رئيس مجلس الامه الغانم نقلت لصاحب السمو مدي الجهد الكبير الذي قامت به الجهات المعنيه في معالجه اثار الامطار مشيرا الي ان الحكومه اخفقت في بيانها لتوضيح ان المطر الذي هطل خلال ساعات يفوق ما يهطل خلال عام امطار الكويت
caution_advice_and_crisis_updates	امطار الكويت الكويت وزاره التربيه تعلن استئناف الدراسه غدا في عدد من مدارس في المنطقه الاحمدي التعليميه امطار الكويت الكويت
opinions_and_criticism	امطار الكويت الوضع الحالي والقادم من الايام نظرا للحاله المترديه للطرق نتيجه تطاير الحصم يتطلب تقييم يومي للطرق و اغلاق ما يتطلب منه تفاديا للاضرار المتوقعه للسيارات و عوده الاختناقات المروريه امطار الكويت
emotional_support_and_prayers	امطار الكويت سمو الامير يعبر عن خالص تقديره لما قام به المتطوعون من المواطنين من مشاركه فعاله مع اخوانهم في الجهات الرسميه وبصوره عكست ابهي صور اللحمه الوطنيه والتكاتف والتعاضد الذي جبل عليه اهل الكويت في مواجهه مختلف التحديات كاسره كويتيه واحده امطار الكويت
infrastructure_and_utilities_damage	امطار الكويت وزير الداخليه الشيخ خالد الجراح ما حصل ظروف قاهره فالخطوط السريعه تتحمل ملم من الامطار لكن ما هطل هو اضعاف ذلك و ما حدث اكبر من طاقتنا فلا يمكن تصميم شوارع تستوعب ملم من الامطار لا نعلم حجم المطر المتوقع الاربعاء ولا قوه العاصفه ومع ذلك نحن موجودون وجاهزون امطار الكويت
caution_advice_and_crisis_updates	امطار الكويت عاجل وزاره التربيه الكويتيه تعلن عن استئناف الدراسه غدا باستثناء عدد من مدارس الاحمدي التعليميه سيتم اعلان اسمائها واخطار اولياء الامور عنها خلال الساعات القليله القادمه لحين اصلاح الضرر الذي لحق بها جراء الامطار حفاظا علي سلامه الطلبه كونا امطار الكويت
caution_advice_and_crisis_updates	امطار الكويت الرئيس الغانم اثناء زيارتي للمناطق التي تعرضت للامطار مواطنون طلبوا مني ان يتراجع وزير الاشغال عن استقالته امطار الكويت
caution_advice_and_crisis_updates	مجلس الامه امطار الكويت رئيس مجلس الامه مرزوق الغانم اثناء زيارتي للمناطق التي تعرضت للامطار طلب مني مواطنون ان يعدل وزير الاشغال عن استقالته امطار الكويت
infrastructure_and_utilities_damage	امطار الكويت الوزير حسام الرومي مشكله عدم تصريف المياه سببها المد الاعلي الذي توافق مع كميه الامطار الكبيره فضلا عن ربط مناهل الصرف الصحي في المنازل مع شبكه الامطار مما ادي الي تفاقم الازمه امطار الكويت
caution_advice_and_crisis_updates	امطار الكويت الفريق خالد المكراد كرجل طوارئ نتعامل مع الازمه قبل واثناء وبعد حدوثها وهذا عملنا في الاداره العامه للاطفاء وطبقنا خطط الطوارئ والازمات علي ارض الواقع امطار الكويت
infrastructure_and_utilities_damage	امطار الكويت وزير الداخليه ما حصل ظروف قاهره الخطوط السريعه صممت علي ملي ونزل اضعاف عليها والخطوط الداخليه مصممه علي ملي امطار الكويت
caution_advice_and_crisis_updates	امطار الكويت التربيه استمرار تعطيل الدراسه في عدد من المدارس التابعه لمنطقه الاحمدي التعليميه فقط امطار الكويت
affected_individuals_and_help	امطار الكويت فيديو مواطن يوثق غرق منزله بالكامل بعد الامطار الغزيره امطار الكويت
opinions_and_criticism	مرزوق الغانم امطار الكويت الرئيس مرزوق الغانم اثناء زيارتي للمناطق التي تعرضت للامطار طلب مني مواطنون ان يعدل وزير الاشغال عن استقالته امطار الكويت
opinions_and_criticism	الكويت امطار الكويت رئيس مجلس الامه مرزوق الغانم انا شاهدت بعيني علي ارض الواقع ابناء الكويت بكل القطاعات الحكوميه تعمل بجهد كبير والعرض الحكومي لا يعبر عن الجهد الذي بذل في ازمه الامطار وافخر بهذا الجهد امطار الكويت
infrastructure_and_utilities_damage	اجتماع السلطتين امطار الكويت الوزير خالد الجراح ماحصل في الكويت ظروف قاهره والخطوط السريعه مصممه علي انها تستوعب مم والكميه التي هطلت فاقت ذلك بكثير اجتماع السلطتين امطار الكويت
infrastructure_and_utilities_damage	جسر المنقف الاحمدي الكويت امطار الكويت طقس الكويت الطقس الارصاد الجويه اليوم العالمي للعزاب الانتهاء من مشكله تراكم المياه في جسر المنقف حاليا باتجاه الاحمدي الي مدينه الكويت امطار الكويت طقس الكويت الطقس الارصاد الجويه اليوم العالمي للعزاب
caution_advice_and_crisis_updates	ازمه الامطار امطار الكويت يوم الدستور يحدث الان خالد الجراح لا نعلم حجم المطر المتوقع الاربعاء ولا قوه العاصفه ومع ذلك نحن موجودون وجاهزون ازمه الامطار امطار الكويت يوم الدستور يحدث الان
infrastructure_and_utilities_damage	جسر المنقف امطار الكويت محمد المنصوري من الدفاع المدني لا تزال الاعمال جاريه للتعامل مع جسر المنقف الذي لايزال مغلقا واستطعنا خفض منسوب المياه لاربع امتار امطار الكويت
infrastructure_and_utilities_damage	الكويت امطار الكويت الوزير خالد الجراح ماحصل في الكويت ظروف قاهره والخطوط السريعه مصممه علي انها تستوعب مم والكميه التي هطلت فاقت ذلك بكثير امطار الكويت
caution_advice_and_crisis_updates	امطار الكويت الرئيس الغانم المتضررون طلبوا تعويضا من الدوله مع الانتباه لمن يحاول الاستفاده من التعويض وهو غير متضرر امطار الكويت
opinions_and_criticism	امطار الكويت الحكومه صممت شبكات تصريف المياه تفوق قدرتها سجل يا تاريخ بعهد اي وكيل غرقت الكويت امطار الكويت
opinions_and_criticism	امطار الخير سيول الكويت امطار الكويت امطار الخير كشفت فساد السلطتين والمسؤولين وتجار المقاولات سيول الكويت امطار الكويت
caution_advice_and_crisis_updates	امطار الكويت عبدالعزيز القراوي من الاجتماع الحكومي النيابي نتوقع حاله جويه تبدا من الاربعاء الي الجمعه لا تقل شده عن الحاله السابقه امطار الكويت
caution_advice_and_crisis_updates	تلفزيون الكويت الكويت طقس الكويت الطقس الامطار امطار الكويت قطاع الاخبار والبرامج السياسيه مداخله مراسل تلفزيون الكويت من الفحيحيل للاطلاع علي اخر المستجدات في المنطقه الكويت طقس الكويت الطقس الامطار امطار الكويت قطاع الاخبار والبرامج السياسيه
emotional_support_and_prayers	امطار الكويت سمو امير البلاد الشيخ صباح الاحمد يشكر الجهات الرسميه علي جهودها في التعامل مع تداعيات الامطار الغزيره علي البلاد امطار الكويت
caution_advice_and_crisis_updates	امطار الكويت الوزير خالد الجراح نحن جاهزون ليوم الاربعاء والخميس لكن لا نعلم الكميه التي ستهطل امطار الكويت
infrastructure_and_utilities_damage	خالد الجراح امطار الكويت الكويت الكويت الان صوت المطر صوت الرعد وزير الداخليه الشيخ خالد الجراح يجب ان نتفق ان ما حصل ظروف قاهره الخطوط السريعه صممت علي ملي ونزل اضعاف عليها والخطوط الداخليه مصممه علي ملي امطار الكويت الكويت الكويت الان صوت المطر صوت الرعد
affected_individuals_and_help	يحدث الان امطار الكويت يحدث الان اتمنا وقف مخالفات الجام المكسور شهرين لان تكسرت سياراتنا امطار الكويت
caution_advice_and_crisis_updates	امطار الكويت النائب عدنان عبدالصمد امطار الاربعاء والخميس المقبلين اعلن انها ستكون ضعف الكميات الماضيه ماهي استعدادات الحكومه لذلك لنطفئ الحريق قبل اندلاعه امطار الكويت
irrelevant	عروض سياحيه ماليزيا سياحه عروض صحار اليوم العالمي للعزاب السعوديه قطر البحرين الكويت الامارات امطار الكويت مصر الجزائر المغرب تونس عروض سياحيه في ماليزيا للحجز والاستفسار تواصل معنا ماليزيا سياحه عروض صحار اليوم العالمي للعزاب السعوديه قطر البحرين الكويت الامارات امطار الكويت مصر الجزائر المغرب تونس
opinions_and_criticism	امطار الكويت امطار الكويت امطار خير وبركه علي مدينه صباح الاحمد
opinions_and_criticism	في الشدائد تظهر معادن الرجال والمتابع لتلفزيون الكويت والبث المباشر المستمر في ازمه السيول يلحظ مدي التكاتف والفزعه والتضحيه في سبيل الاخرين وتشعر فعلا بالزهو والفخر بالكويت واهلها وتواصل المسئولين وتفاعل جميع اجهزه الدوله في اداء دورها ولذلك تستحق الاشاده امطار الكويت
opinions_and_criticism	ازمه الامطار امطار الكويت يوم الدستور الرئيس مرزوق الغانم الخطوط السريعه وفق التصنيف العالمي كم يجب ان تتحمل من كميات الامطار ازمه الامطار امطار الكويت يوم الدستور
opinions_and_criticism	احمد براك الفضلي امطار الكويت في ديره الخير نتوسم كل خير لمساعده عائله احمد براك الفضلي امطار الكويت
emotional_support_and_prayers	الكويت الغاليه امطار الكويت حفظ الله الكويت الغاليه واميرها وشعبها ومن فيها يارب امطار الكويت اللهم اجعلها سقيا رحمه وسلام
caution_advice_and_crisis_updates	امطار الكويت التربيه تعلن استئناف الدراسه غدا عدا مدارس متضرره في الاحمدي التعليميه امطار الكويت
infrastructure_and_utilities_damage	الكويت الان امطار الكويت الكويت الله يعين هالبلد علي الفاسدين بعد مشكله الامطار تبدا مشكله الحصي بالشوارع الكويت الان امطار الكويت الكويت
irrelevant	امطار الكويت للتذكير ٢٠١٦ ماذا انتم فاعلون امطار الكويت
caution_advice_and_crisis_updates	امطار الكويت عاجل وزاره التربيه تعلن عن استئناف الدراسه غدا في كافه المدارس والمناطق باستثناء عدد محدود من المدارس التابعه لمنطقه الاحمدي نظرا للاضرار التي لحقت بمبانيها جراء الامطار الغزيره التي شهدتها البلاد امطار الكويت
caution_advice_and_crisis_updates	امطار الكويت الوزير خالد الجراح في الاجتماع الحكومي النيابي لا نعلم حجم المطر المتوقع الاربعاء ولا قوه العاصفه ومع ذلك نحن موجودون وجاهزون امطار الكويت
emotional_support_and_prayers	امطار الكويت اللهم سخر لابناء الفضلي الايتام من يتكفل بهم امطار الكويت
infrastructure_and_utilities_damage	امطار الكويت يحدث الان اهالي منطقه الاحمدي المجاورين للمعهد الديني يناشدون المسؤلين بسرعه التدخل لترميم سور المعهد الديني لانه يهدد سلامه الماره امطار الكويت يحدث الان
caution_advice_and_crisis_updates	وزاره التربيه الكويت طقس الكويت امطار الكويت الطقس وزاره التربيه تعلن استئناف الدراسه غدا الاثنين في كافه المدارس باستثناء عدد محدود من المدارس التابعه لمنطقه الاحمدي الكويت طقس الكويت امطار الكويت الطقس
infrastructure_and_utilities_damage	المنقف الكويت امطار الكويت هيئه الطرق تم سحب مياه نفق المنقف بالكامل الكويت امطار الكويت
opinions_and_criticism	الكويت تغرق بالفساد الكويت تغرق بالفساد حسبنا الله ونعم الوكيل علي كل فاسد بالكويت علي كل تعين اتي بالبراشوت علي كل منصب اتي بالواسطه خربتوا البلد بواسطاتكم سلمتوا المناصب لكل المترديه والنطيحه خافوا الله بالكويت وبالشعب الكويتي
infrastructure_and_utilities_damage	امطار الكويت طقس الكويت الطقس الارصاد الجويه نجيب القحطاني الانتهاء من مشكله تراكم المياه في جسر المنقف حاليا باتجاه الاحمدي الي مدينه الكويت بالتعاون مع الجهات المختصه امطار الكويت طقس الكويت الطقس الارصاد الجويه
emotional_support_and_prayers	صباح الاحمد الكويت امطار الكويت سمو امير البلاد الشيخ صباح الاحمد يشكر الجهات الرسميه علي جهودها في التعامل مع تداعيات الامطار الغزيره علي البلاد الكويت امطار الكويت
infrastructure_and_utilities_damage	تلفزيون الكويت جسر المنقف الكويت طقس الكويت امطار الكويت مراسل تلفزيون الكويت من جسر المنقف تم سحب المياه من نفق جسر المنقف بالكامل وجاري العمل علي تنظيفه وسنوافيكم عبر قنوات الاعلام الرسمي عند افتتاح النفق الكويت طقس الكويت امطار الكويت
opinions_and_criticism	امطار الكويت اجزم بان الحكومه لو تلاحق الفاسدين مثل ما تلاحق المغردين لتغير حال البلد ياحكومه شلون تبون المواطن يشعر بالامان وهو ماشاف فاسد واحد بالسجن امطار الكويت
emotional_support_and_prayers	امطار الكويت سمو الامير نثمن ما ابداه رئيس مجلس الامه والنواب من تفاعل مع الاحداث امطار الكويت
caution_advice_and_crisis_updates	امطار الكويت الرئيس الغانم تطاير الحصي مرتبط بعقود موقعه من مده زمنيه طويله وقد وعد الوزير بالعمل علي حلها امطار الكويت
caution_advice_and_crisis_updates	الكويت مجلس الامه مجلس الوزراء طقس الكويت الطقس امطار الكويت اجتماع حكومي نيابي لبحث تداعيات واثار تقلبات الطقس التي تشهدها البلاد بحضور اعلامي موسع الكويت مجلس الامه مجلس الوزراء طقس الكويت الطقس امطار الكويت
emotional_support_and_prayers	امطار الكويت الكويت تغرق سمو الامير حفظه الله ورعاه يعرب عن خالص تقديره لما قام به المتطوعون من المواطنين من مشاركه فعاله مع اخوانهم في الجهات الرسميه بصوره عكست ابهي صور اللحمه الوطنيهوالتكاتف والتعاضد الذي جبل عليه اهل الكويت في مواجهه مختلف التحديات كاسره كويتيه واحده امطار الكويت الكويت تغرق
opinions_and_criticism	امطار الكويت شاركنا بصوره للامطار من زمان ماشفت تلفزيون الكويت امس سمعت انهم حاطين تقرير اول باول عن امطار الكويت فقلت كفو عليهم شيء طيب تابعت تقاريرهم ولا جايبين مقطع انتشر بوسائل التواصل عن واحد غرق بالسيول في السعوديه ومات الله يرحمه تلفزيون الكويت احمدوا ربكم الناس لاهيه بالسيول شاركنا بصوره للامطار
caution_advice_and_crisis_updates	امطار الكويت الفحيحيل مستمرين في تغطيه امطار الكويت الفحيحيل
opinions_and_criticism	امطار الكويت امطار الكويت التي كشفت الفساد
caution_advice_and_crisis_updates	لقاء الراي امطار الكويت كارثه الامطار معنا الليله ببرنامج لقاء الراي امطار الكويت
opinions_and_criticism	امطار الكويت
infrastructure_and_utilities_damage	امطار الكويت نفق المنقف شبه جاهز امطار الكويت
opinions_and_criticism	امطار الكويت الشريطيه نشتري السيارات الغرقانه امطار الكويت
emotional_support_and_prayers	امطار الكويت سمو الامير يشكر الجهات الرسميه علي جهودها في التعامل مع تداعيات الامطار امطار الكويت
opinions_and_criticism	امطار الكويت باقي بس سفن النفط امطار الكويت
caution_advice_and_crisis_updates	الكويت امطار الكويت هيئه الطرق افتتاح نفق المنقف بعد قليل في اتجاه مدينه الكويت بعد ان تم سحب المياه علي ان يتم افتتاح كامل النفق مساء اليوم ان شاءلله الكويت امطار الكويت
opinions_and_criticism	ماجد المطيري امطار الكويت النائب ماجد المطيري يتقدم بسؤال لوزير الاشغال العامه عن القرارات والاجراءات المتخذه بشان الدفاع المدني والمخالفات والغرامات بحق شركات المقاولات المنفذه لمشاريع البنيه التحتيه والاضرار التي خلفتها مياه الامطار امطار الكويت
caution_advice_and_crisis_updates	الكويت امطار الكويت وزير الداخليه الشيخ خالد الجراح الصباح وزعنا الجهود الحكوميه علي مناطق شمال ووسط وجنوب الكويت للاستعداد لاي طارئ ولم نهرب وحرصنا علي انقاذ ارواح البشر وغواصينا انقذوا عوائل علقت بالسراديب امطار الكويت
affected_individuals_and_help	احمد براك الفضلي امطار الكويت مقاضي تقدم مشتريات بقيمه دينار لاسره الشهيد احمد براك الفضلي والذي توفي بسبب امطار الكويت
opinions_and_criticism	امطار الخير امطار الكويت الفاسد تنعم بالسحت اللي ترس جيبه منه من فساده والفقير المسكين بهالوقت قاعد يعاني من فساد الفاسد حسبي الله ونعم والوكيل بكل حرامي فاسد امطار الخير امطار الكويت
caution_advice_and_crisis_updates	خالد الجراح امطار الكويت وزير الداخليه الشيخ خالد الجراح يؤكد استعداد الحكومه للامطار المتوقع هطولها يوم الاربعاء امطار الكويت
caution_advice_and_crisis_updates	وزاره التربيه الامطار الكويت طقس الكويت امطار الكويت الوكيل المساعد للتنميه التربويه والانشطه في وزاره التربيه استئناف الدراسه غدا في جميع المناطق التعليميه باستثناء عدد محدود في منطقه الاحمدي التعليميه جراء الضرر الذي لحق بالمدارس بسبب الامطار الكويت طقس الكويت امطار الكويت
affected_individuals_and_help	امطار الكويت شاركنا بصوره للامطار احمد براك الفضلي بادره جميله وطيبه من سفريات وذالك لحث الشركات لدعم لكل من تضرر من امطار الكويت نسال الله ان يرزقهم من فضله ويوفقهم لما يحب ويرضي شاركنا بصوره للامطار احمد براك الفضلي
caution_advice_and_crisis_updates	امطار الكويت استئناف الدراسه غدا بجامعه الكويت بعد التاكد من سلامه وجاهزيه جميع مبانيها امطار الكويت
opinions_and_criticism	الكويت الكويت تغرق بالفساد امطار الكويت الفوائض الماليه وين قاعد تروح لا انتوا اللي تبون تحلون مشاكل الشعب ولا انتوا قادرين علي تطوير الكويت وتبون الشعب يسكت علي فشلكم الكويت تغرق بالفساد امطار الكويت
irrelevant	عماد حمدي امطار الكويت الشعب الكويتي الحبيب يرحم امكم خلااص تري شقيتوا عماد حمدي شششششق بهالمقطع لعنتوا خير خيره يبه والله حفظنا فهمنا وعرفنا يبني يهد يصخم ولكم خلااص امطار الكويت
caution_advice_and_crisis_updates	امطار الكويت سيول شعيب السالمي امطار الكويت
opinions_and_criticism	امطار الكويت ناس ماتت الله يرحمهم وناس تضررت ولازال الجحوش يطلعون ويصورون بسناب بوسط المطر ياخي اذلف بيتكم لا وقف المطر اطلع وصور بكيفك امطار الكويت
caution_advice_and_crisis_updates	امطار الكويت الارصاد البلاد مقبله علي حاله جويه الاربعاء والخميس والجمعه لا تقل شدتها عن السابقه امطار الكويت
caution_advice_and_crisis_updates	مجلس الامه امطار الكويت المرافق سنطلب من مجلس الامه تكليف اللجنه بالتحقيق في تداعيات هطول الامطار مجلس الامه امطار الكويت
opinions_and_criticism	اسامه الشاهين امطار الكويت النائب اسامه الشاهين مليار دينار قيمه مشاريع وزاره الاشغال للطرق خلال عشره اعوام ماضيه فهل ما رايناه في الشوارع والانفاق خلال الامطار يتناسب مع حجم العقود والانفاق امطار الكويت
caution_advice_and_crisis_updates	امطار الكويت الرئيس الغانم اكدنا علي زياده الاستعدادات لايه حالات جويه مماثله واستكمال الخدمات المنقوصه في المناطق امطار الكويت
caution_advice_and_crisis_updates	امطار الكويت مرزوق الغانم الفريق الحكومي اجاب علي اغلب الاستفسارات النيابيه وتم الحديث عن بعض الاماكن التي شهدت اضرارا جسيمه كمدينه صباح الاحمد امطار الكويت
caution_advice_and_crisis_updates	امطار الكويت استئناف الدراسه غدا بجامعه الكويت امطار الكويت
caution_advice_and_crisis_updates	امطار الكويت الرئيس مرزوق الغانم كل المواضيع المتعلقه بمحاسبه المقصرين سيتم التطرق لها لكننا الان نحرص علي عدم وقوع اضرار او ضحايا امطار الكويت
infrastructure_and_utilities_damage	امطار الكويت كونا هيئه الطرق تم سحب مياه نفق المنقف بالكامل وسيتم افتتاحه لمرتادي الطرق بالساعات القادمه امطار الكويت
caution_advice_and_crisis_updates	الكويت امطار الكويت استئناف الدراسه غدا الاثنين بجامعه الكويت بعد التاكد من سلامه وجاهزيه جميع مبانيها امطار الكويت
emotional_support_and_prayers	امطار الكويت سمو امير البلاد يثمن ما ابداه رئيس مجلس الامه واعضاء المجلس من تفاعل لتداعيات الامطار الغزيره التي تعرضت لها البلاد امطار الكويت
caution_advice_and_crisis_updates	الكويت امطار الكويت جامعه الكويت استئناف الدراسه غدا الاثنين بعد التاكد من سلامه وجاهزيه جميع المباني امطار الكويت
caution_advice_and_crisis_updates	تطاير الحصي امطار الكويت فيديو ازمه تطاير الحصي تعود الي الواجهه من جديد اين الخلطات السحريه تطاير الحصي امطار الكويت
infrastructure_and_utilities_damage	امطار الكويت السور الرابع تحول الي نهر جار امطار الكويت
emotional_support_and_prayers	امطار الكويت سمو الامير نثمن المتابعه الحثيثه لرئيس الوزراء و الوزراء لهذا الحدث واتخاذ ما يلزم للحفاظ علي سلامه المواطنين والمقيمين امطار الكويت
infrastructure_and_utilities_damage	الكويت جسر المنقف امطار الكويت مراسل تلفزيون الكويت من جسر المنقف تم سحب المياه من نفق جسر المنقف بالكامل وجاري العمل علي تنظيفه امطار الكويت
emotional_support_and_prayers	امطار الكويت سمو امير البلاد يشكر الجهات الرسميه علي جهودها في التعامل مع تداعيات الامطار الغزيره علي البلاد امطار الكويت
opinions_and_criticism	امطار الخير امطار الكويت الله يكون بعون من تضرر بيته او ممتلكاته الخاصه وما اعتقد ان الفاسد الحرامي يشوف وين وصل فساعده وضميره يعذبه حسبي الله ونعم الوكيل علي كل فاسد وحرامي امطار الخير امطار الكويت
caution_advice_and_crisis_updates	امطار الكويت الارصاد الجويه البلاد مقبله علي حاله جويه الاربعاء والخميس والجمعه لاتقل شدتها عن السابقه امطار الكويت
emotional_support_and_prayers	صباح الاحمد الكويت امطار الكويت سمو امير البلاد الشيخ صباح الاحمد يشكر جميع الجهات الرسميه علي جهودها الكبيره في التعامل مع تقلبات الطقس والامطار الغزيره التي شهدتها البلاد الكويت امطار الكويت
caution_advice_and_crisis_updates	امطار الكويت جامعه الكويت تعلن استئناف الدراسه غدا امطار الكويت
irrelevant	امطار الكويت الفنان نبيل شعيل عن التعليقات التي تضاف الي صوره لن اقاضي احدا ومرات اضحك مع الناس اذا كانت ظريفه ولكن اتمني عدم استخدام التعليقات غير اللائقه امطار الكويت
affected_individuals_and_help	امطار الكويت الرئيس الغانم تم التاكيد بتكليف وزير الماليه بوضع الاليه لتعويض المتضررين الحقيقيين من الامطار الاخيره التي شهدتها البلاد امطار الكويت
emotional_support_and_prayers	امطار الكويت سمو الامير نثمن ما اولته الجهات الرسميه من جهود وطاقات للتعامل مع مستجدات وتداعيات سقوط الامطار امطار الكويت
irrelevant	امطار الكويت بطل ازمه الكويت الحاليه نبيل شعيل امطار الكويت
affected_individuals_and_help	احمد براك الفضلي امطار الكويت صور من منزل الشهيد احمد براك الفضلي امطار الكويت
emotional_support_and_prayers	الكويت امطار الكويت سمو امير البلاد يشكر الجهات الرسميه علي جهودها في التعامل مع تداعيات الامطار الغزيره علي البلاد الكويت امطار الكويت
opinions_and_criticism	امطار الكويت اجتماع السلطتين
infrastructure_and_utilities_damage	الكويت امطار الكويت هيئه الطرق تم سحب مياه نفق المنقف بالكامل وسيتم افتتاحه لمرتادي الطرق بالساعات القادمه الكويت امطار الكويت
infrastructure_and_utilities_damage	مدينه صباح الاحمد امطار الكويت فيديو مدينه صباح الاحمد بعد ازمه الامطار بنيه تحتيه متهالكه اين رقابه الاشغال و السكنيه مدينه صباح الاحمد امطار الكويت
opinions_and_criticism	مدينه صباح الاحمد امطار الكويت فيديو مدينه صباح الاحمد بعد ازمه الامطار بنيه تحتيه متهالكه اين رقابه الاشغال و السكنيه مدينه صباح الاحمد امطار الكويت
caution_advice_and_crisis_updates	الكويت امطار الكويت الارصاد الكويتيه البلاد مقبله علي حاله جويه الاربعاء والخميس والجمعه لاتقل شدتها عن السابقه الكويت امطار الكويت
caution_advice_and_crisis_updates	امطار الكويت بعض النصائح للوقايه من غرق السرداب بالمنزل التنظيف حول نقاط الصرف بالحوش و التاكد من عدم وجود اي اوساخ او اوراق الشجر امطار الكويت
affected_individuals_and_help	الكويت امطار الكويت الكويت تشيع الشهيد احمد براك الفضلي الي مثواه الاخير في مقبره صبحان امطار الكويت
affected_individuals_and_help	امطار الكويت عاجل رئيس مجلس الامه مرزوق الغانم بعد انتهاء الاجتماع الحكومي النيابي تم التاكيد علي تكليف وزير الماليه بمتابعه اوضاع المتضررين الحقيقيين وتعويضهم امطار الكويت
caution_advice_and_crisis_updates	مجلس الوزراء الداخليه الكويت الطقس الطقس الان امطار الكويت نائب رئيس مجلس الوزراء ووزير الداخليه يؤكد استعداد الحكومه للامطار المتوقع هطولها في الايام القادمه الكويت الطقس الطقس الان امطار الكويت
opinions_and_criticism	امطار الكويت هذا الذي قلناه و طلبناه يجب تخصيص جلسه لمناقشه كارثه اداره الحكومه للازمه ليكون النقاش علنيا امام مراي ومسمع ابناء الشعب و ليس في مكتب مغلق النواب الذين وقعوا علي الطلب امطار الكويت
affected_individuals_and_help	الكويت امطار الكويت النائب طلال الجلال بعد خروجه من الاجتماع النيابي الحكومه وعدتنا خيرا بتعويض المتضررين من سيول امطار الكويت والتي تعرضت ممتلكاتهم للاتلاف واكدت بانها لن تنسي ابنائها في اشد الظروف الكويت امطار الكويت
caution_advice_and_crisis_updates	اداره الارصاد الجويه امطار الكويت اداره الارصاد الجويه البلاد مقبله علي حاله جويه الاربعاء والخميس والجمعه لا تقل شدتها عن السابقه امطار الكويت
emotional_support_and_prayers	مرزوق الغانم الكويت امطار الكويت مجلس الامه اجتماع السلطتين مرزوق الغانم كل ما يتعلق بمحاسبه المقصرين سياتي في وقته اما الان فالاهم مواجهه الكارثه والحفاظ علي ارواح المواطنين والمقيمين شكرا كبيره وتحيه اجلال واحترام للقطاعات التي تواجدت بالميدان من ابناء الكويت المخلصين امطار الكويت مجلس الامه اجتماع السلطتين
opinions_and_criticism	مرزوق الغانم الكويت امطار الكويت مجلس الامه اجتماع السلطتين مرزوق الغانم كل ما يتعلق بمحاسبه المقصرين سياتي في وقته اما الان فالاهم مواجهه الكارثه والحفاظ علي ارواح المواطنين والمقيمين شكرا كبيره وتحيه اجلال واحترام للقطاعات التي تواجدت بالميدان من ابناء الكويت المخلصين امطار الكويت مجلس الامه اجتماع السلطتين
caution_advice_and_crisis_updates	الكويت امطار الكويت مدير الاطفاء لجنه الطواريء طبقت خطتها كامله منذ هطول الامطار بغزاره فجر الثلاثاء الماضي الكويت امطار الكويت
caution_advice_and_crisis_updates	امطار الكويت القبض علي عدد من المواطنيين و الوافديين اهلكو سياراتهم مقابل التعويض من الدوله يخرب بيتكم لا ذمه ولا ضمير امطار الكويت
caution_advice_and_crisis_updates	امطار الكويت بعض النصائح للوقايه من غرق السرداب بالمنزل التاكد من ان المضخه الموجوده بغرفه التجميع الجوره بحاله تشغيل وانها موصله بالكهرباء امطار الكويت
emotional_support_and_prayers	كفيتوو ووفيتوو وزير الكهرباء والماء ووكيلها م محمد بوشهري والوكيل المساعد م فؤاد العون وباقي الوكلاء المساعدين سهرانين حيث يتابعون سير اعمال الوزاره وضمان عدم انقطاع الخدمه عن المواطنين وكانهم يقولوو لكم ناموو ونحن في خدمتكم وزاره الكهرباء والماء امطار الكويت
caution_advice_and_crisis_updates	الاداره العامه للاطفاء الكويت طقس الكويت الطقس امطار الكويت مدير عام الاداره العامه للاطفاء لجنه الطوارئ طبقت خطتها كامله منذ هطول الامطار الكويت طقس الكويت الطقس امطار الكويت
affected_individuals_and_help	امطار الكويت الرئيس مرزوق الغانم تكليف وزير الماليه بوضع اليه لتعويض المواطنين المتضررين من الامطار الغزيره امطار الكويت
infrastructure_and_utilities_damage	امطار الكويت هيئه الطرق الكويتيه يتم الان ازاله الصلبوخ المتطاير علي جميع الطرق في البلاد من قبل فرق الطوارئ بالهيئه وذلك بالتعاون مع وزاره الداخليه امطار الكويت
caution_advice_and_crisis_updates	امطار الكويت الرئيس الغانم في تصريح بعد انتهاء الاجتماع الحكومي النيابي الحكومه وعدت بانها ستكون اكثر استعدادا لامطار الاربعاء امطار الكويت
emotional_support_and_prayers	امطار الكويت سمو الامير يثمن جهود الجهات الحكوميه علي جهودها في التعامل مع تداعيات الامطار امطار الكويت
irrelevant	امطار الكويت خيطان امطار الكويت فديت خيطان
caution_advice_and_crisis_updates	امطار الكويت مدير الاطفاء الكويتي لجنه الطواريء طبقت خطتها كامله منذ هطول الامطار بغزاره فجر الثلاثاء الماضي امطار الكويت
caution_advice_and_crisis_updates	الكويت امطار الكويت وزير الداخليه الكويتي يؤكد استعداد الحكومه للامطار المتوقع هطولها يوم الاربعاء الكويت امطار الكويت
opinions_and_criticism	اغدق الله علينا بالامطار والسيول فله الحمدوحده فلا تفجعوننا بالتهورات استمتعوا وابتهجوا بحدود لامن والسلامه وعدم تعريض الارواح للهلاك تنبيه غدق وسم امطار الكويت الرياض القصيم الشرقيه حفر الباطن الكويت الحدود الشماليه الجوف طقس
caution_advice_and_crisis_updates	الصاعقه امطار الكويت احذر الصاعقه امطار الكويت
caution_advice_and_crisis_updates	مرزوق الغانم امطار الكويت رئيس مجلس الامه مرزوق الغانم انتهينا للتو من اجتماع السلطتين بحضور نائبا و وزيرا وتم الاستماع الي عرض لاستعدادات الاجهزه المعنيه لمواجهه ازمه الامطار امطار الكويت
caution_advice_and_crisis_updates	امطار الكويت النائب محمد الحويله تشكيل لجنه محايده في وزاره الاشغال للتحقيق مع المقصرين ونشدد علي وجود تنسيق مشترك لجميع المؤسسات المعنيه ليكون التعامل فاعلا مع الاحداث كما نستعجل تقييم الاضرار وتعويض المتضررين امطار الكويت
opinions_and_criticism	امطار الكويت تعويض المتضررين اجراء طبيعي لكن ماذا عن محاسبه المسؤولين و المقاولين الفاسدين امطار الكويت
caution_advice_and_crisis_updates	الاحمدي امطار الكويت وزاره التربيه استئناف الدراسه غدا بجميع المناطق التعليميه باستثناء عدد محدود في منطقه الاحمدي التعليميه امطار الكويت
infrastructure_and_utilities_damage	فيديو امطار الكويت فيديو متداول لمواطن كويتي بعد الغرقه جاء دور الحصي المتطاير امطار الكويت
irrelevant	امطار الكويت سيول الكويت لما بـ تصبين قهوه حق الـ امطار الكويت سيول الكويت
caution_advice_and_crisis_updates	الكويت امطار الكويت وزيرالداخليه الشيخ خالد الجراح الصباح وزعنا الجهود الحكوميه علي مناطق شمال ووسط وجنوب الكويت للاستعداد لاي طارئ ولم نهرب وحرصنا علي انقاذ ارواح البشر وغواصينا انقذوا عوائل علقت بالسراديب شكرا من افضل وزراء الكويت امطار الكويت
opinions_and_criticism	مرزوق الغانم امطار الكويت مرزوق الغانم كل ما يتعلق بمحاسبه المقصرين سياتي في وقته اما الان فالاهم مواجهه الكارثه والحفاظ علي ارواح المواطنين والمقيمين امطار الكويت
affected_individuals_and_help	مرزوق الغانم امطار الكويت رئيس مجلس الامه مرزوق الغانم وزير الماليه سيضع اليه لتعويض المتضررين الحقيقيين من الامطار وتحاشي مدعي الضرر امطار الكويت
emotional_support_and_prayers	الحوادث الاخباريه الكويت امطار الكويت سمو امير البلاد يشكر الجهات الرسميه علي جهودها في التعامل مع تداعيات الامطار الغزيره علي البلاد الحوادث الاخباريه الكويت امطار الكويت
infrastructure_and_utilities_damage	امطار الكويت انهيار جسر صليبيه في الكويت امطار الكويت
caution_advice_and_crisis_updates	وزاره التربيه الكويت طقس الكويت امطار الكويت وزاره التربيه تعلن استئناف الدراسه غدا الاثنين في كافه المدارس باستثناء عدد محدود من المدارس التابعه لمنطقه الاحمدي الكويت طقس الكويت امطار الكويت
opinions_and_criticism	امطار الكويت الكويت السبب الحقيقي لغرق الشوارع امطار الكويت الكويت اتمني عمل منشن او ري بوست للموضوع لان تعلمنا بان الحكومه لا تغير واقع الا بالضغط الشعبي وشكرا لكم ملاحظه الفيديو اليوم والصور
caution_advice_and_crisis_updates	امطار الكويت قمت بالتوقيع علي الطلب المقدم من الاخ العزيز د عادل الدمخي لتخصيص جلسه الثلاثاء لمناقشه عامه للكارثه والاثار المترتبه من امطار الكويت الاخيره واستعدادات اجهزه الدوله وكشف فساد العقود والمناقصات
caution_advice_and_crisis_updates	امطار الكويت بعض النصائح للوقايه من غرق السرداب بالمنزل يفضل تركيب نظام مضخات مكون من مضختين يعملان بالتناوب مع وجود منظم حركه فهذا النظام يضمن استمرار الصرف في حال عطل احدي المضخات امطار الكويت
irrelevant	اليوم العالمي للعزاب ام الهيمان شاركنا بصوره للامطار صباحات الهلال امطار الكويت الكويت تغرق مجلس الامه الكويت الان للايجار شقه بالفروانيه غرفتين وصاله وحمام ومطبخ عائلات وافدين اشخاص اليوم العالمي للعزاب ام الهيمان شاركنا بصوره للامطار صباحات الهلال امطار الكويت الكويت تغرق مجلس الامه الكويت الان
affected_individuals_and_help	احمد براك الفضلي امطار الكويت الاعلامي حامد بويابس يبدا حمله انسانيه بجمع التبرعات لاسره الشهيد احمد براك الفضلي والذي راح ضحيه سيول امطار الكويت
affected_individuals_and_help	الشهيد احمد براك الفضلي امطار الكويت الرئيس الغانم سمو الامير امر بان تستمر الاعانه لاهل الشهيد احمد براك الفضلي امطار الكويت
infrastructure_and_utilities_damage	وزاره الداخليه امطار الكويت الكويت هيئه الطرق يتم الان ازاله الصلبوخ المتطاير علي جميع الطرق في البلاد من قبل فرق الطوارئ بالهيئه وذلك بالتعاون مع وزاره الداخليه امطار الكويت الكويت
caution_advice_and_crisis_updates	مرزوق الغانم امطار الكويت الرئيس مرزوق الغانم الحكومه شكلت لجانا استعدادا لامطار الاربعاء المقبل ولجانا اخري لاستكمال الخدمات في بعض المناطق وكل المواضيع المتعلقه بمحاسبه المقصرين سيتم التطرق لها لكننا الان نحرص علي عدم وقوع اضرار او ضحايا امطار الكويت
infrastructure_and_utilities_damage	امطار الكويت الرئيس الغانم الحكومه وعدت بتشكيل لجان خاصه لاستكمال الخدمات الناقصه في المناطق المتضرره من الامطار خاصه الفحيحيل و مدينه صباح الاحمد امطار الكويت
opinions_and_criticism	سيول الكويت امطار الكويت الحكومه المنتخبه بعد سيول الكويت و بعد امطار الكويت وفي ظل الضعف والتردي الحكومي المستمر علي كل المستويات هل تري ان الحكومه المنتخبه اصبحت استحقاق واجب النفاذ فورا ام لا
opinions_and_criticism	امطار الكويت حين اشاهد هذه المقاطع بعد امطار الخير رنت هذه الكلمات باذني كنت اسمعها دون ان افهم معناها واليوم اسمعها وقلبي ووجداني يدرك كل حرف فمااجمل وطني الكويت ومااجمل شعب الكويت بالعمررررر نفديهاا بلدناا امطار الكويت
caution_advice_and_crisis_updates	الكويت امطار الكويت وزاره الخدمات الكويتيه مكاتب البريد تعمل بشكل طبيعي ولم تتاثر بالامطار الكويت امطار الكويت
opinions_and_criticism	امطار الكويت متضررين حقيقيين مدعي الضرر اعذار مجهزه من الان لفساد جديد ومحسوبيه ونظام هذا ولدنا عوضوه نطالب بالشفافيه ولجنه لفحص الطلبات تكون العضويه فيها جمعيه الدفاع عن المال العام وجمعيه المهندسين وكل جمعيه مختصه بهذا الشان كي تصل الحقوق الي اهلها دون محسوبيه ووساطه امطار الكويت
irrelevant	امطار الكويت هات غيم السوالف و انهمر لي مطر وانت تدري لغيرك كل سمعي جفاف ء امطار الكويت
affected_individuals_and_help	مرزوق الغانم الحوادث الاخباريه امطار الكويت مجلس الامه الكويت رئيس مجلس الامه مرزوق الغانم وزير الماليه سيضع اليه لتعويض المتضررين الحقيقيين من الامطار وتحاشي مدعي الضرر الحوادث الاخباريه امطار الكويت مجلس الامه الكويت
irrelevant	الكويت امطار الكويت جيمس بوند الكويت امطار الكويت
caution_advice_and_crisis_updates	امطار الكويت الرئيس الغانم الحكومه وعدت بانها ستكون اكثر استعدادا لامطار الاربعاء امطار الكويت
caution_advice_and_crisis_updates	الكويت امطار الكويت طقس الكويت الطقس الارصاد الجويه تنويه جوي الكويت امطار الكويت طقس الكويت الطقس الارصاد الجويه
irrelevant	اليوم العالمي للعزاب ام الهيمان شاركنا بصوره للامطار صباحات الهلال امطار الكويت الكويت تغرق مجلس الامه الكويت الان للايجار شقه في المنقف قريب من الخدمات وقريب من الجمعيات منطقه ممتازه غرفتين حمام صاله للتواصل اليوم العالمي للعزاب ام الهيمان شاركنا بصوره للامطار صباحات الهلال امطار الكويت الكويت تغرق مجلس الامه الكويت الان
caution_advice_and_crisis_updates	اداره الارصاد الجويه الكويت امطار الكويت طقس الكويت الطقس اداره الارصاد الجويه البلاد مقبله علي حاله جويه الاربعاء والخميس والجمعه لا تقل شدتها عن السابقه الكويت امطار الكويت طقس الكويت الطقس
affected_individuals_and_help	امطار الكويت النائب طلال الجلال بعد خروجه من الاجتماع النيابي الحكومه وعدتنا خيرا بتعويض المتضررين من سيول امطار الكويت والتي تعرضت ممتلكاتهم للاتلاف واكدت بانها لن تنسي ابنائها في اشد الظروف امطار الكويت
emotional_support_and_prayers	امطار الكويت حمد فهد العجمي انشهد انه يستاهل التكريم امطار الكويت حمد فهد العجمي
opinions_and_criticism	امطار الكويت حمد فهد العجمي انشهد انه يستاهل التكريم امطار الكويت حمد فهد العجمي
caution_advice_and_crisis_updates	الارصاد الجويه امطار الكويت الارصاد الجويه البلاد مقبله علي حاله جويه الاربعاء والخميس والجمعه لا تقل شدتها عن السابقه امطار الكويت
opinions_and_criticism	امطار الكويت الكويت تغرق بالفساد يبيله تبسط بجم طفاحه علي الشارع خوش فكره امطار الكويت الكويت تغرق بالفساد
opinions_and_criticism	الخلطه السحريه الاشغال امطار الكويت اللي قاعد يصير بشوارعنا من تطاير للحصي شيء ما ينسكت عنه ابد سياراتنا انعدمت حسبنا الله ونعم الوكيل الخلطه السحريه الاشغال امطار الكويت
infrastructure_and_utilities_damage	نفق المنقف امطار الكويت تصوير جوي يوضح كميه المياه في نفق المنقف جراء الامطار امطار الكويت
opinions_and_criticism	الكويت تغرق بالفساد اللي ما غرقته المطره اليوم الشوارع ترجم سيارته بالحصي الكويت تغرق بالفساد
affected_individuals_and_help	امطار الكويت مرزوق الغانم بعد انتهاء الاجتماع الحكومي النيابي تم التاكيد علي تكليف وزير الماليه بمتابعه اوضاع المتضررين الحقيقيين وتعويضهم امطار الكويت
caution_advice_and_crisis_updates	جامعه الكويت الحوادث الاخباريه الكويت امطار الكويت الطقس جامعه الكويت تعلن جاهزيه جميع مبانيها وتستانف الدراسه غدا الحوادث الاخباريه الكويت امطار الكويت الطقس
irrelevant	شكرا لاخلاقك بلبل الخليج امطار الكويت الفنان القدير نبيل شعيل عن التعليقات اللتي تضاف الي صوره لن اقاضي احدا ومرات اضحك مع الناس اذا كانت ظريفه ولكن اتمني عدم استخدام التعليقات غير اللائقه شكرا لاخلاقك بلبل الخليج امطار الكويت
infrastructure_and_utilities_damage	الكويت امطار الكويت وزاره الدفاع الكويتيه فتح المنهول الرئيسي بجنوب الصباحيه بالتعاون مع الاشغال الكويت امطار الكويت
caution_advice_and_crisis_updates	الكويت امطار الكويت اجواينا بالامطار تكون حسام الرومي وزير الاشغال مياه الامطار صوت المطر البنيه التحتيه ام الهيمان نفق المنقف شاركنا بصوره للامطار فيديو الامطار في الكويت تسجل رقما قياسيا لم تسجله منذ عاما تعرف علي التفاصيل واعلي معدل مطري بالعالم امطار الكويت اجواينا بالامطار تكون حسام الرومي وزير الاشغال مياه الامطار صوت المطر البنيه التحتيه ام الهيمان نفق المنقف شاركنا بصوره للامطار
irrelevant	اليوم العالمي للعزاب ام الهيمان شاركنا بصوره للامطار صباحات الهلال امطار الكويت الكويت تغرق مجلس الامه الكويت الان للبيع شقه بالفروانيه غرفه صاله حمام ومطبخ موقع ممتاز تشطيب سوبر ديلوكس اليوم العالمي للعزاب ام الهيمان شاركنا بصوره للامطار صباحات الهلال امطار الكويت الكويت تغرق مجلس الامه الكويت الان
caution_advice_and_crisis_updates	امطار الكويت تحذير للعوايل والشباب الي يطلعون ويقعدون عند مجري السيول والخباري والشعبان انتبهوا من الدواب والعقارب وكل شي يطلع من السيل ويكون قريب منكم وهذي الصوره اليوم بالعبدلي لداب طلعها السيل ولكن بلطف الله سلم منها اخوي امطار الكويت
infrastructure_and_utilities_damage	وزاره الدفاع الكويتيه الكويت امطار الكويت وزاره الدفاع الكويتيه فتح المنهول الرئيسي بجنوب الصباحيه بالتعاون مع وزاره الاشغال الكويت امطار الكويت
emotional_support_and_prayers	امطار الكويت الهم لالنا طاقه ان نري سوء بالحبيبه الكويت فنسالك ان تحفظهم وتدوم عليهم سكينتهم يكفينا اوجــــــــاع امطار الكويت
affected_individuals_and_help	احمد الفضلي امطار الكويت الغانم نقلت امر الشهيد الغريق احمد الفضلي الي الامير وسموه امر بدفع الديه الشرعيه لاسرته واستمرار الاعانه لهم امطار الكويت
emotional_support_and_prayers	امطار الكويت تحيه ل مقاولين الاشغال امطار الكويت
caution_advice_and_crisis_updates	امطار الكويت وزير الاشغال تشكيل لجنه تحقيق وتقصي حقائق بشان الاثار الناجمه عن الامطار الغزيره امطار الكويت
emotional_support_and_prayers	امطار الكويت شكر خاص لمدير اداره الصيانه لمحافظه الفروانيه في وزاره الاشغال المهندس عبدالرحمن العنزي ابو مساعد علي تسخير كل الامكانيات والنزول للميدان لمعالجه المشاكل بنفسه والشكر موصول لجميع الكوادر المشاركه فعلا الرجل المناسب في المكان المناسب امطار الكويت
opinions_and_criticism	خاطره مدينه صباح الاحمد خاطره اعجبتني عندما يصفق الاصم اعجابا لصوت الابكم ليت اهالي مدينه صباح الاحمد سالمين من كلامكم السؤال هل يقصد بالخبر الجميل هو غرق مدينه صباح الاحمد الكويت امطار الكويت
caution_advice_and_crisis_updates	امطار الكويت ابرز نتائج اجتماع السلطتين حول تداعيات الامطار امطار الكويت
infrastructure_and_utilities_damage	شوارع الكويت امطار الكويت اليوم بمروري بين الفحيحيل وخط البحر الشوارع كلها حصي شي محزن ديرتنا جذي يصير فيها شوارع الكويت امطار الكويت
caution_advice_and_crisis_updates	الكويت تغرق بسبب الفساد امطار الكويت المتضررون من ازمه الامطار طالبوا بعدول الوزير عن استقالته و اكدوا انه كان يحضر لهم باستمرار و يتابع مشكلاتهم و انه تحمل المسؤوليه الكويت تغرق بسبب الفساد امطار الكويت
infrastructure_and_utilities_damage	الكويت تغرق امطار الكويت فيديو ساهمت اليات ومعدات هندسه المنشات العسكريه التابعه لوزاره الدفاع باعمال تصريف مياه الامطار وفتح مجري السيل الرئيسي المؤدي للبحر وازاله الرمال المتراكمه علي طريق الفحيحيل السريع بين منطقه الصباحيه والفحيحيل ورفع المركبات العالقه بالطين الكويت تغرق امطار الكويت
caution_advice_and_crisis_updates	امطار الكويت وزاره الاشغال لقاء عايض نايف ابوخوصه علي قناه العربيه متحدثا عن كارثه امطار الكويت واهمال وزاره الاشغال
affected_individuals_and_help	ملتميديا القبس امطار الكويت بالفيديو الرئيس الغانم تم تكليف وزير الماليه بوضع اليه لتعويض المتضررين الحقيقيين من الامطار دون دخول بعض مدعي الضرر ملتميديا القبس امطار الكويت
irrelevant	امطار الكويت السكنيه توقع عددا من العقود في صباح الاحمد والمساكن منخفضه التكاليف امطار الكويت
opinions_and_criticism	امطار الكويت الكره في ملعب الوزيره ننتظر الرد الرسمي امطار الكويت
caution_advice_and_crisis_updates	اجتماع السلطتين امطار الكويت اجتماع السلطتين محاسبه المقصرين وتعويض المتضررين والاستعداد لامطار الاربعاء امطار الكويت
opinions_and_criticism	الجهرا الكويت الان امطار الكويت الكويت امطار وعواصف والجهرا غبار تحيا الجهرا ياخي الجهرا الكويت الان امطار الكويت
infrastructure_and_utilities_damage	امطار الكويت الدفاع فتح المنهول الرئيسي في جنوب الصباحيه بالتعاون مع الاشغال امطار الكويت
opinions_and_criticism	مرزوق الغانم امطار الكويت الاخ مرزوق كان شايل البيرق في الصراع ضد احمد الفهد في الرياضه ومازال راس حربه ضد الحراك البائد واليوم هو المدافع عن الحكومه واخفاقاتها والمسوق لفكره ما حصل كارثه طبيعيه وليس اخفاق من الحكومه مرزوق الغانم وين رايح وهو اللي يصرح ويلبي طلبات المتضررين والحكومه امطار الكويت
caution_advice_and_crisis_updates	امطار الكويت مرزوق الغانم وزير الاشغال تطرق خلال الاجتماع الي تشكيل لجنه تقصي حقائق محايده من خارج الوزاره سيعلن عن تفاصيلها لاحقا امطار الكويت
irrelevant	امطار الكويت سمو الامير حفظه الله يامر بدفع الديه لايتام الشهيد الفضلي مع استمرار صرف الاعانــــه لهم شكرا سمو الامير ماعلينا خلاف بوجودك يالحكيم امطار الكويت
affected_individuals_and_help	الشهيد احمد براك الفضلي امطار الكويت الغانم سمو الامير امر بان تستمر الاعانه لاسره الشهيد احمد براك الفضلي وان يتم دفع الديه الشرعيه لهم امطار الكويت
opinions_and_criticism	امطار الكويت محاسبه الفاسدين امطار الكويت محاسبه الفاسدين قالها بوحمود ورددها الشعب اكثر من مره يجب محاسبه الفاسدين واصحاب المناقصات بالباطن
infrastructure_and_utilities_damage	امطار الكويت فيديو مبارك الدويله مكتبي الهندسي خطط مدينه صباح الاحمد سنه وشددت علي الحكومه ضروره وضع خزانات ضخمه لمياه الامطار واكتشفت عام ان الخزانات لم تبني امطار الكويت
affected_individuals_and_help	امير الانسانيه امطار الكويت الرئيس الغانم نقلت امر الشهيد احمد الفضلي الي سمو امير البلاد الذي امر بان تستمر الاعانه لهم وان يتم دفع الديه الشرعيه لهم فهم ان شاء الله في امن وامان بين اهلهم في الكويت بلد الانسانيه وامير الانسانيه امير الانسانيه امطار الكويت
infrastructure_and_utilities_damage	امطار الكويت هيئه الطرق فتح نفق المنقف في اتجاه مدينه الكويت وسيتم افتتاح الاتجاه الاخر خلال ساعتين امطار الكويت
emotional_support_and_prayers	الكويت امطار الكويت سمو الامير يشكر الجهات الرسميه علي جهودها في التعامل مع تداعيات الامطار الغزيره علي البلاد الكويت امطار الكويت
opinions_and_criticism	مدينه صباح الاحمد امطار الكويت اقل عمل تطوعي بالازمه هذي تعمله جيب عامل بعشر دنانير ينظف منهول قسيمتك اللي مكلفه عليك عشرات الالاف افضل لا تنتظر الحكومه مدينه صباح الاحمد امطار الكويت
affected_individuals_and_help	امطار الكويت مدينه صباح الاحمد امطار الكويت سرداب بيتي غرق في مدينه صباح الاحمد منزل وتم الاتصال بوزاره الاشغال من امس ولا حياه لمن تنادي حسبنا الله ونعم الوكيل
infrastructure_and_utilities_damage	امطار الكويت الطرق رصد مواقع لتطاير الاسفلت وجاري التعامل معها وهي طريق الفحيحيل محطه ومحطه الدائري الخامس محطه طريق الملك فيصل محطه الدائري السادس قرب استاد جابر وتم استدعاء المقاولين المسؤولين عن فتره الضمان لهذه المواقع امطار الكويت
opinions_and_criticism	امطار الكويت امطار الكويت اللي عاوز يداوم يقرا الوطن واللي عاوز ينام يقرا القبس
caution_advice_and_crisis_updates	الاداره العامه للاطفاء الكويت امطار الكويت طقس الكويت الاداره العامه للاطفاء ارشادات للمواطنين والمقيمين حول تقلبات الطقس في دوله الكويت الكويت امطار الكويت طقس الكويت
caution_advice_and_crisis_updates	امطار الكويت مدير الاداره العامه للاطفاء لجنه الطواريء طبقت خطتها كامله منذ هطول امطار الكويت بغزاره فجر الثلاثاء الماضي
affected_individuals_and_help	امطار الكويت فيديو الغانم وعدت الحكومه بتعويض المتضررين الحقيقيين امطار الكويت
caution_advice_and_crisis_updates	الكويت امطار الكويت خبير التنبؤات الجويه عيسي رمضان وحديث عن كميات الامطار الاستثنائيه علي مناطق في الكويت خصوصا بمنطقه الاحمدي حيث سجلت اعلي كميه ووصلت لـ ملم امطار الكويت
opinions_and_criticism	امطار الكويت
caution_advice_and_crisis_updates	جسر المنقف الكويت امطار الكويت طقس الكويت الطقس الارصاد الجويه نجيب القحطاني الان افتتاح حاره جسر المنقف الطريق المتجه من مدينه الاحمدي الي مدينه الكويت امطار الكويت طقس الكويت الطقس الارصاد الجويه
opinions_and_criticism	الكويت تغرق بالفساد وضع النواب اليوم في الاجتماع كان مخزي ويسجل للتاريخ وضعهم وضع الشحاتين مع انهم هم السلطه الرقابيه مع الاسف يستجدون علي فتات ما يعطي لهم كلهم مشتركون بالمسرحيه هذه امانه لو تعلمون شئ عظيم امانه اتعرفون معني الامانه ايها النواب الكويت تغرق بالفساد ستسالون عنها والله يوم لا ينفع
irrelevant	الكويت امطار الكويت فلسطين شهاده منصفه بحق فلسطيني الكويت بالمناسبه لست فلسطينيا ولم اعش في الكويت ولم اعمل بمؤسساتها امطار الكويت فلسطين الاردن
affected_individuals_and_help	مرزوق الغانم امطار الكويت مرزوق الغانم تم تكليف وزير الماليه بمتابعه تعويض المتضررين الحقيقيين من الكارثه وتعويضهم امر حتمي كما وعدتنا الحكومه امطار الكويت
caution_advice_and_crisis_updates	امطار الكويت مرزوق الغانم اتعامل مع اي طلب نيابي وفق اللائحه ولا اعارض عقد جلسه خاصه لتداعيات الامطار امطار الكويت
emotional_support_and_prayers	ملتميديا القبس امطار الكويت بالفيديو الرئيس الغانم نثمن الجهود الجباره التي بذلتها مختلف القطاعات الحكوميه بسواعد ابنائنا ملتميديا القبس امطار الكويت
opinions_and_criticism	امطار الكويت الكويت تغرق الحكومه لاهي الي جنست البدون ولا هي الي فكتهم من فسادها الله يغفرله ويصبر اهله امطار الكويت الكويت تغرق
opinions_and_criticism	امطار الكويت مدينه صباح الاحمد الله عليك جيت علي الجرح امطار الكويت مدينه صباح الاحمد المطر جند من جنود الله اظهر الفساد والفاسدين
opinions_and_criticism	الكويت تغرق بالفساد الكويت تغرق تصريح مستفز قول الوزير بيرجع وخلااص وين احترام مشاعر المتضررين الكويت تغرق بالفساد الكويت تغرق
emotional_support_and_prayers	امطار الكويت سلمت وسلم الله الكويتا واسعد دارها بيتا فبيتا لها في القلب حب ليس يفني فيا رب احمها فيما حميتا ومن علي احبتنا امانا ويا رحمن لطفا ان سقيتا امطار الكويت
affected_individuals_and_help	احمد براك الفضلي امطار الكويت احمد براك الفضلي اسره الشهيد باذن الله تعالي احمد براك الفضلي والذي توفي بسبب امطار الكويت تريد تجنيس تريد منزل تريد عمل لها ولاخوانه الحكومه تتحمل مسؤوليه موت احمد براك الفضلي
opinions_and_criticism	احمد براك الفضلي امطار الكويت احمد براك الفضلي اسره الشهيد باذن الله تعالي احمد براك الفضلي والذي توفي بسبب امطار الكويت تريد تجنيس تريد منزل تريد عمل لها ولاخوانه الحكومه تتحمل مسؤوليه موت احمد براك الفضلي
emotional_support_and_prayers	امطار الكويت دعاء اطفال سوريا لاهلنا في الكويت امطار الكويت
irrelevant	مساعدات الشؤون امطار الكويت تنويه من شخصيه كبيره ومسئول بالرعايه الاسريه هذه الطلبات والطريقه مساعدات الشؤون امطار الكويت
emotional_support_and_prayers	الكويت امطار الكويت اللهم حوالينا ولا علينا اللهم علي الاكام والظراب وبطون الاوديه ومنابت الشجر الكويت امطار الكويت امطار غزيره علي الكويت
caution_advice_and_crisis_updates	لندن امطار الكويت فيديو مدير هيئه الطرق المقال احمد الحصان وصلت لندن وتفاجات باحالتي للتقاعد عبر الواتساب في يوم عطله وسافرت ورجعت علي حسابي و جنطتي للحين ما وصلت امطار الكويت
infrastructure_and_utilities_damage	الهيئه العامه للطرق والنقل البري الكويت امطار الكويت طقس الكويت الكويت الان الهيئه العامه للطرق والنقل البري افتتاح نفق المنقف باتجاه مدينه الكويت امطار الكويت طقس الكويت الكويت الان
caution_advice_and_crisis_updates	امطار الكويت فيديو الامطار حاليا علي ام المردام امطار الكويت
infrastructure_and_utilities_damage	امطار الكويت الكويت تطاير الحصي وتفتت الازفلت بعد الامطار مما ادي لتحول الطريق الي شارع رملي مقابل الرابيه امطار الكويت الكويت
opinions_and_criticism	امطار الكويت من اجمل مقاطع امطار الكويت والاجمل المنشن الغني بالمعلومات اللي نقراها لاول مره اتشرف بمتابعتك يا اخ راشد حساب غني بالمعلومات والمعرفه بارك الله فيك ولا يهون الجميع
opinions_and_criticism	امطار الكويت قاع تمطر مطره قويه يارب مطره خير يارب ادعولي ايب امتحاناتي تمون سهله باجر امطار الكويت
infrastructure_and_utilities_damage	امطار الكويت الكويت تغرق الكويت الان الكويت في قلوبنا وزاره الداخليه تم فتح حاره من طريق الملك عبدالعزيز الفحيحيل السريع نفق الصباحيه والمنقف المتجه الي مدينه الكويت امطار الكويت الكويت تغرق الكويت الان الكويت في قلوبنا
infrastructure_and_utilities_damage	وزاره الدفاع الكويتيه الكويت امطار الكويت وزاره الدفاع الكويتيه تؤكد فتح المنهول الرئيسي بجنوب الصباحيه بالتعاون مع وزاره الاشغال الكويت امطار الكويت
infrastructure_and_utilities_damage	الكويت امطار الكويت الطرق فتح حاره من طريق الملك عبدالعزيز الفحيحيل السريع نفق الصباحيه والمنقف المتجه الي مدينه الكويت امطار الكويت
infrastructure_and_utilities_damage	امطار الكويت الكويت نفق المنتقف باتجاه الكويت خالي من المياه والبدء بافتتاحه الان ولله الحمد ونشكر كل الرجال المخلصين علي بذل المجهود الكبير امطار الكويت الكويت
infrastructure_and_utilities_damage	الكويت امطار الكويت وزاره الداخليه فتح حاره من طريق الفحيحيل السريع نفق الصباحيه والمنقف المتجهه الي مدينه الكويت امطار الكويت
caution_advice_and_crisis_updates	امطار الكويت ام المرادم امطار الكويت ام المرادم حاليا
caution_advice_and_crisis_updates	امطار الكويت عالسيف قناه العميد خليل الامير طبقنا خطه الطوارئ وقدرنا نتعامل مع الحدث اول باول امطار الكويت عالسيف اشترك في قناه وفعل خاصيه التنبيه
affected_individuals_and_help	امطار الكويت وكيل وزاره الداخليه الفريق عصام النهام الف و بلاغا تلقيناه منذ هطول الامطار الغزيره حتي يوم امس امطار الكويت
caution_advice_and_crisis_updates	التطبيقي امطار الكويت فاطمه العازمي استئناف الدراسه غدا الاثنين في جميع كليات ومعاهد التطبيقي امطار الكويت
opinions_and_criticism	امطار الكويت د عبدالكريم الكندري المصممين والمستشارين والمقاولين والمشرفين علي المشاريع الفاسده التي كشفتها الامطار سواء الخاصه بالطرقات او بالمدن الجديده وكل من سهلها لهم يجب ان يحالون الي النيابه امطار الكويت
opinions_and_criticism	مرزوق الغانم امطار الكويت اقاله رئيس هيئه الطرق احمد الحصان بهذه الطريقه وترك غيره لغايه الان مع عدم التجديد لوكيل الاشغال عواطف الغنيم بحجه ضخ دماء جديده بالوزاره بهذا التوقيت وصولا لتصريح مرزوق الغانم المضاف بالتغريده يكفي بان تفهم بان المحاسبه لدي الحكومه ليس لها مسار صحيح امطار الكويت
irrelevant	الدكتور طلال محمد الشمري المراد امطار الكويت عندما انشئت هذا الحساب لفقيدي الدكتور طلال محمد الشمري كان الهدف الاول ان يشاركني في الاجر شخص او اثنين يقرا لكن فضل الله عظيم عليٰ طلال وعلي فاعداد المشاهدين في ازدياد ووصلت اليٰ بضع مئات في التغريده الواحده ولله الحمد والمنه المراد لاتنسوا موتاكم فالاجر عظيم امطار الكويت
caution_advice_and_crisis_updates	الحوادث الاخباريه امطار الكويت الحرس الوطني نعمل بخطين عسكري ومدني يساندان مختلف الجهات الحكوميه الحوادث الاخباريه امطار الكويت
opinions_and_criticism	وجهه نظر امطار الكويت وجهه نظر كثير منا وفي ازمه السيول من امطار الكويت القي باللائمه علي الحكومه وتقصير موظفيها لكن السؤال هل لنا دور في تعميق الازمه الاجابه علي السؤال في التغريدات القادمه
irrelevant	امطار الكويت ثابتون عزالله ان اسم الصمله يزهالك امطار الكويت
caution_advice_and_crisis_updates	الكويت امطار الكويت طقس الكويت الكويت الان بعد استمرار هطول الامطار اجتماع استثنائي لمجلس الوزراء وخطه طوارئ وتغطيه اعلاميه متميزه الكويت امطار الكويت طقس الكويت الكويت الان
opinions_and_criticism	حينما يغيب المصلحون الكويت تغرق بالفساد حينما يغيب المصلحون يكثر الرويبضه و يتمدد الفاسدون و الكويت تغرق بالفساد
infrastructure_and_utilities_damage	الحوادث الاخباريه امطار الكويت الحوادث الاخباريه الطرق افتتاح نفق المنقف باتجاه الكويت والاتجاه الاخر خلال ساعتين امطار الكويت
affected_individuals_and_help	الكويت امطار الكويت وكيل الداخليه الكويتيه بلاغا تلقيناه منذ هطول الامطار الغزيره حتي امس الكويت امطار الكويت
infrastructure_and_utilities_damage	الكويت امطار الكويت الداخليه فتح حاره من طريق الفحيحيل السريع نفق الصباحيه والمنقف المتجهه الي مدينه الكويت امطار الكويت
opinions_and_criticism	الكويت تغرق بالفساد اخي انت نائب تمثل الامه وعندك ادوات وتستطيع استخدامها لماذا تهمش دورك الرقابي وبما انك شايف هناك خلل وفساد وانت تعمل تحت قسم عظيم عليك استخدام ادواتك الدستوريه وحاسب المتسبب مو تتحلطم معانا بتويتر الكويت تغرق بالفساد
infrastructure_and_utilities_damage	امطار الكويت فيديو تم فتح حاره من طريق الفحيحيل السريع نفق الصباحيه والمنقف المتجهه الي مدينه الكويت امطار الكويت
caution_advice_and_crisis_updates	امطار الكويت رساله توعويه من الاداره العامه للاطفاء لاهالي الرميثيه و الدسمه وبنيدر القار امطار الكويت
caution_advice_and_crisis_updates	الكويت امطار الكويت طقس الكويت الكويت الان وزير الاشغال العامه ووزير الدوله لشؤون البلديه حسام الرومي تشكيل لجنه تحقيق بشان الاثار الناجمه عن الامطار الغزيره الكويت وزاره الاشغال العامه الكويت الكويت امطار الكويت طقس الكويت الكويت الان
opinions_and_criticism	بص حضرتك الكويت تغرق بالفساد الكويت
caution_advice_and_crisis_updates	الكويت امطار الكويت الداخليه تحذر مرتادي البر من العبث بالاجسام الغريبه الامطار قد تجرف مخلفات عسكريه خطره الكويت امطار الكويت
opinions_and_criticism	الازمات اداره الازمات والكوارث امطار الكويت يجب عمل دراسات علي الاماكن السيول وعمل دراسات للحالات الازمات الامطار التي مرت علي البلاد ووضع خطط مثل السدود وممرات مائيه للتغيرات الجغرافيا في المناطق التي تضررت بالامطار وحلول اخري لتفادي حصولها بالمستقبل الازمات اداره الازمات والكوارث امطار الكويت
caution_advice_and_crisis_updates	امطار الكويت التطبيقي استئناف الدراسه غدا الاثنين في جميع كليات ومعاهد التطبيقي امطار الكويت التطبيقي
opinions_and_criticism	حينما يغيب المصلحون امطار الكويت الكويت تغرق حينما يغيب المصلحون ويزجون في السجون او يهجرون قسرا عن اوطانهم او يتم مضايقتهم في اعمالهم وارزاقهم يكون نتيجه ذلك ان ينتشر الفساد يضيع المال العام ويصل الضرر للمواطن والمقيم امطار الكويت الكويت تغرق
caution_advice_and_crisis_updates	الارصاد امطار الـ ساعه السابقه تجاوزت المعدل وخاصه في المناطق الجنوبيه فسجلت ما بين ملم وهي كميه كبيره جدا وقياسيه وغير مسبوقه امطار الكويت الهيئه العامه للارصاد الجويه
caution_advice_and_crisis_updates	الكويت امطار الكويت وكيل الحرس نعمل بخطين عسكري ومدني يساندان مختلف الجهات الحكوميه الكويت امطار الكويت
opinions_and_criticism	امطار الكويت يقولون فيه بلدتين وحده نزل عليهم مطروالثانيه مانزل عليهم مطرفاهل البلده الثانيه حسدواالبلده الاولي يقولون ياهنيهم جاهم مطروحناماجانا وطلعت البلده الاولي مرتفعه ومن شدهالامطار نزل السيل علي البلده الثانيه وغرقوا يقول تعالي وعسي ان تحبوا شيئا وهو شرا لكم امطار الكويت
caution_advice_and_crisis_updates	الكويت امطار الكويت طقس الكويت الكويت الان وكيل الحرس الوطني الفريق ركن مهندس هاشم الرفاعي نعمل بخطين عسكري ومدني يساندان مختلف الجهات الحكوميه الكويت امطار الكويت طقس الكويت الكويت الان
opinions_and_criticism	امطار الكويت الفساد الفاسدين
caution_advice_and_crisis_updates	امطار الكويت طقس الكويت الكويت الان تحذير جوي امطار الكويت طقس الكويت الكويت الان
opinions_and_criticism	امطار الكويت نصيحه للاطلاع علي حقائق الامور وواقعها نرجو من المسؤلين فالدوله متابعه قنوات التواصل الاجتماعي هي الاصدق والاقرب لنقل الحدث علي حقيقته ولتعرفوا حجم الخسائر للطرق وممتلكات الناس من اثر السيول وذلك سيختصر عليكم كثير من الامور وايجاد الحلول المناسبه لانقاذ البلد امطار الكويت نصيحه
infrastructure_and_utilities_damage	امطار الكويت اثار ازمه الامطار في المنطقه العاشره امطار الكويت
infrastructure_and_utilities_damage	الهيئه العامه للطرق والنقل البري امطار الكويت طقس الكويت الكويت الان مساعد مهندس سالم الايوب الهيئه العامه للطرق والنقل البري تم تنظيف طريق المنقف بالكامل من الاحمدي الي الكويت خاصه في الجسر وجاري التنسيق مع المرور لاعاده فتحه بالكامل في الاتجاهين امطار الكويت طقس الكويت الكويت الان
caution_advice_and_crisis_updates	الكويت الدفاع المدني الاوضاع مستقره ولم نتلقي اي بلاغ منذ ساعتين ونشدد مجددا علي ضروره اخذ الحيطه والحذر الكويت الكويت الان امطار الكويت شاركنا بصوره للامطار
infrastructure_and_utilities_damage	الكويت امطار الكويت الطرق افتتاح نفق المنقف باتجاه الكويت والاتجاه الاخر خلال ساعتين الكويت امطار الكويت
affected_individuals_and_help	الحوادث الاخباريه الكويت امطار الكويت وكيل الداخليه الكويتيه الفريق عصام النهام الف و بلاغا تلقيناه منذ هطول الامطار الغزيره حتي يوم امس الحوادث الاخباريه الكويت امطار الكويت
opinions_and_criticism	حسام الرومي الكويت امطار الكويت يجب علي الوزير حسام الرومي اذا طلب منه اكمال مهامه الوزاريه ان يطلب صلاحيات مطلقه لان الفساد يتغذي بهذه المؤسسه لا يمكن اجتثاثها دون ثقه موكله من سمو رئيس مجلس الوزراء الذي رفع شعار محاربه الفساد عدي ذلك لاوالله البيت والاهل افضل ودع الخلق للخالق الكويت امطار الكويت
caution_advice_and_crisis_updates	الحوادث الاخباريه الكويت امطار الكويت طقس الكويت الكويت الان وكيل الحرس الوطني الفريق ركن مهندس هاشم الرفاعي نعمل بخطين عسكري ومدني يساندان مختلف الجهات الحكوميه الحوادث الاخباريه الكويت امطار الكويت طقس الكويت الكويت الان
infrastructure_and_utilities_damage	اليوم مريت منطقه الاحمدي وصباح الاحمد والفحيحيل وجسر المنقف وشفت الكارثه الله لايوفق من قام بالبنيه التحتيه ومن وقع عليها ومن عمل فيها ويشوفها ان شاء الله فيه وفي عياله امراض الدنيا الي يتعذب فيها بالدنيا وبالاخره امطار الكويت
opinions_and_criticism	اليوم مريت منطقه الاحمدي وصباح الاحمد والفحيحيل وجسر المنقف وشفت الكارثه الله لايوفق من قام بالبنيه التحتيه ومن وقع عليها ومن عمل فيها ويشوفها ان شاء الله فيه وفي عياله امراض الدنيا الي يتعذب فيها بالدنيا وبالاخره امطار الكويت
caution_advice_and_crisis_updates	امطار الكويت الكويت امطار شمال الكويت ماشاءالله امطار الكويت الكويت
infrastructure_and_utilities_damage	امطار الكويت طقس الكويت الكويت الان قطاع الاخبار والبرامج السياسيه هيئه الطرق تم سحب مياه جسر المنقف بالكامل وجاري العمل علي تنظيف النفق استعدادا لافتتاحه امطار الكويت طقس الكويت الكويت الان قطاع الاخبار والبرامج السياسيه
opinions_and_criticism	امطار الكويت افضل حل للحكومه تتخلص من المشكله تقول سلمنا مناقصات الاشغال والطرق لمتعهد محلي امطار الكويت
caution_advice_and_crisis_updates	امطار الكويت الكويت امطار الكويت مراكز رصد الطقس تحديث المركز الاوروبي و النموذج الامريكي و الكندي واتفاق علي ان يوم الاربعاء القادم ملفت بامطار غزيره شمال والله اعلم الكويت
caution_advice_and_crisis_updates	امطار الكويت العميد خليل الامير طبقنا خطه الطوارئ وقدرنا نتعامل مع الحدث اول باول امطار الكويت
opinions_and_criticism	امطار الكويت البنيه التحتيه للمناطق الداخليه من ايام السبعينات و الثمانينات ولا غرقوا تاملوا كويت الماضي و حراميه الحاضر امطار الكويت
opinions_and_criticism	امطار الكويت امطار الكويت والله ماتصدقون وتعتبروها مجاملات اتمني استضافه اي عائله من الكويت من الي تضرروا بيوتهم الله يحفظكم
opinions_and_criticism	امطار الكويت الكويت الرياضه والكره في تدهور ونلوم طلال الفهد شلون معچچ فيها انسان مات وبيوت غرقت وتدمرت واثاث نتلف ووسيارات وشوارع تكسرت ومدارس سكرت وغيره والكل معچچ في كرسيه امطار الكويت الكويت
opinions_and_criticism	حينما يغيبْ المصلحون الكويت تغرق بالفساد عموما حينما يغيبْ المصلحون الكويت تغرق بالفساد
opinions_and_criticism	الشيخ ناصر صباح الاحمد الاعلامي علي دشتي ياشيخ ناصر المقاول اذا شبع هد الديره وطلع الشيخ ناصر صباح الاحمد الكويت تغرق امطار الخير امطار الكويت
opinions_and_criticism	الكويت تغرق بالفساد مادام عندكم خلطه جيده ليش استعملتم الخلطه السيئه بالله الفساد شنو لونه الكويت تغرق بالفساد
irrelevant	للايجاربمجمع تجاري راقي بالفراونيه قريب من الخدمات علي شارع تجاريه بالميزانين والسرداب اليوم العالمي للعزاب ام الهيمان شاركنا بصوره للامطار صباحات الهلال امطار الكويت الكويت تغرق مجلس الامه الكويت الان للايجاربمجمع تجاري راقي بالفراونيه قريب من الخدمات علي شارع رئيسي محلات ومكاتب تجاريه بالميزانين والسرداب اليوم العالمي للعزاب ام الهيمان شاركنا بصوره للامطار صباحات الهلال امطار الكويت الكويت تغرق…
opinions_and_criticism	الكويت تغرق امطار الكويت قالها لكم ضمير الامه مسلم البراك لان هناك مقاول فاسد الكويت تغرق امطار الكويت
opinions_and_criticism	امطار الكويت تعويض المتضررين من امطار الكويت واجب علي الحكومه وبشكل سريع ومباشر وكريم
caution_advice_and_crisis_updates	امطار الكويت طقس الكويت الكويت الان قطاع الاخبار والبرامج السياسيه الجهات الحكوميه المعنيه تواصل رفع حال الاستعداد لاحتواء تداعيات تقلبات الطقس امطار الكويت طقس الكويت الكويت الان قطاع الاخبار والبرامج السياسيه
emotional_support_and_prayers	امطار الكويت بالكويت امطار الكويت اللهم احفظ اهلنا واحبابنا وعزوتنا وسندنا من كل مكروه واجعلها امطار خير ورحمه واي شي يامرو به اهلنا بالكويت حنا مستعدين ونلبي النداء ولا هي منه علينا ولا جميل فاهلها هم اهلنا ووقفاتهم سابقه اهل نخوه وحميه يكفي وقفتهم معانا بالازمه وبيض الله وجيهم
irrelevant	صدقه جاريه امطار الكويت كم انت كريم يارب بشق تمره نتقي النار نحفظ سوره الملك فتنجينا من عذاب القبر نحترق او نغرق تحسبنا شهداء نعمل الحسنه فتضاعفها عشرا نشهد لك بالوحدانيه تدخلنا الجنه سبحانك ما عبدناك حق عبادتك سبحانك ما قدرناك حق قدرك فاغفر لنا وارحمناو انت الرحيم صدقه جاريه لفقيدي امطار الكويت
irrelevant	امطار الكويت امطار الكويت حي الله المحبه والسلام حي الله الاخوه وجسور الطيبه الله يديمها
opinions_and_criticism	تفاعلكم الكويت الكويت تغرق امطار الكويت تفاعلكم اسلوب التعامل مع امطار الكويت يتسبب في ازمه جديده الكويت تغرق امطار الكويت
caution_advice_and_crisis_updates	امطار الكويت الكويت حاليا امطار غزيره علي ام المرادم امطار الكويت الكويت
emotional_support_and_prayers	امطار الكويت اللهمه احفض الكويت واهلها من كل مكروه امطار الكويت
emotional_support_and_prayers	امطار الكويت الكويت الي بنون العين دره دار ابن الصباح امطار الكويت استودعناكم الله
caution_advice_and_crisis_updates	امطار الكويت الحرس الوطني نعمل في خطين الاول عسكري يسند وزارتي الدفاع والداخليه والاخر مدني يسند الجهات الحكوميه امطار الكويت
opinions_and_criticism	امطار الكويت اتوقع بعد الي صار من المطر لو نطلع ساحه الاراده الكل يطلع معانا محد بيقول ماكلين شاربين الكل شاف الفساد بعينه يمكن قبل مو شايفينه بعينهم فيحاولون يقصون علي نفسهم انه مافي فساد بس الحين اكيد الكل استوعب امطار الكويت
caution_advice_and_crisis_updates	امطار الكويت فيديو امطار الظهر حاليا امطار الكويت
opinions_and_criticism	الكويت امطار الكويت مو كافي وزير الاشغال يقدم استقالته المفروض محاسبته علشان بدروه يحاسب المقاولين الي سوو الطرق و البنيه التحتيه و اذا ماتهمكم المبالغ الي راحت احنا تمهنا هذي فلوسنا و فلوس عيالنا الكويت امطار الكويت
opinions_and_criticism	امطار الكويت ايي وشخباركم مع الاحد المتسبت امطار الكويت
opinions_and_criticism	امطار الكويت خطه الطواري اللتي تدعيها الحكومه ذكرتني بالشهادات المزوره اللتي اثارتها الحكومه امطار الكويت
caution_advice_and_crisis_updates	امطار الكويت من شوارع مدينه صباح الاحمد الجديده امطار الكويت
caution_advice_and_crisis_updates	مدينه صباح الاحمد امطار الكويت طقس الكويت الكويت الان قطاع الاخبار والبرامج السياسيه وزير الدوله لشؤون الاسكان ووزير الدوله لشؤون الخدمات عوده الحركه الطبيعيه في مدينه صباح الاحمد امطار الكويت طقس الكويت الكويت الان قطاع الاخبار والبرامج السياسيه
opinions_and_criticism	الكويت تغرق بالفساد مافيا الفساد في الكويت لا حدود لها الكويت تغرق بالفساد
opinions_and_criticism	استقاله الحكومه مطلب شعبي الكويت تغرق بالفساد الله يسود وجيهكم ياحكومه اخر شي العراق يساعدنا استقاله الحكومه مطلب شعبي الكويت تغرق بالفساد المفروض يتم محاسبه كل فاسد بسبب ماحصل
caution_advice_and_crisis_updates	امطار الكويت الكويت وزير الاشغال حسام الرومي يشكل لجنه تقصي حقائق حول الامطار علي ان تقدم تقريرها خلال اسبوعين امطار الكويت الكويت الكويت الان صوت المطر صوت الرعد
opinions_and_criticism	عالسيف امطار الكويت يقول ابن خلدون اذا رايت الناس تكثر الكلام المضحك وقت الكوارث فاعلم ان الفقر اقبل عليهم تقرير عالسيف عن كثره الشائعات خلال الفتره الماضيه امطار الكويت
caution_advice_and_crisis_updates	امطار الكويت فيديو امطار غزيره علي ام المرادم الان امطار الكويت
irrelevant	امطار الكويت امطار الكويت دبي الان
caution_advice_and_crisis_updates	امطار الكويت الحرس الوطني الكويتي نعمل في خطين الاول عسكري يسند وزارتي الدفاع والداخليه والاخر مدني يسند الجهات الحكوميه امطار الكويت
affected_individuals_and_help	امطار الكويت جهود رجال الداخليه خلال يوم امس السبت ١٠ ١١ ٢٠١٨ امطار الكويت
caution_advice_and_crisis_updates	امطار الكويت طقس الكويت الكويت الان الارصاد الجويه قطاع الاخبار والبرامج السياسيه اداره الارصاد الجويه البلاد مقبله علي حاله جويه تبدا الاربعاء لاتقل شدتها عن الحاله السابقه امطار الكويت طقس الكويت الكويت الان الارصاد الجويه قطاع الاخبار والبرامج السياسيه
opinions_and_criticism	امطار الكويت امطار الكويت بن حمري يختصر الوضع
caution_advice_and_crisis_updates	امطار الكويت امطار الكويت هكذا كانت السيول القويه تعبر من داخل بيوت الفحيحيل ق وتجرف كل شئ امامها
infrastructure_and_utilities_damage	الكويت امطار الكويت نفق المنقف تسكر انترس ماي شوف عيني محد قالي كل اجهزه الدوله موجوده يشتغلون ثلاث ايام الان الجيش الحرس الوطني المطافي الاشغال الداخليه كل هذا علشان نفق انترس ماي و تبوني اثق فيكم باداره الازمات الحقيقيه الكويت امطار الكويت
opinions_and_criticism	امطار الكويت تجار الكويت من تبرع منهم لمنتخب مصر بمبلغ مجزي للغايه وغيرها من امور اخري ٠ لم نري نسمه هوي منهم لي اهالي مدينه صباح الاحمد ٠ ياخي اقل شي اجرو لهم شقق فندقيه امطار الكويت
infrastructure_and_utilities_damage	الكويت اخبار الكويت امطار الكويت الكويت تغرق صباح الاحمد سيول الكويت فيضانات الكويت فيديو من الاضرار الماديه لسيول الامطار غرق سراديب منازل لاسيما في مدينه صباح الاحمد وحيوانات في جواخير منطقه كبد الكويت اخبار الكويت امطار الكويت الكويت تغرق صباح الاحمد سيول الكويت فيضانات الكويت
caution_advice_and_crisis_updates	الكويت امطار الخير امطار الكويت فيديو يوضح جهود الحكومه بالتعامل مع سيول الامطار الكويت امطار الخير امطار الكويت التقرير كامل
caution_advice_and_crisis_updates	امطار الكويت طقس الكويت الكويت الان قطاع الاخبار والبرامج السياسيه نائب رئيس مجلس الوزراء وزير الداخليه يؤكد استعداد الجهات الحكوميه للامطار المتوقع حدوثها الاربعاء امطار الكويت طقس الكويت الكويت الان قطاع الاخبار والبرامج السياسيه
affected_individuals_and_help	الكويت حينما يغيب المصلحون امطار الكويت مساعدات عراقيه في طريقها الان الي الاخوه في الكويت سيول الكويت الكويت حينما يغيب المصلحون امطار الكويت
emotional_support_and_prayers	امطار الكويت طقس الكويت الكويت الان صباح الاحمد قطاع الاخبار والبرامج السياسيه سمو امير البلاد يشكر الجهات الرسميه علي جهودها في التعامل مع التداعيات المصاحبه لهطول الامطار امطار الكويت طقس الكويت الكويت الان صباح الاحمد قطاع الاخبار والبرامج السياسيه
caution_advice_and_crisis_updates	الاطفاء الكويت امطار الكويت مطر امطار الكويت وزاره الاعلام الكويت اجراءات الامن والسلامه في حاله هطول الامطار والاستعدادات لهذا الموسم الاطفاء الكويت امطار الكويت مطر امطار الكويت وزاره الاعلام الكويت
opinions_and_criticism	امطار الكويت مجهود جميل من جمعيه الروضه خطه طوارئ لمنطقتهم للاستعداد حق امطار الكويت نرجو ان يكون مجهودهم قدوه للجمعيات الاخري النائمه في شهر العسل وتستيقظ عند اقتراب موعد الانتخابات
caution_advice_and_crisis_updates	امطار الكويت طقس الكويت الكويت الان الارصاد الجويه اداره الارصاد الجويه البلاد مقبله علي حاله جويه تبدا الاربعاء لاتقل شدتها عن الحاله السابقه امطار الكويت طقس الكويت الكويت الان الارصاد الجويه
opinions_and_criticism	امطار الكويت امطار الكويت الكويت بعد نزله الشارع بسديري وحرس وسلاح معقوله راح يفاجئنا لسبوع القادم وينزل فبراشوت ومعاه فرقه مظليين امطار الكويت امطار الكويت الكويت
irrelevant	امطار الكويت حتـي لا تظلم الحكومه امطار الكويت
opinions_and_criticism	الكويت امطار الكويت قدم استقالته وزير الاشغال بس لي الحين مجلس الوزراء ما وافق علي الاستقاله و هذي حيله يستخدمها الوزراء للتهرب من المحاسبه يعني اذا نائب سال اقول انا قدمت استقالتي ومجلس الوزراء راح يماطل في قبول الاستقاله الي ان ينسي الشعب الموضوع الكويت امطار الكويت
affected_individuals_and_help	امطار الكويت فيديو يلخص جهود رجال الداخليه يومي وتعاملهم مع البلاغات والحفاظ علي ارواح المواطنين والمقيمين امطار الكويت
opinions_and_criticism	الفحيحيل امطار الكويت كلمه من رجل شجاع اصاب بها كبد الحقيقه فالح بن سريع العتيبي بو تركي احد السكان المتضررين بمنطقه الفحيحيل امطار الكويت اتمني ان تصل هذه الرساله الي كل مسؤول ووزير والي جميع اعضاء مجلس الامه في المنطقه العاشره بالتحديد
opinions_and_criticism	امطار الكويت فساد فساد بدا بالترسيه من اجل ترضيه ثم قام بالتكسيه وتبعها بالتصفيه وعند المحك انكشف المستور وظهر المطمور هل المطلوب منا ان نثق بجوده المشاريع قيد الانجاز الحكومه لا تؤمن بضروره ترسيه المناقصات علي شركات عريقه ذات خبره وجوده بقدر ايمانها بمبدا الترضيات امطار الكويت فساد
opinions_and_criticism	الكويت تغرق بالفساد الكويت تغرق الحصي المتطاير سؤال يراودني الحين المستشارين في جميع الوزرات والخبراء الي كانوا جايبينهم مو المفروض يحطون خطط مستقبليه حق المشاريع لتجنب الاخطاء القديمه مثل ايام السبعينات والتسعينات شكرا عفوا الكويت تغرق بالفساد الكويت تغرق الحصي المتطاير
caution_advice_and_crisis_updates	الكويت الكويت الان طقس الكويت امطار الكويت الارصاد الجويه طقس غائم ممطر غير مستقر وارتفاع نسبه الرطوبه الكويت الكويت الان طقس الكويت امطار الكويت الارصاد الجويه
affected_individuals_and_help	امطار الكويت قوه الواجب غيث التابعه للجيش تصل مدينه صباح الاحمد لتقديم الدعم والاسناد امطار الكويت
opinions_and_criticism	امطار الكويت سؤال لوزير الاشغال الي ما زال علئ راس عمله الئ الان هذه الشوارع الي كنتوا تبونا ندفع ضرايب عشان نمشي عليها امطار الكويت
emotional_support_and_prayers	امطار الكويت اللـهم استـودعنـاك الكـويت واميرها وشعبها وبـرها و بـحرها و جـوها الـلهم عـابر نـافع بـلا هـدم و لا غرق الـلهم اجعـلها سـقيا رحـمه لا سـقيا عـذاب امطار الكويت
irrelevant	سيول الكويت صفاء الهاشم سيول الكويت العاق صفاء الهاشم
irrelevant	امطار الكويت قويه قويه امطار الكويت
emotional_support_and_prayers	الكويت امطار الكويت اللهم احفظ الكويت واهلها من كل سوء ومكروه امطار الكويت
emotional_support_and_prayers	سيول الكويت اللهم صيبا نافعا سيول الكويت
caution_advice_and_crisis_updates	سيول الكويت تنبيه الكويت سيول الكويت الاربعاء ١٤ ١١ ٢٠١٨ تنبيه لا احد يروح بطريق الدائري السابع ولا تتركوا منازلكم الا للضروره القصوي حفظ الله الكويت وبلاد المسلمين من اي سوء
affected_individuals_and_help	امطار الكويت الكويت في قلوبنا امطار الكويت الدفاع المدني في البصره يخصص اليه مع فريق انقاذ متخصص ومستعد للذهاب الي الكويت وهم بانتظار موافقه الجانب الكويتي الكويت في قلوبنا
infrastructure_and_utilities_damage	مطر الكويت امطار الكويت غرق سياره في الدائري السابع بالكويت مطر الكويت امطار الكويت
affected_individuals_and_help	الكويت امطار الكويت مطر الكويت سيول الكويت الكويت تغرق مرور الكويت فيضانات الكويت الكويت الان انقاذ الكويت الداخليه الكويت فيديو دوريه مرور تقدم مساعده انسانيه لعائله علقت وسط تجمعات الامطار الكويت امطار الكويت مطر الكويت سيول الكويت الكويت تغرق مرور الكويت فيضانات الكويت الكويت الان انقاذ الكويت الداخليه الكويت
caution_advice_and_crisis_updates	تحذير من تشكيل السيول فوق الشوارع بسبب عدم استيعاب العبارات لكميات المياه هذا الفيديو يمكن ان يكون سبب بانقاذ احد في المستقبل ونتمني السلامه للجميع سيول الاردن سيول الكويت
caution_advice_and_crisis_updates	الظهر امطار الكويت بالفيديو هطول امطار غزيره علي الظهر امطار الكويت
opinions_and_criticism	امطار الكويت الاحد و الاربعاء و الخميس و الاحد الجاي بعد كلهم اجازه امطار الكويت
emotional_support_and_prayers	سيول الكويت امطار الخير امطار الكويت الان اللهم احفظهم واجعلها امطار خير وبركه سيول الكويت امطار الخير امطار الكويت الان
opinions_and_criticism	الكويت تغرق بالفساد الكويت تغرق الحصي المتطاير الحين اعضاء مجلس الامه جم عددهم الكويت تغرق بالفساد الكويت تغرق الحصي المتطاير
infrastructure_and_utilities_damage	امطار الكويت تم التنسيق مع الاخوان في وزاره الكهرباء عن طريق مكتب الوكيل مشكورين لتلقي البلاغات الخاصه بانقطاع الكهرباء في منطقه عمل جمعيه النعيم وتم التعامل مع البلاغات وتوجيه قسم الصيانه واصلاح الاعطال ومستمرون امطار الكويت
opinions_and_criticism	امطار الكويت يقارن امطار الكويت بالاعصار من الدرجه الثالثه في صلاله وكميه الامطار فوق ملم وما غرقت وهذي صلاله اليوم الثاني امطار الكويت
caution_advice_and_crisis_updates	مرزوق الغانم يزور مدينه صباح الاحمد المنكوبه سؤالي هل يعلم مرزوق الغانم من هي الشركه المنفذه للمشروع واذا علم انها شركه الخرافي يعني شركه خواله ماذا سيعمل امطار الكويت الكويت تغرق الكويت تغرق بسبب الفساد
opinions_and_criticism	مرزوق الغانم يزور مدينه صباح الاحمد المنكوبه سؤالي هل يعلم مرزوق الغانم من هي الشركه المنفذه للمشروع واذا علم انها شركه الخرافي يعني شركه خواله ماذا سيعمل امطار الكويت الكويت تغرق الكويت تغرق بسبب الفساد
irrelevant	الكويت تغرق بالفساد غرد كانك مطبل الكويت تغرق بالفساد لا مو بالكويت هالتصوير غرد كانك مطبل
affected_individuals_and_help	فيديو امطار الكويت فيديو وافد في الكويت يدخل بسيارته في اماكن تجمعات المياه اثناء هطول الامطار امطار الكويت
irrelevant	امطار الكويت فطر ابيض في حديقه كيفان امطار الكويت
irrelevant	سيول الكويت حصريا علي صفحتكم سيول الكويت
opinions_and_criticism	الكويت امطار الكويت احمد ربيع العنزي الان يجب دعم الاجهزه المعنيه فهي غير قادره لوحدها فيجب علي الجميع التكاتف وتحرك كل مؤسسات المجتمع المدني الكويت امطار الكويت
caution_advice_and_crisis_updates	الكويت تغرق سيول الكويت الكويت تمدد العطله الحكوميه لعدم استقرار الاحوال الجويه الكويت تغرق سيول الكويت
opinions_and_criticism	الكويت تغرق الكويت تغرق نعم اذا هذه الحكومه الفاسده هي من تدير البلاد ومجلس امه ركيك لايستطيع ان يحاسب ولن يجعلو الكويت نصب اعينهم لهذا لا نستغرب كل ماحدث امطار الكويت
opinions_and_criticism	امطار الكويت اللي ماتكشفهم مكافحه الفساد يجيبهم ربي ويفضحهم مطر امطار الكويت
emotional_support_and_prayers	البدون في الكويت امطار الكويت ياجماعه الخير حنا بيوت وادوار وسراديب وعوازل ونحاتي الامطار والسيول بيوت اخوانا البدون بالصليبه سقفهم كيربي اسالكم بالله هذيل شلون عليهم مو بشر يعني خافوا الله فيهم البدون في الكويت امطار الكويت
emotional_support_and_prayers	الكويت امطار الكويت اللهم استودعناك الكويت برها وبحرها وجوها اللهم سقيا رحمه لا سقيا عذاب امطار الكويت
emotional_support_and_prayers	امطار الكويت اللهم سقْيا رحْمه لا سقْيا عذاب ولا بلاء ولا هدْم ولا غرق امطار الكويت
caution_advice_and_crisis_updates	امطار الكويت منطقه الظهر قبل قليل امطار الكويت
opinions_and_criticism	الكويت تغرق بالفساد الحكومه مطالبه بتوفير مساكن وشقق للمتضررين وعلي وجه السرعه الكويت تغرق بالفساد ناس تنام في الشارع كويتيين تفوو علي كل مسئول ما يعي المسئوليه
irrelevant	الكويت امطار الكويت ١١ نوفمبر المصادقه علي الدستور الكويتي الكويت امطار الكويت
caution_advice_and_crisis_updates	الكويت امطار الكويت امطار الكويت مطر الكويت سيول الكويت عاصفه الكويت الكويت تغرق الكويت الان احتياطاتك للعاصفه احتياطاتك للعاصفه فيديو جانب من استعدادات الجهات الحكوميه للتعامل مع حاله عدم استقرار الاحوال الجويه لاسيما في مدينه صباح الاحمد الكويت امطار الكويت امطار الكويت مطر الكويت سيول الكويت عاصفه الكويت الكويت تغرق الكويت الان احتياطاتك للعاصفه احتياطاتك للعاصفه
infrastructure_and_utilities_damage	الكويت الكويت الان امطار الكويت مطر الكويت الكويت الان الكويت تغرق سيول الكويت فيضانات الكويت سيول السابع سيول الدائري السابع فيديو حاليا الحرس الوطني يتعامل مع سيول الدائري السابع بانزال قوارب ومعدات خاصه الكويت الكويت الان امطار الكويت مطر الكويت الكويت الان الكويت تغرق سيول الكويت فيضانات الكويت سيول السابع سيول الدائري السابع
infrastructure_and_utilities_damage	الكويت مطر الكويت امطار الكويت امطار الكويت سيول الكويت فيضانات الكويت الكويت تغرق الكويت الان الكويت الان الداخليه تعلن عن اغلاق كلي وجزئي لبعض الطرق بفعل الامطار الكويت مطر الكويت امطار الكويت امطار الكويت سيول الكويت فيضانات الكويت الكويت تغرق الكويت الان الكويت الان
opinions_and_criticism	سيول الكويت يعني الداخليه تحذر ورسايل تندز لنا من الصبح العناد اللي بالناس شلون صاير قعدوا ببيوتكم كلها يومين وتعدي الامور علي خير لا تصعبونها عليهم سيول الكويت
opinions_and_criticism	امطار الكويت الكويت تغرق امطار الكويت الان لو كانت هذه الظروف الجويه الاستثنائيه التي في الكويت في دوله اخري لانتشرت السرقات وغيرها من الامور التي تخشي اقصي ما نخشاه هو الضرر المادي والحكومه ستعوض المتضررين باذن الله اللهم لك الحمد علي نعمه الامن والامان امطار الكويت الكويت تغرق امطار الكويت الان
emotional_support_and_prayers	الكويت الان امطار الكويت اللهم احفظ الكويت حكومه وشعبا من كل مكروه يارب العالمين الكويت الان امطار الكويت
caution_advice_and_crisis_updates	فيديو امطار الكويت مطر الكويت فخر الكويت فيديو جنود المنشات العسكريه ينجحون في تغيير اتجاه مجري السيل امطار الكويت مطر الكويت فخر الكويت
emotional_support_and_prayers	الكويت سيول الكويت اللهم الطف باهلنا اهل الكويت سيول الكويت
affected_individuals_and_help	احمد براك الفضلي امطار الكويت فيديو ناصر ابن الشهيد احمد براك الفضلي يتحدث عن اخر اللحظات دخلت المي علي البيت وصعدنا فوق الكبت امي دقت علي ابوي قالها جاي لاتدقين علي احد امطار الكويت
irrelevant	سيول الكويت دعاء شامل لخيري الدنيا والاخره ربنا اتنا في الدنيا حسنه وفي الاخره حسنه وقنا عذاب النار سيول الكويت
emotional_support_and_prayers	امطار الكويت مطر الكويت شكرا من القلب امطار الكويت مطر الكويت
caution_advice_and_crisis_updates	سيول الكويت فيديو جنوب الرابيه امطار غزيره وسيول بجانب بيت البصمان والشريكه والفجي وابوصليب سيول الكويت فيديو
opinions_and_criticism	امطار الكويت لي صار الفساد هيل بلا چيل لا تْامن يا صاحبي السيل امطار الكويت
opinions_and_criticism	امطار الكويت شوف كيف الاسفلت في المانيا رشو ماء ٨٨٠ جالون في دقيقه وكيف ابتلعها الشارع امطار الكويت
opinions_and_criticism	الكويت تغرق بالفساد فسادهم و سرقاتهم اتي الي انهيار الشوارع و تدمير ممتلكات المواطنين و قتل ابرياء سواد الله وجوهكم في الدنيا و الاخره الكويت تغرق بالفساد
emotional_support_and_prayers	امطار الكويت سيول الكويت اللهم لطفك ورحمتك يا ارحم الراحمين امطار الكويت سيول الكويت
affected_individuals_and_help	امطار الكويت احمد براك الفضلي قناه عالسيف ام الهيمان امطار الكويت ع السيف تغطيه خاصه ولقاءات مع المسؤلين وتقاراير خاصه مع اهل الشهيد احمد براك الفضلي تقديم نوره عبدالله و طالب الشريف قناه عالسيف ام الهيمان
opinions_and_criticism	امطار الكويت نواف سعد السريحي رئيس نوبه ب في بلديه صباح الناصر الجندي المجهول في هذه الظروف الاستثنائيه و جهود مميزه يقدمها في خدمه المنطقه يعطيك العافيه امطار الكويت
irrelevant	امطار الكويت امطار الكويت البصره الدفاع المدني
caution_advice_and_crisis_updates	الكويت سيول الكويت الكويت سيول الكويت اختفاء الطرق بسبب الامطار
caution_advice_and_crisis_updates	الطقس طقس الكويت امطار الكويت مطر الكويت محاربه الاشاعه الطقس المتوقع صباح ونهار الغد عيسي رمضان خبير الارصاد الجويه الطقس طقس الكويت امطار الكويت مطر الكويت محاربه الاشاعه
opinions_and_criticism	المعارضه امطار الكويت حينما يغيب المصلحون تستشف من تغريدات المعارضه بانهم يريدون بان يوصلوارساله بان امطار الكويت نزلت عقابا علي الكويت لانهاطبقت القانون واصدرت احكام بالسجن علي بعض المعارضه لانهم يعتبرون انفسهم منزهين عن الخطاوانهم ليسوا كحال غيرهم لمجردانهم يطلقون الشعارات ويصرخون بكل ميدان حينما يغيب المصلحون
opinions_and_criticism	الكويت تغرق بالفساد الكويت تغرق بالفساد كل اهل الكويت خير وبركه هذي عوايد اهل الكويت فزاعه الله يحفظهم
affected_individuals_and_help	امطار الكويت بقر يسبح في منطقه كبد امطار الكويت
emotional_support_and_prayers	امطار الكويت اسال الله تعالي ان يجزي كل من عمل علي راحه الناس في هذه الاوقات من جميع المؤسسات والقطاعات خير الجزاء وان يحرم وجوههم علي النار ويبارك فيهم وفي اعمالهم وارزاقهم وذرياتهم امطار الكويت
emotional_support_and_prayers	امطار الكويت اللهم حوالينا ولا علينا امطار الكويت
affected_individuals_and_help	الكويت الكويت الفحيحيل امطار الكويت فيديو السيول تداهم المنازل في بعض احياء الكويت وتوقعات بمزيد من الامطار خلال الساعات القادمه الكويت الفحيحيل امطار الكويت
caution_advice_and_crisis_updates	الدفاع المدني التواصل هاتف الطوارئ الداخليه الكويت الاداره العامه للعلاقات و الاعلام الامني امطار الكويت الكويت عاجل تناشد لجنه الدفاع المدني بوزاره الداخليه اي رب اسره يشعر بان منزله ليس بامان خلال اليومين القادمين التواصل مع الدفاع المدني لتامين ايواء علي هاتف او الاتصال علي هاتف الطوارئ الداخليه الكويت الاداره العامه للعلاقات و الاعلام الامني امطار الكويت الكويت عاجل
opinions_and_criticism	البدون في الكويت مطر الكويت امطار الكويت اعتقد بان قوه الله تجلت في الايام الماضيه للذين نسوا او غفلوا او تغافلوا بان الله اكبر واجل سبحانه يستطيع ان ياخذكم وانتم ظالمون علي حين غفله منكم البدون في الكويت مطر الكويت امطار الكويت
[truncated: 347 more rows]
