# Supplementary material for: Enhanced Arabic disaster data classification using domain adaptation
Source: PLoS One. 2024 Apr 4;19(4):e0301255. doi: 10.1371/journal.pone.0301255 (PMC10994337; doi:10.1371/journal.pone.0301255)
Supplement: S2 File — (ZIP) [file pone.0301255.s002.zip › Data/unified-unlabelled-corpus.txt]

الحرمين الشريفين سلمان بن عبدالعزيز اتفاق الرياض سفر خادم الحرمين الشريفين الملك سلمان بن عبدالعزيز اطال الله عمره اتفاق الرياض ينص علي عوده رئيس الوزراء تشكيل حكومه من 24 وزير مناصفه وتفعيل دور مكافحه الفساد كل هذا بتقفزوه يا دنابيع الاخوان عدن يغرقها فساد هادي عدن يغرقها فساد الشرعيه عوده حكومه الفساد مرفوضه 8407 
عدن يغرقها فساد هادي لن تصلح عدن والجنوب الا بعوده دوله الجنوب غير كذا ضحك علي الدقون وضياع وقت عدن يغرقها فساد هادي 
اليمن يمنيون ضد فساد الاصلاح عدن يغرقها فساد هادي اليمن يمنيون ضد فساد الاصلاح رغم المبالغ الهائله التي تملكها الشرعيه كموارد دوله لم تشفع تلك الاموال لعدن من الابحار وسط سيول الامطار التي اغرقت احياء عدن عدن يغرقها فساد هادي 23 04 2020 20 12 10 
 قياده مجلسنا الانتقالي تقوم ب اجتماع طارئ وتناقش ثلاثه خيارات من ضمنها الخيار العسكري لتحرير عدن والاستيلاء علي الموارد وقواتنا المسلحه الجنوبيه في انتظار الاوامر عدن يغرقها فساد هادي 
اليمن يمنيون ضد فساد الاصلاح عدن يغرقها فساد هادي اليمن يمنيون ضد فساد الاصلاح التصدع والتهالك الذي طال كل مفاصل شرعيه هادي اتضح نموذج منه في وضع عدن مع السيول التي عبثت بها كما يعبث فساد هادي عدن يغرقها فساد هادي 23 04 2020 20 40 01 
 عصابه شرعيه عبده وعصابه الانتقالي لايهمهم وطن ولا شعب وجودهم في الساحه السياسيه دمار لليمن ومن المستحيل ان تقوم عصابات بتقديم الخدمات للشعب من يتوقع منهم تقديم خدمات لليمن عليه مراجعه اقرب مستشفي ويكون استشاري متخصص لفحص عقليته وحالته النفسيه عدن يغرقها فساد هادي 7 
عدن يغرقها فساد هادي ثوره غضب شعللت من اول ايام رمضان وعادكم ماشفتم شي وستخرج مضاهرات في كل محافظات الجنوب عدن يغرقها فساد هادي 7 
عدن يغرقها فساد هادي المجلس الانتقالي 6 هذا ما قاله السفير ال جابر امس اضف اليه وتنفيذ اتفاق الرياض ربطه بالاغاثه لعدن المنكوبه من الامطار والسيول و التي هي منكوبه اصلا من قبل حكومه الفنادق بالرياض والكارثه الكبري الدنبوع عدن يغرقها فساد هادي المجلس الانتقالي 72 
 اسمعوا الشعر عندما يطلع من القلب للقلب وشوفوا ضحكه وابتسامه القائدعبداللطيف السيد وشعورهم تجاه بعض عدن يغرقها فساد هادي 285 
الكهرباء عوده ح ومه الفساد مرفوضه رمضان مبارك عدن يغرقها فساد هادي منظومه الكهرباء خرجت الا منظومه الفساد ما زالت باقيه عوده ح ومه الفساد مرفوضه رمضان مبارك عدن يغرقها فساد هادي 
عدن الرجل اليافعي الذي فقد اسرته بسيول عدن امس رحمهم الله جميعا اعتقد هو مغترب اليس الاولي بشرعيه العار العائده غدا لعدن اخذه معها لالقاء الوداع الاخير علي اسرته اليس هناك رجال تساعد الرجل فقط لدفن اسرته بحضوره عدن يغرقها فساد هادي 
عدن يغرقها فساد هادي عدن مدينه منكوبه يوم الاحد تواصل مرئي بين الرئيس الزبيدي والسفير السعودي الراجل طنش والزبيدي فركش انتهت المهله اليوم الخميس والبيان استعداد وتصعيد عدن يغرقها فساد هادي عدن مدينه منكوبه 
المجلس الانتقالي الجنوبي عدن يغرقها فساد هادي عدن يغرقها فساد الشرعيه البدايه عوده القيادات الجنوبيه عوده حكومه الفساد مرفوضه بيان هام المجلس الانتقالي الجنوبي عدن يغرقها فساد هادي عدن يغرقها فساد الشرعيه البدايه عوده القيادات الجنوبيه عوده حكومه الفساد مرفوضه 97 
المجلس الانتقالي الجنوبي اتفاق الرياض عدن يغرقها فساد هادي عدن مدينه منكوبه عوده الشرعيه مرفوضه المجلس الانتقالي الجنوبي علي الرغم من تسليمنا لموارد الدوله كامله للحكومه لم تف الحكومه بما نص عليه اتفاق الرياض من التزامات لا سيما ما يتعلق بتوفير الخدمات وصرف المرتبات والاجور عدن يغرقها فساد هادي عدن مدينه منكوبه عوده الشرعيه مرفوضه 
الحجر الصحي هل تعلم انه الاول في العالم بتطبيق قانون الحجر الصحي حيث استشعر المرض قبل حدوثه بما يقارب الست سنوات عدن يغرقها فساد هادي 1 
عدن يغرقها فساد هادي شكرا علي الشيول الحجه عتيقه رسلت شيولها لفتح شارع اخر في عدن وبدون تصوير ولا تضجيج كما تعمل حكومه السفير السعودي عدن يغرقها فساد هادي 
عدن يغرقها فساد هادي عدن مدينه منكوبه المطلوب اليوم اغلاق مطار عدن في وجه من لم ينص عليه اتفاق الرياض اعلان الاستعداد واليقظه لمقاومه وشعب ورفع جاهزيه القوات المسلحه عدن يغرقها فساد هادي عدن مدينه منكوبه 
 من يبيع النفط ويحول عائداته الي حسابات شخصيه هو هذا الكارثه من يستلم جميع ايرادات البلاد ويستلم المساعدات الدوليه ودعم التحالف والضرائب هو هذا الكارثه واولاده وعصابته عدن يغرقها فساد هادي 2 
عدن يغرقها فساد هادي عدن اذا لم تدخل قوات الشرعيه بحدها وحديدها مثل ما دخلت شبوه فبقائها في العرقوب اهون من الدخول مذلولين ومكسورين عدن يغرقها فساد هادي عدن 
 المطلوب اليوم اغلاق مطار عدن في وجه من لم ينص عليه اتفاق الرياض اعلان الاستعداد واليقظه لمقاومه وشعب ورفع جاهزيه القوات المسلحه عدن يغرقها فساد هادي عدن مدينه منكوبه 
عدن الرجل اليافعي الذي فقد اسرته بسيول عدن امس رحمهم الله جميعا اعتقد هو مغترب اليس الاولي بشرعيه العار العائده غدا لعدن اخذه معها لالقاء الوداع الاخير علي اسرته اليس هناك رجال تساعد الرجل فقط لدفن اسرته بحضوره عدن يغرقها فساد هادي 
 هذا ما كنا نعرفه وان التعذيب الي نواجهه مفتعل ولاكن الكثير لم يصدق منع الرواتب وانقطاع الخدمات بفعل فاعل وقالها المخلافي في السابق نحكمكم ونسرقكم او نقتلكم لا والله الموت بشرف افضل من الموت بقهر عوده حكومه الفساد مرفوضه عدن يغرقها فساد هادي عدن يغرقها فساد الشرعيه لن تمروا 08 
عدن يغرقها فساد هادي عدن يغرقها فساد هادي رفض عودت اللصوص وطرد من يمهد لهم العتيبي 
عدن يغرقها فساد هادي ثوره غضب شعللت من اول ايام رمضان وعادكم ماشفتم شي وستخرج مضاهرات في كل محافظات الجنوب عدن يغرقها فساد هادي 7 
الحرمين الشريفين سلمان بن عبدالعزيز اتفاق الرياض دنابيع الاخوان عدن يغرقها فساد هادي عدن يغرقها فساد الشرعيه عوده حكومه الفساد مرفوضه سفر خادم الحرمين الشريفين الملك سلمان بن عبدالعزيز اطال الله عمره اتفاق الرياض ينص علي عوده رئيس الوزراء تشكيل حكومه من 24 وزير مناصفه وتفعيل دور مكافحه الفساد كل هذا بتقفزوه يا دنابيع الاخوان عدن يغرقها فساد هادي عدن يغرقها فساد الشرعيه عوده حكومه الفساد مرفوضه 8407 
عدن يغرقها فساد هادي طيب ورونا تبرعاتكم ياالانتقالي وين اموال الحضارم حول العالم تمنعون الحكومه لا تقوم بواجباتها وتقولون فساد هادي شي يعقل وشي مايعقل حتي الكوارث تحاولون تجيروها ياالانتقالي علي حساب عدن المنكوبه كل امم الدنيا يتحدون وقت الكوارث الا انتم الله يعين شعب اليمن عدن يغرقها فساد هادي 
عدن يغرقها فساد هادي صوره معبره عن التحدي رغم الالم عدن يغرقها فساد هادي 
عدن يغرقها فساد هادي عدن يغرقها فساد هادي انت تهاجم اليمن من شرق الاغرب باقي تقول اردوغان رضي الله عنه اتقي الله في نفسك قول خير او اصمت 
 اقسم بالله العظيم شخص موثوق يحدثني ان الهلال الاحمر سلم المعدات للسلطه المحليه والمحافظ سالمين وتم بيعها من قبل الفاسدين و لم تسلم للانتقالي عليكم لعنه الله ياسرق يافاسدين يالصوص عدن يغرقها فساد هادي عدن منكوبه 
 رحلت عنا ايها المارد خانوك فقتلوك عند ما كنت تهز عروش الطغاه الارهاب لم يتجرا احد يردد شعارات الدمار بعد رحيلك مئات المرات يرددون الصرخه داخل عدن و عدن يغرقها فساد هادي 6 
اليمن يمنيون ضد فساد الاصلاح عدن يغرقها فساد هادي اليمن يمنيون ضد فساد الاصلاح لم يخصص اي مبلغ من ميزانيه دوله هادي لانقاذ شوارع عدن من كم السيول الجارفه التي الحقتها الامطار بمدينه عدن المنكوبه بالشرعيه عدن يغرقها فساد هادي 23 04 2020 20 49 09 
 مدير مديريه المعلا المشبق للمره الثانيه يناشد التحالف ضد فساد هوامير الشرعيه محافظ عدن سالمين استلم مليار ونصف من اجل الوقايه وحمايه عدن من مياه الامطار وتم تحويلها لحسابه الشخصي عدن يغرقها فساد هادي 3 
عدن يغرقها فساد هادي عدن يغرقها فساد هادي يجب التخلص من عتاوله الفساد والافساد الذي يقودهم هادي وابناؤه الفاسدون بعد ان تفننوا في تعذيب شعب الجنوب واصبحوا عبئا ثقيلا علي التحالف العربي وعلي المجلس الانتقالي الجنوبي اخذ زمام المبادره فورا بالسيطره الكامله علي كل الموارد والايرادات الماليه 4 
اليمن يمنيون ضد فساد الاصلاح عدن يغرقها فساد هادي اليمن يمنيون ضد فساد الاصلاح استقالات لوزراء وعدم استيعاب لصلاحيه كل جهه وتصدع داخلي للسلطات التنفيذيه والتشريعيه كلها بفعل مشروع الفساد العام للاخوانج وهادي عدن يغرقها فساد هادي 23 04 2020 20 35 27 
المجلس الانتقالي الجنوبي الجنوب العربي عدن تغرق عدن يغرقها فساد هادي لتبتهج يا اخي لقد اصدروا بيانا ماذا بيان هل هو دواء لا انه شيء جميل بديع كالسماء العفو منك سيدي انا جائع فقير وقد ضننته في اقل تقدير كسره خبز وماء المجلس الانتقالي الجنوبي الجنوب العربي عدن تغرق عدن يغرقها فساد هادي 
الحرمين الشريفين سلمان بن عبدالعزيز اتفاق الرياض سفر خادم الحرمين الشريفين الملك سلمان بن عبدالعزيز اطال الله عمره اتفاق الرياض ينص علي عوده رئيس الوزراء تشكيل حكومه من 24 وزير مناصفه وتفعيل دور مكافحه الفساد كل هذا بتقفزوه يا دنابيع الاخوان عدن يغرقها فساد هادي عدن يغرقها فساد الشرعيه عوده حكومه الفساد مرفوضه 8407 
اليمن يمنيون ضد فساد الاصلاح عدن يغرقها فساد هادي اليمن يمنيون ضد فساد الاصلاح التخبط وسؤ استخدام وعدم فهم الصلاحيات بين فرقاء الشرعيه اليمنيه جعلت من هادي والاخوان عامل انهيار وتفشي للفساد عدن يغرقها فساد هادي 23 04 2020 20 25 59 
عدن يغرقها فساد هادي رمضان كريم اللي يشتي يتواصل مع الرجل المسن اللي انقذه الشباب من الغرق الاسم رائد احمد قاسم رقم الهاتف 734397731 يسكن في منطقه الطويله رجل ظروفه صعبه و يشتغل تاكسي اجره و قد اخذ السيل مصدر رزقه الوحيد عدن يغرقها فساد هادي رمضان كريم 8 
انفخ ياسيسي بيان المجلس الانتقالي الجنوبي عدن يغرقها فساد هادي فساد عدن و تعذيب الناس بالخدمات يشتي له نفخ انفخ ياسيسي بيان المجلس الانتقالي الجنوبي عدن يغرقها فساد هادي 
عدن يغرقها فساد هادي كهرباء عدن تتمني لكم صوما مقبولا وافطارا شهيا ونوما قليلا ورشحا كثيرا عدن يغرقها فساد هادي 
اليمن يمنيون ضد فساد الاصلاح عدن يغرقها فساد هادي اليمن يمنيون ضد فساد الاصلاح احمد العيسي وبرسالته لهادي يذكره بصلاحياته وصلاحيه المجلس التشريعي التي لم يفقه لها هادي واغفلها الاصلاح لاجل مشروع الفساد العام عدن يغرقها فساد هادي 23 04 2020 20 30 52 
عدن يغرقها فساد هادي عرب 48 العجوز الشمطا مشعل الارهابيه عدن يغرقها فساد هادي عرب 48 ونا قول فين شفت العجوز الشمطا طلعت من ناشتات ابو مشعل وشلتها المدرعه البشريه الارهابيه عفراء ونقار الخشب ضيا ناشتات الثوره السلميه والخنجر المسموم 53 
احمد عدن يغرقها فساد هادي شعر حر عدن تغرق يا ايها المنسي عند مفترق الطريق في ازقه يا ايها الشعب الابي المغلوب علي امرك يا ايها المطلي علي اذانك احكام واوامر لا تنسي ايها الشعب المنسي ان لا تعيش في عتمه الليل خلف فانوس الماثر احمد يحيي عدن يغرقها فساد هادي شعر حر عدن تغرق 
عدن يغرقها فساد هادي لن تصلح عدن والجنوب الا بعوده دوله الجنوب غير كذا ضحك علي الدقون وضياع وقت عدن يغرقها فساد هادي 
عدن عدن يغرقها فساد هادي عدن يغرقها فساد الانتقالي شوفو علي قله ادب وهمجيه تقولو شارع ابوه يارجال كسمك وكسم اللي عطاك الطقم وكسم الدوله اللي بتحكموها بلهمجيه دي عدن عدن يغرقها فساد هادي عدن يغرقها فساد الانتقالي 6 
 يبدو من الوضع العام ان غياب الدوله سيطول وان حملات التبرعات ستتواصل لذلك ولنضمن الاستمراريه والشفافيه اعتقد انه قد حان الاوان لماسسه التبرعات فتوثيق التوريد والصرف يشجع المتبرعين علي الدفع رمضان 2020 رمضان المبارك عدن يغرقها فساد هادي مبارك عليكم رمضان 
 من يبيع النفط ويحول عائداته الي حسابات شخصيه هو هذا الكارثه من يستلم جميع ايرادات البلاد ويستلم المساعدات الدوليه ودعم التحالف والضرائب هو هذا الكارثه واولاده وعصابته عدن يغرقها فساد هادي 2 
اليمن يمنيون ضد فساد الاصلاح عدن يغرقها فساد هادي اليمن يمنيون ضد فساد الاصلاح لا الثروه السمكيه ولا الجمارك ولا مصافي النفط ولا الضرائب ولا الجبايات ولا غيرها من موارد الدوله كفل بحمايه عدن من سيول الامطار عدن يغرقها فساد هادي 23 04 2020 20 58 15 
 ابناء عدن هم طوق النجاه لمن جرفتهم السيول الذين تسابقو باجسادهم النحيله لانقاذ كبار السن وقامو بما لم تقوم به حكومه الفساد تقف الكلمات عاجزه عن وصف بطولاتكم عدن يغرقها فساد هادي 
عدن يغرقها فساد هادي السعوديه الشعب اليمني يتغذي قرارات و بيانات و حوارات خلال الخمس السنوات الماضيه عدن يغرقها فساد هادي السعوديه 5 
 عندما يعيش المسوول خارج بلاده و يتغرغر باموال شعبه ويسرق حقوقهم يصبح المواطن ك هولاء الذين يحملون ابنتهم ولا ينظرون الي حالهم ان القلب ليحزن وانه يتالم و يبكي عليك يا مدينتي يا عدن عدن يغرقها فساد هادي عدن تغرق عدن يغرقها فساد الانتقالي 70 
عدن يغرقها فساد هادي عدن يغرقها فساد هادي ربنا يخدم نياتكم يا حضارم دائما سباقون لعمل الخير والعمل الانسان وعسي الجماله وفي ميزان حسناتكم هذه القافله 17 شاحنه فرش ومواد غذائيه من حضرموت تتجه الي عدن كمساعده مقدمه من الحضارم لاخوتهم اهل عدن لتخفيف عن معاناتهم جراء كارثه الامطار 833 
اليمن يمنيون ضد فساد الاصلاح عدن يغرقها فساد هادي اليمن يمنيون ضد فساد الاصلاح ازاحه رساله احمدالعيسي لهادي ازاحه جزء من كل حجم الفساد والفوضي التي تعصف بالحكومه الشرعيه شرعيه الفنادق التي يديرها الاصلاح عدن يغرقها فساد هادي 23 04 2020 20 21 21 
عدن يغرقها فساد هادي عرب 48 العجوز الشمطا مشعل الارهابيه عدن يغرقها فساد هادي عرب 48 ونا قول فين شفت العجوز الشمطا طلعت من ناشتات ابو مشعل وشلتها المدرعه البشريه الارهابيه عفراء ونقار الخشب ضيا ناشتات الثوره السلميه والخنجر المسموم 53 
عدن يغرقها فساد هادي بيان المجلس الانتقالي الجنوبي مطلوب تحرك مقارين المقاومه الي الكهرباء و هي تصلح بعصي موسي او عصي فرعون رمضان ما يحتاج لعب عدن يغرقها فساد هادي بيان المجلس الانتقالي الجنوبي 
اليمن يمنيون ضد فساد الاصلاح عدن يغرقها فساد هادي اليمن يمنيون ضد فساد الاصلاح احمد العيسي كشف جزء من كل وبعض من حجم الوضع المتدهور والمتصدع فيما بين الحكومه واعضائها والبرلمان ونزلائه وهذا مايسعي اليه الاخوانج عدن يغرقها فساد هادي 23 04 2020 20 16 45 
الحرمين الشريفين سلمان بن عبدالعزيز اتفاق الرياض سفر خادم الحرمين الشريفين الملك سلمان بن عبدالعزيز اطال الله عمره اتفاق الرياض ينص علي عوده رئيس الوزراء تشكيل حكومه من 24 وزير مناصفه وتفعيل دور مكافحه الفساد كل هذا بتقفزوه يا دنابيع الاخوان عدن يغرقها فساد هادي عدن يغرقها فساد الشرعيه عوده حكومه الفساد مرفوضه 8407 
عدن الرجل اليافعي الذي فقد اسرته بسيول عدن امس رحمهم الله جميعا اعتقد هو مغترب اليس الاولي بشرعيه العار العائده غدا لعدن اخذه معها لالقاء الوداع الاخير علي اسرته اليس هناك رجال تساعد الرجل فقط لدفن اسرته بحضوره عدن يغرقها فساد هادي 
عدن يغرقها فساد هادي كهرباء عدن تتمني لكم صوما مقبولا وافطارا شهيا ونوما قليلا ورشحا كثيرا عدن يغرقها فساد هادي 
 الهلال الاحمر سلم المعدات للسلطه المحليه والمحافظ سالمين وتم بيعها من قبل الفاسدين و لم تسلم للانتقالي عليكم لعنه الله ياسرق يافاسدين يالصوص عدن يغرقها فساد هادي عدن منكوبه 4 
عدن الرجل اليافعي الذي فقد اسرته بسيول عدن امس رحمهم الله جميعا اعتقد هو مغترب اليس الاولي بشرعيه العار العائده غدا لعدن اخذه معها لالقاء الوداع الاخير علي اسرته اليس هناك رجال تساعد الرجل فقط لدفن اسرته بحضوره عدن يغرقها فساد هادي 
صباح الخير صباح الخير المجلس الانتقالي الجنوبي يصرف لك مديريه في العاصمه عدن2 مليون ريال مساعدات عاجله ويصرف 4 شيولات لمديريتي المعلا وكريتر كما قرر صرف مساعدات تصل للمليون ريال للاسر المتضرره والمنكوبه وصرف بطانيات وفرشان ومواد غذائيه عاجله للمتضررين من سيول الامطار عدن يغرقها فساد هادي 370 
عدن تغرق عدن يغرقها فساد هادي عدن الجريحه عدن المنكوبه في عهد حكومه الشرعيه الاخوانيه عدن تغرق عدن يغرقها فساد هادي 70 
 احراج يابو سكسوكه ابوك الرئيس سالمين مات مديون وانت اليوم يناديك الشعب بكلمه سارق صدق المثل الذي يقول النار تخلف رماد عدن يغرقها فساد هادي عدن مدينه منكوبه 13 
 المطلوب اليوم اغلاق مطار عدن في وجه من لم ينص عليه اتفاق الرياض اعلان الاستعداد واليقظه لمقاومه وشعب ورفع جاهزيه القوات المسلحه عدن يغرقها فساد هادي عدن مدينه منكوبه 
عدن عدن يغرقها فساد هادي رحلت عنا ايها المارد خانوك فقتلوك عند ما كنت تهز عروش الطغاه الارهاب لم يتجرا احد يردد شعارات الدمار بعد رحيلك مئات المرات يرددون الصرخه داخل عدن و عدن يغرقها فساد هادي 6 
عدن يغرقها فساد هادي ثوره غضب شعللت من اول ايام رمضان وعادكم ماشفتم شي وستخرج مضاهرات في كل محافظات الجنوب عدن يغرقها فساد هادي 7 
عدن يغرقها فساد هادي عدن مدينه منكوبه شخصيا اعفي الانتقالي من شفط مياه السيول ورفع الركام والانقاض وان يتفرغ لرفع ضرر الشفاطين الناهبين وما علي كاهل الناس من ركام واهوال عدن يغرقها فساد هادي عدن مدينه منكوبه 
اليمن يمنيون ضد فساد الاصلاح عدن يغرقها فساد هادي اليمن يمنيون ضد فساد الاصلاح احمد العيسي كشف جزء من كل وبعض من حجم الوضع المتدهور والمتصدع فيما بين الحكومه واعضائها والبرلمان ونزلائه وهذا مايسعي اليه الاخوانج عدن يغرقها فساد هادي 23 04 2020 18 35 44 
اليمن يمنيون ضد فساد الاصلاح عدن يغرقها فساد هادي اليمن يمنيون ضد فساد الاصلاح ازاحه رساله احمدالعيسي لهادي ازاحه جزء من كل حجم الفساد والفوضي التي تعصف بالحكومه الشرعيه شرعيه الفنادق التي يديرها الاصلاح عدن يغرقها فساد هادي 23 04 2020 18 40 17 
اليمن يمنيون ضد فساد الاصلاح عدن يغرقها فساد هادي اليمن يمنيون ضد فساد الاصلاح حكومه هادي تتهالك من الداخل والفساد الذي يترائسه هادي ويديره الاخوانج جعل الشرعيه علي مهب الريح ومصدر للسخط العام عدن يغرقها فساد هادي 23 04 2020 19 53 46 
 الهلال الاحمر سلم المعدات للسلطه المحليه والمحافظ سالمين وتم بيعها من قبل الفاسدين و لم تسلم للانتقالي عليكم لعنه الله ياسرق يافاسدين يالصوص عدن يغرقها فساد هادي عدن منكوبه 4 
عدن يغرقها فساد هادي رمضان مبارك المجلس الانتقالي الجنوبي بعيدا عن السياسه ومكايداتها الفاسداحمد سالمين ابن الرجل النزيه الذي لم يحب الشعب مثله من قبل ولامن بعداستقبله البسطاء في كل مكان بهذه الهتافات هذه نهايه من يخون الامانه ولم يحترم تاريخ والده ولم يحافظ عن سمعته وشرفه عدن يغرقها فساد هادي رمضان مبارك المجلس الانتقالي الجنوبي 3 
اليمن يمنيون ضد فساد الاصلاح عدن يغرقها فساد هادي اليمن يمنيون ضد فساد الاصلاح لم يخصص اي مبلغ من ميزانيه دوله هادي لانقاذ شوارع عدن من كم السيول الجارفه التي الحقتها الامطار بمدينه عدن المنكوبه بالشرعيه عدن يغرقها فساد هادي 23 04 2020 19 58 22 
القوات المسلحه الجنوبيه القوات المسلحه الجنوبيه استخدمت سلاح ضبط النفس في مواجهه خروقات مليشيات اخوان الشرعيه اذ دافعت ببساله عن المقدرات الجنوبيه خلال الاسبوع الماضي واظهر قدره فائقه علي مواجهه الاعداء في ظل الالتزام بالهدنه التي اعلن عنها التحالف العربي قبل عشره ايام تقريبا عدن يغرقها فساد هادي 2 
عوده حكومه الفساد مرفوضه عدن عدن فيضانات الفساد والعجز عدن يغرقها فساد هادي عوده حكومه الفساد مرفوضه تقرير من ارم نيوز مؤلم جدا عن عدن عدن فيضانات الفساد والعجز عدن يغرقها فساد هادي 
عدن يغرقها فساد هادي اليمن التصدع والتهالك الذي طال كل مفاصل شرعيه هادي اتضح نموذج منه في وضع عدن مع السيول التي عبثت بها كما يعبث فسادهادي عدن يغرقها فساد هادي 
 الهلال الاحمر سلم المعدات للسلطه المحليه والمحافظ سالمين وتم بيعها من قبل الفاسدين و لم تسلم للانتقالي عليكم لعنه الله ياسرق يافاسدين يالصوص عدن يغرقها فساد هادي عدن منكوبه 4 
عدن يغرقها فساد هادي عدن يغرقها فساد هادي هل يستوعبها عقل انسان ما يحصل بالجنوب عامه وعدن خاصه من قبل حكومه الشرعيه 
صباح الخير صباح الخير المجلس الانتقالي الجنوبي يصرف لك مديريه في العاصمه عدن2 مليون ريال مساعدات عاجله ويصرف 4 شيولات لمديريتي المعلا وكريتر كما قرر صرف مساعدات تصل للمليون ريال للاسر المتضرره والمنكوبه وصرف بطانيات وفرشان ومواد غذائيه عاجله للمتضررين من سيول الامطار عدن يغرقها فساد هادي 370 
الجنوب العربي عدن يغرقها فساد هادي عدن الجنوب العربي عدن يغرقها فساد هادي عدن الي فخامه رئيس الدوله عيدروس قاسم الزبيدي حفضه الله بحلول رمضان المبارك لك ولشعبنا العظيم اجمل التهاني والتبريكات راجين المولي عز وجل ان يديم عليكم الصحه والتوفيق انتم يا فخامه الرئيس مفخرتنا بين الامم وبعد الزبيدي لو امر 0 
صباح الخير صباح الخير المجلس الانتقالي الجنوبي يصرف لك مديريه في العاصمه عدن2 مليون ريال مساعدات عاجله ويصرف 4 شيولات لمديريتي المعلا وكريتر كما قرر صرف مساعدات تصل للمليون ريال للاسر المتضرره والمنكوبه وصرف بطانيات وفرشان ومواد غذائيه عاجله للمتضررين من سيول الامطار عدن يغرقها فساد هادي 370 
 اذا كان الانتقالي ملتزم مع التحالف بتعهدات فيجب علي المقاومه الجنوبيه وقائدها البطل ابوهمام بالسيطره علي ايرادات الجنوب والبنك المركزي وتشكيل حكومه ايرادات لان الاموال لم تعد تذهب لاي مشروع في الجنوب منذ 2015 بل لجيوب هادي وحاشيته الفاسدين عدن يغرقها فساد هادي 
 اذا كان الانتقالي ملتزم مع التحالف بتعهدات فيجب علي المقاومه الجنوبيه وقائدها البطل ابوهمام بالسيطره علي ايرادات الجنوب والبنك المركزي وتشكيل حكومه ايرادات لان الاموال لم تعد تذهب لاي مشروع في الجنوب منذ 2015 بل لجيوب هادي وحاشيته الفاسدين عدن يغرقها فساد هادي 
اليمن يمنيون ضد فساد الاصلاح عدن يغرقها فساد هادي اليمن يمنيون ضد فساد الاصلاح احمد العيسي كشف جزء من كل وبعض من حجم الوضع المتدهور والمتصدع فيما بين الحكومه واعضائها والبرلمان ونزلائه وهذا مايسعي اليه الاخوانج عدن يغرقها فساد هادي 23 04 2020 19 26 12 
عدن يغرقها فساد هادي لم تغرق عدن فقط بل غرقت الجنوب باكمله عدن يغرقها فساد هادي 
اليمن يمنيون ضد فساد الاصلاح عدن يغرقها فساد هادي اليمن يمنيون ضد فساد الاصلاح رغم المبالغ الهائله التي تملكها الشرعيه كموارد دوله لم تشفع تلك الاموال لعدن من الابحار وسط سيول الامطار التي اغرقت احياء عدن عدن يغرقها فساد هادي 23 04 2020 19 21 35 
 من يبيع النفط ويحول عائداته الي حسابات شخصيه هو هذا الكارثه من يستلم جميع ايرادات البلاد ويستلم المساعدات الدوليه ودعم التحالف والضرائب هو هذا الكارثه واولاده وعصابته عدن يغرقها فساد هادي 2 
 اذا كان الانتقالي ملتزم مع التحالف بتعهدات فيجب علي المقاومه الجنوبيه وقائدها البطل ابوهمام بالسيطره علي ايرادات الجنوب والبنك المركزي وتشكيل حكومه ايرادات لان الاموال لم تعد تذهب لاي مشروع في الجنوب منذ 2015 بل لجيوب هادي وحاشيته الفاسدين عدن يغرقها فساد هادي 
عوده حكومه الفساد مرفوضه عدن عدن فيضانات الفساد والعجز عدن يغرقها فساد هادي عوده حكومه الفساد مرفوضه تقرير من ارم نيوز مؤلم جدا عن عدن عدن فيضانات الفساد والعجز عدن يغرقها فساد هادي 
عدن الحل الوحيد السيطره علي ايرادات العاصمه عدن وكنس ما تبقي من شرعيه السرق الذي في عدن وفرض امر واقع نايف ابوالزعيم الحدي عدن يغرقها فساد هادي 
 احراج يابو سكسوكه ابوك الرئيس سالمين مات مديون وانت اليوم يناديك الشعب بكلمه سارق صدق المثل الذي يقول النار تخلف رماد عدن يغرقها فساد هادي عدن مدينه منكوبه 13 
اليمن يمنيون ضد فساد الاصلاح عدن يغرقها فساد هادي اليمن يمنيون ضد فساد الاصلاح حكومه هادي تتهالك من الداخل والفساد الذي يترائسه هادي ويديره الاخوانج جعل الشرعيه علي مهب الريح ومصدر للسخط العام عدن يغرقها فساد هادي 23 04 2020 19 03 14 
عدن عدن يغرقها فساد هادي منتسبو المقاومه الوطنيه يتبرعون بـ 50 مليون ريال لمتضرري السيول في عدن عدن يغرقها فساد هادي 026 
عدن يغرقها فساد هادي عدن يغرقها فساد هادي هل يستوعبها عقل انسان ما يحصل بالجنوب عامه وعدن خاصه من قبل حكومه الشرعيه 
عدن يغرقها فساد هادي عدن يغرقها فساد هادي اخبار عن عوده الحكومه الي عدن عندما تشم الكلاب راحه الاموال تعود في يوم وليله عن كلاب الشرعيه اتحدث 4 
عوده حكومه الفساد مرفوضه حضرموت تنقذ عدن عدن يغرقها فساد هادي عوده حكومه الفساد مرفوضه حضرموت تنقذ عدن نحن لا نتشرف ولن نقبل ان تكون قيادتنا اكلين حقوق الضعفاء اللعنه علي كل سارق عدن يغرقها فساد هادي 
اليمن يمنيون ضد فساد الاصلاح عدن يغرقها فساد هادي اليمن يمنيون ضد فساد الاصلاح استقالات لوزراء وعدم استيعاب لصلاحيه كل جهه وتصدع داخلي للسلطات التنفيذيه والتشريعيه كلها بفعل مشروع الفساد العام للاخوانج وهادي عدن يغرقها فساد هادي 23 04 2020 18 54 03 
اليمن يمنيون ضد فساد الاصلاح عدن يغرقها فساد هادي اليمن يمنيون ضد فساد الاصلاح لا الثروه السمكيه ولا الجمارك ولا مصافي النفط ولا الضرائب ولا الجبايات ولا غيرها من موارد الدوله كفل بحمايه عدن من سيول الامطار عدن يغرقها فساد هادي 23 04 2020 19 16 58 
اليمن يمنيون ضد فساد الاصلاح عدن يغرقها فساد هادي اليمن يمنيون ضد فساد الاصلاح لم يخصص اي مبلغ من ميزانيه دوله هادي لانقاذ شوارع عدن من كم السيول الجارفه التي الحقتها الامطار بمدينه عدن المنكوبه بالشرعيه عدن يغرقها فساد هادي 23 04 2020 19 07 49 
اليمن يمنيون ضد فساد الاصلاح عدن يغرقها فساد هادي اليمن يمنيون ضد فساد الاصلاح اغدق عليهم الجنوب وعدن بالخيرات وتركوها وحدها في مواجهه السيول وهم نزلاء في اجنحه الفنادق الفخمه والمكيفات ووسائل الترفيه عدن يغرقها فساد هادي 23 04 2020 19 12 23 
صباح الخير صباح الخير المجلس الانتقالي الجنوبي يصرف لك مديريه في العاصمه عدن2 مليون ريال مساعدات عاجله ويصرف 4 شيولات لمديريتي المعلا وكريتر كما قرر صرف مساعدات تصل للمليون ريال للاسر المتضرره والمنكوبه وصرف بطانيات وفرشان ومواد غذائيه عاجله للمتضررين من سيول الامطار عدن يغرقها فساد هادي 370 
الجنوب العربي عدن يغرقها فساد هادي عدن الجنوب العربي عدن يغرقها فساد هادي عدن الي فخامه رئيس الدوله عيدروس قاسم الزبيدي حفضه الله بحلول رمضان المبارك لك ولشعبنا العظيم اجمل التهاني والتبريكات راجين المولي عز وجل ان يديم عليكم الصحه والتوفيق انتم يا فخامه الرئيس مفخرتنا بين الامم وبعد الزبيدي لو امر 0 
 حكومه الفساد الغير شرعيه تحرص علي استثمار الكوارث وماسي الشعب لتحقيق المزيد من الكسب وزياده ارصدتهاعلي حساب حياه البسطاء الشاهد في الامر ان ذلك يتم علي مراي ومسمع التحالف الداعم لهذه الشرعيه عدن يغرقها فساد هادي رمضان حي عدن تنادي اليوم باعلي صوتها المجلس الانتقالي الجنوبي 
 اذا كان الانتقالي ملتزم مع التحالف بتعهدات فيجب علي المقاومه الجنوبيه وقائدها البطل ابوهمام بالسيطره علي ايرادات الجنوب والبنك المركزي وتشكيل حكومه ايرادات لان الاموال لم تعد تذهب لاي مشروع في الجنوب منذ 2015 بل لجيوب هادي وحاشيته الفاسدين عدن يغرقها فساد هادي 
عوده الشرعيه مرفوضه عدن يغرقها فساد هادي ترقبوا بيان هام للمجلس الانتقالي الجنوبي بعد قليل علي قناه عدن المستقله عوده الشرعيه مرفوضه عدن يغرقها فساد هادي 67 
سلطان عمر حمادي ابن زايد سلطان عمر حمادي ابن زايد يفتح فندقه للمتضررين من سيول الامطار في العاصمه عدن لوجه الله تعالي ابن زيد الخير سباق في عمل الخير وهذه ليست اول مره فقد فتح الفندق مجانا للنازحين من اهل عدن في حرب 2015 شكرا لابن يافع الله يبارك لك في عمرك وصحتك ومالك واولادك عدن يغرقها فساد هادي 
عدن الرجل اليافعي الذي فقد اسرته بسيول عدن امس رحمهم الله جميعا اعتقد هو مغترب اليس الاولي بشرعيه العار العائده غدا لعدن اخذه معها لالقاء الوداع الاخير علي اسرته اليس هناك رجال تساعد الرجل فقط لدفن اسرته بحضوره عدن يغرقها فساد هادي 
عدن يغرقها فساد هادي كهرباء عدن تتمني لكم صوما مقبولا وافطارا شهيا ونوما قليلا ورشحا كثيرا عدن يغرقها فساد هادي 
عدن يغرقها فساد هادي عدن يغرقها فساد هادي هل يستوعبها عقل انسان ما يحصل بالجنوب عامه وعدن خاصه من قبل حكومه الشرعيه 
 الهلال الاحمر سلم المعدات للسلطه المحليه والمحافظ سالمين وتم بيعها من قبل الفاسدين و لم تسلم للانتقالي عليكم لعنه الله ياسرق يافاسدين يالصوص عدن يغرقها فساد هادي عدن منكوبه 4 
عدن يغرقها فساد هادي اذا عاد وفد الحكومه الي عدن سوف يدخل معاهم فيروس كورونا دون شك والناس مش ناقصه هل سوف يدخلوا حجر صحي 14 في عدن عدن يغرقها فساد هادي 
اليمن يمنيون ضد فساد الاصلاح عدن يغرقها فساد هادي اليمن يمنيون ضد فساد الاصلاح استقالات لوزراء وعدم استيعاب لصلاحيه كل جهه وتصدع داخلي للسلطات التنفيذيه والتشريعيه كلها بفعل مشروع الفساد العام للاخوانج وهادي عدن يغرقها فساد هادي 23 04 2020 19 44 34 
عدن عدن يغرقها فساد هادي الوالد المحافظ البحسني يدشن القافله الاغاثيه الحضرميه لمتضرري الامطار والسيول بمحافظه عدن عدن يغرقها فساد هادي 84 951753 1971 7 
عدن يغرقها فساد هادي شهر رمضان طيب يا برقع عدن يغرقها فساد هادي شهر رمضان 00 
 اذا كان الانتقالي ملتزم مع التحالف بتعهدات فيجب علي المقاومه الجنوبيه وقائدها البطل ابوهمام بالسيطره علي ايرادات الجنوب والبنك المركزي وتشكيل حكومه ايرادات لان الاموال لم تعد تذهب لاي مشروع في الجنوب منذ 2015 بل لجيوب هادي وحاشيته الفاسدين عدن يغرقها فساد هادي 
 احراج يابو سكسوكه ابوك الرئيس سالمين مات مديون وانت اليوم يناديك الشعب بكلمه سارق صدق المثل الذي يقول النار تخلف رماد عدن يغرقها فساد هادي عدن مدينه منكوبه 13 
عوده حكومه الفساد مرفوضه عدن عدن فيضانات الفساد والعجز عدن يغرقها فساد هادي عوده حكومه الفساد مرفوضه تقرير من ارم نيوز مؤلم جدا عن عدن عدن فيضانات الفساد والعجز عدن يغرقها فساد هادي 
 اذا كان الانتقالي ملتزم مع التحالف بتعهدات فيجب علي المقاومه الجنوبيه وقائدها البطل ابوهمام بالسيطره علي ايرادات الجنوب والبنك المركزي وتشكيل حكومه ايرادات لان الاموال لم تعد تذهب لاي مشروع في الجنوب منذ 2015 بل لجيوب هادي وحاشيته الفاسدين عدن يغرقها فساد هادي 
اليمن يمنيون ضد فساد الاصلاح عدن يغرقها فساد هادي اليمن يمنيون ضد فساد الاصلاح التخبط وسؤ استخدام وعدم فهم الصلاحيات بين فرقاء الشرعيه اليمنيه جعلت من هادي والاخوان عامل انهيار وتفشي للفساد عدن يغرقها فساد هادي 23 04 2020 19 35 21 
عدن يغرقها فساد هادي عدن يغرقها فساد هادي هل يستوعبها عقل انسان ما يحصل بالجنوب عامه وعدن خاصه من قبل حكومه الشرعيه 
قيق وعدن تحت الماء عدن يغرقها فساد هادي ياعبده منصور هادي تقدر تقل قيق وعدن تحت الماء عدن يغرقها فساد هادي 
 اذا كان الانتقالي ملتزم مع التحالف بتعهدات فيجب علي المقاومه الجنوبيه وقائدها البطل ابوهمام بالسيطره علي ايرادات الجنوب والبنك المركزي وتشكيل حكومه ايرادات لان الاموال لم تعد تذهب لاي مشروع في الجنوب منذ 2015 بل لجيوب هادي وحاشيته الفاسدين عدن يغرقها فساد هادي 
 الهلال الاحمر سلم المعدات للسلطه المحليه والمحافظ سالمين وتم بيعها من قبل الفاسدين و لم تسلم للانتقالي عليكم لعنه الله ياسرق يافاسدين يالصوص عدن يغرقها فساد هادي عدن منكوبه 4 
اليمن يمنيون ضد فساد الاصلاح عدن يغرقها فساد هادي اليمن يمنيون ضد فساد الاصلاح التصدع والتهالك الذي طال كل مفاصل شرعيه هادي اتضح نموذج منه في وضع عدن مع السيول التي عبثت بها كما يعبث فساد هادي عدن يغرقها فساد هادي 23 04 2020 18 58 38 
السعوديه الامارات فشلت الحكومه الشرعيه في كل الملفات التي سلمت اليها منذ العام 2015 رغم الدعم الكبير من السعوديه و الامارات وعودتها الي عدن يوم غدا وتسليمها ملف المساعدات الانسانيه للمتضررين كارثه اخري لا تقل عن كارثه السيول الاخيره عدن يغرقها فساد هادي 
 الهلال الاحمر سلم المعدات للسلطه المحليه والمحافظ سالمين وتم بيعها من قبل الفاسدين و لم تسلم للانتقالي عليكم لعنه الله ياسرق يافاسدين يالصوص عدن يغرقها فساد هادي عدن منكوبه 4 
عوده حكومه الفساد مرفوضه عدن يغرقها فساد هادي عدن يغرقها فساد الشرعيه لن تمروا هذا ما كنا نعرفه وان التعذيب الي نواجهه مفتعل ولاكن الكثير لم يصدق منع الرواتب وانقطاع الخدمات بفعل فاعل وقالها المخلافي في السابق نحكمكم ونسرقكم او نقتلكم لا والله الموت بشرف افضل من الموت بقهر عوده حكومه الفساد مرفوضه عدن يغرقها فساد هادي عدن يغرقها فساد الشرعيه لن تمروا 08 
السعوديه الامارات فشلت الحكومه الشرعيه في كل الملفات التي سلمت اليها منذ العام 2015 رغم الدعم الكبير من السعوديه و الامارات وعودتها الي عدن يوم غدا وتسليمها ملف المساعدات الانسانيه للمتضررين كارثه اخري لا تقل عن كارثه السيول الاخيره عدن يغرقها فساد هادي 
 اذا كان الانتقالي ملتزم مع التحالف بتعهدات فيجب علي المقاومه الجنوبيه وقائدها البطل ابوهمام بالسيطره علي ايرادات الجنوب والبنك المركزي وتشكيل حكومه ايرادات لان الاموال لم تعد تذهب لاي مشروع في الجنوب منذ 2015 بل لجيوب هادي وحاشيته الفاسدين عدن يغرقها فساد هادي 
السعوديه الامارات فشلت الحكومه الشرعيه في كل الملفات التي سلمت اليها منذ العام 2015 رغم الدعم الكبير من السعوديه و الامارات وعودتها الي عدن يوم غدا وتسليمها ملف المساعدات الانسانيه للمتضررين كارثه اخري لا تقل عن كارثه السيول الاخيره عدن يغرقها فساد هادي 
الشرعيه عدن يغرقها فساد هادي رمضان حي عدن تنادي اليوم باعلي صوتها المجلس الانتقالي الجنوبي حكومه الفساد الغير شرعيه تحرص علي استثمار الكوارث وماسي الشعب لتحقيق المزيد من الكسب وزياده ارصدتهاعلي حساب حياه البسطاء الشاهد في الامر ان ذلك يتم علي مراي ومسمع التحالف الداعم لهذه الشرعيه عدن يغرقها فساد هادي رمضان حي عدن تنادي اليوم باعلي صوتها المجلس الانتقالي الجنوبي 
اليمن يمنيون ضد فساد الاصلاح عدن يغرقها فساد هادي اليمن يمنيون ضد فساد الاصلاح ازاحه رساله احمدالعيسي لهادي ازاحه جزء من كل حجم الفساد والفوضي التي تعصف بالحكومه الشرعيه شرعيه الفنادق التي يديرها الاصلاح عدن يغرقها فساد هادي 23 04 2020 19 30 46 
عدن يغرقها فساد هادي عدن يغرقها فساد هادي هل يستوعبها عقل انسان ما يحصل بالجنوب عامه وعدن خاصه من قبل حكومه الشرعيه 
صباح الخير صباح الخير المجلس الانتقالي الجنوبي يصرف لك مديريه في العاصمه عدن2 مليون ريال مساعدات عاجله ويصرف 4 شيولات لمديريتي المعلا وكريتر كما قرر صرف مساعدات تصل للمليون ريال للاسر المتضرره والمنكوبه وصرف بطانيات وفرشان ومواد غذائيه عاجله للمتضررين من سيول الامطار عدن يغرقها فساد هادي 370 
عدن يغرقها فساد هادي عدن عدن يغرقها فساد هادي المحافظ الجديد او السارق الجديد علي ما اسموه ابناء عدن 9 
عدن يغرقها فساد هادي 5 ايش من وجه تملك حكومه الشر ذات الوجه القبيح لو عادت الي عدن و عدن تغرق في الظلام الدامس و بدون مياه والناس بدون رواتب عدن يغرقها فساد هادي قبح الله وجوهكم 
عدن الرجل اليافعي الذي فقد اسرته بسيول عدن امس رحمهم الله جميعا اعتقد هو مغترب اليس الاولي بشرعيه العار العائده غدا لعدن اخذه معها لالقاء الوداع الاخير علي اسرته اليس هناك رجال تساعد الرجل فقط لدفن اسرته بحضوره عدن يغرقها فساد هادي 
عدن يغرقها فساد هادي عدن يغرقها فساد هادي حفظ الله عدن واهلها من شرور الشرعيه الحذر الاوضاع لازالا خطير والصهاريج ليست للسباحه 
صباح الخير صباح الخير المجلس الانتقالي الجنوبي يصرف لك مديريه في العاصمه عدن2 مليون ريال مساعدات عاجله ويصرف 4 شيولات لمديريتي المعلا وكريتر كما قرر صرف مساعدات تصل للمليون ريال للاسر المتضرره والمنكوبه وصرف بطانيات وفرشان ومواد غذائيه عاجله للمتضررين من سيول الامطار عدن يغرقها فساد هادي 370 
عدن يغرقها فساد هادي هذا هي شرعيه الفنادق حق الدنبوع 9 عدن يغرقها فساد هادي 
اليمن يمنيون ضد فساد الاصلاح عدن يغرقها فساد هادي اليمن يمنيون ضد فساد الاصلاح احمد العيسي وبرسالته لهادي يذكره بصلاحياته وصلاحيه المجلس التشريعي التي لم يفقه لها هادي واغفلها الاصلاح لاجل مشروع الفساد العام عدن يغرقها فساد هادي 23 04 2020 18 49 28 
 الهلال الاحمر سلم المعدات للسلطه المحليه والمحافظ سالمين وتم بيعها من قبل الفاسدين و لم تسلم للانتقالي عليكم لعنه الله ياسرق يافاسدين يالصوص عدن يغرقها فساد هادي عدن منكوبه 4 
عدن بهتافات سارق سارق هكذا استقبل ابناء عدن المحافظ سالمين التابع لشرعيه الاحتلال اليمني صدق المثل القائل الفحل يخلف محل رحمك الله يا سالم ربيع علي عدن يغرقها فساد هادي عدن تغرق 4 
عدن الرجل اليافعي الذي فقد اسرته بسيول عدن امس رحمهم الله جميعا اعتقد هو مغترب اليس الاولي بشرعيه العار العائده غدا لعدن اخذه معها لالقاء الوداع الاخير علي اسرته اليس هناك رجال تساعد الرجل فقط لدفن اسرته بحضوره عدن يغرقها فساد هادي 
صباح الخير صباح الخير المجلس الانتقالي الجنوبي يصرف لك مديريه في العاصمه عدن2 مليون ريال مساعدات عاجله ويصرف 4 شيولات لمديريتي المعلا وكريتر كما قرر صرف مساعدات تصل للمليون ريال للاسر المتضرره والمنكوبه وصرف بطانيات وفرشان ومواد غذائيه عاجله للمتضررين من سيول الامطار عدن يغرقها فساد هادي 370 
عدن الرجل اليافعي الذي فقد اسرته بسيول عدن امس رحمهم الله جميعا اعتقد هو مغترب اليس الاولي بشرعيه العار العائده غدا لعدن اخذه معها لالقاء الوداع الاخير علي اسرته اليس هناك رجال تساعد الرجل فقط لدفن اسرته بحضوره عدن يغرقها فساد هادي 
 وثيقه تؤكد عن ماكشفه مامور المعلا فهد المشبق عن استلام محافظ عدن مليار لمعالجه اضرار السيول التي شهدتها العاصمه عدن قبل شهر ولم يصرف منها ريال للمتضررين اما امطار امس والاضرار الكارثيه التي شهدتها عدن سيكون هناك توجيه جدبد باكثر من مليار والي المكان المعتاد عدن يغرقها فساد هادي 39 79 
عدن يغرقها فساد هادي عمروا فادي المجلس عدن يغرقها فساد هادي سمعتوا اخر خبر عمروا فادي وشلت الحجريه وعرب 48 بيرفعوا قضيه علي المجلس ويوكلوا المدرعه البشريه الارهابيه عفرا صاحبه السجل النضيف والوطني تجيب لهم حقهم 
عدن يغرقها فساد هادي يسقط ابو يكسوكه عدن سالمين عدن سارق سارق كذاب عدن يغرقها فساد هادي يسقط ابو يكسوكه ابناء عدن يهتفون في وجه سالمين محافظ عدن سارق سارق ارحل يا كذاب 
عدن يغرقها فساد هادي يسقط ابو يكسوكه عدن سالمين عدن سارق سارق كذاب عدن يغرقها فساد هادي يسقط ابو يكسوكه ابناء عدن يهتفون في وجه سالمين محافظ عدن سارق سارق ارحل يا كذاب 
 احراج يابو سكسوكه ابوك الرئيس سالمين مات مديون وانت اليوم يناديك الشعب بكلمه سارق صدق المثل الذي يقول النار تخلف رماد عدن يغرقها فساد هادي عدن مدينه منكوبه 13 
 اذا كان الانتقالي ملتزم مع التحالف بتعهدات فيجب علي المقاومه الجنوبيه وقائدها البطل ابوهمام بالسيطره علي ايرادات الجنوب والبنك المركزي وتشكيل حكومه ايرادات لان الاموال لم تعد تذهب لاي مشروع في الجنوب منذ 2015 بل لجيوب هادي وحاشيته الفاسدين عدن يغرقها فساد هادي 
صباح الخير صباح الخير المجلس الانتقالي الجنوبي يصرف لك مديريه في العاصمه عدن2 مليون ريال مساعدات عاجله ويصرف 4 شيولات لمديريتي المعلا وكريتر كما قرر صرف مساعدات تصل للمليون ريال للاسر المتضرره والمنكوبه وصرف بطانيات وفرشان ومواد غذائيه عاجله للمتضررين من سيول الامطار عدن يغرقها فساد هادي 370 
عدن يغرقها فساد هادي عدن مدينه منكوبه احراج يابو سالم ابوك الرئيس سالمين كان عندما يخرج الشارع الناس تستقبله بالهتافات بروح بالدم نفديك ياسالمين وانت اليوم يناديك الشعب بكلمه سارق صدق المثل ليس الفتي من يقول كان ابي ولكن الفتي من قال ها انا ذا عدن يغرقها فساد هادي عدن مدينه منكوبه 6 
 احراج يابو سكسوكه ابوك الرئيس سالمين مات مديون وانت اليوم يناديك الشعب بكلمه سارق صدق المثل الذي يقول النار تخلف رماد عدن يغرقها فساد هادي عدن مدينه منكوبه 13 
عدن يغرقها فساد هادي عدن يغرقها فساد هادي القاده الاستثنائيون حب وفاء والتزام وشجاعه حفظ الله قائدنا عيدروس 22 
 اذا كان الانتقالي ملتزم مع التحالف بتعهدات فيجب علي المقاومه الجنوبيه وقائدها البطل ابوهمام بالسيطره علي ايرادات الجنوب والبنك المركزي وتشكيل حكومه ايرادات لان الاموال لم تعد تذهب لاي مشروع في الجنوب منذ 2015 بل لجيوب هادي وحاشيته الفاسدين عدن يغرقها فساد هادي 
 احراج يابو سكسوكه ابوك الرئيس سالمين مات مديون وانت اليوم يناديك الشعب بكلمه سارق صدق المثل الذي يقول النار تخلف رماد عدن يغرقها فساد هادي عدن مدينه منكوبه 13 
عدن يغرقها فساد هادي عدن تغرق عدن مدينه منكوبه المجلس الانتقالي الجنوبي المقاومه الجنوبيه الشايب الذي انقذوه شباب عدن يبكي بسبب ظروف المعيشه اللهم احفظ بلادنا واهلنا وارزقهم خير الدنيا وابعد عنهم كل مكروه عدن يغرقها فساد هادي عدن تغرق عدن مدينه منكوبه المجلس الانتقالي الجنوبي المقاومه الجنوبيه 6 
 احراج يابو سكسوكه ابوك الرئيس سالمين مات مديون وانت اليوم يناديك الشعب بكلمه سارق صدق المثل الذي يقول النار تخلف رماد عدن يغرقها فساد هادي عدن مدينه منكوبه 13 
السعوديه الامارات فشلت الحكومه الشرعيه في كل الملفات التي سلمت اليها منذ العام 2015 رغم الدعم الكبير من السعوديه و الامارات وعودتها الي عدن يوم غدا وتسليمها ملف المساعدات الانسانيه للمتضررين كارثه اخري لا تقل عن كارثه السيول الاخيره عدن يغرقها فساد هادي 
 من يبيع النفط ويحول عائداته الي حسابات شخصيه هو هذا الكارثه من يستلم جميع ايرادات البلاد ويستلم المساعدات الدوليه ودعم التحالف والضرائب هو هذا الكارثه واولاده وعصابته عدن يغرقها فساد هادي 2 
 احراج يابو سالم ابوك الرئيس سالمين كان عندما يخرج الشارع الناس تستقبله بالهتافات بروح بالدم نفديك ياسالمين وانت اليوم يناديك الشعب بكلمه سارق صدق المثل ليس الفتي من يقول كان ابي ولكن الفتي من قال ها انا ذا عدن يغرقها فساد هادي عدن مدينه منكوبه 6 
عدن يغرقها فساد هادي يسقط ابو يكسوكه عدن سالمين عدن سارق سارق كذاب عدن يغرقها فساد هادي يسقط ابو يكسوكه ابناء عدن يهتفون في وجه سالمين محافظ عدن سارق سارق ارحل يا كذاب 
عدن لليوم الثالث علي المطر في عدن ولازاله الاضرار في حي القطيع تمنع الناس حتي عن الخروج ونقل اغراضهم نتيجه الوحل والحمقاء يتداولون صوره موقع واحد يتم تنظيفه عن اي مساعدات تتحدثون عدن يغرقها فساد هادي 
عدن بهتافات سارق سارق هكذا استقبل ابناء عدن المحافظ سالمين التابع لشرعيه الاحتلال اليمني صدق المثل القائل الفحل يخلف محل رحمك الله يا سالم ربيع علي عدن يغرقها فساد هادي عدن تغرق 4 
عدن يغرقها فساد هادي يسقط ابو يكسوكه عدن سالمين عدن سارق سارق كذاب عدن يغرقها فساد هادي يسقط ابو يكسوكه ابناء عدن يهتفون في وجه سالمين محافظ عدن سارق سارق ارحل يا كذاب 
عدن يغرقها فساد هادي عرب 48 العجوز الشمطا مشعل الارهابيه عدن يغرقها فساد هادي عرب 48 ونا قول فين شفت العجوز الشمطا طلعت من ناشتات ابو مشعل وشلتها المدرعه البشريه الارهابيه عفراء ونقار الخشب ضيا ناشتات الثوره السلميه والخنجر المسموم 53 
السعوديه الامارات فشلت الحكومه الشرعيه في كل الملفات التي سلمت اليها منذ العام 2015 رغم الدعم الكبير من السعوديه و الامارات وعودتها الي عدن يوم غدا وتسليمها ملف المساعدات الانسانيه للمتضررين كارثه اخري لا تقل عن كارثه السيول الاخيره عدن يغرقها فساد هادي 
عدن يغرقها فساد هادي التغريده الثانيه لعدن شحت دولي المدينه منكوبه وحجم الاضرار كبيره وهناك اسر ماتت وبيوت تهدمت وممتلكات راحت ضحيه ولذلك معين عبده يطالب الدول والمنظمات تقديم الدعم ويجي انسان طيب ومدعمم يقولي لماذا نشكك بهم عدن يغرقها فساد هادي جمال المحرابي 647 
عدن يغرقها فساد هادي بسبب هاؤلا خسر الحزام شعبيته و احترامه و كرهونا في الدوله المنشوده للاسف عدن يغرقها فساد هادي 2 
 لو لا الصهاريج التي خففت من تدفق السيول لكانت كريتر ومن فيها في خبر كان في ظل فساد محافظ عدن احمد سالمين وحكومه الشرعيه الاخوانيه عدن يغرقها فساد هادي اقاله سالمين مطلب شعبي 12 
السعوديه الامارات فشلت الحكومه الشرعيه في كل الملفات التي سلمت اليها منذ العام 2015 رغم الدعم الكبير من السعوديه و الامارات وعودتها الي عدن يوم غدا وتسليمها ملف المساعدات الانسانيه للمتضررين كارثه اخري لا تقل عن كارثه السيول الاخيره عدن يغرقها فساد هادي 
عدن بهتافات سارق سارق هكذا استقبل ابناء عدن المحافظ سالمين التابع لشرعيه الاحتلال اليمني صدق المثل القائل الفحل يخلف محل رحمك الله يا سالم ربيع علي عدن يغرقها فساد هادي عدن تغرق 4 
عدن يغرقها فساد هادي عدن يغرقها فساد هادي معين عبدالملك اصتحب معه عدد من الوزراء الممنوع عليهم العوده الي عدن بموجب اتفاق الرياض علشان كذا لم يسمح لهم بالمغادره من الرياض ويعتبر هذا التصرف مناقض لاتفاق الرياض الذي ينص علي عوده معين وبعض وزراء الخدميه فقط 
عدن يغرقها فساد هادي عرب 48 العجوز الشمطا مشعل الارهابيه عدن يغرقها فساد هادي عرب 48 ونا قول فين شفت العجوز الشمطا طلعت من ناشتات ابو مشعل وشلتها المدرعه البشريه الارهابيه عفراء ونقار الخشب ضيا ناشتات الثوره السلميه والخنجر المسموم 53 
 اذا كان الانتقالي ملتزم مع التحالف بتعهدات فيجب علي المقاومه الجنوبيه وقائدها البطل ابوهمام بالسيطره علي ايرادات الجنوب والبنك المركزي وتشكيل حكومه ايرادات لان الاموال لم تعد تذهب لاي مشروع في الجنوب منذ 2015 بل لجيوب هادي وحاشيته الفاسدين عدن يغرقها فساد هادي 
 المواطنين الشماليين والتجار الشماليين رفضوا ان يقدمون لعدن اي مساعدات يقول ان السيول مدعومه من الامارات والمجلس الانتقالي لم نعرف من الشماليين اي خير ولا اي دور ايجابي بل عرفنا منهم الغدر والخيانه والقتل والنهب والسرقه والطعن من الخلف عدن يغرقها فساد هادي 0 
السعوديه الامارات فشلت الحكومه الشرعيه في كل الملفات التي سلمت اليها منذ العام 2015 رغم الدعم الكبير من السعوديه و الامارات وعودتها الي عدن يوم غدا وتسليمها ملف المساعدات الانسانيه للمتضررين كارثه اخري لا تقل عن كارثه السيول الاخيره عدن يغرقها فساد هادي 
صباح الخير صباح الخير المجلس الانتقالي الجنوبي يصرف لك مديريه في العاصمه عدن2 مليون ريال مساعدات عاجله ويصرف 4 شيولات لمديريتي المعلا وكريتر كما قرر صرف مساعدات تصل للمليون ريال للاسر المتضرره والمنكوبه وصرف بطانيات وفرشان ومواد غذائيه عاجله للمتضررين من سيول الامطار عدن يغرقها فساد هادي 370 
 احراج يابو سكسوكه ابوك الرئيس سالمين مات مديون وانت اليوم يناديك الشعب بكلمه سارق صدق المثل الذي يقول النار تخلف رماد عدن يغرقها فساد هادي عدن مدينه منكوبه 13 
 اذا كان الانتقالي ملتزم مع التحالف بتعهدات فيجب علي المقاومه الجنوبيه وقائدها البطل ابوهمام بالسيطره علي ايرادات الجنوب والبنك المركزي وتشكيل حكومه ايرادات لان الاموال لم تعد تذهب لاي مشروع في الجنوب منذ 2015 بل لجيوب هادي وحاشيته الفاسدين عدن يغرقها فساد هادي 
صباح الخير صباح الخير المجلس الانتقالي الجنوبي يصرف لك مديريه في العاصمه عدن2 مليون ريال مساعدات عاجله ويصرف 4 شيولات لمديريتي المعلا وكريتر كما قرر صرف مساعدات تصل للمليون ريال للاسر المتضرره والمنكوبه وصرف بطانيات وفرشان ومواد غذائيه عاجله للمتضررين من سيول الامطار عدن يغرقها فساد هادي 370 
 عندما يعيش المسوول خارج بلاده و يتغرغر باموال شعبه ويسرق حقوقهم يصبح المواطن ك هولاء الذين يحملون ابنتهم ولا ينظرون الي حالهم ان القلب ليحزن وانه يتالم و يبكي عليك يا مدينتي يا عدن عدن يغرقها فساد هادي عدن تغرق عدن يغرقها فساد الانتقالي 70 
 احراج يابو سكسوكه ابوك الرئيس سالمين مات مديون وانت اليوم يناديك الشعب بكلمه سارق صدق المثل الذي يقول النار تخلف رماد عدن يغرقها فساد هادي عدن مدينه منكوبه 13 
عدن يغرقها فساد هادي عدن يغرقها فساد هادي القاده الاستثنائيون حب وفاء والتزام وشجاعه حفظ الله قائدنا عيدروس 22 
عدن يغرقها فساد هادي بسبب هاؤلا خسر الحزام شعبيته و احترامه و كرهونا في الدوله المنشوده للاسف عدن يغرقها فساد هادي 2 
عدن يغرقها فساد هادي عرب 48 العجوز الشمطا مشعل الارهابيه عدن يغرقها فساد هادي عرب 48 ونا قول فين شفت العجوز الشمطا طلعت من ناشتات ابو مشعل وشلتها المدرعه البشريه الارهابيه عفراء ونقار الخشب ضيا ناشتات الثوره السلميه والخنجر المسموم 53 
 لو لا الصهاريج التي خففت من تدفق السيول لكانت كريتر ومن فيها في خبر كان في ظل فساد محافظ عدن احمد سالمين وحكومه الشرعيه الاخوانيه عدن يغرقها فساد هادي اقاله سالمين مطلب شعبي 12 
 وثيقه تؤكد عن ماكشفه مامور المعلا فهد المشبق عن استلام محافظ عدن مليار لمعالجه اضرار السيول التي شهدتها العاصمه عدن قبل شهر ولم يصرف منها ريال للمتضررين اما امطار امس والاضرار الكارثيه التي شهدتها عدن سيكون هناك توجيه جدبد باكثر من مليار والي المكان المعتاد عدن يغرقها فساد هادي 39 79 
السعوديه الامارات فشلت الحكومه الشرعيه في كل الملفات التي سلمت اليها منذ العام 2015 رغم الدعم الكبير من السعوديه و الامارات وعودتها الي عدن يوم غدا وتسليمها ملف المساعدات الانسانيه للمتضررين كارثه اخري لا تقل عن كارثه السيول الاخيره عدن يغرقها فساد هادي 
عدن يغرقها فساد هادي لن تصلح عدن والجنوب الا بعوده دوله الجنوب غير كذا ضحك علي الدقون وضياع وقت عدن يغرقها فساد هادي 
عدن يغرقها فساد هادي عمروا فادي المجلس عدن يغرقها فساد هادي سمعتوا اخر خبر عمروا فادي وشلت الحجريه وعرب 48 بيرفعوا قضيه علي المجلس ويوكلوا المدرعه البشريه الارهابيه عفرا صاحبه السجل النضيف والوطني تجيب لهم حقهم 
 اذا كان الانتقالي ملتزم مع التحالف بتعهدات فيجب علي المقاومه الجنوبيه وقائدها البطل ابوهمام بالسيطره علي ايرادات الجنوب والبنك المركزي وتشكيل حكومه ايرادات لان الاموال لم تعد تذهب لاي مشروع في الجنوب منذ 2015 بل لجيوب هادي وحاشيته الفاسدين عدن يغرقها فساد هادي 
 احراج يابو سكسوكه ابوك الرئيس سالمين مات مديون وانت اليوم يناديك الشعب بكلمه سارق صدق المثل الذي يقول النار تخلف رماد عدن يغرقها فساد هادي عدن مدينه منكوبه 13 
 اقسم بالله العظيم شخص موثوق يحدثني ان الهلال الاحمر سلم المعدات للسلطه المحليه والمحافظ سالمين وتم بيعها من قبل الفاسدين و لم تسلم للانتقالي عليكم لعنه الله ياسرق يافاسدين يالصوص عدن يغرقها فساد هادي عدن منكوبه 
عدن يغرقها فساد هادي عرب 48 العجوز الشمطا مشعل الارهابيه عدن يغرقها فساد هادي عرب 48 ونا قول فين شفت العجوز الشمطا طلعت من ناشتات ابو مشعل وشلتها المدرعه البشريه الارهابيه عفراء ونقار الخشب ضيا ناشتات الثوره السلميه والخنجر المسموم 53 
عاجل عدن عاجل حكومه الفساد الاخوانيهستعود الي عدن الخميس لمزيد من النهب والسرقه علي ظهر شعب الجنوب المغلوب علي امره في كوارث طبيعيه وكورونا ولا كهرباء ولا مياه ولا رواتب والان مزيد من التعذيب بعوده السرق لينهبوا المساعدات والاغاثه الدوليه عدن يغرقها فساد هادي 
عدن يغرقها فساد هادي بسبب هاؤلا خسر الحزام شعبيته و احترامه و كرهونا في الدوله المنشوده للاسف عدن يغرقها فساد هادي 2 
شهر رمضان شهر رمضان المبارك يوم الارض فطوركم اول رمضان فلسفه سعاده خواطر من القلب عدن يغرقها فساد هادي تقتـرب منـا نسائـم شهـر الخيـر شهـر مختلـف بكل تفاصيلـه روحانيـه ايامـه هدوئهـا فيـارب بلغنـا رمضـان ووفقنـا فيـه لصالح الاعمـال شهر رمضان شهر رمضان المبارك يوم الارض فطوركم اول رمضان فلسفه سعاده خواطر من القلب عدن يغرقها فساد هادي 
الحجر الصحي هل تعلم انه الاول في العالم بتطبيق قانون الحجر الصحي حيث استشعر المرض قبل حدوثه بما يقارب الست سنوات عدن يغرقها فساد هادي 1 
عدن يغرقها فساد هادي عدن مدينه منكوبه عدن تغرق المجلس الانتقالي الجنوبي هكذا مصير كل فاسد اهالي عدن استقبلوا المحافظ بعبارات سارق عدن يغرقها فساد هادي عدن مدينه منكوبه عدن تغرق المجلس الانتقالي الجنوبي 
 من يبيع النفط ويحول عائداته الي حسابات شخصيه هو هذا الكارثه من يستلم جميع ايرادات البلاد ويستلم المساعدات الدوليه ودعم التحالف والضرائب هو هذا الكارثه واولاده وعصابته عدن يغرقها فساد هادي 2 
 احراج يابو سكسوكه ابوك الرئيس سالمين مات مديون وانت اليوم يناديك الشعب بكلمه سارق صدق المثل الذي يقول النار تخلف رماد عدن يغرقها فساد هادي عدن مدينه منكوبه 13 
 اذا كان الانتقالي ملتزم مع التحالف بتعهدات فيجب علي المقاومه الجنوبيه وقائدها البطل ابوهمام بالسيطره علي ايرادات الجنوب والبنك المركزي وتشكيل حكومه ايرادات لان الاموال لم تعد تذهب لاي مشروع في الجنوب منذ 2015 بل لجيوب هادي وحاشيته الفاسدين عدن يغرقها فساد هادي 
عدن يغرقها فساد هادي يافع شوكه الميزان وسيف الجنوب العربي عدن يغرقها فساد هادي 
السعوديه الامارات فشلت الحكومه الشرعيه في كل الملفات التي سلمت اليها منذ العام 2015 رغم الدعم الكبير من السعوديه و الامارات وعودتها الي عدن يوم غدا وتسليمها ملف المساعدات الانسانيه للمتضررين كارثه اخري لا تقل عن كارثه السيول الاخيره عدن يغرقها فساد هادي 
عدن يغرقها فساد هادي يسقط ابو يكسوكه عدن سالمين عدن سارق سارق كذاب عدن يغرقها فساد هادي يسقط ابو يكسوكه ابناء عدن يهتفون في وجه سالمين محافظ عدن سارق سارق ارحل يا كذاب 
عدن بهتافات سارق سارق هكذا استقبل ابناء عدن المحافظ سالمين التابع لشرعيه الاحتلال اليمني صدق المثل القائل الفحل يخلف محل رحمك الله يا سالم ربيع علي عدن يغرقها فساد هادي عدن تغرق 4 
السعوديه الامارات فشلت الحكومه الشرعيه في كل الملفات التي سلمت اليها منذ العام 2015 رغم الدعم الكبير من السعوديه و الامارات وعودتها الي عدن يوم غدا وتسليمها ملف المساعدات الانسانيه للمتضررين كارثه اخري لا تقل عن كارثه السيول الاخيره عدن يغرقها فساد هادي 
 الهلال الاحمر سلم المعدات للسلطه المحليه والمحافظ سالمين وتم بيعها من قبل الفاسدين و لم تسلم للانتقالي عليكم لعنه الله ياسرق يافاسدين يالصوص عدن يغرقها فساد هادي عدن منكوبه 4 
 يبدو من الوضع العام ان غياب الدوله سيطول وان حملات التبرعات ستتواصل لذلك ولنضمن الاستمراريه والشفافيه اعتقد انه قد حان الاوان لماسسه التبرعات فتوثيق التوريد والصرف يشجع المتبرعين علي الدفع رمضان 2020 رمضان المبارك عدن يغرقها فساد هادي مبارك عليكم رمضان 
 عـدن تـنـادي ويـن راح الـمـعتصـم يـفـزع مـعـاهـا حــالـها يـرثـئ لـهـا لاكـهـربـه لا مـاء وحـاكـمـهـا صـنـم والـيـوم جـاهـا سـيل حـطـم دارها عدن يغرقها فساد هادي 9 
عدن الرجل اليافعي الذي فقد اسرته بسيول عدن امس رحمهم الله جميعا اعتقد هو مغترب اليس الاولي بشرعيه العار العائده غدا لعدن اخذه معها لالقاء الوداع الاخير علي اسرته اليس هناك رجال تساعد الرجل فقط لدفن اسرته بحضوره عدن يغرقها فساد هادي 
عدن يغرقها فساد هادي عرب 48 العجوز الشمطا مشعل الارهابيه عدن يغرقها فساد هادي عرب 48 ونا قول فين شفت العجوز الشمطا طلعت من ناشتات ابو مشعل وشلتها المدرعه البشريه الارهابيه عفراء ونقار الخشب ضيا ناشتات الثوره السلميه والخنجر المسموم 53 
 احراج يابو سكسوكه ابوك الرئيس سالمين مات مديون وانت اليوم يناديك الشعب بكلمه سارق صدق المثل الذي يقول النار تخلف رماد عدن يغرقها فساد هادي عدن مدينه منكوبه 13 
صباح الخير صباح الخير المجلس الانتقالي الجنوبي يصرف لك مديريه في العاصمه عدن2 مليون ريال مساعدات عاجله ويصرف 4 شيولات لمديريتي المعلا وكريتر كما قرر صرف مساعدات تصل للمليون ريال للاسر المتضرره والمنكوبه وصرف بطانيات وفرشان ومواد غذائيه عاجله للمتضررين من سيول الامطار عدن يغرقها فساد هادي 370 
عدن يغرقها فساد هادي الا تخجل انت ياعبد الاحمر من الكذب والتزييف عدن يغرقها فساد هادي 0 
عدن الرجل اليافعي الذي فقد اسرته بسيول عدن امس رحمهم الله جميعا اعتقد هو مغترب اليس الاولي بشرعيه العار العائده غدا لعدن اخذه معها لالقاء الوداع الاخير علي اسرته اليس هناك رجال تساعد الرجل فقط لدفن اسرته بحضوره عدن يغرقها فساد هادي 
صباح الخير صباح الخير المجلس الانتقالي الجنوبي يصرف لك مديريه في العاصمه عدن2 مليون ريال مساعدات عاجله ويصرف 4 شيولات لمديريتي المعلا وكريتر كما قرر صرف مساعدات تصل للمليون ريال للاسر المتضرره والمنكوبه وصرف بطانيات وفرشان ومواد غذائيه عاجله للمتضررين من سيول الامطار عدن يغرقها فساد هادي 370 
عدن بهتافات سارق سارق هكذا استقبل ابناء عدن المحافظ سالمين التابع لشرعيه الاحتلال اليمني صدق المثل القائل الفحل يخلف محل رحمك الله يا سالم ربيع علي عدن يغرقها فساد هادي عدن تغرق 4 
عدن يغرقها فساد هادي محافظ عدن عاده صحي نزل اليوم مع حراسه مدججه بالاسلحه وقابله شعب كريتر بترديد الهنافات سارق سارق لو يملك ولو ذره من الدم والرجوله يستقيل اذا عاد في شويه من الاحترام لنفسه ايش ثقل الدم بهذه القيادات الفاسده خلاص الحياء قل فيهم كارثه يحكمك مثل هذا عدن يغرقها فساد هادي 
 احراج يابو سكسوكه ابوك الرئيس سالمين مات مديون وانت اليوم يناديك الشعب بكلمه سارق صدق المثل الذي يقول النار تخلف رماد عدن يغرقها فساد هادي عدن مدينه منكوبه 13 
 اذا كان الانتقالي ملتزم مع التحالف بتعهدات فيجب علي المقاومه الجنوبيه وقائدها البطل ابوهمام بالسيطره علي ايرادات الجنوب والبنك المركزي وتشكيل حكومه ايرادات لان الاموال لم تعد تذهب لاي مشروع في الجنوب منذ 2015 بل لجيوب هادي وحاشيته الفاسدين عدن يغرقها فساد هادي 
 احراج يابو سكسوكه ابوك الرئيس سالمين مات مديون وانت اليوم يناديك الشعب بكلمه سارق صدق المثل الذي يقول النار تخلف رماد عدن يغرقها فساد هادي عدن مدينه منكوبه 13 
عدن يغرقها فساد هادي عدن مدينه منكوبه بعد بحث وتحري وتحليل وتفسير عميق وجدت ان الدحابشه تكمن عبقريتهم في حاجه واحده وهي احتفاظهم بالمعتوه هادي منذ العام 86 والي اليوم وما دونها ليسوا اذكياء ولا عباقره فقط الاغبياء نحن عدن يغرقها فساد هادي عدن مدينه منكوبه 
عدن مدينه منكوبه عدن يغرقها فساد هادي عدن تغرق عدن محافظ عدن في زفه السارق الكبير عدن مدينه منكوبه عدن يغرقها فساد هادي عدن تغرق عدن 9 
الحجر الصحي هل تعلم انه الاول في العالم بتطبيق قانون الحجر الصحي حيث استشعر المرض قبل حدوثه بما يقارب الست سنوات عدن يغرقها فساد هادي 1 
عدن تنادي اليوم باعلي صوتها عدن يغرقها فساد هادي قصيده شعريه عدن تنادي اليوم باعلي صوتها لشاعر عبدالقوي محمد المفلحي عدن يغرقها فساد هادي 
السعوديه الامارات فشلت الحكومه الشرعيه في كل الملفات التي سلمت اليها منذ العام 2015 رغم الدعم الكبير من السعوديه و الامارات وعودتها الي عدن يوم غدا وتسليمها ملف المساعدات الانسانيه للمتضررين كارثه اخري لا تقل عن كارثه السيول الاخيره عدن يغرقها فساد هادي 
الحجر الصحي هل تعلم انه الاول في العالم بتطبيق قانون الحجر الصحي حيث استشعر المرض قبل حدوثه بما يقارب الست سنوات عدن يغرقها فساد هادي 1 
 الهلال الاحمر سلم المعدات للسلطه المحليه والمحافظ سالمين وتم بيعها من قبل الفاسدين و لم تسلم للانتقالي عليكم لعنه الله ياسرق يافاسدين يالصوص عدن يغرقها فساد هادي عدن منكوبه 4 
صباح الخير صباح الخير المجلس الانتقالي الجنوبي يصرف لك مديريه في العاصمه عدن2 مليون ريال مساعدات عاجله ويصرف 4 شيولات لمديريتي المعلا وكريتر كما قرر صرف مساعدات تصل للمليون ريال للاسر المتضرره والمنكوبه وصرف بطانيات وفرشان ومواد غذائيه عاجله للمتضررين من سيول الامطار عدن يغرقها فساد هادي 370 
 المواطنين الشماليين والتجار الشماليين رفضوا ان يقدمون لعدن اي مساعدات يقول ان السيول مدعومه من الامارات والمجلس الانتقالي لم نعرف من الشماليين اي خير ولا اي دور ايجابي بل عرفنا منهم الغدر والخيانه والقتل والنهب والسرقه والطعن من الخلف عدن يغرقها فساد هادي 0 
 ابناء يافع يفتحون فنادقهم لايواء متضرري السيول بعدن اوصي لقاء عاجل عقده حلف قبائل يافع يوم امس في منزل العميد ناصر الشوحطي بعدن فتح فنادق ابناء يافع في عدن لاستقبال وايواء العوائل المتضرره من السيول وفتح بيوت ابناء 5 عدن يغرقها فساد هادي 61 
 اذا كان الانتقالي ملتزم مع التحالف بتعهدات فيجب علي المقاومه الجنوبيه وقائدها البطل ابوهمام بالسيطره علي ايرادات الجنوب والبنك المركزي وتشكيل حكومه ايرادات لان الاموال لم تعد تذهب لاي مشروع في الجنوب منذ 2015 بل لجيوب هادي وحاشيته الفاسدين عدن يغرقها فساد هادي 
عدن يغرقها فساد هادي بدات الانتفاظه ضد السرق اولا ضد محافظ عدن عدن يغرقها فساد هادي 8472 
 من يبيع النفط ويحول عائداته الي حسابات شخصيه هو هذا الكارثه من يستلم جميع ايرادات البلاد ويستلم المساعدات الدوليه ودعم التحالف والضرائب هو هذا الكارثه واولاده وعصابته عدن يغرقها فساد هادي 2 
عدن يغرقها فساد هادي عدن مدينه منكوبه احراج يابو سكسوكه ابوك الرئيس سالمين مات مديون وانت اليوم يناديك الشعب بكلمه سارق صدق المثل الذي يقول النار تخلف رماد عدن يغرقها فساد هادي عدن مدينه منكوبه 13 
الحجر الصحي هل تعلم انه الاول في العالم بتطبيق قانون الحجر الصحي حيث استشعر المرض قبل حدوثه بما يقارب الست سنوات عدن يغرقها فساد هادي 1 
صباح الخير صباح الخير المجلس الانتقالي الجنوبي يصرف لك مديريه في العاصمه عدن2 مليون ريال مساعدات عاجله ويصرف 4 شيولات لمديريتي المعلا وكريتر كما قرر صرف مساعدات تصل للمليون ريال للاسر المتضرره والمنكوبه وصرف بطانيات وفرشان ومواد غذائيه عاجله للمتضررين من سيول الامطار عدن يغرقها فساد هادي 370 
عدن بهتافات سارق سارق هكذا استقبل ابناء عدن المحافظ سالمين التابع لشرعيه الاحتلال اليمني صدق المثل القائل الفحل يخلف محل رحمك الله يا سالم ربيع علي عدن يغرقها فساد هادي عدن تغرق 4 
 الهلال الاحمر سلم المعدات للسلطه المحليه والمحافظ سالمين وتم بيعها من قبل الفاسدين و لم تسلم للانتقالي عليكم لعنه الله ياسرق يافاسدين يالصوص عدن يغرقها فساد هادي عدن منكوبه 4 
عدن عدن يغرقها فساد هادي عدن تغرق بهتافات سارق سارق هكذا استقبل ابناء عدن المحافظ سالمين التابع لشرعيه الاحتلال اليمني صدق المثل القائل الفحل يخلف محل رحمك الله يا سالم ربيع علي عدن يغرقها فساد هادي عدن تغرق 4 
عدن يغرقها فساد هادي عرب 48 العجوز الشمطا مشعل الارهابيه عدن يغرقها فساد هادي عرب 48 ونا قول فين شفت العجوز الشمطا طلعت من ناشتات ابو مشعل وشلتها المدرعه البشريه الارهابيه عفراء ونقار الخشب ضيا ناشتات الثوره السلميه والخنجر المسموم 53 
عدن يغرقها فساد هادي عرب 48 العجوز الشمطا مشعل الارهابيه عدن يغرقها فساد هادي عرب 48 ونا قول فين شفت العجوز الشمطا طلعت من ناشتات ابو مشعل وشلتها المدرعه البشريه الارهابيه عفراء ونقار الخشب ضيا ناشتات الثوره السلميه والخنجر المسموم 53 
عدن يغرقها فساد هادي عدن مدينه منكوبه من وين لهم الملايين سرقوها من البلاد هذي حق الشعب لاشكر لهم ولا بارك الله فيهم جوعو العباد و دمرو البلاد عدن يغرقها فساد هادي عدن مدينه منكوبه 
عدن تنادي اليوم باعلي صوتها عدن يغرقها فساد هادي قصيده شعريه عدن تنادي اليوم باعلي صوتها لشاعر عبدالقوي محمد المفلحي عدن يغرقها فساد هادي 
 احراج يابو سكسوكه ابوك الرئيس سالمين مات مديون وانت اليوم يناديك الشعب بكلمه سارق صدق المثل الذي يقول النار تخلف رماد عدن يغرقها فساد هادي عدن مدينه منكوبه 13 
 عدن مدينه منكوبه ليس بالمطر بل بحكومه هادي اذ بمجرد نزول المطر تحولت الي مدينه خطره بانكشاف شبكتها الكهربائيه وتعرض السكان للموت واختلاط مياه الامطار بمياه المجاري واكوام القمامه المتراكمه في شوارعها ساعات من المطر كشفت حقيقه حال عدن وما خفي كان اعظم عدن يغرقها فساد هادي 
صباح الخير صباح الخير المجلس الانتقالي الجنوبي يصرف لك مديريه في العاصمه عدن2 مليون ريال مساعدات عاجله ويصرف 4 شيولات لمديريتي المعلا وكريتر كما قرر صرف مساعدات تصل للمليون ريال للاسر المتضرره والمنكوبه وصرف بطانيات وفرشان ومواد غذائيه عاجله للمتضررين من سيول الامطار عدن يغرقها فساد هادي 370 
 الهلال الاحمر سلم المعدات للسلطه المحليه والمحافظ سالمين وتم بيعها من قبل الفاسدين و لم تسلم للانتقالي عليكم لعنه الله ياسرق يافاسدين يالصوص عدن يغرقها فساد هادي عدن منكوبه 4 
عدن يغرقها فساد هادي شهر رمضان احمد راحت كل الاجهزه الكهربائيه اللي اخدها بعد ماخسرها قبل عده اشهر في السيل السابق راحت من جديد وقصص وحكايات تخليك تمرض بعدها من هول ما سمعت عدن يغرقها فساد هادي شهر رمضان 
عدن يغرقها فساد هادي عوده الحكومه الي عدن بهذا الوقت ليس لعمل شي غير الاستباق لاستلام اي معونات تاتي لضحايا الفيضانات وسرقتها عدن يغرقها فساد هادي 
عدن يغرقها فساد هادي عرب 48 العجوز الشمطا مشعل الارهابيه عدن يغرقها فساد هادي عرب 48 ونا قول فين شفت العجوز الشمطا طلعت من ناشتات ابو مشعل وشلتها المدرعه البشريه الارهابيه عفراء ونقار الخشب ضيا ناشتات الثوره السلميه والخنجر المسموم 53 
عد عدن يغرقها فساد هادي عدن تغرق عدن مدينه منكوبه عدن منكوبه عدن تستغيث عدن يغرقها فساد الشرعيه عدن تزف المحافظ احمد سالمين عد عدن يغرقها فساد هادي عدن تغرق عدن مدينه منكوبه عدن منكوبه عدن تستغيث عدن يغرقها فساد الشرعيه 0 
 لو لا الصهاريج التي خففت من تدفق السيول لكانت كريتر ومن فيها في خبر كان في ظل فساد محافظ عدن احمد سالمين وحكومه الشرعيه الاخوانيه عدن يغرقها فساد هادي اقاله سالمين مطلب شعبي 12 
صباح الخير صباح الخير المجلس الانتقالي الجنوبي يصرف لك مديريه في العاصمه عدن2 مليون ريال مساعدات عاجله ويصرف 4 شيولات لمديريتي المعلا وكريتر كما قرر صرف مساعدات تصل للمليون ريال للاسر المتضرره والمنكوبه وصرف بطانيات وفرشان ومواد غذائيه عاجله للمتضررين من سيول الامطار عدن يغرقها فساد هادي 370 
صباح الخير صباح الخير المجلس الانتقالي الجنوبي يصرف لك مديريه في العاصمه عدن2 مليون ريال مساعدات عاجله ويصرف 4 شيولات لمديريتي المعلا وكريتر كما قرر صرف مساعدات تصل للمليون ريال للاسر المتضرره والمنكوبه وصرف بطانيات وفرشان ومواد غذائيه عاجله للمتضررين من سيول الامطار عدن يغرقها فساد هادي 370 
الانتقالي رجال دوله عدن يغرقها فساد هادي جهود جباره يقوم بها المجلس الانتقالي الجنوبي عبر لجانه الاغاثيه في العاصمه عدن في ضل صمت مزري للشرعيه الاخونجيه الانتقالي رجال دوله عدن يغرقها فساد هادي 
 ابناء يافع يفتحون فنادقهم لايواء متضرري السيول بعدن اوصي لقاء عاجل عقده حلف قبائل يافع يوم امس في منزل العميد ناصر الشوحطي بعدن فتح فنادق ابناء يافع في عدن لاستقبال وايواء العوائل المتضرره من السيول وفتح بيوت ابناء 5 عدن يغرقها فساد هادي 61 
رمضان 2020 رمضان المبارك عدن يغرقها فساد هادي مبارك عليكم رمضان يبدو من الوضع العام ان غياب الدوله سيطول وان حملات التبرعات ستتواصل لذلك ولنضمن الاستمراريه والشفافيه اعتقد انه قد حان الاوان لماسسه التبرعات فتوثيق التوريد والصرف يشجع المتبرعين علي الدفع رمضان 2020 رمضان المبارك عدن يغرقها فساد هادي مبارك عليكم رمضان 
 عدن مدينه منكوبه ليس بالمطر بل بحكومه هادي اذ بمجرد نزول المطر تحولت الي مدينه خطره بانكشاف شبكتها الكهربائيه وتعرض السكان للموت واختلاط مياه الامطار بمياه المجاري واكوام القمامه المتراكمه في شوارعها ساعات من المطر كشفت حقيقه حال عدن وما خفي كان اعظم عدن يغرقها فساد هادي 
السعوديه الامارات فشلت الحكومه الشرعيه في كل الملفات التي سلمت اليها منذ العام 2015 رغم الدعم الكبير من السعوديه و الامارات وعودتها الي عدن يوم غدا وتسليمها ملف المساعدات الانسانيه للمتضررين كارثه اخري لا تقل عن كارثه السيول الاخيره عدن يغرقها فساد هادي 
عدن يغرقها فساد هادي عرب 48 العجوز الشمطا مشعل الارهابيه عدن يغرقها فساد هادي عرب 48 ونا قول فين شفت العجوز الشمطا طلعت من ناشتات ابو مشعل وشلتها المدرعه البشريه الارهابيه عفراء ونقار الخشب ضيا ناشتات الثوره السلميه والخنجر المسموم 53 
عدن يغرقها فساد هادي عدن مدينه منكوبه فلنؤجل حكايه الوطن حياه الناس وحالهم ومعيشتهم وعزتهم وصيانه كرامتهم اولويه الاولويات وضروره قصوي العبث وصمه عار في جبين الاحرار عدن يغرقها فساد هادي عدن مدينه منكوبه 
صباح الخير صباح الخير المجلس الانتقالي الجنوبي يصرف لك مديريه في العاصمه عدن2 مليون ريال مساعدات عاجله ويصرف 4 شيولات لمديريتي المعلا وكريتر كما قرر صرف مساعدات تصل للمليون ريال للاسر المتضرره والمنكوبه وصرف بطانيات وفرشان ومواد غذائيه عاجله للمتضررين من سيول الامطار عدن يغرقها فساد هادي 370 
السعوديه الامارات عدن عدن يغرقها فساد هادي فشلت الحكومه الشرعيه في كل الملفات التي سلمت اليها منذ العام 2015 رغم الدعم الكبير من السعوديه و الامارات وعودتها الي عدن يوم غدا وتسليمها ملف المساعدات الانسانيه للمتضررين كارثه اخري لا تقل عن كارثه السيول الاخيره عدن يغرقها فساد هادي 
عدن يغرقها فساد هادي لن يقتنعوا انك تتالم ْ حتي تموت امام اعينهم عدن يغرقها فساد هادي 3578 
 المواطنين الشماليين والتجار الشماليين رفضوا ان يقدمون لعدن اي مساعدات يقول ان السيول مدعومه من الامارات والمجلس الانتقالي لم نعرف من الشماليين اي خير ولا اي دور ايجابي بل عرفنا منهم الغدر والخيانه والقتل والنهب والسرقه والطعن من الخلف عدن يغرقها فساد هادي 0 
 المواطنين الشماليين والتجار الشماليين رفضوا ان يقدمون لعدن اي مساعدات يقول ان السيول مدعومه من الامارات والمجلس الانتقالي لم نعرف من الشماليين اي خير ولا اي دور ايجابي بل عرفنا منهم الغدر والخيانه والقتل والنهب والسرقه والطعن من الخلف عدن يغرقها فساد هادي 0 
 من يبيع النفط ويحول عائداته الي حسابات شخصيه هو هذا الكارثه من يستلم جميع ايرادات البلاد ويستلم المساعدات الدوليه ودعم التحالف والضرائب هو هذا الكارثه واولاده وعصابته عدن يغرقها فساد هادي 2 
عدن الرجل اليافعي الذي فقد اسرته بسيول عدن امس رحمهم الله جميعا اعتقد هو مغترب اليس الاولي بشرعيه العار العائده غدا لعدن اخذه معها لالقاء الوداع الاخير علي اسرته اليس هناك رجال تساعد الرجل فقط لدفن اسرته بحضوره عدن يغرقها فساد هادي 
 احيانا تراودني افكار محبطه تكاد تطفي شعله الامل في قلبي هل من فوضناهم ولم يستطيعوا العوده الي وطنهم هل سيعيدون لي وطني السليب منذو ثلاثه عقود كيف سيعيدونه وقرارهم ليس بيدهم تكالب عليك الطامعون ياوطني من عرب اشقاء وعجم حالمون في بابه ثرواته سواحله جزره عدن يغرقها فساد هادي 6 
 لم يبق شيء للمواطن الا وعايشه بتفاصيله المره من وضع اقتصادي متردي وغلاء وفقر وانعدام ماء وكهرباء وغاز طبخ و بالطبع المسؤوليه اخلاقيه ووطنيه بحمايته من فساد المسئولين الذين يشكلون الوباء الاخطر الذي يحتاج الي ردع بالقوه بهذه المرحله الصعبه عدن يغرقها فساد هادي 2 
الحجر الصحي هل تعلم انه الاول في العالم بتطبيق قانون الحجر الصحي حيث استشعر المرض قبل حدوثه بما يقارب الست سنوات عدن يغرقها فساد هادي 1 
 اليمن معروف بالفساد ورشاوي والاكراميات السياسيه لا ننسي الاخضر الابراهيمي عليه من الله ما يستحق ولن تقف عند ظابط او سفير او غفير لكسب الولاء هذي ثقافتهم في العربيه اليمنيه ولديهم دعم قوي من تركيا وقطر وايران وهدفهم الوصول الي باب المندب و سقطري عدن يغرقها فساد هادي لن تمروا 
 البلاء الذي وقع عليهم لم يربك فطره اي منهما الام ترقب ابنتها بكل حب لتطمئن عليها والاب مستعد لتحمل اي عبء اخر يضاف عليه ليحافظ علي زوايا اسرته واركانها فمن جانب يحمل ابنته علي ظهره وقابض علي يد زوجته باحكام خشيه افلاتها ليوصلهم جميعا الي بر الامان عدن يغرقها فساد هادي 6135 
 ابناء يافع يفتحون فنادقهم لايواء متضرري السيول بعدن اوصي لقاء عاجل عقده حلف قبائل يافع يوم امس في منزل العميد ناصر الشوحطي بعدن فتح فنادق ابناء يافع في عدن لاستقبال وايواء العوائل المتضرره من السيول وفتح بيوت ابناء 5 عدن يغرقها فساد هادي 61 
صباح الخير صباح الخير المجلس الانتقالي الجنوبي يصرف لك مديريه في العاصمه عدن2 مليون ريال مساعدات عاجله ويصرف 4 شيولات لمديريتي المعلا وكريتر كما قرر صرف مساعدات تصل للمليون ريال للاسر المتضرره والمنكوبه وصرف بطانيات وفرشان ومواد غذائيه عاجله للمتضررين من سيول الامطار عدن يغرقها فساد هادي 370 
 عوده حكومه الحراميه الي عدن تعني عوده اللصوص الي الدارالمسروق بامان بحثا عن مزيد من السرقات باسم السيول وكورونا والاوضاع الانسانيه لان سارق الشيء لا يعطيه عدن يغرقها فساد هادي 
 احيانا تراودني افكار محبطه تكاد تطفي شعله الامل في قلبي هل من فوضناهم ولم يستطيعوا العوده الي وطنهم هل سيعيدون لي وطني السليب منذو ثلاثه عقود كيف سيعيدونه وقرارهم ليس بيدهم تكالب عليك الطامعون ياوطني من عرب اشقاء وعجم حالمون في بابه ثرواته سواحله جزره عدن يغرقها فساد هادي 6 
عدن يغرقها فساد هادي عرب 48 العجوز الشمطا مشعل الارهابيه عدن يغرقها فساد هادي عرب 48 ونا قول فين شفت العجوز الشمطا طلعت من ناشتات ابو مشعل وشلتها المدرعه البشريه الارهابيه عفراء ونقار الخشب ضيا ناشتات الثوره السلميه والخنجر المسموم 53 
عدن الرجل اليافعي الذي فقد اسرته بسيول عدن امس رحمهم الله جميعا اعتقد هو مغترب اليس الاولي بشرعيه العار العائده غدا لعدن اخذه معها لالقاء الوداع الاخير علي اسرته اليس هناك رجال تساعد الرجل فقط لدفن اسرته بحضوره عدن يغرقها فساد هادي 
صباح الخير صباح الخير المجلس الانتقالي الجنوبي يصرف لك مديريه في العاصمه عدن2 مليون ريال مساعدات عاجله ويصرف 4 شيولات لمديريتي المعلا وكريتر كما قرر صرف مساعدات تصل للمليون ريال للاسر المتضرره والمنكوبه وصرف بطانيات وفرشان ومواد غذائيه عاجله للمتضررين من سيول الامطار عدن يغرقها فساد هادي 370 
 المواطنين الشماليين والتجار الشماليين رفضوا ان يقدمون لعدن اي مساعدات يقول ان السيول مدعومه من الامارات والمجلس الانتقالي لم نعرف من الشماليين اي خير ولا اي دور ايجابي بل عرفنا منهم الغدر والخيانه والقتل والنهب والسرقه والطعن من الخلف عدن يغرقها فساد هادي 0 
عدن تنادي اليوم باعلي صوتها عدن يغرقها فساد هادي قصيده شعريه عدن تنادي اليوم باعلي صوتها لشاعر عبدالقوي محمد المفلحي عدن يغرقها فساد هادي 
 احيانا تراودني افكار محبطه تكاد تطفي شعله الامل في قلبي هل من فوضناهم ولم يستطيعوا العوده الي وطنهم هل سيعيدون لي وطني السليب منذو ثلاثه عقود كيف سيعيدونه وقرارهم ليس بيدهم تكالب عليك الطامعون ياوطني من عرب اشقاء وعجم حالمون في بابه ثرواته سواحله جزره عدن يغرقها فساد هادي 6 
 من يبيع النفط ويحول عائداته الي حسابات شخصيه هو هذا الكارثه من يستلم جميع ايرادات البلاد ويستلم المساعدات الدوليه ودعم التحالف والضرائب هو هذا الكارثه واولاده وعصابته عدن يغرقها فساد هادي 2 
عدن يغرقها فساد هادي عمروا فادي المجلس عدن يغرقها فساد هادي سمعتوا اخر خبر عمروا فادي وشلت الحجريه وعرب 48 بيرفعوا قضيه علي المجلس ويوكلوا المدرعه البشريه الارهابيه عفرا صاحبه السجل النضيف والوطني تجيب لهم حقهم 
عدن يغرقها فساد هادي من دمر هاذي الحضاره والتاريخ والثقافه هيا الوحده اليمنيه وليست دبي عدن يغرقها فساد هادي 66 
السعوديه الامارات عدن عدن يغرقها فساد هادي فشلت الحكومه الشرعيه في كل الملفات التي سلمت اليها منذ العام 2015 رغم الدعم الكبير من السعوديه و الامارات وعودتها الي عدن يوم غدا وتسليمها ملف المساعدات الانسانيه للمتضررين كارثه اخري لا تقل عن كارثه السيول الاخيره عدن يغرقها فساد هادي 
تعميم عدن تعميم اي عائله متضرره في عدن ولم تجد مكان للسكن نرجو الاتصال علي الرقم 735628122 عبد العزيز المدوري 738330631 صالح الداوودي شاركوا المنشور لكي يصل لابناء عدن عدن يغرقها فساد هادي 
عدن الرجل اليافعي الذي فقد اسرته بسيول عدن امس رحمهم الله جميعا اعتقد هو مغترب اليس الاولي بشرعيه العار العائده غدا لعدن اخذه معها لالقاء الوداع الاخير علي اسرته اليس هناك رجال تساعد الرجل فقط لدفن اسرته بحضوره عدن يغرقها فساد هادي 
 عوده حكومه الحراميه الي عدن تعني عوده اللصوص الي الدارالمسروق بامان بحثا عن مزيد من السرقات باسم السيول وكورونا والاوضاع الانسانيه لان سارق الشيء لا يعطيه عدن يغرقها فساد هادي 
 المواطنين الشماليين والتجار الشماليين رفضوا ان يقدمون لعدن اي مساعدات يقول ان السيول مدعومه من الامارات والمجلس الانتقالي لم نعرف من الشماليين اي خير ولا اي دور ايجابي بل عرفنا منهم الغدر والخيانه والقتل والنهب والسرقه والطعن من الخلف عدن يغرقها فساد هادي 0 
عدن تنادي اليوم باعلي صوتها عدن يغرقها فساد هادي قصيده شعريه عدن تنادي اليوم باعلي صوتها لشاعر عبدالقوي محمد المفلحي عدن يغرقها فساد هادي 
صباح الخير صباح الخير المجلس الانتقالي الجنوبي يصرف لك مديريه في العاصمه عدن2 مليون ريال مساعدات عاجله ويصرف 4 شيولات لمديريتي المعلا وكريتر كما قرر صرف مساعدات تصل للمليون ريال للاسر المتضرره والمنكوبه وصرف بطانيات وفرشان ومواد غذائيه عاجله للمتضررين من سيول الامطار عدن يغرقها فساد هادي 370 
 عدن مدينه منكوبه ليس بالمطر بل بحكومه هادي اذ بمجرد نزول المطر تحولت الي مدينه خطره بانكشاف شبكتها الكهربائيه وتعرض السكان للموت واختلاط مياه الامطار بمياه المجاري واكوام القمامه المتراكمه في شوارعها ساعات من المطر كشفت حقيقه حال عدن وما خفي كان اعظم عدن يغرقها فساد هادي 
عدن الرجل اليافعي الذي فقد اسرته بسيول عدن امس رحمهم الله جميعا اعتقد هو مغترب اليس الاولي بشرعيه العار العائده غدا لعدن اخذه معها لالقاء الوداع الاخير علي اسرته اليس هناك رجال تساعد الرجل فقط لدفن اسرته بحضوره عدن يغرقها فساد هادي 
عاجل عدن عاجل حكومه الفساد الاخوانيهستعود الي عدن الخميس لمزيد من النهب والسرقه علي ظهر شعب الجنوب المغلوب علي امره في كوارث طبيعيه وكورونا ولا كهرباء ولا مياه ولا رواتب والان مزيد من التعذيب بعوده السرق لينهبوا المساعدات والاغاثه الدوليه عدن يغرقها فساد هادي 
 عوده حكومه الحراميه الي عدن تعني عوده اللصوص الي الدارالمسروق بامان بحثا عن مزيد من السرقات باسم السيول وكورونا والاوضاع الانسانيه لان سارق الشيء لا يعطيه عدن يغرقها فساد هادي 
الحجر الصحي هل تعلم انه الاول في العالم بتطبيق قانون الحجر الصحي حيث استشعر المرض قبل حدوثه بما يقارب الست سنوات عدن يغرقها فساد هادي 1 
السعوديه الامارات فشلت الحكومه الشرعيه في كل الملفات التي سلمت اليها منذ العام 2015 رغم الدعم الكبير من السعوديه و الامارات وعودتها الي عدن يوم غدا وتسليمها ملف المساعدات الانسانيه للمتضررين كارثه اخري لا تقل عن كارثه السيول الاخيره عدن يغرقها فساد هادي 
السعوديه الامارات فشلت الحكومه الشرعيه في كل الملفات التي سلمت اليها منذ العام 2015 رغم الدعم الكبير من السعوديه و الامارات وعودتها الي عدن يوم غدا وتسليمها ملف المساعدات الانسانيه للمتضررين كارثه اخري لا تقل عن كارثه السيول الاخيره عدن يغرقها فساد هادي 
السعوديه الامارات فشلت الحكومه الشرعيه في كل الملفات التي سلمت اليها منذ العام 2015 رغم الدعم الكبير من السعوديه و الامارات وعودتها الي عدن يوم غدا وتسليمها ملف المساعدات الانسانيه للمتضررين كارثه اخري لا تقل عن كارثه السيول الاخيره عدن يغرقها فساد هادي 
 احيانا تراودني افكار محبطه تكاد تطفي شعله الامل في قلبي هل من فوضناهم ولم يستطيعوا العوده الي وطنهم هل سيعيدون لي وطني السليب منذو ثلاثه عقود كيف سيعيدونه وقرارهم ليس بيدهم تكالب عليك الطامعون ياوطني من عرب اشقاء وعجم حالمون في بابه ثرواته سواحله جزره عدن يغرقها فساد هادي 6 
عدن يغرقها فساد هادي شاهدوا كيف الفرق بين عدن ومارب عند رئيس حكومه السرق معين مخبازه عدن يغرقها فساد هادي 2 
السعوديه الامارات فشلت الحكومه الشرعيه في كل الملفات التي سلمت اليها منذ العام 2015 رغم الدعم الكبير من السعوديه و الامارات وعودتها الي عدن يوم غدا وتسليمها ملف المساعدات الانسانيه للمتضررين كارثه اخري لا تقل عن كارثه السيول الاخيره عدن يغرقها فساد هادي 
الحجر الصحي هل تعلم انه الاول في العالم بتطبيق قانون الحجر الصحي حيث استشعر المرض قبل حدوثه بما يقارب الست سنوات عدن يغرقها فساد هادي 1 
صباح الخير صباح الخير المجلس الانتقالي الجنوبي يصرف لك مديريه في العاصمه عدن2 مليون ريال مساعدات عاجله ويصرف 4 شيولات لمديريتي المعلا وكريتر كما قرر صرف مساعدات تصل للمليون ريال للاسر المتضرره والمنكوبه وصرف بطانيات وفرشان ومواد غذائيه عاجله للمتضررين من سيول الامطار عدن يغرقها فساد هادي 370 
صباح الخير صباح الخير المجلس الانتقالي الجنوبي يصرف لك مديريه في العاصمه عدن2 مليون ريال مساعدات عاجله ويصرف 4 شيولات لمديريتي المعلا وكريتر كما قرر صرف مساعدات تصل للمليون ريال للاسر المتضرره والمنكوبه وصرف بطانيات وفرشان ومواد غذائيه عاجله للمتضررين من سيول الامطار عدن يغرقها فساد هادي 370 
عدن الرجل اليافعي الذي فقد اسرته بسيول عدن امس رحمهم الله جميعا اعتقد هو مغترب اليس الاولي بشرعيه العار العائده غدا لعدن اخذه معها لالقاء الوداع الاخير علي اسرته اليس هناك رجال تساعد الرجل فقط لدفن اسرته بحضوره عدن يغرقها فساد هادي 
عدن يغرقها فساد هادي ابناء يافع يفتحون فنادقهم لايواء متضرري السيول بعدن اوصي لقاء عاجل عقده حلف قبائل يافع يوم امس في منزل العميد ناصر الشوحطي بعدن فتح فنادق ابناء يافع في عدن لاستقبال وايواء العوائل المتضرره من السيول وفتح بيوت ابناء 5 عدن يغرقها فساد هادي 61 
السعوديه الامارات فشلت الحكومه الشرعيه في كل الملفات التي سلمت اليها منذ العام 2015 رغم الدعم الكبير من السعوديه و الامارات وعودتها الي عدن يوم غدا وتسليمها ملف المساعدات الانسانيه للمتضررين كارثه اخري لا تقل عن كارثه السيول الاخيره عدن يغرقها فساد هادي 
عدن تنادي اليوم باعلي صوتها عدن يغرقها فساد هادي قصيده شعريه عدن تنادي اليوم باعلي صوتها لشاعر عبدالقوي محمد المفلحي عدن يغرقها فساد هادي 
السعوديه الامارات فشلت الحكومه الشرعيه في كل الملفات التي سلمت اليها منذ العام 2015 رغم الدعم الكبير من السعوديه و الامارات وعودتها الي عدن يوم غدا وتسليمها ملف المساعدات الانسانيه للمتضررين كارثه اخري لا تقل عن كارثه السيول الاخيره عدن يغرقها فساد هادي 
 ابناء يافع يفتحون فنادقهم لايواء متضرري السيول بعدن اوصي لقاء عاجل عقده حلف قبائل يافع يوم امس في منزل العميد ناصر الشوحطي بعدن فتح فنادق ابناء يافع في عدن لاستقبال وايواء العوائل المتضرره من السيول وفتح بيوت ابناء 5 عدن يغرقها فساد هادي 61 
صباح الخير صباح الخير المجلس الانتقالي الجنوبي يصرف لك مديريه في العاصمه عدن2 مليون ريال مساعدات عاجله ويصرف 4 شيولات لمديريتي المعلا وكريتر كما قرر صرف مساعدات تصل للمليون ريال للاسر المتضرره والمنكوبه وصرف بطانيات وفرشان ومواد غذائيه عاجله للمتضررين من سيول الامطار عدن يغرقها فساد هادي 370 
الحجر الصحي هل تعلم انه الاول في العالم بتطبيق قانون الحجر الصحي حيث استشعر المرض قبل حدوثه بما يقارب الست سنوات عدن يغرقها فساد هادي 1 
السعوديه الامارات فشلت الحكومه الشرعيه في كل الملفات التي سلمت اليها منذ العام 2015 رغم الدعم الكبير من السعوديه و الامارات وعودتها الي عدن يوم غدا وتسليمها ملف المساعدات الانسانيه للمتضررين كارثه اخري لا تقل عن كارثه السيول الاخيره عدن يغرقها فساد هادي 
عدن يغرقها فساد هادي عرب 48 العجوز الشمطا مشعل الارهابيه عدن يغرقها فساد هادي عرب 48 ونا قول فين شفت العجوز الشمطا طلعت من ناشتات ابو مشعل وشلتها المدرعه البشريه الارهابيه عفراء ونقار الخشب ضيا ناشتات الثوره السلميه والخنجر المسموم 53 
صباح الخير صباح الخير المجلس الانتقالي الجنوبي يصرف لك مديريه في العاصمه عدن2 مليون ريال مساعدات عاجله ويصرف 4 شيولات لمديريتي المعلا وكريتر كما قرر صرف مساعدات تصل للمليون ريال للاسر المتضرره والمنكوبه وصرف بطانيات وفرشان ومواد غذائيه عاجله للمتضررين من سيول الامطار عدن يغرقها فساد هادي 370 
 عدن مدينه منكوبه ليس بالمطر بل بحكومه هادي اذ بمجرد نزول المطر تحولت الي مدينه خطره بانكشاف شبكتها الكهربائيه وتعرض السكان للموت واختلاط مياه الامطار بمياه المجاري واكوام القمامه المتراكمه في شوارعها ساعات من المطر كشفت حقيقه حال عدن وما خفي كان اعظم عدن يغرقها فساد هادي 
عدن يغرقها فساد هادي لن تصلح عدن والجنوب الا بعوده دوله الجنوب غير كذا ضحك علي الدقون وضياع وقت عدن يغرقها فساد هادي 
عدن يغرقها فساد هادي عرب 48 العجوز الشمطا مشعل الارهابيه عدن يغرقها فساد هادي عرب 48 ونا قول فين شفت العجوز الشمطا طلعت من ناشتات ابو مشعل وشلتها المدرعه البشريه الارهابيه عفراء ونقار الخشب ضيا ناشتات الثوره السلميه والخنجر المسموم 53 
عدن يغرقها فساد هادي عدن يغرقها فساد هادي سبب الفساد في هرم حكومه هادي واحد جحافلها الكبار 5 
السعوديه الامارات فشلت الحكومه الشرعيه في كل الملفات التي سلمت اليها منذ العام 2015 رغم الدعم الكبير من السعوديه و الامارات وعودتها الي عدن يوم غدا وتسليمها ملف المساعدات الانسانيه للمتضررين كارثه اخري لا تقل عن كارثه السيول الاخيره عدن يغرقها فساد هادي 
السعوديه علي دول التحالف وخاصه السعوديه ان تتدلخل بكل ثقلها لتنفيذ اتفاق الرياض مثل ما ورد في مسوده الاتفاق الموقع عليها وليس مثل ما يريد الاخوان وقوي النفوذ ومن ثم يتم تعيين محافظ للعاصمه عدن يكون بمقدرته النهوض بها واي تاخير يعني الجميع سيغرق وليس عدن فقط عدن يغرقها فساد هادي 
عدن يغرقها فساد هادي كهرباء عدن تتمني لكم صوما مقبولا وافطارا شهيا ونوما قليلا ورشحا كثيرا عدن يغرقها فساد هادي 
السعوديه الامارات فشلت الحكومه الشرعيه في كل الملفات التي سلمت اليها منذ العام 2015 رغم الدعم الكبير من السعوديه و الامارات وعودتها الي عدن يوم غدا وتسليمها ملف المساعدات الانسانيه للمتضررين كارثه اخري لا تقل عن كارثه السيول الاخيره عدن يغرقها فساد هادي 
صباح الخير صباح الخير المجلس الانتقالي الجنوبي يصرف لك مديريه في العاصمه عدن2 مليون ريال مساعدات عاجله ويصرف 4 شيولات لمديريتي المعلا وكريتر كما قرر صرف مساعدات تصل للمليون ريال للاسر المتضرره والمنكوبه وصرف بطانيات وفرشان ومواد غذائيه عاجله للمتضررين من سيول الامطار عدن يغرقها فساد هادي 370 
السعوديه الامارات فشلت الحكومه الشرعيه في كل الملفات التي سلمت اليها منذ العام 2015 رغم الدعم الكبير من السعوديه و الامارات وعودتها الي عدن يوم غدا وتسليمها ملف المساعدات الانسانيه للمتضررين كارثه اخري لا تقل عن كارثه السيول الاخيره عدن يغرقها فساد هادي 
عدن تنادي اليوم باعلي صوتها عدن يغرقها فساد هادي قصيده شعريه عدن تنادي اليوم باعلي صوتها لشاعر عبدالقوي محمد المفلحي عدن يغرقها فساد هادي 
العربيه اليمنيه باب المندب سقطري عدن يغرقها فساد هادي لن تمروا اليمن معروف بالفساد ورشاوي والاكراميات السياسيه لا ننسي الاخضر الابراهيمي عليه من الله ما يستحق ولن تقف عند ظابط او سفير او غفير لكسب الولاء هذي ثقافتهم في العربيه اليمنيه ولديهم دعم قوي من تركيا وقطر وايران وهدفهم الوصول الي باب المندب و سقطري عدن يغرقها فساد هادي لن تمروا 
السعوديه الامارات فشلت الحكومه الشرعيه في كل الملفات التي سلمت اليها منذ العام 2015 رغم الدعم الكبير من السعوديه و الامارات وعودتها الي عدن يوم غدا وتسليمها ملف المساعدات الانسانيه للمتضررين كارثه اخري لا تقل عن كارثه السيول الاخيره عدن يغرقها فساد هادي 
عدن يغرقها فساد هادي حسبنا الله و نعم الوكيل عدن يغرقها فساد هادي 
 نرجو من الاشقاء في المملكه وعلي راسهم مركز الملك سلمان بعدم تسليم المعونات للمتضررين للشرعيه حتي لايتم نهبها كسابقاتها عدن يغرقها فساد هادي 
السعوديه الامارات فشلت الحكومه الشرعيه في كل الملفات التي سلمت اليها منذ العام 2015 رغم الدعم الكبير من السعوديه و الامارات وعودتها الي عدن يوم غدا وتسليمها ملف المساعدات الانسانيه للمتضررين كارثه اخري لا تقل عن كارثه السيول الاخيره عدن يغرقها فساد هادي 
عدن الرجل اليافعي الذي فقد اسرته بسيول عدن امس رحمهم الله جميعا اعتقد هو مغترب اليس الاولي بشرعيه العار العائده غدا لعدن اخذه معها لالقاء الوداع الاخير علي اسرته اليس هناك رجال تساعد الرجل فقط لدفن اسرته بحضوره عدن يغرقها فساد هادي 
عاجل عدن عاجل حكومه الفساد الاخوانيهستعود الي عدن الخميس لمزيد من النهب والسرقه علي ظهر شعب الجنوب المغلوب علي امره في كوارث طبيعيه وكورونا ولا كهرباء ولا مياه ولا رواتب والان مزيد من التعذيب بعوده السرق لينهبوا المساعدات والاغاثه الدوليه عدن يغرقها فساد هادي 
عدن الرجل اليافعي الذي فقد اسرته بسيول عدن امس رحمهم الله جميعا اعتقد هو مغترب اليس الاولي بشرعيه العار العائده غدا لعدن اخذه معها لالقاء الوداع الاخير علي اسرته اليس هناك رجال تساعد الرجل فقط لدفن اسرته بحضوره عدن يغرقها فساد هادي 
عدن يغرقها فساد هادي عدن عدن عدن يغرقها فساد هادي الكارثه لم تتوقف عندها الحياه في عدن مدينه السلام و الحب يا رب كون عون لاهلنا في عدن 1 
عدن يغرقها فساد هادي عدن يغرقها فساد هادي سبب الفساد في هرم حكومه هادي واحد جحافلها الكبار 5 
 للاهميه اللي يعرف اسر مشرده من بعد الامطار يتصل ع الرقم عمموا الله يحفظكم لنتكاثف مع بعضنا البعض عدن يغرقها فساد هادي 8 
عدن يغرقها فساد هادي عرب 48 العجوز الشمطا مشعل الارهابيه عدن يغرقها فساد هادي عرب 48 ونا قول فين شفت العجوز الشمطا طلعت من ناشتات ابو مشعل وشلتها المدرعه البشريه الارهابيه عفراء ونقار الخشب ضيا ناشتات الثوره السلميه والخنجر المسموم 53 
عدن تنادي اليوم باعلي صوتها عدن يغرقها فساد هادي قصيده شعريه عدن تنادي اليوم باعلي صوتها لشاعر عبدالقوي محمد المفلحي عدن يغرقها فساد هادي 
عدن يغرقها فساد هادي رمضان مبارك يافع الجنوب والجنوب يافع عدن يغرقها فساد هادي رمضان مبارك 
السعوديه الامارات فشلت الحكومه الشرعيه في كل الملفات التي سلمت اليها منذ العام 2015 رغم الدعم الكبير من السعوديه و الامارات وعودتها الي عدن يوم غدا وتسليمها ملف المساعدات الانسانيه للمتضررين كارثه اخري لا تقل عن كارثه السيول الاخيره عدن يغرقها فساد هادي 
 حتي وان تم الدعم لمن يتم تسليمه المليار الذي تم اعتماده قبل اشهر اين ذهب يا معالي رئيس الوزراء لان المواطن لم يصله شي منه عدن يغرقها فساد هادي 370 
 المواطنين الشماليين والتجار الشماليين رفضوا ان يقدمون لعدن اي مساعدات يقول ان السيول مدعومه من الامارات والمجلس الانتقالي لم نعرف من الشماليين اي خير ولا اي دور ايجابي بل عرفنا منهم الغدر والخيانه والقتل والنهب والسرقه والطعن من الخلف عدن يغرقها فساد هادي 0 
السعوديه الامارات فشلت الحكومه الشرعيه في كل الملفات التي سلمت اليها منذ العام 2015 رغم الدعم الكبير من السعوديه و الامارات وعودتها الي عدن يوم غدا وتسليمها ملف المساعدات الانسانيه للمتضررين كارثه اخري لا تقل عن كارثه السيول الاخيره عدن يغرقها فساد هادي 
عدن يغرقها فساد هادي حسبنا الله و نعم الوكيل عدن يغرقها فساد هادي 
 لم يبق شيء للمواطن الا وعايشه بتفاصيله المره من وضع اقتصادي متردي وغلاء وفقر وانعدام ماء وكهرباء وغاز طبخ و بالطبع المسؤوليه اخلاقيه ووطنيه بحمايته من فساد المسئولين الذين يشكلون الوباء الاخطر الذي يحتاج الي ردع بالقوه بهذه المرحله الصعبه عدن يغرقها فساد هادي 2 
عدن يغرقها فساد هادي عرب 48 العجوز الشمطا مشعل الارهابيه عدن يغرقها فساد هادي عرب 48 ونا قول فين شفت العجوز الشمطا طلعت من ناشتات ابو مشعل وشلتها المدرعه البشريه الارهابيه عفراء ونقار الخشب ضيا ناشتات الثوره السلميه والخنجر المسموم 53 
عدن الرجل اليافعي الذي فقد اسرته بسيول عدن امس رحمهم الله جميعا اعتقد هو مغترب اليس الاولي بشرعيه العار العائده غدا لعدن اخذه معها لالقاء الوداع الاخير علي اسرته اليس هناك رجال تساعد الرجل فقط لدفن اسرته بحضوره عدن يغرقها فساد هادي 
 المواطنين الشماليين والتجار الشماليين رفضوا ان يقدمون لعدن اي مساعدات يقول ان السيول مدعومه من الامارات والمجلس الانتقالي لم نعرف من الشماليين اي خير ولا اي دور ايجابي بل عرفنا منهم الغدر والخيانه والقتل والنهب والسرقه والطعن من الخلف عدن يغرقها فساد هادي 0 
عدن يغرقها فساد هادي كهرباء عدن تتمني لكم صوما مقبولا وافطارا شهيا ونوما قليلا ورشحا كثيرا عدن يغرقها فساد هادي 
السعوديه الامارات فشلت الحكومه الشرعيه في كل الملفات التي سلمت اليها منذ العام 2015 رغم الدعم الكبير من السعوديه و الامارات وعودتها الي عدن يوم غدا وتسليمها ملف المساعدات الانسانيه للمتضررين كارثه اخري لا تقل عن كارثه السيول الاخيره عدن يغرقها فساد هادي 
الحجر الصحي هل تعلم انه الاول في العالم بتطبيق قانون الحجر الصحي حيث استشعر المرض قبل حدوثه بما يقارب الست سنوات عدن يغرقها فساد هادي 1 
 هذه الاموال التي جمعها هادي و عصابه ما تسمي بالشر عيه كلها من خيرات بلادنا الجنوب و تركوا عدن و الجنوب يعيش في اسوا حال حسبنا الله و نعم الوكيل عدن يغرقها فساد هادي 3 
عدن يغرقها فساد هادي خطوره الفساد لا تقل عن خطوره الارهاب عدن يغرقها فساد هادي 30 
عدن يغرقها فساد هادي هذه الاموال التي جمعها هادي و عصابه ما تسمي بالشر عيه كلها من خيرات بلادنا الجنوب و تركوا عدن و الجنوب يعيش في اسوا حال حسبنا الله و نعم الوكيل عدن يغرقها فساد هادي 3 
صباح الخير صباح الخير المجلس الانتقالي الجنوبي يصرف لك مديريه في العاصمه عدن2 مليون ريال مساعدات عاجله ويصرف 4 شيولات لمديريتي المعلا وكريتر كما قرر صرف مساعدات تصل للمليون ريال للاسر المتضرره والمنكوبه وصرف بطانيات وفرشان ومواد غذائيه عاجله للمتضررين من سيول الامطار عدن يغرقها فساد هادي 370 
عدن يغرقها فساد هادي عوده حكومه الحراميه الي عدن تعني عوده اللصوص الي الدارالمسروق بامان بحثا عن مزيد من السرقات باسم السيول وكورونا والاوضاع الانسانيه لان سارق الشيء لا يعطيه عدن يغرقها فساد هادي 
عدن يغرقها فساد هادي رمضان مبارك يافع الجنوب والجنوب يافع عدن يغرقها فساد هادي رمضان مبارك 
 اليمن معروف بالفساد ورشاوي والاكراميات السياسيه لا ننسي الاخضر الابراهيمي عليه من الله ما يستحق ولن تقف عند ظابط او سفير او غفير لكسب الولاء هذي ثقافتهم في العربيه اليمنيه ولديهم دعم قوي من تركيا وقطر وايران وهدفهم الوصول الي باب المندب و سقطري عدن يغرقها فساد هادي لن تمروا 
صباح الخير صباح الخير المجلس الانتقالي الجنوبي يصرف لك مديريه في العاصمه عدن2 مليون ريال مساعدات عاجله ويصرف 4 شيولات لمديريتي المعلا وكريتر كما قرر صرف مساعدات تصل للمليون ريال للاسر المتضرره والمنكوبه وصرف بطانيات وفرشان ومواد غذائيه عاجله للمتضررين من سيول الامطار عدن يغرقها فساد هادي 370 
 عوده حكومه الحراميه الي عدن تعني عوده اللصوص الي الدارالمسروق بامان بحثا عن مزيد من السرقات باسم السيول وكورونا والاوضاع الانسانيه لان سارق الشيء لا يعطيه عدن يغرقها فساد هادي 
عدن تنادي اليوم باعلي صوتها عدن يغرقها فساد هادي قصيده شعريه عدن تنادي اليوم باعلي صوتها لشاعر عبدالقوي محمد المفلحي عدن يغرقها فساد هادي 
صباح الخير صباح الخير المجلس الانتقالي الجنوبي يصرف لك مديريه في العاصمه عدن2 مليون ريال مساعدات عاجله ويصرف 4 شيولات لمديريتي المعلا وكريتر كما قرر صرف مساعدات تصل للمليون ريال للاسر المتضرره والمنكوبه وصرف بطانيات وفرشان ومواد غذائيه عاجله للمتضررين من سيول الامطار عدن يغرقها فساد هادي 370 
 عوده حكومه الحراميه الي عدن تعني عوده اللصوص الي الدارالمسروق بامان بحثا عن مزيد من السرقات باسم السيول وكورونا والاوضاع الانسانيه لان سارق الشيء لا يعطيه عدن يغرقها فساد هادي 
صباح الخير صباح الخير المجلس الانتقالي الجنوبي يصرف لك مديريه في العاصمه عدن2 مليون ريال مساعدات عاجله ويصرف 4 شيولات لمديريتي المعلا وكريتر كما قرر صرف مساعدات تصل للمليون ريال للاسر المتضرره والمنكوبه وصرف بطانيات وفرشان ومواد غذائيه عاجله للمتضررين من سيول الامطار عدن يغرقها فساد هادي 370 
السعوديه الامارات فشلت الحكومه الشرعيه في كل الملفات التي سلمت اليها منذ العام 2015 رغم الدعم الكبير من السعوديه و الامارات وعودتها الي عدن يوم غدا وتسليمها ملف المساعدات الانسانيه للمتضررين كارثه اخري لا تقل عن كارثه السيول الاخيره عدن يغرقها فساد هادي 
 احيانا تراودني افكار محبطه تكاد تطفي شعله الامل في قلبي هل من فوضناهم ولم يستطيعوا العوده الي وطنهم هل سيعيدون لي وطني السليب منذو ثلاثه عقود كيف سيعيدونه وقرارهم ليس بيدهم تكالب عليك الطامعون ياوطني من عرب اشقاء وعجم حالمون في بابه ثرواته سواحله جزره عدن يغرقها فساد هادي 6 
عدن الرجل اليافعي الذي فقد اسرته بسيول عدن امس رحمهم الله جميعا اعتقد هو مغترب اليس الاولي بشرعيه العار العائده غدا لعدن اخذه معها لالقاء الوداع الاخير علي اسرته اليس هناك رجال تساعد الرجل فقط لدفن اسرته بحضوره عدن يغرقها فساد هادي 
 احيانا تراودني افكار محبطه تكاد تطفي شعله الامل في قلبي هل من فوضناهم ولم يستطيعوا العوده الي وطنهم هل سيعيدون لي وطني السليب منذو ثلاثه عقود كيف سيعيدونه وقرارهم ليس بيدهم تكالب عليك الطامعون ياوطني من عرب اشقاء وعجم حالمون في بابه ثرواته سواحله جزره عدن يغرقها فساد هادي 6 
 احيانا تراودني افكار محبطه تكاد تطفي شعله الامل في قلبي هل من فوضناهم ولم يستطيعوا العوده الي وطنهم هل سيعيدون لي وطني السليب منذو ثلاثه عقود كيف سيعيدونه وقرارهم ليس بيدهم تكالب عليك الطامعون ياوطني من عرب اشقاء وعجم حالمون في بابه ثرواته سواحله جزره عدن يغرقها فساد هادي 6 
عدن تنادي اليوم باعلي صوتها عدن يغرقها فساد هادي قصيده شعريه عدن تنادي اليوم باعلي صوتها لشاعر عبدالقوي محمد المفلحي عدن يغرقها فساد هادي 
اليمن الجنوبي عدن عاصمه الجنوب عدن يغرقها فساد هادي افضل انواع الرمان المانجا العنب في العالم اليمن الجنوبي عدن عاصمه الجنوب عدن يغرقها فساد هادي 89 
سلطان عمر حمادي ابن زايد سلطان عمر حمادي ابن زايد يفتح فندقه للمتضررين من سيول الامطار في العاصمه عدن لوجه الله تعالي ابن زيد الخير سباق في عمل الخير وهذه ليست اول مره فقد فتح الفندق مجانا للنازحين من اهل عدن في حرب 2015 شكرا لابن يافع الله يبارك لك في عمرك وصحتك ومالك واولادك عدن يغرقها فساد هادي 
صباح الخير صباح الخير المجلس الانتقالي الجنوبي يصرف لك مديريه في العاصمه عدن2 مليون ريال مساعدات عاجله ويصرف 4 شيولات لمديريتي المعلا وكريتر كما قرر صرف مساعدات تصل للمليون ريال للاسر المتضرره والمنكوبه وصرف بطانيات وفرشان ومواد غذائيه عاجله للمتضررين من سيول الامطار عدن يغرقها فساد هادي 370 
صباح الخير صباح الخير المجلس الانتقالي الجنوبي يصرف لك مديريه في العاصمه عدن2 مليون ريال مساعدات عاجله ويصرف 4 شيولات لمديريتي المعلا وكريتر كما قرر صرف مساعدات تصل للمليون ريال للاسر المتضرره والمنكوبه وصرف بطانيات وفرشان ومواد غذائيه عاجله للمتضررين من سيول الامطار عدن يغرقها فساد هادي 370 
 لم يبق شيء للمواطن الا وعايشه بتفاصيله المره من وضع اقتصادي متردي وغلاء وفقر وانعدام ماء وكهرباء وغاز طبخ و بالطبع المسؤوليه اخلاقيه ووطنيه بحمايته من فساد المسئولين الذين يشكلون الوباء الاخطر الذي يحتاج الي ردع بالقوه بهذه المرحله الصعبه عدن يغرقها فساد هادي 2 
 عدن مدينه منكوبه ليس بالمطر بل بحكومه هادي اذ بمجرد نزول المطر تحولت الي مدينه خطره بانكشاف شبكتها الكهربائيه وتعرض السكان للموت واختلاط مياه الامطار بمياه المجاري واكوام القمامه المتراكمه في شوارعها ساعات من المطر كشفت حقيقه حال عدن وما خفي كان اعظم عدن يغرقها فساد هادي 
عدن يغرقها فساد هادي الهلال الاحمر سلم المعدات للسلطه المحليه والمحافظ سالمين وتم بيعها من قبل الفاسدين و لم تسلم للانتقالي عليكم لعنه الله ياسرق يافاسدين يالصوص عدن يغرقها فساد هادي 85 
 من يبيع النفط ويحول عائداته الي حسابات شخصيه هو هذا الكارثه من يستلم جميع ايرادات البلاد ويستلم المساعدات الدوليه ودعم التحالف والضرائب هو هذا الكارثه واولاده وعصابته عدن يغرقها فساد هادي 2 
عدن الرجل اليافعي الذي فقد اسرته بسيول عدن امس رحمهم الله جميعا اعتقد هو مغترب اليس الاولي بشرعيه العار العائده غدا لعدن اخذه معها لالقاء الوداع الاخير علي اسرته اليس هناك رجال تساعد الرجل فقط لدفن اسرته بحضوره عدن يغرقها فساد هادي 
صباح الخير صباح الخير المجلس الانتقالي الجنوبي يصرف لك مديريه في العاصمه عدن2 مليون ريال مساعدات عاجله ويصرف 4 شيولات لمديريتي المعلا وكريتر كما قرر صرف مساعدات تصل للمليون ريال للاسر المتضرره والمنكوبه وصرف بطانيات وفرشان ومواد غذائيه عاجله للمتضررين من سيول الامطار عدن يغرقها فساد هادي 370 
 حتي وان تم الدعم لمن يتم تسليمه المليار الذي تم اعتماده قبل اشهر اين ذهب يا معالي رئيس الوزراء لان المواطن لم يصله شي منه عدن يغرقها فساد هادي 370 
 احيانا تراودني افكار محبطه تكاد تطفي شعله الامل في قلبي هل من فوضناهم ولم يستطيعوا العوده الي وطنهم هل سيعيدون لي وطني السليب منذو ثلاثه عقود كيف سيعيدونه وقرارهم ليس بيدهم تكالب عليك الطامعون ياوطني من عرب اشقاء وعجم حالمون في بابه ثرواته سواحله جزره عدن يغرقها فساد هادي 6 
عدن يغرقها فساد هادي لن تصلح عدن والجنوب الا بعوده دوله الجنوب غير كذا ضحك علي الدقون وضياع وقت عدن يغرقها فساد هادي 
القوات المسلحه الجنوبيه القوات المسلحه الجنوبيه استخدمت سلاح ضبط النفس في مواجهه خروقات مليشيات اخوان الشرعيه اذ دافعت ببساله عن المقدرات الجنوبيه خلال الاسبوع الماضي واظهر قدره فائقه علي مواجهه الاعداء في ظل الالتزام بالهدنه التي اعلن عنها التحالف العربي قبل عشره ايام تقريبا عدن يغرقها فساد هادي 2 
 نرجو من الاشقاء في المملكه وعلي راسهم مركز الملك سلمان بعدم تسليم المعونات للمتضررين للشرعيه حتي لايتم نهبها كسابقاتها عدن يغرقها فساد هادي 
عدن يغرقها فساد هادي يافع حضرموت عدن عدن يغرقها فساد هادي يافع و رجالها سباقين في عمل الخير وكذالك حضرموت كانت سباقه في الاغاثه لبناء عدن مبالغ خياليه تبرع بها تجار الحضارم يا رب كثر من امثال اهل يافع وحضرموت حضرموت تساند عدن 
عدن الرجل اليافعي الذي فقد اسرته بسيول عدن امس رحمهم الله جميعا اعتقد هو مغترب اليس الاولي بشرعيه العار العائده غدا لعدن اخذه معها لالقاء الوداع الاخير علي اسرته اليس هناك رجال تساعد الرجل فقط لدفن اسرته بحضوره عدن يغرقها فساد هادي 
عدن يغرقها فساد هادي لن تصلح عدن والجنوب الا بعوده دوله الجنوب غير كذا ضحك علي الدقون وضياع وقت عدن يغرقها فساد هادي 
صباح الخير صباح الخير المجلس الانتقالي الجنوبي يصرف لك مديريه في العاصمه عدن2 مليون ريال مساعدات عاجله ويصرف 4 شيولات لمديريتي المعلا وكريتر كما قرر صرف مساعدات تصل للمليون ريال للاسر المتضرره والمنكوبه وصرف بطانيات وفرشان ومواد غذائيه عاجله للمتضررين من سيول الامطار عدن يغرقها فساد هادي 370 
عدن الرجل اليافعي الذي فقد اسرته بسيول عدن امس رحمهم الله جميعا اعتقد هو مغترب اليس الاولي بشرعيه العار العائده غدا لعدن اخذه معها لالقاء الوداع الاخير علي اسرته اليس هناك رجال تساعد الرجل فقط لدفن اسرته بحضوره عدن يغرقها فساد هادي 
 المواطنين الشماليين والتجار الشماليين رفضوا ان يقدمون لعدن اي مساعدات يقول ان السيول مدعومه من الامارات والمجلس الانتقالي لم نعرف من الشماليين اي خير ولا اي دور ايجابي بل عرفنا منهم الغدر والخيانه والقتل والنهب والسرقه والطعن من الخلف عدن يغرقها فساد هادي 0 
 عادت خدمه التيار بشكل جزئي ببعض مديريات العاصمه عدن بينما بعض المناطق تجاوزت فيها ساعات الانطفاء 36 ساعه مع توقعات بعودتها خلال الساعات المقبله وسط محاولات من الفرق المختصه التي يقودها المجلس الانتقالي الجنوبي لاصلاح المنظومه بعد تعرضها لامطار وسيول حاده عدن يغرقها فساد هادي 
السعوديه الامارات فشلت الحكومه الشرعيه في كل الملفات التي سلمت اليها منذ العام 2015 رغم الدعم الكبير من السعوديه و الامارات وعودتها الي عدن يوم غدا وتسليمها ملف المساعدات الانسانيه للمتضررين كارثه اخري لا تقل عن كارثه السيول الاخيره عدن يغرقها فساد هادي 
عاجل عدن عاجل حكومه الفساد الاخوانيهستعود الي عدن الخميس لمزيد من النهب والسرقه علي ظهر شعب الجنوب المغلوب علي امره في كوارث طبيعيه وكورونا ولا كهرباء ولا مياه ولا رواتب والان مزيد من التعذيب بعوده السرق لينهبوا المساعدات والاغاثه الدوليه عدن يغرقها فساد هادي 
الحجر الصحي هل تعلم انه الاول في العالم بتطبيق قانون الحجر الصحي حيث استشعر المرض قبل حدوثه بما يقارب الست سنوات عدن يغرقها فساد هادي 1 
المجلس الانتقالي من حبنا لـ المجلس الانتقالي وخوفنا عليه وعلي شعبيته في الشارع نقول له لا تقف تتفرج علي السرق واللصوص يعبثون في موارد البلد وانت تتفرج لا نريدك ان تبدو كرجل مفتول العضلات يتفرج علي شيخ ضعيف يضرب ويسرق وهو لا يحرك ساكنا يا تظهر وتشتهر يا تختفي وتستتر عدن يغرقها فساد هادي 
السعوديه الامارات فشلت الحكومه الشرعيه في كل الملفات التي سلمت اليها منذ العام 2015 رغم الدعم الكبير من السعوديه و الامارات وعودتها الي عدن يوم غدا وتسليمها ملف المساعدات الانسانيه للمتضررين كارثه اخري لا تقل عن كارثه السيول الاخيره عدن يغرقها فساد هادي 
عدن يغرقها فساد هادي الشهيد جعفر هناك من يريد ان تعيش عدن في عتمه تم اغتياله الزبيدي لدينا معلومات عن جهات تخريبيه سيتم تقديمها للقضاء تمت اقالته المفلحي لا يشرفني العمل مع حكومه تسرق الماء من افواه الشعب والضوء من عيونهم استقال عدن يغرقها فساد هادي 80 
يافع عدن عدن يغرقها فساد هادي تصوير من اعلي جبال كلد يافع الي العاصمه عدن عدن يغرقها فساد هادي 2 
عدن يغرقها فساد هادي لن تصلح عدن والجنوب الا بعوده دوله الجنوب غير كذا ضحك علي الدقون وضياع وقت عدن يغرقها فساد هادي 
 من يبيع النفط ويحول عائداته الي حسابات شخصيه هو هذا الكارثه من يستلم جميع ايرادات البلاد ويستلم المساعدات الدوليه ودعم التحالف والضرائب هو هذا الكارثه واولاده وعصابته عدن يغرقها فساد هادي 2 
 هاكذا هم رواد السياسه فهد الصالح العوذلي دهاء سياسي لا يملكه الكثير الله يحفظك يا خال فهد عدن يغرقها فساد هادي 245 
السعوديه الامارات فشلت الحكومه الشرعيه في كل الملفات التي سلمت اليها منذ العام 2015 رغم الدعم الكبير من السعوديه و الامارات وعودتها الي عدن يوم غدا وتسليمها ملف المساعدات الانسانيه للمتضررين كارثه اخري لا تقل عن كارثه السيول الاخيره عدن يغرقها فساد هادي 
المجلس الانتقالي عدن يغرقها فساد هادي من حبنا لـ المجلس الانتقالي وخوفنا عليه وعلي شعبيته في الشارع نقول له لا تقف تتفرج علي السرق واللصوص يعبثون في موارد البلد وانت تتفرج لا نريدك ان تبدو كرجل مفتول العضلات يتفرج علي شيخ ضعيف يضرب ويسرق وهو لا يحرك ساكنا يا تظهر وتشتهر يا تختفي وتستتر عدن يغرقها فساد هادي 
صباح الخير صباح الخير المجلس الانتقالي الجنوبي يصرف لك مديريه في العاصمه عدن2 مليون ريال مساعدات عاجله ويصرف 4 شيولات لمديريتي المعلا وكريتر كما قرر صرف مساعدات تصل للمليون ريال للاسر المتضرره والمنكوبه وصرف بطانيات وفرشان ومواد غذائيه عاجله للمتضررين من سيول الامطار عدن يغرقها فساد هادي 370 
عدن يغرقها فساد هادي لن تصلح عدن والجنوب الا بعوده دوله الجنوب غير كذا ضحك علي الدقون وضياع وقت عدن يغرقها فساد هادي 
المجلس الانتقالي من حبنا لـ المجلس الانتقالي وخوفنا عليه وعلي شعبيته في الشارع نقول له لا تقف تتفرج علي السرق واللصوص يعبثون في موارد البلد وانت تتفرج لا نريدك ان تبدو كرجل مفتول العضلات يتفرج علي شيخ ضعيف يضرب ويسرق وهو لا يحرك ساكنا يا تظهر وتشتهر يا تختفي وتستتر عدن يغرقها فساد هادي 
عدن يغرقها فساد هادي حسبنا الله و نعم الوكيل عدن يغرقها فساد هادي 2 
الحجر الصحي هل تعلم انه الاول في العالم بتطبيق قانون الحجر الصحي حيث استشعر المرض قبل حدوثه بما يقارب الست سنوات عدن يغرقها فساد هادي 1 
صباح الخير صباح الخير المجلس الانتقالي الجنوبي يصرف لك مديريه في العاصمه عدن2 مليون ريال مساعدات عاجله ويصرف 4 شيولات لمديريتي المعلا وكريتر كما قرر صرف مساعدات تصل للمليون ريال للاسر المتضرره والمنكوبه وصرف بطانيات وفرشان ومواد غذائيه عاجله للمتضررين من سيول الامطار عدن يغرقها فساد هادي 370 
عدن يغرقها فساد هادي محافظ عدن احمد سالمين يجب القبض عليه وتحويله للمحاكمه الفوريه هو وطاقم المحافظه ومن يدافع عنهم عدن يغرقها فساد هادي 
عدن يغرقها فساد هادي فلسطين ليست قضيتي عدن يغرقها فساد هادي فلسطين ليست قضيتي هادي نايم لاكثر من خمسه اعوام وابناءه في حاله سكر ورقص وعربده وفساد وغسيل اموال مع العيسي تخيلوا ابن رئيس الدولهقبل علي نفسه ان يطلع وهو يتراقص علي الانغام والشعب يموت من الاوبئهوالجوع والصواريخ والمدافع والالغام 5715 02 
عدن تنادي اليوم باعلي صوتها عدن يغرقها فساد هادي قصيده شعريه عدن تنادي اليوم باعلي صوتها لشاعر عبدالقوي محمد المفلحي عدن يغرقها فساد هادي 
القوات المسلحه الجنوبيه عدن يغرقها فساد هادي القوات المسلحه الجنوبيه استخدمت سلاح ضبط النفس في مواجهه خروقات مليشيات اخوان الشرعيه اذ دافعت ببساله عن المقدرات الجنوبيه خلال الاسبوع الماضي واظهر قدره فائقه علي مواجهه الاعداء في ظل الالتزام بالهدنه التي اعلن عنها التحالف العربي قبل عشره ايام تقريبا عدن يغرقها فساد هادي 2 
صباح الخير صباح الخير المجلس الانتقالي الجنوبي يصرف لك مديريه في العاصمه عدن2 مليون ريال مساعدات عاجله ويصرف 4 شيولات لمديريتي المعلا وكريتر كما قرر صرف مساعدات تصل للمليون ريال للاسر المتضرره والمنكوبه وصرف بطانيات وفرشان ومواد غذائيه عاجله للمتضررين من سيول الامطار عدن يغرقها فساد هادي 370 
السعوديه الامارات فشلت الحكومه الشرعيه في كل الملفات التي سلمت اليها منذ العام 2015 رغم الدعم الكبير من السعوديه و الامارات وعودتها الي عدن يوم غدا وتسليمها ملف المساعدات الانسانيه للمتضررين كارثه اخري لا تقل عن كارثه السيول الاخيره عدن يغرقها فساد هادي 
عدن يغرقها فساد هادي رمضان مبارك يافع الجنوب والجنوب يافع عدن يغرقها فساد هادي رمضان مبارك 
 المواطنين الشماليين والتجار الشماليين رفضوا ان يقدمون لعدن اي مساعدات يقول ان السيول مدعومه من الامارات والمجلس الانتقالي لم نعرف من الشماليين اي خير ولا اي دور ايجابي بل عرفنا منهم الغدر والخيانه والقتل والنهب والسرقه والطعن من الخلف عدن يغرقها فساد هادي 0 
المجلس الانتقالي من حبنا لـ المجلس الانتقالي وخوفنا عليه وعلي شعبيته في الشارع نقول له لا تقف تتفرج علي السرق واللصوص يعبثون في موارد البلد وانت تتفرج لا نريدك ان تبدو كرجل مفتول العضلات يتفرج علي شيخ ضعيف يضرب ويسرق وهو لا يحرك ساكنا يا تظهر وتشتهر يا تختفي وتستتر عدن يغرقها فساد هادي 
عدن الرجل اليافعي الذي فقد اسرته بسيول عدن امس رحمهم الله جميعا اعتقد هو مغترب اليس الاولي بشرعيه العار العائده غدا لعدن اخذه معها لالقاء الوداع الاخير علي اسرته اليس هناك رجال تساعد الرجل فقط لدفن اسرته بحضوره عدن يغرقها فساد هادي 
عدن يغرقها فساد هادي قال لاعاد با دوله ولا بنشد وطن بيت الزمن لول يعاود من جديد بسرح و باروح مامن لا عدن في اليله الظلما مع الباص الجديد متي يا ناس بيجي هاذا الزمن ولا كتب علينا العيش في حكم العبيد عدن يغرقها فساد هادي 
صباح الخير صباح الخير المجلس الانتقالي الجنوبي يصرف لك مديريه في العاصمه عدن2 مليون ريال مساعدات عاجله ويصرف 4 شيولات لمديريتي المعلا وكريتر كما قرر صرف مساعدات تصل للمليون ريال للاسر المتضرره والمنكوبه وصرف بطانيات وفرشان ومواد غذائيه عاجله للمتضررين من سيول الامطار عدن يغرقها فساد هادي 370 
عدن يغرقها فساد هادي 
 عدن مدينه منكوبه ليس بالمطر بل بحكومه هادي اذ بمجرد نزول المطر تحولت الي مدينه خطره بانكشاف شبكتها الكهربائيه وتعرض السكان للموت واختلاط مياه الامطار بمياه المجاري واكوام القمامه المتراكمه في شوارعها ساعات من المطر كشفت حقيقه حال عدن وما خفي كان اعظم عدن يغرقها فساد هادي 
 لم يهدا اعلام التابع لحزب الاصلاح والموالين لهم والداعمين لتلك القنوات الفضائيه عن تحميل الانتقالي كل ماحصل وكل هذه البلبه جعلت من الكثير من المتابعين لهم ان يصدقون مايقولون رغم انه كذب وافتري فموارد الدوله في قبضت الشرعيه وهي من تتصرف فيه عدن يغرقها فساد هادي 
عدن يغرقها فساد هادي خطوره الفساد لا تقل عن خطوره الارهاب عدن يغرقها فساد هادي 30 
عدن الرجل اليافعي الذي فقد اسرته بسيول عدن امس رحمهم الله جميعا اعتقد هو مغترب اليس الاولي بشرعيه العار العائده غدا لعدن اخذه معها لالقاء الوداع الاخير علي اسرته اليس هناك رجال تساعد الرجل فقط لدفن اسرته بحضوره عدن يغرقها فساد هادي 
 عدن مدينه منكوبه ليس بالمطر بل بحكومه هادي اذ بمجرد نزول المطر تحولت الي مدينه خطره بانكشاف شبكتها الكهربائيه وتعرض السكان للموت واختلاط مياه الامطار بمياه المجاري واكوام القمامه المتراكمه في شوارعها ساعات من المطر كشفت حقيقه حال عدن وما خفي كان اعظم عدن يغرقها فساد هادي 
عدن يغرقها فساد هادي محافظ عدن احمد سالمين يجب القبض عليه وتحويله للمحاكمه الفوريه هو وطاقم المحافظه ومن يدافع عنهم عدن يغرقها فساد هادي 
عدن الله يجعلك شفيع لاهلك وخصيم من عذب اهلك وعذبك في معشتكم والخدمات عن مليك مقتدر ضحيه السيول في عدن اليوم بعد تهدم منزلهم شرعيه الاخوان التكفيريه عدن يغرقها فساد هادي 05 
صباح الخير صباح الخير المجلس الانتقالي الجنوبي يصرف لك مديريه في العاصمه عدن2 مليون ريال مساعدات عاجله ويصرف 4 شيولات لمديريتي المعلا وكريتر كما قرر صرف مساعدات تصل للمليون ريال للاسر المتضرره والمنكوبه وصرف بطانيات وفرشان ومواد غذائيه عاجله للمتضررين من سيول الامطار عدن يغرقها فساد هادي 370 
المجلس الانتقالي من حبنا لـ المجلس الانتقالي وخوفنا عليه وعلي شعبيته في الشارع نقول له لا تقف تتفرج علي السرق واللصوص يعبثون في موارد البلد وانت تتفرج لا نريدك ان تبدو كرجل مفتول العضلات يتفرج علي شيخ ضعيف يضرب ويسرق وهو لا يحرك ساكنا يا تظهر وتشتهر يا تختفي وتستتر عدن يغرقها فساد هادي 
المجلس الانتقالي من حبنا لـ المجلس الانتقالي وخوفنا عليه وعلي شعبيته في الشارع نقول له لا تقف تتفرج علي السرق واللصوص يعبثون في موارد البلد وانت تتفرج لا نريدك ان تبدو كرجل مفتول العضلات يتفرج علي شيخ ضعيف يضرب ويسرق وهو لا يحرك ساكنا يا تظهر وتشتهر يا تختفي وتستتر عدن يغرقها فساد هادي 
عدن يغرقها فساد هادي حسبنا الله و نعم الوكيل عدن يغرقها فساد هادي 
صباح الخير صباح الخير المجلس الانتقالي الجنوبي يصرف لك مديريه في العاصمه عدن2 مليون ريال مساعدات عاجله ويصرف 4 شيولات لمديريتي المعلا وكريتر كما قرر صرف مساعدات تصل للمليون ريال للاسر المتضرره والمنكوبه وصرف بطانيات وفرشان ومواد غذائيه عاجله للمتضررين من سيول الامطار عدن يغرقها فساد هادي 370 
عدن تنادي اليوم باعلي صوتها عدن يغرقها فساد هادي قصيده شعريه عدن تنادي اليوم باعلي صوتها لشاعر عبدالقوي محمد المفلحي عدن يغرقها فساد هادي 
القوات المسلحه الجنوبيه القوات المسلحه الجنوبيه استخدمت سلاح ضبط النفس في مواجهه خروقات مليشيات اخوان الشرعيه اذ دافعت ببساله عن المقدرات الجنوبيه خلال الاسبوع الماضي واظهر قدره فائقه علي مواجهه الاعداء في ظل الالتزام بالهدنه التي اعلن عنها التحالف العربي قبل عشره ايام تقريبا عدن يغرقها فساد هادي 2 
عدن عدن يغرقها فساد هادي لليوم الثالث علي المطر في عدن ولازاله الاضرار في حي القطيع تمنع الناس حتي عن الخروج ونقل اغراضهم نتيجه الوحل والحمقاء يتداولون صوره موقع واحد يتم تنظيفه عن اي مساعدات تتحدثون عدن يغرقها فساد هادي 
 المواطنين الشماليين والتجار الشماليين رفضوا ان يقدمون لعدن اي مساعدات يقول ان السيول مدعومه من الامارات والمجلس الانتقالي لم نعرف من الشماليين اي خير ولا اي دور ايجابي بل عرفنا منهم الغدر والخيانه والقتل والنهب والسرقه والطعن من الخلف عدن يغرقها فساد هادي 0 
صباح الخير صباح الخير المجلس الانتقالي الجنوبي يصرف لك مديريه في العاصمه عدن2 مليون ريال مساعدات عاجله ويصرف 4 شيولات لمديريتي المعلا وكريتر كما قرر صرف مساعدات تصل للمليون ريال للاسر المتضرره والمنكوبه وصرف بطانيات وفرشان ومواد غذائيه عاجله للمتضررين من سيول الامطار عدن يغرقها فساد هادي 370 
القوات المسلحه الجنوبيه القوات المسلحه الجنوبيه استخدمت سلاح ضبط النفس في مواجهه خروقات مليشيات اخوان الشرعيه اذ دافعت ببساله عن المقدرات الجنوبيه خلال الاسبوع الماضي واظهر قدره فائقه علي مواجهه الاعداء في ظل الالتزام بالهدنه التي اعلن عنها التحالف العربي قبل عشره ايام تقريبا عدن يغرقها فساد هادي 2 
عدن يغرقها فساد هادي عدن يغرقها فساد هادي سبب الفساد في هرم حكومه هادي واحد جحافلها الكبار 5 
السعوديه الامارات فشلت الحكومه الشرعيه في كل الملفات التي سلمت اليها منذ العام 2015 رغم الدعم الكبير من السعوديه و الامارات وعودتها الي عدن يوم غدا وتسليمها ملف المساعدات الانسانيه للمتضررين كارثه اخري لا تقل عن كارثه السيول الاخيره عدن يغرقها فساد هادي 
عدن تنادي اليوم باعلي صوتها عدن يغرقها فساد هادي قصيده شعريه عدن تنادي اليوم باعلي صوتها لشاعر عبدالقوي محمد المفلحي عدن يغرقها فساد هادي 
 اظهرت ارقام ميزانيات محافظه عدن فساد عظيم تقوده عصابه مافيا باسم الشرعيه ابتداء بالرئيس وانتهاء بالمحافظ عدن يغرقها فساد هادي 
السعوديه الامارات فشلت الحكومه الشرعيه في كل الملفات التي سلمت اليها منذ العام 2015 رغم الدعم الكبير من السعوديه و الامارات وعودتها الي عدن يوم غدا وتسليمها ملف المساعدات الانسانيه للمتضررين كارثه اخري لا تقل عن كارثه السيول الاخيره عدن يغرقها فساد هادي 
رمضان حي عدن يغرقها فساد هادي عدن تغرق حزب الاصلاح حكومه الشرعيه رمضان حي عدن يغرقها فساد هادي عدن تغرق مشهد تمثيلي لما يفعله تجار الازمات وسارقي الاغاثات وناهبي اموال اليتامي هكذا يفعل حزب الاصلاح وهكذا تفعل حكومه الشرعيه 
المجلس الانتقالي من حبنا لـ المجلس الانتقالي وخوفنا عليه وعلي شعبيته في الشارع نقول له لا تقف تتفرج علي السرق واللصوص يعبثون في موارد البلد وانت تتفرج لا نريدك ان تبدو كرجل مفتول العضلات يتفرج علي شيخ ضعيف يضرب ويسرق وهو لا يحرك ساكنا يا تظهر وتشتهر يا تختفي وتستتر عدن يغرقها فساد هادي 
الحجر الصحي هل تعلم انه الاول في العالم بتطبيق قانون الحجر الصحي حيث استشعر المرض قبل حدوثه بما يقارب الست سنوات عدن يغرقها فساد هادي 1 
عدن الرجل اليافعي الذي فقد اسرته بسيول عدن امس رحمهم الله جميعا اعتقد هو مغترب اليس الاولي بشرعيه العار العائده غدا لعدن اخذه معها لالقاء الوداع الاخير علي اسرته اليس هناك رجال تساعد الرجل فقط لدفن اسرته بحضوره عدن يغرقها فساد هادي 
صباح الخير صباح الخير المجلس الانتقالي الجنوبي يصرف لك مديريه في العاصمه عدن2 مليون ريال مساعدات عاجله ويصرف 4 شيولات لمديريتي المعلا وكريتر كما قرر صرف مساعدات تصل للمليون ريال للاسر المتضرره والمنكوبه وصرف بطانيات وفرشان ومواد غذائيه عاجله للمتضررين من سيول الامطار عدن يغرقها فساد هادي 370 
عدن يغرقها فساد هادي حسبنا الله و نعم الوكيل عدن يغرقها فساد هادي 65 
صباح الخير صباح الخير المجلس الانتقالي الجنوبي يصرف لك مديريه في العاصمه عدن2 مليون ريال مساعدات عاجله ويصرف 4 شيولات لمديريتي المعلا وكريتر كما قرر صرف مساعدات تصل للمليون ريال للاسر المتضرره والمنكوبه وصرف بطانيات وفرشان ومواد غذائيه عاجله للمتضررين من سيول الامطار عدن يغرقها فساد هادي 370 
يافع عدن عدن يغرقها فساد هادي تصوير من اعلي جبال كلد يافع الي العاصمه عدن عدن يغرقها فساد هادي 2 
عدن يغرقها فساد هادي عدن منكوبه الهلال الاحمر سلم المعدات للسلطه المحليه والمحافظ سالمين وتم بيعها من قبل الفاسدين و لم تسلم للانتقالي عليكم لعنه الله ياسرق يافاسدين يالصوص عدن يغرقها فساد هادي عدن منكوبه 73 
السعوديه الامارات فشلت الحكومه الشرعيه في كل الملفات التي سلمت اليها منذ العام 2015 رغم الدعم الكبير من السعوديه و الامارات وعودتها الي عدن يوم غدا وتسليمها ملف المساعدات الانسانيه للمتضررين كارثه اخري لا تقل عن كارثه السيول الاخيره عدن يغرقها فساد هادي 
تعميم عدن تعميم اي عائله متضرره في عدن ولم تجد مكان للسكن نرجو الاتصال علي الرقم 735628122 عبد العزيز المدوري 738330631 صالح الداوودي شاركوا المنشور لكي يصل لابناء عدن عدن يغرقها فساد هادي 
عدن تنادي اليوم باعلي صوتها عدن يغرقها فساد هادي قصيده شعريه عدن تنادي اليوم باعلي صوتها لشاعر عبدالقوي محمد المفلحي عدن يغرقها فساد هادي 
عدن المعاشيق فيروس كورونا عدن يغرقها فساد هادي يا اهل عدن اذا عادت الحكومه عليكم حجرهم في قصر المعاشيق لمده 14 يوم حتي يتبين انهم لا يحملوا فيروس كورونا لانكم مش ناقصين نكد فوق النكد هاذه نصيح لكم عدن يغرقها فساد هادي 
 اقسم بالله العظيم شخص موثوق يحدثني ان الهلال الاحمر سلم المعدات للسلطه المحليه والمحافظ سالمين وتم بيعها من قبل الفاسدين و لم تسلم للانتقالي عليكم لعنه الله ياسرق يافاسدين يالصوص عدن يغرقها فساد هادي عدن منكوبه 
عدن يغرقها فساد هادي عدن يغرقها فساد هادي تعازينا لكم اخي ياسر الله يربط علي قلبك ويخلف عليك خيرا فيما فقده اللهم اجبر كسر قلبه واجره في مصيبته واخلف لهو خيرا يارب 081 
صباح الخير صباح الخير المجلس الانتقالي الجنوبي يصرف لك مديريه في العاصمه عدن2 مليون ريال مساعدات عاجله ويصرف 4 شيولات لمديريتي المعلا وكريتر كما قرر صرف مساعدات تصل للمليون ريال للاسر المتضرره والمنكوبه وصرف بطانيات وفرشان ومواد غذائيه عاجله للمتضررين من سيول الامطار عدن يغرقها فساد هادي 370 
عدن يغرقها فساد هادي حكومه الشر والخزي والعار ستعود الي عدن ليس لاغاثتها انما لتجميع الزكوات والفطره فقط وستعود ادراجها الي الفنادق المخصصه هذا ماعهدناه منهم وما سترونه والله ان هذه الشرعيه لايهمها الا الاسترزاق فقط عدن يغرقها فساد هادي 
 المواطنين الشماليين والتجار الشماليين رفضوا ان يقدمون لعدن اي مساعدات يقول ان السيول مدعومه من الامارات والمجلس الانتقالي لم نعرف من الشماليين اي خير ولا اي دور ايجابي بل عرفنا منهم الغدر والخيانه والقتل والنهب والسرقه والطعن من الخلف عدن يغرقها فساد هادي 0 
 لم يبق شيء للمواطن الا وعايشه بتفاصيله المره من وضع اقتصادي متردي وغلاء وفقر وانعدام ماء وكهرباء وغاز طبخ و بالطبع المسؤوليه اخلاقيه ووطنيه بحمايته من فساد المسئولين الذين يشكلون الوباء الاخطر الذي يحتاج الي ردع بالقوه بهذه المرحله الصعبه عدن يغرقها فساد هادي 2 
الحجر الصحي هل تعلم انه الاول في العالم بتطبيق قانون الحجر الصحي حيث استشعر المرض قبل حدوثه بما يقارب الست سنوات عدن يغرقها فساد هادي 1 
عدن يغرقها فساد هادي فشلت حكومه عبد ربه منصور هادي بتقديم اي مشروع يخدم فيه مصالح الجنوبيين حيث لم تحقق اي انتصار لليمن الذي يفترض بها ان تمثله وذلك لعدم امتلاك هادي لاي مشروع وطني علي صعيد اليمن ككل خصوصا بعد ان باتت الحكومه في قبضه جماعه الاخوان الارهابيه عدن يغرقها فساد هادي 31 
المجلس الانتقالي من حبنا لـ المجلس الانتقالي وخوفنا عليه وعلي شعبيته في الشارع نقول له لا تقف تتفرج علي السرق واللصوص يعبثون في موارد البلد وانت تتفرج لا نريدك ان تبدو كرجل مفتول العضلات يتفرج علي شيخ ضعيف يضرب ويسرق وهو لا يحرك ساكنا يا تظهر وتشتهر يا تختفي وتستتر عدن يغرقها فساد هادي 
عدن يغرقها فساد هادي عدن منكوبه الهلال الاحمر سلم المعدات للسلطه المحليه والمحافظ سالمين وتم بيعها من قبل الفاسدين و لم تسلم للانتقالي عليكم لعنه الله ياسرق يافاسدين يالصوص عدن يغرقها فساد هادي عدن منكوبه 4 
 هاكذا هم رواد السياسه فهد الصالح العوذلي دهاء سياسي لا يملكه الكثير الله يحفظك يا خال فهد عدن يغرقها فساد هادي 245 
صباح الخير صباح الخير المجلس الانتقالي الجنوبي يصرف لك مديريه في العاصمه عدن2 مليون ريال مساعدات عاجله ويصرف 4 شيولات لمديريتي المعلا وكريتر كما قرر صرف مساعدات تصل للمليون ريال للاسر المتضرره والمنكوبه وصرف بطانيات وفرشان ومواد غذائيه عاجله للمتضررين من سيول الامطار عدن يغرقها فساد هادي 370 
عدن يغرقها فساد هادي يافع حضرموت عدن عدن يغرقها فساد هادي يافع و رجالها سباقين في عمل الخير وكذالك حضرموت كانت سباقه في الاغاثه لبناء عدن مبالغ خياليه تبرع بها تجار الحضارم يا رب كثر من امثال اهل يافع وحضرموت حضرموت تساند عدن 
الحجر الصحي هل تعلم انه الاول في العالم بتطبيق قانون الحجر الصحي حيث استشعر المرض قبل حدوثه بما يقارب الست سنوات عدن يغرقها فساد هادي 1 
عدن يغرقها فساد هادي عدن عدن عدن يغرقها فساد هادي الكارثه لم تتوقف عندها الحياه في عدن مدينه السلام و الحب يا رب كون عون لاهلنا في عدن 1 
عدن يغرقها فساد هادي عرب 48 العجوز الشمطا مشعل الارهابيه عدن يغرقها فساد هادي عرب 48 ونا قول فين شفت العجوز الشمطا طلعت من ناشتات ابو مشعل وشلتها المدرعه البشريه الارهابيه عفراء ونقار الخشب ضيا ناشتات الثوره السلميه والخنجر المسموم 53 
صباح الخير صباح الخير المجلس الانتقالي الجنوبي يصرف لك مديريه في العاصمه عدن2 مليون ريال مساعدات عاجله ويصرف 4 شيولات لمديريتي المعلا وكريتر كما قرر صرف مساعدات تصل للمليون ريال للاسر المتضرره والمنكوبه وصرف بطانيات وفرشان ومواد غذائيه عاجله للمتضررين من سيول الامطار عدن يغرقها فساد هادي 370 
السعوديه الامارات فشلت الحكومه الشرعيه في كل الملفات التي سلمت اليها منذ العام 2015 رغم الدعم الكبير من السعوديه و الامارات وعودتها الي عدن يوم غدا وتسليمها ملف المساعدات الانسانيه للمتضررين كارثه اخري لا تقل عن كارثه السيول الاخيره عدن يغرقها فساد هادي 
 اقسم بالله العظيم شخص موثوق يحدثني ان الهلال الاحمر سلم المعدات للسلطه المحليه والمحافظ سالمين وتم بيعها من قبل الفاسدين و لم تسلم للانتقالي عليكم لعنه الله ياسرق يافاسدين يالصوص عدن يغرقها فساد هادي عدن منكوبه 
عدن الرجل اليافعي الذي فقد اسرته بسيول عدن امس رحمهم الله جميعا اعتقد هو مغترب اليس الاولي بشرعيه العار العائده غدا لعدن اخذه معها لالقاء الوداع الاخير علي اسرته اليس هناك رجال تساعد الرجل فقط لدفن اسرته بحضوره عدن يغرقها فساد هادي 
عدن يغرقها فساد هادي عرب 48 العجوز الشمطا مشعل الارهابيه عدن يغرقها فساد هادي عرب 48 ونا قول فين شفت العجوز الشمطا طلعت من ناشتات ابو مشعل وشلتها المدرعه البشريه الارهابيه عفراء ونقار الخشب ضيا ناشتات الثوره السلميه والخنجر المسموم 53 
عدن يغرقها فساد هادي عرب 48 العجوز الشمطا مشعل الارهابيه عدن يغرقها فساد هادي عرب 48 ونا قول فين شفت العجوز الشمطا طلعت من ناشتات ابو مشعل وشلتها المدرعه البشريه الارهابيه عفراء ونقار الخشب ضيا ناشتات الثوره السلميه والخنجر المسموم 53 
 في الوقت الذي كانت السيول تنهمر علي صنعاء كان الرئيس المشاط يطوف علي شوارع العاصمه ويسعي جاهدا لعمل الاجراءات اللازمه واليوم عدن تشهد سيول تجرف البيوت الدنبوع وحكومته نايمين في الفندق بالله عليكم من منهم الشرعي الذي سيرضي ورضي به الشعب عدن يغرقها فساد هادي عدن تغرق 
السعوديه الامارات فشلت الحكومه الشرعيه في كل الملفات التي سلمت اليها منذ العام 2015 رغم الدعم الكبير من السعوديه و الامارات وعودتها الي عدن يوم غدا وتسليمها ملف المساعدات الانسانيه للمتضررين كارثه اخري لا تقل عن كارثه السيول الاخيره عدن يغرقها فساد هادي 
عدن يغرقها فساد هادي عرب 48 العجوز الشمطا مشعل الارهابيه عدن يغرقها فساد هادي عرب 48 ونا قول فين شفت العجوز الشمطا طلعت من ناشتات ابو مشعل وشلتها المدرعه البشريه الارهابيه عفراء ونقار الخشب ضيا ناشتات الثوره السلميه والخنجر المسموم 53 
الحجر الصحي هل تعلم انه الاول في العالم بتطبيق قانون الحجر الصحي حيث استشعر المرض قبل حدوثه بما يقارب الست سنوات عدن يغرقها فساد هادي 1 
 هاكذا هم رواد السياسه فهد الصالح العوذلي دهاء سياسي لا يملكه الكثير الله يحفظك يا خال فهد عدن يغرقها فساد هادي 245 
صباح الخير صباح الخير المجلس الانتقالي الجنوبي يصرف لك مديريه في العاصمه عدن2 مليون ريال مساعدات عاجله ويصرف 4 شيولات لمديريتي المعلا وكريتر كما قرر صرف مساعدات تصل للمليون ريال للاسر المتضرره والمنكوبه وصرف بطانيات وفرشان ومواد غذائيه عاجله للمتضررين من سيول الامطار عدن يغرقها فساد هادي 370 
 هاكذا هم رواد السياسه فهد الصالح العوذلي دهاء سياسي لا يملكه الكثير الله يحفظك يا خال فهد عدن يغرقها فساد هادي 245 
عدن الرجل اليافعي الذي فقد اسرته بسيول عدن امس رحمهم الله جميعا اعتقد هو مغترب اليس الاولي بشرعيه العار العائده غدا لعدن اخذه معها لالقاء الوداع الاخير علي اسرته اليس هناك رجال تساعد الرجل فقط لدفن اسرته بحضوره عدن يغرقها فساد هادي 
 هاكذا هم رواد السياسه فهد الصالح العوذلي دهاء سياسي لا يملكه الكثير الله يحفظك يا خال فهد عدن يغرقها فساد هادي 245 
عدن تنادي اليوم باعلي صوتها عدن يغرقها فساد هادي قصيده شعريه عدن تنادي اليوم باعلي صوتها لشاعر عبدالقوي محمد المفلحي عدن يغرقها فساد هادي 
عدن يغرقها فساد هادي عدن يغرقها فساد هادي 1 سلام الله علي يافع المدد خلال ساعه واحده في مدينه شيكاغو الامريكيه تبرع ابناء يافع ب 100 الف دولار وفي عدن اجتمع اهل يافع وقرروا فتح فنادقهم وبيوتهم لايواء الاسر المتضرره حين تغيب دوله الحراميه تحضر يافع في المقدمه في السلم والحرب وفي المملكه بلغ 
صباح الخير صباح الخير المجلس الانتقالي الجنوبي يصرف لك مديريه في العاصمه عدن2 مليون ريال مساعدات عاجله ويصرف 4 شيولات لمديريتي المعلا وكريتر كما قرر صرف مساعدات تصل للمليون ريال للاسر المتضرره والمنكوبه وصرف بطانيات وفرشان ومواد غذائيه عاجله للمتضررين من سيول الامطار عدن يغرقها فساد هادي 370 
عدن يغرقها فساد هادي عدن يغرقها فساد هادي حكومه العهر والفساد لا ننتظر منكم شيئا فانتم كالغراب فال شؤم بالنسبه لنا الا لعنه الله علي اللصوص ومن يظلم ويسرق تحت ستار الدين تبا لكم 3 
عاجل عدن عاجل حكومه الفساد الاخوانيهستعود الي عدن الخميس لمزيد من النهب والسرقه علي ظهر شعب الجنوب المغلوب علي امره في كوارث طبيعيه وكورونا ولا كهرباء ولا مياه ولا رواتب والان مزيد من التعذيب بعوده السرق لينهبوا المساعدات والاغاثه الدوليه عدن يغرقها فساد هادي 
عدن الرجل اليافعي الذي فقد اسرته بسيول عدن امس رحمهم الله جميعا اعتقد هو مغترب اليس الاولي بشرعيه العار العائده غدا لعدن اخذه معها لالقاء الوداع الاخير علي اسرته اليس هناك رجال تساعد الرجل فقط لدفن اسرته بحضوره عدن يغرقها فساد هادي 
الحجر الصحي عدن يغرقها فساد هادي هل تعلم انه الاول في العالم بتطبيق قانون الحجر الصحي حيث استشعر المرض قبل حدوثه بما يقارب الست سنوات عدن يغرقها فساد هادي 1 
صباح الخير صباح الخير المجلس الانتقالي الجنوبي يصرف لك مديريه في العاصمه عدن2 مليون ريال مساعدات عاجله ويصرف 4 شيولات لمديريتي المعلا وكريتر كما قرر صرف مساعدات تصل للمليون ريال للاسر المتضرره والمنكوبه وصرف بطانيات وفرشان ومواد غذائيه عاجله للمتضررين من سيول الامطار عدن يغرقها فساد هادي 370 
 من يبيع النفط ويحول عائداته الي حسابات شخصيه هو هذا الكارثه من يستلم جميع ايرادات البلاد ويستلم المساعدات الدوليه ودعم التحالف والضرائب هو هذا الكارثه واولاده وعصابته عدن يغرقها فساد هادي 2 
صباح الخير صباح الخير المجلس الانتقالي الجنوبي يصرف لك مديريه في العاصمه عدن2 مليون ريال مساعدات عاجله ويصرف 4 شيولات لمديريتي المعلا وكريتر كما قرر صرف مساعدات تصل للمليون ريال للاسر المتضرره والمنكوبه وصرف بطانيات وفرشان ومواد غذائيه عاجله للمتضررين من سيول الامطار عدن يغرقها فساد هادي 370 
عدن يغرقها فساد هادي عرب 48 العجوز الشمطا مشعل الارهابيه عدن يغرقها فساد هادي عرب 48 ونا قول فين شفت العجوز الشمطا طلعت من ناشتات ابو مشعل وشلتها المدرعه البشريه الارهابيه عفراء ونقار الخشب ضيا ناشتات الثوره السلميه والخنجر المسموم 53 
عدن الرجل اليافعي الذي فقد اسرته بسيول عدن امس رحمهم الله جميعا اعتقد هو مغترب اليس الاولي بشرعيه العار العائده غدا لعدن اخذه معها لالقاء الوداع الاخير علي اسرته اليس هناك رجال تساعد الرجل فقط لدفن اسرته بحضوره عدن يغرقها فساد هادي 
يافع عدن عدن يغرقها فساد هادي تصوير من اعلي جبال كلد يافع الي العاصمه عدن عدن يغرقها فساد هادي 2 
عدن يغرقها فساد هادي هاكذا هم رواد السياسه فهد الصالح العوذلي دهاء سياسي لا يملكه الكثير الله يحفظك يا خال فهد عدن يغرقها فساد هادي 245 
عدن يغرقها فساد هادي يافع حضرموت عدن يافع وحضرموت حضرموت تساند عدن عدن يغرقها فساد هادي يافع و رجالها سباقين في عمل الخير وكذالك حضرموت كانت سباقه في الاغاثه لبناء عدن مبالغ خياليه تبرع بها تجار الحضارم يا رب كثر من امثال اهل يافع وحضرموت حضرموت تساند عدن 
 صوره مؤلمه لعائله عدنيه جرف منزلهم السيول قد ترمز لكفاح المواطن الجنوبي وسيرهم في دروب الحياه الوعره تحاصرهم مستنقعات فساد حكومه الرئيس هادي والحرب والمجاعه والاوبئه والفساد عدن يغرقها فساد هادي 
 عدن مدينه منكوبه ليس بالمطر بل بحكومه هادي اذ بمجرد نزول المطر تحولت الي مدينه خطره بانكشاف شبكتها الكهربائيه وتعرض السكان للموت واختلاط مياه الامطار بمياه المجاري واكوام القمامه المتراكمه في شوارعها ساعات من المطر كشفت حقيقه حال عدن وما خفي كان اعظم عدن يغرقها فساد هادي 
عدن الشرعيه التحالف عدن يغرقها فساد هادي عدن سياتي من يعزف علي جراحك المحسوب علي الشرعيه وعلي التحالف ويتصورون بمسح الاتربه من علي الشوارع لكن لايوجد من يريد لك الاستقرار والعمل الحقيقي للاضرار الذي خلفتها الامطار والدمار الذي خلفته الحرب عدن يغرقها فساد هادي 3 
السعوديه الامارات فشلت الحكومه الشرعيه في كل الملفات التي سلمت اليها منذ العام 2015 رغم الدعم الكبير من السعوديه و الامارات وعودتها الي عدن يوم غدا وتسليمها ملف المساعدات الانسانيه للمتضررين كارثه اخري لا تقل عن كارثه السيول الاخيره عدن يغرقها فساد هادي 
صباح الخير صباح الخير المجلس الانتقالي الجنوبي يصرف لك مديريه في العاصمه عدن2 مليون ريال مساعدات عاجله ويصرف 4 شيولات لمديريتي المعلا وكريتر كما قرر صرف مساعدات تصل للمليون ريال للاسر المتضرره والمنكوبه وصرف بطانيات وفرشان ومواد غذائيه عاجله للمتضررين من سيول الامطار عدن يغرقها فساد هادي 370 
السعوديه الامارات فشلت الحكومه الشرعيه في كل الملفات التي سلمت اليها منذ العام 2015 رغم الدعم الكبير من السعوديه و الامارات وعودتها الي عدن يوم غدا وتسليمها ملف المساعدات الانسانيه للمتضررين كارثه اخري لا تقل عن كارثه السيول الاخيره عدن يغرقها فساد هادي 
عدن تنادي اليوم باعلي صوتها عدن يغرقها فساد هادي قصيده شعريه عدن تنادي اليوم باعلي صوتها لشاعر عبدالقوي محمد المفلحي عدن يغرقها فساد هادي 
صباح الخير صباح الخير المجلس الانتقالي الجنوبي يصرف لك مديريه في العاصمه عدن2 مليون ريال مساعدات عاجله ويصرف 4 شيولات لمديريتي المعلا وكريتر كما قرر صرف مساعدات تصل للمليون ريال للاسر المتضرره والمنكوبه وصرف بطانيات وفرشان ومواد غذائيه عاجله للمتضررين من سيول الامطار عدن يغرقها فساد هادي 370 
عدن يغرقها فساد هادي عدن يغرقها فساد هادي اخبار عن عوده الحكومه الي عدن عندما تشم الكلاب راحه الاموال تعود في يوم وليله عن كلاب الشرعيه اتحدث 4 
صباح الخير صباح الخير المجلس الانتقالي الجنوبي يصرف لك مديريه في العاصمه عدن2 مليون ريال مساعدات عاجله ويصرف 4 شيولات لمديريتي المعلا وكريتر كما قرر صرف مساعدات تصل للمليون ريال للاسر المتضرره والمنكوبه وصرف بطانيات وفرشان ومواد غذائيه عاجله للمتضررين من سيول الامطار عدن يغرقها فساد هادي 370 
 هاكذا هم رواد السياسه فهد الصالح العوذلي دهاء سياسي لا يملكه الكثير الله يحفظك يا خال فهد عدن يغرقها فساد هادي 245 
عدن التحالف من لعدن غير اهلها تقرير رائع ل ارم نيوز يظهر ماساه عدن في ظل حكم شرعيه الاحتلال اليمني البغيض وصمت التحالف المريب علي فساد هذه الشرعيه عدن يغرقها فساد هادي عدن تغرق 33 
السعوديه الامارات فشلت الحكومه الشرعيه في كل الملفات التي سلمت اليها منذ العام 2015 رغم الدعم الكبير من السعوديه و الامارات وعودتها الي عدن يوم غدا وتسليمها ملف المساعدات الانسانيه للمتضررين كارثه اخري لا تقل عن كارثه السيول الاخيره عدن يغرقها فساد هادي 
عدن يغرقها فساد هادي كل العالم يواجه فيروس واحد هو كورونا الا نحن الجنوبيين نواجه 5 فيروسات خبيثه 1 فيروس الارهاب الاخواني 2 فيروس فساد الشرعيه 3 فيروس الحوثي 4 وفيروس الخلاياء النائمه 5 فيروس الخونه عدن يغرقها فساد هادي 
عدن تنادي اليوم باعلي صوتها عدن يغرقها فساد هادي قصيده شعريه عدن تنادي اليوم باعلي صوتها لشاعر عبدالقوي محمد المفلحي عدن يغرقها فساد هادي 
 من يبيع النفط ويحول عائداته الي حسابات شخصيه هو هذا الكارثه من يستلم جميع ايرادات البلاد ويستلم المساعدات الدوليه ودعم التحالف والضرائب هو هذا الكارثه واولاده وعصابته عدن يغرقها فساد هادي 2 
صباح الخير صباح الخير المجلس الانتقالي الجنوبي يصرف لك مديريه في العاصمه عدن2 مليون ريال مساعدات عاجله ويصرف 4 شيولات لمديريتي المعلا وكريتر كما قرر صرف مساعدات تصل للمليون ريال للاسر المتضرره والمنكوبه وصرف بطانيات وفرشان ومواد غذائيه عاجله للمتضررين من سيول الامطار عدن يغرقها فساد هادي 370 
صباح الخير صباح الخير المجلس الانتقالي الجنوبي يصرف لك مديريه في العاصمه عدن2 مليون ريال مساعدات عاجله ويصرف 4 شيولات لمديريتي المعلا وكريتر كما قرر صرف مساعدات تصل للمليون ريال للاسر المتضرره والمنكوبه وصرف بطانيات وفرشان ومواد غذائيه عاجله للمتضررين من سيول الامطار عدن يغرقها فساد هادي 370 
 من يبيع النفط ويحول عائداته الي حسابات شخصيه هو هذا الكارثه من يستلم جميع ايرادات البلاد ويستلم المساعدات الدوليه ودعم التحالف والضرائب هو هذا الكارثه واولاده وعصابته عدن يغرقها فساد هادي 2 
السعوديه الامارات فشلت الحكومه الشرعيه في كل الملفات التي سلمت اليها منذ العام 2015 رغم الدعم الكبير من السعوديه و الامارات وعودتها الي عدن يوم غدا وتسليمها ملف المساعدات الانسانيه للمتضررين كارثه اخري لا تقل عن كارثه السيول الاخيره عدن يغرقها فساد هادي 
صباح الخير صباح الخير المجلس الانتقالي الجنوبي يصرف لك مديريه في العاصمه عدن2 مليون ريال مساعدات عاجله ويصرف 4 شيولات لمديريتي المعلا وكريتر كما قرر صرف مساعدات تصل للمليون ريال للاسر المتضرره والمنكوبه وصرف بطانيات وفرشان ومواد غذائيه عاجله للمتضررين من سيول الامطار عدن يغرقها فساد هادي 370 
 المواطنين الشماليين والتجار الشماليين رفضوا ان يقدمون لعدن اي مساعدات يقول ان السيول مدعومه من الامارات والمجلس الانتقالي لم نعرف من الشماليين اي خير ولا اي دور ايجابي بل عرفنا منهم الغدر والخيانه والقتل والنهب والسرقه والطعن من الخلف عدن يغرقها فساد هادي 0 
الحجر الصحي هل تعلم انه الاول في العالم بتطبيق قانون الحجر الصحي حيث استشعر المرض قبل حدوثه بما يقارب الست سنوات عدن يغرقها فساد هادي 1 
صباح الخير صباح الخير المجلس الانتقالي الجنوبي يصرف لك مديريه في العاصمه عدن2 مليون ريال مساعدات عاجله ويصرف 4 شيولات لمديريتي المعلا وكريتر كما قرر صرف مساعدات تصل للمليون ريال للاسر المتضرره والمنكوبه وصرف بطانيات وفرشان ومواد غذائيه عاجله للمتضررين من سيول الامطار عدن يغرقها فساد هادي 370 
صباح الخير صباح الخير المجلس الانتقالي الجنوبي يصرف لك مديريه في العاصمه عدن2 مليون ريال مساعدات عاجله ويصرف 4 شيولات لمديريتي المعلا وكريتر كما قرر صرف مساعدات تصل للمليون ريال للاسر المتضرره والمنكوبه وصرف بطانيات وفرشان ومواد غذائيه عاجله للمتضررين من سيول الامطار عدن يغرقها فساد هادي 370 
عدن الرجل اليافعي الذي فقد اسرته بسيول عدن امس رحمهم الله جميعا اعتقد هو مغترب اليس الاولي بشرعيه العار العائده غدا لعدن اخذه معها لالقاء الوداع الاخير علي اسرته اليس هناك رجال تساعد الرجل فقط لدفن اسرته بحضوره عدن يغرقها فساد هادي 
صباح الخير صباح الخير المجلس الانتقالي الجنوبي يصرف لك مديريه في العاصمه عدن2 مليون ريال مساعدات عاجله ويصرف 4 شيولات لمديريتي المعلا وكريتر كما قرر صرف مساعدات تصل للمليون ريال للاسر المتضرره والمنكوبه وصرف بطانيات وفرشان ومواد غذائيه عاجله للمتضررين من سيول الامطار عدن يغرقها فساد هادي 370 
عدن الرجل اليافعي الذي فقد اسرته بسيول عدن امس رحمهم الله جميعا اعتقد هو مغترب اليس الاولي بشرعيه العار العائده غدا لعدن اخذه معها لالقاء الوداع الاخير علي اسرته اليس هناك رجال تساعد الرجل فقط لدفن اسرته بحضوره عدن يغرقها فساد هادي 
صباح الخير صباح الخير المجلس الانتقالي الجنوبي يصرف لك مديريه في العاصمه عدن2 مليون ريال مساعدات عاجله ويصرف 4 شيولات لمديريتي المعلا وكريتر كما قرر صرف مساعدات تصل للمليون ريال للاسر المتضرره والمنكوبه وصرف بطانيات وفرشان ومواد غذائيه عاجله للمتضررين من سيول الامطار عدن يغرقها فساد هادي 370 
 المواطنين الشماليين والتجار الشماليين رفضوا ان يقدمون لعدن اي مساعدات يقول ان السيول مدعومه من الامارات والمجلس الانتقالي لم نعرف من الشماليين اي خير ولا اي دور ايجابي بل عرفنا منهم الغدر والخيانه والقتل والنهب والسرقه والطعن من الخلف عدن يغرقها فساد هادي 0 
عدن يغرقها فساد هادي عرب 48 العجوز الشمطا مشعل الارهابيه عدن يغرقها فساد هادي عرب 48 ونا قول فين شفت العجوز الشمطا طلعت من ناشتات ابو مشعل وشلتها المدرعه البشريه الارهابيه عفراء ونقار الخشب ضيا ناشتات الثوره السلميه والخنجر المسموم 53 
 المواطنين الشماليين والتجار الشماليين رفضوا ان يقدمون لعدن اي مساعدات يقول ان السيول مدعومه من الامارات والمجلس الانتقالي لم نعرف من الشماليين اي خير ولا اي دور ايجابي بل عرفنا منهم الغدر والخيانه والقتل والنهب والسرقه والطعن من الخلف عدن يغرقها فساد هادي 0 
عدن الرجل اليافعي الذي فقد اسرته بسيول عدن امس رحمهم الله جميعا اعتقد هو مغترب اليس الاولي بشرعيه العار العائده غدا لعدن اخذه معها لالقاء الوداع الاخير علي اسرته اليس هناك رجال تساعد الرجل فقط لدفن اسرته بحضوره عدن يغرقها فساد هادي 
عدن الرجل اليافعي الذي فقد اسرته بسيول عدن امس رحمهم الله جميعا اعتقد هو مغترب اليس الاولي بشرعيه العار العائده غدا لعدن اخذه معها لالقاء الوداع الاخير علي اسرته اليس هناك رجال تساعد الرجل فقط لدفن اسرته بحضوره عدن يغرقها فساد هادي 
 للاهميه اللي يعرف اسر مشرده من بعد الامطار يتصل ع الرقم عمموا الله يحفظكم لنتكاثف مع بعضنا البعض عدن يغرقها فساد هادي 8 
السعوديه الامارات فشلت الحكومه الشرعيه في كل الملفات التي سلمت اليها منذ العام 2015 رغم الدعم الكبير من السعوديه و الامارات وعودتها الي عدن يوم غدا وتسليمها ملف المساعدات الانسانيه للمتضررين كارثه اخري لا تقل عن كارثه السيول الاخيره عدن يغرقها فساد هادي 
السعوديه الامارات فشلت الحكومه الشرعيه في كل الملفات التي سلمت اليها منذ العام 2015 رغم الدعم الكبير من السعوديه و الامارات وعودتها الي عدن يوم غدا وتسليمها ملف المساعدات الانسانيه للمتضررين كارثه اخري لا تقل عن كارثه السيول الاخيره عدن يغرقها فساد هادي 
التحالف اولا شكرا لقوات طارق عفاش ثانيا نكزه وتذكير للاخوه في التحالف قوات تملك الملايين للتبرع بها بينما هناك قوات في الضالع لا تجد قوت يومها ومع ذلك تلقن الحوثي الهزيمه تلو الاخري قوات طارق صالح تتبرع بـ 50 مليون للمتضررين من مياه السيول بعدن عدن يغرقها فساد هادي 08 
السعوديه الامارات فشلت الحكومه الشرعيه في كل الملفات التي سلمت اليها منذ العام 2015 رغم الدعم الكبير من السعوديه و الامارات وعودتها الي عدن يوم غدا وتسليمها ملف المساعدات الانسانيه للمتضررين كارثه اخري لا تقل عن كارثه السيول الاخيره عدن يغرقها فساد هادي 
عدن يغرقها فساد هادي عمروا فادي المجلس عدن يغرقها فساد هادي سمعتوا اخر خبر عمروا فادي وشلت الحجريه وعرب 48 بيرفعوا قضيه علي المجلس ويوكلوا المدرعه البشريه الارهابيه عفرا صاحبه السجل النضيف والوطني تجيب لهم حقهم 
عدن ابناء عدن هم الضحيه ابناء عدن ينادوا اغيثونا الشرعيين والانتقاليين بمنصات الاعلام يتبادلوا الاتهامات علي الاخر وضاعه القضيه بين الشرعيه و الانتقالي الشرعيه يقولوا الحاكم في عدن هو الانتقالي والمسئول عليكم وفارحين بالكارثه انها وقعت وهم مغتربين بالسعوديه عدن يغرقها فساد هادي 
صباح الخير صباح الخير المجلس الانتقالي الجنوبي يصرف لك مديريه في العاصمه عدن2 مليون ريال مساعدات عاجله ويصرف 4 شيولات لمديريتي المعلا وكريتر كما قرر صرف مساعدات تصل للمليون ريال للاسر المتضرره والمنكوبه وصرف بطانيات وفرشان ومواد غذائيه عاجله للمتضررين من سيول الامطار عدن يغرقها فساد هادي 370 
 مدير مديريه المعلا المشبق للمره الثانيه يناشد التحالف ضد فساد هوامير الشرعيه محافظ عدن سالمين استلم مليار ونصف من اجل الوقايه وحمايه عدن من مياه الامطار وتم تحويلها لحسابه الشخصي عدن يغرقها فساد هادي 3 
 عدن مدينه منكوبه ليس بالمطر بل بحكومه هادي اذ بمجرد نزول المطر تحولت الي مدينه خطره بانكشاف شبكتها الكهربائيه وتعرض السكان للموت واختلاط مياه الامطار بمياه المجاري واكوام القمامه المتراكمه في شوارعها ساعات من المطر كشفت حقيقه حال عدن وما خفي كان اعظم عدن يغرقها فساد هادي 
السعوديه الامارات فشلت الحكومه الشرعيه في كل الملفات التي سلمت اليها منذ العام 2015 رغم الدعم الكبير من السعوديه و الامارات وعودتها الي عدن يوم غدا وتسليمها ملف المساعدات الانسانيه للمتضررين كارثه اخري لا تقل عن كارثه السيول الاخيره عدن يغرقها فساد هادي 
السعوديه الامارات فشلت الحكومه الشرعيه في كل الملفات التي سلمت اليها منذ العام 2015 رغم الدعم الكبير من السعوديه و الامارات وعودتها الي عدن يوم غدا وتسليمها ملف المساعدات الانسانيه للمتضررين كارثه اخري لا تقل عن كارثه السيول الاخيره عدن يغرقها فساد هادي 
عدن الرجل اليافعي الذي فقد اسرته بسيول عدن امس رحمهم الله جميعا اعتقد هو مغترب اليس الاولي بشرعيه العار العائده غدا لعدن اخذه معها لالقاء الوداع الاخير علي اسرته اليس هناك رجال تساعد الرجل فقط لدفن اسرته بحضوره عدن يغرقها فساد هادي 
 للاهميه اللي يعرف اسر مشرده من بعد الامطار يتصل ع الرقم عمموا الله يحفظكم لنتكاثف مع بعضنا البعض عدن يغرقها فساد هادي 8 
 المواطنين الشماليين والتجار الشماليين رفضوا ان يقدمون لعدن اي مساعدات يقول ان السيول مدعومه من الامارات والمجلس الانتقالي لم نعرف من الشماليين اي خير ولا اي دور ايجابي بل عرفنا منهم الغدر والخيانه والقتل والنهب والسرقه والطعن من الخلف عدن يغرقها فساد هادي 0 
يافع عدن عدن يغرقها فساد هادي تصوير من اعلي جبال كلد يافع الي العاصمه عدن عدن يغرقها فساد هادي 2 
عدن تنادي اليوم باعلي صوتها عدن يغرقها فساد هادي قصيده شعريه عدن تنادي اليوم باعلي صوتها لشاعر عبدالقوي محمد المفلحي عدن يغرقها فساد هادي 
 المواطنين الشماليين والتجار الشماليين رفضوا ان يقدمون لعدن اي مساعدات يقول ان السيول مدعومه من الامارات والمجلس الانتقالي لم نعرف من الشماليين اي خير ولا اي دور ايجابي بل عرفنا منهم الغدر والخيانه والقتل والنهب والسرقه والطعن من الخلف عدن يغرقها فساد هادي 0 
عدن يغرقها فساد هادي رمضان مبارك يافع الجنوب والجنوب يافع عدن يغرقها فساد هادي رمضان مبارك 
عدن تنادي اليوم باعلي صوتها عدن يغرقها فساد هادي قصيده شعريه عدن تنادي اليوم باعلي صوتها لشاعر عبدالقوي محمد المفلحي عدن يغرقها فساد هادي 
صباح الخير صباح الخير المجلس الانتقالي الجنوبي يصرف لك مديريه في العاصمه عدن2 مليون ريال مساعدات عاجله ويصرف 4 شيولات لمديريتي المعلا وكريتر كما قرر صرف مساعدات تصل للمليون ريال للاسر المتضرره والمنكوبه وصرف بطانيات وفرشان ومواد غذائيه عاجله للمتضررين من سيول الامطار عدن يغرقها فساد هادي 370 
 المواطنين الشماليين والتجار الشماليين رفضوا ان يقدمون لعدن اي مساعدات يقول ان السيول مدعومه من الامارات والمجلس الانتقالي لم نعرف من الشماليين اي خير ولا اي دور ايجابي بل عرفنا منهم الغدر والخيانه والقتل والنهب والسرقه والطعن من الخلف عدن يغرقها فساد هادي 0 
صباح الخير صباح الخير المجلس الانتقالي الجنوبي يصرف لك مديريه في العاصمه عدن2 مليون ريال مساعدات عاجله ويصرف 4 شيولات لمديريتي المعلا وكريتر كما قرر صرف مساعدات تصل للمليون ريال للاسر المتضرره والمنكوبه وصرف بطانيات وفرشان ومواد غذائيه عاجله للمتضررين من سيول الامطار عدن يغرقها فساد هادي 370 
عدن تنادي اليوم باعلي صوتها عدن يغرقها فساد هادي قصيده شعريه عدن تنادي اليوم باعلي صوتها لشاعر عبدالقوي محمد المفلحي عدن يغرقها فساد هادي 
 مدير مديريه المعلا المشبق للمره الثانيه يناشد التحالف ضد فساد هوامير الشرعيه محافظ عدن سالمين استلم مليار ونصف من اجل الوقايه وحمايه عدن من مياه الامطار وتم تحويلها لحسابه الشخصي عدن يغرقها فساد هادي 3 
عدن يغرقها فساد هادي تحيه للجيش الجنوبي ولا عزاء للشرعيه الفاسده عدن يغرقها فساد هادي 5 
صباح الخير صباح الخير المجلس الانتقالي الجنوبي يصرف لك مديريه في العاصمه عدن2 مليون ريال مساعدات عاجله ويصرف 4 شيولات لمديريتي المعلا وكريتر كما قرر صرف مساعدات تصل للمليون ريال للاسر المتضرره والمنكوبه وصرف بطانيات وفرشان ومواد غذائيه عاجله للمتضررين من سيول الامطار عدن يغرقها فساد هادي 370 
تعميم عدن تعميم اي عائله متضرره في عدن ولم تجد مكان للسكن نرجو الاتصال علي الرقم 735628122 عبد العزيز المدوري 738330631 صالح الداوودي شاركوا المنشور لكي يصل لابناء عدن عدن يغرقها فساد هادي 
عدن يغرقها فساد هادي لا تكذبوا علي الناس بالوقوف بالافعال الي جانبهم لم تقدموا شيء لعدن والمحافظات المجاوره وكل الخدمات من ماء وكهرباء وبنيه تحتيه غائبه تماما والحكومه تبتز الشعب في الجنوب وبرضاء منكم قبحكم الله وسياستكم القذره عدن يغرقها فساد هادي وبرضاء الشقيقه الكوبرا 
صباح الخير صباح الخير المجلس الانتقالي الجنوبي يصرف لك مديريه في العاصمه عدن2 مليون ريال مساعدات عاجله ويصرف 4 شيولات لمديريتي المعلا وكريتر كما قرر صرف مساعدات تصل للمليون ريال للاسر المتضرره والمنكوبه وصرف بطانيات وفرشان ومواد غذائيه عاجله للمتضررين من سيول الامطار عدن يغرقها فساد هادي 370 
عدن الرجل اليافعي الذي فقد اسرته بسيول عدن امس رحمهم الله جميعا اعتقد هو مغترب اليس الاولي بشرعيه العار العائده غدا لعدن اخذه معها لالقاء الوداع الاخير علي اسرته اليس هناك رجال تساعد الرجل فقط لدفن اسرته بحضوره عدن يغرقها فساد هادي 
عدن يغرقها فساد هادي رمضان مبارك يافع الجنوب والجنوب يافع عدن يغرقها فساد هادي رمضان مبارك 
صباح الخير صباح الخير المجلس الانتقالي الجنوبي يصرف لك مديريه في العاصمه عدن2 مليون ريال مساعدات عاجله ويصرف 4 شيولات لمديريتي المعلا وكريتر كما قرر صرف مساعدات تصل للمليون ريال للاسر المتضرره والمنكوبه وصرف بطانيات وفرشان ومواد غذائيه عاجله للمتضررين من سيول الامطار عدن يغرقها فساد هادي 370 
السعوديه الامارات فشلت الحكومه الشرعيه في كل الملفات التي سلمت اليها منذ العام 2015 رغم الدعم الكبير من السعوديه و الامارات وعودتها الي عدن يوم غدا وتسليمها ملف المساعدات الانسانيه للمتضررين كارثه اخري لا تقل عن كارثه السيول الاخيره عدن يغرقها فساد هادي 
صباح الخير عدن يغرقها فساد هادي صباح الخير المجلس الانتقالي الجنوبي يصرف لك مديريه في العاصمه عدن2 مليون ريال مساعدات عاجله ويصرف 4 شيولات لمديريتي المعلا وكريتر كما قرر صرف مساعدات تصل للمليون ريال للاسر المتضرره والمنكوبه وصرف بطانيات وفرشان ومواد غذائيه عاجله للمتضررين من سيول الامطار عدن يغرقها فساد هادي 370 
عدن عدن يغرقها فساد هادي حكومه هادي ستعود اليوم لتحكم عدن العاصمه المؤقته لليمن الواحد وهادي تاج علي راس كل من يدعم هذا الهاشتاق من الخوارج والشيوعيين والاخوان والروافض عدن يغرقها فساد هادي 
 صوره مؤلمه لعائله عدنيه جرف منزلهم السيول قد ترمز لكفاح المواطن الجنوبي وسيرهم في دروب الحياه الوعره تحاصرهم مستنقعات فساد حكومه الرئيس هادي والحرب والمجاعه والاوبئه والفساد عدن يغرقها فساد هادي 
عدن الرجل اليافعي الذي فقد اسرته بسيول عدن امس رحمهم الله جميعا اعتقد هو مغترب اليس الاولي بشرعيه العار العائده غدا لعدن اخذه معها لالقاء الوداع الاخير علي اسرته اليس هناك رجال تساعد الرجل فقط لدفن اسرته بحضوره عدن يغرقها فساد هادي 
عدن تنادي اليوم باعلي صوتها عدن يغرقها فساد هادي قصيده شعريه عدن تنادي اليوم باعلي صوتها لشاعر عبدالقوي محمد المفلحي عدن يغرقها فساد هادي 
عدن تنادي اليوم باعلي صوتها عدن يغرقها فساد هادي قصيده شعريه عدن تنادي اليوم باعلي صوتها لشاعر عبدالقوي محمد المفلحي عدن يغرقها فساد هادي 
عدن يغرقها فساد هادي للاهميه اللي يعرف اسر مشرده من بعد الامطار يتصل ع الرقم عمموا الله يحفظكم لنتكاثف مع بعضنا البعض عدن يغرقها فساد هادي 8 
السعوديه الامارات فشلت الحكومه الشرعيه في كل الملفات التي سلمت اليها منذ العام 2015 رغم الدعم الكبير من السعوديه و الامارات وعودتها الي عدن يوم غدا وتسليمها ملف المساعدات الانسانيه للمتضررين كارثه اخري لا تقل عن كارثه السيول الاخيره عدن يغرقها فساد هادي 
عدن الرجل اليافعي الذي فقد اسرته بسيول عدن امس رحمهم الله جميعا اعتقد هو مغترب اليس الاولي بشرعيه العار العائده غدا لعدن اخذه معها لالقاء الوداع الاخير علي اسرته اليس هناك رجال تساعد الرجل فقط لدفن اسرته بحضوره عدن يغرقها فساد هادي 
عدن يغرقها فساد هادي عدن والمناطق المحرره يغرغها فساد عجينه عفاش ولحمر الهاربه عدن يغرقها فساد هادي 
 قناعتي بان هادي اكبر نكبه حلت علي اليمن شماله وجنوبه وان لاخير فيه لاحد هنا اوهناك منذ اصعاده المسرحي للسلطه بمعيار مهين قائم علي اعتباره الشخصيه الاضعف التي يمكن للجميع ان يجعله مجرد واجهه لها وتيس محلل مده عامين بالنسبه لعفاش ولذا اقسم ان لاخيرلليمن بوجوده عدن يغرقها فساد هادي 
 احمد سالمين اثبت انه ليس جدير باداره عدن ونعلم جميعا ان المتنفذين في سلطه هادي هم من يصر عليه وهو لا يملك من امره شي وهو مجرد واجهه فقط لتمرير اجنده قوي نفوذ سلطه هادي بالتالي يتحمل الرئيس هادي شخصيا ما يحدث في عدن من كوارث عدن يغرقها فساد هادي 96 
عدن الرجل اليافعي الذي فقد اسرته بسيول عدن امس رحمهم الله جميعا اعتقد هو مغترب اليس الاولي بشرعيه العار العائده غدا لعدن اخذه معها لالقاء الوداع الاخير علي اسرته اليس هناك رجال تساعد الرجل فقط لدفن اسرته بحضوره عدن يغرقها فساد هادي 
السعوديه الامارات فشلت الحكومه الشرعيه في كل الملفات التي سلمت اليها منذ العام 2015 رغم الدعم الكبير من السعوديه و الامارات وعودتها الي عدن يوم غدا وتسليمها ملف المساعدات الانسانيه للمتضررين كارثه اخري لا تقل عن كارثه السيول الاخيره عدن يغرقها فساد هادي 
عدن يغرقها فساد هادي عمروا فادي المجلس عدن يغرقها فساد هادي سمعتوا اخر خبر عمروا فادي وشلت الحجريه وعرب 48 بيرفعوا قضيه علي المجلس ويوكلوا المدرعه البشريه الارهابيه عفرا صاحبه السجل النضيف والوطني تجيب لهم حقهم 
عدن الرجل اليافعي الذي فقد اسرته بسيول عدن امس رحمهم الله جميعا اعتقد هو مغترب اليس الاولي بشرعيه العار العائده غدا لعدن اخذه معها لالقاء الوداع الاخير علي اسرته اليس هناك رجال تساعد الرجل فقط لدفن اسرته بحضوره عدن يغرقها فساد هادي 
السعوديه علي دول التحالف وخاصه السعوديه ان تتدلخل بكل ثقلها لتنفيذ اتفاق الرياض مثل ما ورد في مسوده الاتفاق الموقع عليها وليس مثل ما يريد الاخوان وقوي النفوذ ومن ثم يتم تعيين محافظ للعاصمه عدن يكون بمقدرته النهوض بها واي تاخير يعني الجميع سيغرق وليس عدن فقط عدن يغرقها فساد هادي 
السعوديه الامارات فشلت الحكومه الشرعيه في كل الملفات التي سلمت اليها منذ العام 2015 رغم الدعم الكبير من السعوديه و الامارات وعودتها الي عدن يوم غدا وتسليمها ملف المساعدات الانسانيه للمتضررين كارثه اخري لا تقل عن كارثه السيول الاخيره عدن يغرقها فساد هادي 
 للاهميه اللي يعرف اسر مشرده من بعد الامطار يتصل ع الرقم عمموا الله يحفظكم لنتكاثف مع بعضنا البعض عدن يغرقها فساد هادي 8 
عدن الرجل اليافعي الذي فقد اسرته بسيول عدن امس رحمهم الله جميعا اعتقد هو مغترب اليس الاولي بشرعيه العار العائده غدا لعدن اخذه معها لالقاء الوداع الاخير علي اسرته اليس هناك رجال تساعد الرجل فقط لدفن اسرته بحضوره عدن يغرقها فساد هادي 
السعوديه الامارات فشلت الحكومه الشرعيه في كل الملفات التي سلمت اليها منذ العام 2015 رغم الدعم الكبير من السعوديه و الامارات وعودتها الي عدن يوم غدا وتسليمها ملف المساعدات الانسانيه للمتضررين كارثه اخري لا تقل عن كارثه السيول الاخيره عدن يغرقها فساد هادي 
عدن يغرقها فساد هادي 5025 الحل يموت الشعب الانتقالي الشرعيه الانتقالي يقول الشرعيهتمتلك الموارد الشرعيه تقول الانتقالي يسيطر ع الارض الانتقالي يقول الشرعيه تمتلك الموارد الشرعيه تقول الانتقالي يسيطر ع الارض الانتقالي يقول الشرعيه تمتلك الموارد الشرعيه تقول الانتقالي يسيطر ع الارض عدن يغرقها فساد هادي 
عدن يغرقها فساد هادي عرب 48 العجوز الشمطا مشعل الارهابيه عدن يغرقها فساد هادي عرب 48 ونا قول فين شفت العجوز الشمطا طلعت من ناشتات ابو مشعل وشلتها المدرعه البشريه الارهابيه عفراء ونقار الخشب ضيا ناشتات الثوره السلميه والخنجر المسموم 53 
السعوديه الامارات فشلت الحكومه الشرعيه في كل الملفات التي سلمت اليها منذ العام 2015 رغم الدعم الكبير من السعوديه و الامارات وعودتها الي عدن يوم غدا وتسليمها ملف المساعدات الانسانيه للمتضررين كارثه اخري لا تقل عن كارثه السيول الاخيره عدن يغرقها فساد هادي 
السعوديه الامارات فشلت الحكومه الشرعيه في كل الملفات التي سلمت اليها منذ العام 2015 رغم الدعم الكبير من السعوديه و الامارات وعودتها الي عدن يوم غدا وتسليمها ملف المساعدات الانسانيه للمتضررين كارثه اخري لا تقل عن كارثه السيول الاخيره عدن يغرقها فساد هادي 
 تغريده ليس القصد منها شكر حلف يافع ولكن لتظهر ان الحلف تجاهل الانتقالي ليس ذكاء منك ولكن حقد في قلبك عدن يغرقها فساد هادي 024 
صباح الخير عدن يغرقها فساد هادي ويبقي الجنوب كله يد واحده ولحمه واحده شكرا لكم من اعماق القلب صباح الخير عدن يغرقها فساد هادي 1 
السعوديه الامارات فشلت الحكومه الشرعيه في كل الملفات التي سلمت اليها منذ العام 2015 رغم الدعم الكبير من السعوديه و الامارات وعودتها الي عدن يوم غدا وتسليمها ملف المساعدات الانسانيه للمتضررين كارثه اخري لا تقل عن كارثه السيول الاخيره عدن يغرقها فساد هادي 
 المواطنين الشماليين والتجار الشماليين رفضوا ان يقدمون لعدن اي مساعدات يقول ان السيول مدعومه من الامارات والمجلس الانتقالي لم نعرف من الشماليين اي خير ولا اي دور ايجابي بل عرفنا منهم الغدر والخيانه والقتل والنهب والسرقه والطعن من الخلف عدن يغرقها فساد هادي 0 
عدن تنادي اليوم باعلي صوتها عدن يغرقها فساد هادي قصيده شعريه عدن تنادي اليوم باعلي صوتها لشاعر عبدالقوي محمد المفلحي عدن يغرقها فساد هادي 
يافع عدن عدن يغرقها فساد هادي تصوير من اعلي جبال كلد يافع الي العاصمه عدن عدن يغرقها فساد هادي 2 
عدن الرجل اليافعي الذي فقد اسرته بسيول عدن امس رحمهم الله جميعا اعتقد هو مغترب اليس الاولي بشرعيه العار العائده غدا لعدن اخذه معها لالقاء الوداع الاخير علي اسرته اليس هناك رجال تساعد الرجل فقط لدفن اسرته بحضوره عدن يغرقها فساد هادي 
 ابناء عدن هم طوق النجاه لمن جرفتهم السيول الذين تسابقو باجسادهم النحيله لانقاذ كبار السن وقامو بما لم تقوم به حكومه الفساد تقف الكلمات عاجزه عن وصف بطولاتكم عدن يغرقها فساد هادي 
عدن الرجل اليافعي الذي فقد اسرته بسيول عدن امس رحمهم الله جميعا اعتقد هو مغترب اليس الاولي بشرعيه العار العائده غدا لعدن اخذه معها لالقاء الوداع الاخير علي اسرته اليس هناك رجال تساعد الرجل فقط لدفن اسرته بحضوره عدن يغرقها فساد هادي 
عدن تنادي اليوم باعلي صوتها عدن يغرقها فساد هادي قصيده شعريه عدن تنادي اليوم باعلي صوتها لشاعر عبدالقوي محمد المفلحي عدن يغرقها فساد هادي 
السعوديه الامارات فشلت الحكومه الشرعيه في كل الملفات التي سلمت اليها منذ العام 2015 رغم الدعم الكبير من السعوديه و الامارات وعودتها الي عدن يوم غدا وتسليمها ملف المساعدات الانسانيه للمتضررين كارثه اخري لا تقل عن كارثه السيول الاخيره عدن يغرقها فساد هادي 
السعوديه الامارات فشلت الحكومه الشرعيه في كل الملفات التي سلمت اليها منذ العام 2015 رغم الدعم الكبير من السعوديه و الامارات وعودتها الي عدن يوم غدا وتسليمها ملف المساعدات الانسانيه للمتضررين كارثه اخري لا تقل عن كارثه السيول الاخيره عدن يغرقها فساد هادي 
عدن يغرقها فساد هادي خطوره الفساد لا تقل عن خطوره الارهاب عدن يغرقها فساد هادي 30 
 المواطنين الشماليين والتجار الشماليين رفضوا ان يقدمون لعدن اي مساعدات يقول ان السيول مدعومه من الامارات والمجلس الانتقالي لم نعرف من الشماليين اي خير ولا اي دور ايجابي بل عرفنا منهم الغدر والخيانه والقتل والنهب والسرقه والطعن من الخلف عدن يغرقها فساد هادي 0 
عدن يغرقها فساد هادي رمضان مبارك يافع الجنوب والجنوب يافع عدن يغرقها فساد هادي رمضان مبارك 
عدن الرجل اليافعي الذي فقد اسرته بسيول عدن امس رحمهم الله جميعا اعتقد هو مغترب اليس الاولي بشرعيه العار العائده غدا لعدن اخذه معها لالقاء الوداع الاخير علي اسرته اليس هناك رجال تساعد الرجل فقط لدفن اسرته بحضوره عدن يغرقها فساد هادي 
شقره عدن ابين عدن تغرق عدن يغرقها فساد هادي الرحله كانت اربع ايام في مدينه شقره من اجل الوصول الي عدن ولكن لم يحصل ذالك ساتحدث عن تلك الرحله بمشنور مطول كنت اتوقع ابين مع الشرعيه ولكن للاسف سنتحدث لكم بنمشور باذن الله عدن تغرق عدن يغرقها فساد هادي 
عدن الرجل اليافعي الذي فقد اسرته بسيول عدن امس رحمهم الله جميعا اعتقد هو مغترب اليس الاولي بشرعيه العار العائده غدا لعدن اخذه معها لالقاء الوداع الاخير علي اسرته اليس هناك رجال تساعد الرجل فقط لدفن اسرته بحضوره عدن يغرقها فساد هادي 
 حمله تبرعات يافع لاغاثه متضرري عدن تقترب من كسر الواحد مليون ريال سعودي والحمله مستمره بارك الله في الجهود عدن يغرقها فساد هادي 4 
عدن يغرقها فساد هادي عرب 48 العجوز الشمطا مشعل الارهابيه عدن يغرقها فساد هادي عرب 48 ونا قول فين شفت العجوز الشمطا طلعت من ناشتات ابو مشعل وشلتها المدرعه البشريه الارهابيه عفراء ونقار الخشب ضيا ناشتات الثوره السلميه والخنجر المسموم 53 
 من يبيع النفط ويحول عائداته الي حسابات شخصيه هو هذا الكارثه من يستلم جميع ايرادات البلاد ويستلم المساعدات الدوليه ودعم التحالف والضرائب هو هذا الكارثه واولاده وعصابته عدن يغرقها فساد هادي 2 
 ابناء عدن هم طوق النجاه لمن جرفتهم السيول الذين تسابقو باجسادهم النحيله لانقاذ كبار السن وقامو بما لم تقوم به حكومه الفساد تقف الكلمات عاجزه عن وصف بطولاتكم عدن يغرقها فساد هادي 
السعوديه الامارات فشلت الحكومه الشرعيه في كل الملفات التي سلمت اليها منذ العام 2015 رغم الدعم الكبير من السعوديه و الامارات وعودتها الي عدن يوم غدا وتسليمها ملف المساعدات الانسانيه للمتضررين كارثه اخري لا تقل عن كارثه السيول الاخيره عدن يغرقها فساد هادي 
عدن تنادي اليوم باعلي صوتها عدن يغرقها فساد هادي قصيده شعريه عدن تنادي اليوم باعلي صوتها لشاعر عبدالقوي محمد المفلحي عدن يغرقها فساد هادي 
السعوديه الامارات فشلت الحكومه الشرعيه في كل الملفات التي سلمت اليها منذ العام 2015 رغم الدعم الكبير من السعوديه و الامارات وعودتها الي عدن يوم غدا وتسليمها ملف المساعدات الانسانيه للمتضررين كارثه اخري لا تقل عن كارثه السيول الاخيره عدن يغرقها فساد هادي 
عدن تنادي اليوم باعلي صوتها عدن يغرقها فساد هادي قصيده شعريه عدن تنادي اليوم باعلي صوتها لشاعر عبدالقوي محمد المفلحي عدن يغرقها فساد هادي 
عدن يغرقها فساد هادي عدن يغرقها فساد هادي تحيه بحجم الوطن الي مدير مديريه المعلا الاستاذ فهد المشبق رجل المنجزات في زمن المعجزات شرعيه العهر والفساد 
عدن تنادي اليوم باعلي صوتها عدن يغرقها فساد هادي قصيده شعريه عدن تنادي اليوم باعلي صوتها لشاعر عبدالقوي محمد المفلحي عدن يغرقها فساد هادي 
السعوديه الامارات فشلت الحكومه الشرعيه في كل الملفات التي سلمت اليها منذ العام 2015 رغم الدعم الكبير من السعوديه و الامارات وعودتها الي عدن يوم غدا وتسليمها ملف المساعدات الانسانيه للمتضررين كارثه اخري لا تقل عن كارثه السيول الاخيره عدن يغرقها فساد هادي 
عدن يغرقها فساد هادي عمروا فادي المجلس عدن يغرقها فساد هادي سمعتوا اخر خبر عمروا فادي وشلت الحجريه وعرب 48 بيرفعوا قضيه علي المجلس ويوكلوا المدرعه البشريه الارهابيه عفرا صاحبه السجل النضيف والوطني تجيب لهم حقهم 
السعوديه الامارات فشلت الحكومه الشرعيه في كل الملفات التي سلمت اليها منذ العام 2015 رغم الدعم الكبير من السعوديه و الامارات وعودتها الي عدن يوم غدا وتسليمها ملف المساعدات الانسانيه للمتضررين كارثه اخري لا تقل عن كارثه السيول الاخيره عدن يغرقها فساد هادي 
عدن يغرقها فساد هادي عدن يغرقها فساد هادي لا عاد نشتي تحالف ولا عاد شرعيه والانتقالي مركن في الخيمه المنسيه الوضع واصل مخربط من قوم انكد ولاذيه و الشعب هالك و متعب من ذاك وذيه قولو لهم بيجي يوم يتحاسبو ع الاذيه 
 المواطنين الشماليين والتجار الشماليين رفضوا ان يقدمون لعدن اي مساعدات يقول ان السيول مدعومه من الامارات والمجلس الانتقالي لم نعرف من الشماليين اي خير ولا اي دور ايجابي بل عرفنا منهم الغدر والخيانه والقتل والنهب والسرقه والطعن من الخلف عدن يغرقها فساد هادي 0 
 من يبيع النفط ويحول عائداته الي حسابات شخصيه هو هذا الكارثه من يستلم جميع ايرادات البلاد ويستلم المساعدات الدوليه ودعم التحالف والضرائب هو هذا الكارثه واولاده وعصابته عدن يغرقها فساد هادي 2 
عدن الرجل اليافعي الذي فقد اسرته بسيول عدن امس رحمهم الله جميعا اعتقد هو مغترب اليس الاولي بشرعيه العار العائده غدا لعدن اخذه معها لالقاء الوداع الاخير علي اسرته اليس هناك رجال تساعد الرجل فقط لدفن اسرته بحضوره عدن يغرقها فساد هادي 
السعوديه الامارات فشلت الحكومه الشرعيه في كل الملفات التي سلمت اليها منذ العام 2015 رغم الدعم الكبير من السعوديه و الامارات وعودتها الي عدن يوم غدا وتسليمها ملف المساعدات الانسانيه للمتضررين كارثه اخري لا تقل عن كارثه السيول الاخيره عدن يغرقها فساد هادي 
عدن الرجل اليافعي الذي فقد اسرته بسيول عدن امس رحمهم الله جميعا اعتقد هو مغترب اليس الاولي بشرعيه العار العائده غدا لعدن اخذه معها لالقاء الوداع الاخير علي اسرته اليس هناك رجال تساعد الرجل فقط لدفن اسرته بحضوره عدن يغرقها فساد هادي 
التحالف اولا شكرا لقوات طارق عفاش ثانيا نكزه وتذكير للاخوه في التحالف قوات تملك الملايين للتبرع بها بينما هناك قوات في الضالع لا تجد قوت يومها ومع ذلك تلقن الحوثي الهزيمه تلو الاخري قوات طارق صالح تتبرع بـ 50 مليون للمتضررين من مياه السيول بعدن عدن يغرقها فساد هادي 08 
السعوديه الامارات فشلت الحكومه الشرعيه في كل الملفات التي سلمت اليها منذ العام 2015 رغم الدعم الكبير من السعوديه و الامارات وعودتها الي عدن يوم غدا وتسليمها ملف المساعدات الانسانيه للمتضررين كارثه اخري لا تقل عن كارثه السيول الاخيره عدن يغرقها فساد هادي 
عدن الرجل اليافعي الذي فقد اسرته بسيول عدن امس رحمهم الله جميعا اعتقد هو مغترب اليس الاولي بشرعيه العار العائده غدا لعدن اخذه معها لالقاء الوداع الاخير علي اسرته اليس هناك رجال تساعد الرجل فقط لدفن اسرته بحضوره عدن يغرقها فساد هادي 
السعوديه الامارات فشلت الحكومه الشرعيه في كل الملفات التي سلمت اليها منذ العام 2015 رغم الدعم الكبير من السعوديه و الامارات وعودتها الي عدن يوم غدا وتسليمها ملف المساعدات الانسانيه للمتضررين كارثه اخري لا تقل عن كارثه السيول الاخيره عدن يغرقها فساد هادي 
عدن الرجل اليافعي الذي فقد اسرته بسيول عدن امس رحمهم الله جميعا اعتقد هو مغترب اليس الاولي بشرعيه العار العائده غدا لعدن اخذه معها لالقاء الوداع الاخير علي اسرته اليس هناك رجال تساعد الرجل فقط لدفن اسرته بحضوره عدن يغرقها فساد هادي 
عدن تنادي اليوم باعلي صوتها عدن يغرقها فساد هادي قصيده شعريه عدن تنادي اليوم باعلي صوتها لشاعر عبدالقوي محمد المفلحي عدن يغرقها فساد هادي 
عدن يغرقها فساد هادي محافظ عدن احمد سالمين يجب القبض عليه وتحويله للمحاكمه الفوريه هو وطاقم المحافظه ومن يدافع عنهم عدن يغرقها فساد هادي 
عدن يغرقها فساد هادي عدن يغرقها فساد هادي تحيه بحجم الوطن الي مدير مديريه المعلا الاستاذ فهد المشبق رجل المنجزات في زمن المعجزات شرعيه العهر والفساد 
عدن يغرقها فساد هادي عرب 48 العجوز الشمطا مشعل الارهابيه عدن يغرقها فساد هادي عرب 48 ونا قول فين شفت العجوز الشمطا طلعت من ناشتات ابو مشعل وشلتها المدرعه البشريه الارهابيه عفراء ونقار الخشب ضيا ناشتات الثوره السلميه والخنجر المسموم 53 
عدن يغرقها فساد هادي يافع شوكه الميزان وسيف الجنوب العربي عدن يغرقها فساد هادي 
عدن الرجل اليافعي الذي فقد اسرته بسيول عدن امس رحمهم الله جميعا اعتقد هو مغترب اليس الاولي بشرعيه العار العائده غدا لعدن اخذه معها لالقاء الوداع الاخير علي اسرته اليس هناك رجال تساعد الرجل فقط لدفن اسرته بحضوره عدن يغرقها فساد هادي 
السعوديه الامارات فشلت الحكومه الشرعيه في كل الملفات التي سلمت اليها منذ العام 2015 رغم الدعم الكبير من السعوديه و الامارات وعودتها الي عدن يوم غدا وتسليمها ملف المساعدات الانسانيه للمتضررين كارثه اخري لا تقل عن كارثه السيول الاخيره عدن يغرقها فساد هادي 
عدن يغرقها فساد هادي يافع شوكه الميزان وسيف الجنوب العربي عدن يغرقها فساد هادي 
 عوده الحكومه الي عدن شيء طيب رغم اننا نعلم انهم لن يفعلون شيء سوي التصوير ونهب الاموال التي تم رصدها لمساعده المتضررين عدن يغرقها فساد هادي 
السعوديه الامارات فشلت الحكومه الشرعيه في كل الملفات التي سلمت اليها منذ العام 2015 رغم الدعم الكبير من السعوديه و الامارات وعودتها الي عدن يوم غدا وتسليمها ملف المساعدات الانسانيه للمتضررين كارثه اخري لا تقل عن كارثه السيول الاخيره عدن يغرقها فساد هادي 
عدن يغرقها فساد هادي عرب 48 العجوز الشمطا مشعل الارهابيه عدن يغرقها فساد هادي عرب 48 ونا قول فين شفت العجوز الشمطا طلعت من ناشتات ابو مشعل وشلتها المدرعه البشريه الارهابيه عفراء ونقار الخشب ضيا ناشتات الثوره السلميه والخنجر المسموم 53 
السعوديه الامارات فشلت الحكومه الشرعيه في كل الملفات التي سلمت اليها منذ العام 2015 رغم الدعم الكبير من السعوديه و الامارات وعودتها الي عدن يوم غدا وتسليمها ملف المساعدات الانسانيه للمتضررين كارثه اخري لا تقل عن كارثه السيول الاخيره عدن يغرقها فساد هادي 
عدن يغرقها فساد هادي عرب 48 العجوز الشمطا مشعل الارهابيه عدن يغرقها فساد هادي عرب 48 ونا قول فين شفت العجوز الشمطا طلعت من ناشتات ابو مشعل وشلتها المدرعه البشريه الارهابيه عفراء ونقار الخشب ضيا ناشتات الثوره السلميه والخنجر المسموم 53 
السعوديه الامارات فشلت الحكومه الشرعيه في كل الملفات التي سلمت اليها منذ العام 2015 رغم الدعم الكبير من السعوديه و الامارات وعودتها الي عدن يوم غدا وتسليمها ملف المساعدات الانسانيه للمتضررين كارثه اخري لا تقل عن كارثه السيول الاخيره عدن يغرقها فساد هادي 
عدن الرجل اليافعي الذي فقد اسرته بسيول عدن امس رحمهم الله جميعا اعتقد هو مغترب اليس الاولي بشرعيه العار العائده غدا لعدن اخذه معها لالقاء الوداع الاخير علي اسرته اليس هناك رجال تساعد الرجل فقط لدفن اسرته بحضوره عدن يغرقها فساد هادي 
اتفاق الرياض المملكه العربيه السعوديه عدن يغرقها فساد هادي اليمن رمضان كريم اليمن بلاد الخيرات اتفاق الرياض اصبح ميت سريريا وتحاول المملكه العربيه السعوديه الشقيقه انعاش و ابقائه علي قيد الحياه ولكن اعتقد انه لافائده وسيعلن عن وفاته قريبا عدن يغرقها فساد هادي اليمن رمضان كريم اليمن بلاد الخيرات 
عدن يغرقها فساد هادي عدن يغرقها فساد هادي 1 سلام الله علي يافع المدد خلال ساعه واحده في مدينه شيكاغو الامريكيه تبرع ابناء يافع ب 100 الف دولار وفي عدن اجتمع اهل يافع وقرروا فتح فنادقهم وبيوتهم لايواء الاسر المتضرره حين تغيب دوله الحراميه تحضر يافع في المقدمه في السلم والحرب وفي المملكه بلغ 
 عدن مدينه منكوبه ليس بالمطر بل بحكومه هادي اذ بمجرد نزول المطر تحولت الي مدينه خطره بانكشاف شبكتها الكهربائيه وتعرض السكان للموت واختلاط مياه الامطار بمياه المجاري واكوام القمامه المتراكمه في شوارعها ساعات من المطر كشفت حقيقه حال عدن وما خفي كان اعظم عدن يغرقها فساد هادي 
عدن يغرقها فساد هادي فلسطين ليست قضيتي عدن يغرقها فساد هادي فلسطين ليست قضيتي هادي نايم لاكثر من خمسه اعوام وابناءه في حاله سكر ورقص وعربده وفساد وغسيل اموال مع العيسي تخيلوا ابن رئيس الدولهقبل علي نفسه ان يطلع وهو يتراقص علي الانغام والشعب يموت من الاوبئهوالجوع والصواريخ والمدافع والالغام 5715 02 
عدن يغرقها فساد هادي خطوره الفساد لا تقل عن خطوره الارهاب عدن يغرقها فساد هادي 30 
 عدن مدينه منكوبه ليس بالمطر بل بحكومه هادي اذ بمجرد نزول المطر تحولت الي مدينه خطره بانكشاف شبكتها الكهربائيه وتعرض السكان للموت واختلاط مياه الامطار بمياه المجاري واكوام القمامه المتراكمه في شوارعها ساعات من المطر كشفت حقيقه حال عدن وما خفي كان اعظم عدن يغرقها فساد هادي 
عدن يغرقها فساد هادي لمادي لايقوم الانتقالي بتشكيل لجنه اغاته ويعلن عنها اوينتظران تاتي حكومه الصوص لنهب المساعدات وهويتفكرعدن تعدب بسبب تايدها للانتقالي وانتقالي لايعمل شي حتا الان لهادي الشعب عدن يغرقها فساد هادي 
شقره عدن الرحله كانت اربع ايام في مدينه شقره من اجل الوصول الي عدن ولكن لم يحصل ذالك ساتحدث عن تلك الرحله بمشنور مطول كنت اتوقع ابين مع الشرعيه ولكن للاسف سنتحدث لكم بنمشور باذن الله عدن تغرق عدن يغرقها فساد هادي 
 عدن مدينه منكوبه ليس بالمطر بل بحكومه هادي اذ بمجرد نزول المطر تحولت الي مدينه خطره بانكشاف شبكتها الكهربائيه وتعرض السكان للموت واختلاط مياه الامطار بمياه المجاري واكوام القمامه المتراكمه في شوارعها ساعات من المطر كشفت حقيقه حال عدن وما خفي كان اعظم عدن يغرقها فساد هادي 
السعوديه الامارات فشلت الحكومه الشرعيه في كل الملفات التي سلمت اليها منذ العام 2015 رغم الدعم الكبير من السعوديه و الامارات وعودتها الي عدن يوم غدا وتسليمها ملف المساعدات الانسانيه للمتضررين كارثه اخري لا تقل عن كارثه السيول الاخيره عدن يغرقها فساد هادي 
عدن الرجل اليافعي الذي فقد اسرته بسيول عدن امس رحمهم الله جميعا اعتقد هو مغترب اليس الاولي بشرعيه العار العائده غدا لعدن اخذه معها لالقاء الوداع الاخير علي اسرته اليس هناك رجال تساعد الرجل فقط لدفن اسرته بحضوره عدن يغرقها فساد هادي 
عدن يغرقها فساد هادي لن تصلح عدن والجنوب الا بعوده دوله الجنوب غير كذا ضحك علي الدقون وضياع وقت عدن يغرقها فساد هادي 
عدن الرجل اليافعي الذي فقد اسرته بسيول عدن امس رحمهم الله جميعا اعتقد هو مغترب اليس الاولي بشرعيه العار العائده غدا لعدن اخذه معها لالقاء الوداع الاخير علي اسرته اليس هناك رجال تساعد الرجل فقط لدفن اسرته بحضوره عدن يغرقها فساد هادي 
 من يبيع النفط ويحول عائداته الي حسابات شخصيه هو هذا الكارثه من يستلم جميع ايرادات البلاد ويستلم المساعدات الدوليه ودعم التحالف والضرائب هو هذا الكارثه واولاده وعصابته عدن يغرقها فساد هادي 2 
عدن يغرقها فساد هادي عمروا فادي المجلس عدن يغرقها فساد هادي سمعتوا اخر خبر عمروا فادي وشلت الحجريه وعرب 48 بيرفعوا قضيه علي المجلس ويوكلوا المدرعه البشريه الارهابيه عفرا صاحبه السجل النضيف والوطني تجيب لهم حقهم 
السعوديه الامارات فشلت الحكومه الشرعيه في كل الملفات التي سلمت اليها منذ العام 2015 رغم الدعم الكبير من السعوديه و الامارات وعودتها الي عدن يوم غدا وتسليمها ملف المساعدات الانسانيه للمتضررين كارثه اخري لا تقل عن كارثه السيول الاخيره عدن يغرقها فساد هادي 
عدن الرجل اليافعي الذي فقد اسرته بسيول عدن امس رحمهم الله جميعا اعتقد هو مغترب اليس الاولي بشرعيه العار العائده غدا لعدن اخذه معها لالقاء الوداع الاخير علي اسرته اليس هناك رجال تساعد الرجل فقط لدفن اسرته بحضوره عدن يغرقها فساد هادي 
عدن تنادي اليوم باعلي صوتها عدن يغرقها فساد هادي قصيده شعريه عدن تنادي اليوم باعلي صوتها لشاعر عبدالقوي محمد المفلحي عدن يغرقها فساد هادي 
شقره عدن الرحله كانت اربع ايام في مدينه شقره من اجل الوصول الي عدن ولكن لم يحصل ذالك ساتحدث عن تلك الرحله بمشنور مطول كنت اتوقع ابين مع الشرعيه ولكن للاسف سنتحدث لكم بنمشور باذن الله عدن تغرق عدن يغرقها فساد هادي 
عدن يغرقها فساد هادي رغم الظروف يبتسمون الله يحفظهم عدن يغرقها فساد هادي 3 
عدن يغرقها فساد هادي محافظ عدن احمد سالمين يجب القبض عليه وتحويله للمحاكمه الفوريه هو وطاقم المحافظه ومن يدافع عنهم عدن يغرقها فساد هادي 
عدن يغرقها فساد هادي المواطنين الشماليين والتجار الشماليين رفضوا ان يقدمون لعدن اي مساعدات يقول ان السيول مدعومه من الامارات والمجلس الانتقالي لم نعرف من الشماليين اي خير ولا اي دور ايجابي بل عرفنا منهم الغدر والخيانه والقتل والنهب والسرقه والطعن من الخلف عدن يغرقها فساد هادي 0 
السعوديه الامارات فشلت الحكومه الشرعيه في كل الملفات التي سلمت اليها منذ العام 2015 رغم الدعم الكبير من السعوديه و الامارات وعودتها الي عدن يوم غدا وتسليمها ملف المساعدات الانسانيه للمتضررين كارثه اخري لا تقل عن كارثه السيول الاخيره عدن يغرقها فساد هادي 
عدن الرجل اليافعي الذي فقد اسرته بسيول عدن امس رحمهم الله جميعا اعتقد هو مغترب اليس الاولي بشرعيه العار العائده غدا لعدن اخذه معها لالقاء الوداع الاخير علي اسرته اليس هناك رجال تساعد الرجل فقط لدفن اسرته بحضوره عدن يغرقها فساد هادي 
التحالف اولا شكرا لقوات طارق عفاش ثانيا نكزه وتذكير للاخوه في التحالف قوات تملك الملايين للتبرع بها بينما هناك قوات في الضالع لا تجد قوت يومها ومع ذلك تلقن الحوثي الهزيمه تلو الاخري قوات طارق صالح تتبرع بـ 50 مليون للمتضررين من مياه السيول بعدن عدن يغرقها فساد هادي 08 
عدن الرجل اليافعي الذي فقد اسرته بسيول عدن امس رحمهم الله جميعا اعتقد هو مغترب اليس الاولي بشرعيه العار العائده غدا لعدن اخذه معها لالقاء الوداع الاخير علي اسرته اليس هناك رجال تساعد الرجل فقط لدفن اسرته بحضوره عدن يغرقها فساد هادي 
السعوديه الامارات فشلت الحكومه الشرعيه في كل الملفات التي سلمت اليها منذ العام 2015 رغم الدعم الكبير من السعوديه و الامارات وعودتها الي عدن يوم غدا وتسليمها ملف المساعدات الانسانيه للمتضررين كارثه اخري لا تقل عن كارثه السيول الاخيره عدن يغرقها فساد هادي 
 حرب اعلاميه واتهامات متبادله بين الانتقالي وشرعيه الدنبوع علي من بيده امور عدن بينما عدن تغرق والناس يموتون وتضررت بيوتهم واملاكهم واصابهم الياس من لامبالاه الجميع لو كانت الاموال تغرق في السيول لسبح كل المسؤلين بعدها عدن يغرقها فساد هادي 27 
عدن يغرقها فساد هادي عرب 48 العجوز الشمطا مشعل الارهابيه عدن يغرقها فساد هادي عرب 48 ونا قول فين شفت العجوز الشمطا طلعت من ناشتات ابو مشعل وشلتها المدرعه البشريه الارهابيه عفراء ونقار الخشب ضيا ناشتات الثوره السلميه والخنجر المسموم 53 
السعوديه الامارات فشلت الحكومه الشرعيه في كل الملفات التي سلمت اليها منذ العام 2015 رغم الدعم الكبير من السعوديه و الامارات وعودتها الي عدن يوم غدا وتسليمها ملف المساعدات الانسانيه للمتضررين كارثه اخري لا تقل عن كارثه السيول الاخيره عدن يغرقها فساد هادي 
السعوديه الامارات فشلت الحكومه الشرعيه في كل الملفات التي سلمت اليها منذ العام 2015 رغم الدعم الكبير من السعوديه و الامارات وعودتها الي عدن يوم غدا وتسليمها ملف المساعدات الانسانيه للمتضررين كارثه اخري لا تقل عن كارثه السيول الاخيره عدن يغرقها فساد هادي 
عدن الرجل اليافعي الذي فقد اسرته بسيول عدن امس رحمهم الله جميعا اعتقد هو مغترب اليس الاولي بشرعيه العار العائده غدا لعدن اخذه معها لالقاء الوداع الاخير علي اسرته اليس هناك رجال تساعد الرجل فقط لدفن اسرته بحضوره عدن يغرقها فساد هادي 
عدن الرجل اليافعي الذي فقد اسرته بسيول عدن امس رحمهم الله جميعا اعتقد هو مغترب اليس الاولي بشرعيه العار العائده غدا لعدن اخذه معها لالقاء الوداع الاخير علي اسرته اليس هناك رجال تساعد الرجل فقط لدفن اسرته بحضوره عدن يغرقها فساد هادي 
 حمله تبرعات يافع لاغاثه متضرري عدن تقترب من كسر الواحد مليون ريال سعودي والحمله مستمره بارك الله في الجهود عدن يغرقها فساد هادي 4 
عدن الرجل اليافعي الذي فقد اسرته بسيول عدن امس رحمهم الله جميعا اعتقد هو مغترب اليس الاولي بشرعيه العار العائده غدا لعدن اخذه معها لالقاء الوداع الاخير علي اسرته اليس هناك رجال تساعد الرجل فقط لدفن اسرته بحضوره عدن يغرقها فساد هادي 
عدن يغرقها فساد هادي عمروا فادي المجلس عدن يغرقها فساد هادي سمعتوا اخر خبر عمروا فادي وشلت الحجريه وعرب 48 بيرفعوا قضيه علي المجلس ويوكلوا المدرعه البشريه الارهابيه عفرا صاحبه السجل النضيف والوطني تجيب لهم حقهم 
عدن يغرقها فساد هادي مهما تكالبت علينا نحن شعب الجنوب سنضل صامدون مرابطون حتي النصر ولا غير النصر واستعاده الدوله الجنوبيه عدن يغرقها فساد هادي 
عدن تنادي اليوم باعلي صوتها عدن يغرقها فساد هادي قصيده شعريه عدن تنادي اليوم باعلي صوتها لشاعر عبدالقوي محمد المفلحي عدن يغرقها فساد هادي 
السعوديه الامارات فشلت الحكومه الشرعيه في كل الملفات التي سلمت اليها منذ العام 2015 رغم الدعم الكبير من السعوديه و الامارات وعودتها الي عدن يوم غدا وتسليمها ملف المساعدات الانسانيه للمتضررين كارثه اخري لا تقل عن كارثه السيول الاخيره عدن يغرقها فساد هادي 
السعوديه الامارات فشلت الحكومه الشرعيه في كل الملفات التي سلمت اليها منذ العام 2015 رغم الدعم الكبير من السعوديه و الامارات وعودتها الي عدن يوم غدا وتسليمها ملف المساعدات الانسانيه للمتضررين كارثه اخري لا تقل عن كارثه السيول الاخيره عدن يغرقها فساد هادي 
عدن الرجل اليافعي الذي فقد اسرته بسيول عدن امس رحمهم الله جميعا اعتقد هو مغترب اليس الاولي بشرعيه العار العائده غدا لعدن اخذه معها لالقاء الوداع الاخير علي اسرته اليس هناك رجال تساعد الرجل فقط لدفن اسرته بحضوره عدن يغرقها فساد هادي 
السعوديه الامارات فشلت الحكومه الشرعيه في كل الملفات التي سلمت اليها منذ العام 2015 رغم الدعم الكبير من السعوديه و الامارات وعودتها الي عدن يوم غدا وتسليمها ملف المساعدات الانسانيه للمتضررين كارثه اخري لا تقل عن كارثه السيول الاخيره عدن يغرقها فساد هادي 
عدن يغرقها فساد هادي عدن مدينه منكوبه ستظل الصوره في الذاكره محفوره ان عدن يغرقها فساد هادي عدن مدينه منكوبه 5 
عدن يغرقها فساد هادي امثال الاخ محمد وغيرهم من اخوتنا واخواتنا في عدن واجب علينا ان نوقف معهم في هذه الظروف الكل يتعاون يا شباب فدموع هذا الكريم تحرق القلب دوله السرقه غابت لانها سرقت هذا المواطن فلا نرتجي منها خير عدن يغرقها فساد هادي 5 
السعوديه الامارات فشلت الحكومه الشرعيه في كل الملفات التي سلمت اليها منذ العام 2015 رغم الدعم الكبير من السعوديه و الامارات وعودتها الي عدن يوم غدا وتسليمها ملف المساعدات الانسانيه للمتضررين كارثه اخري لا تقل عن كارثه السيول الاخيره عدن يغرقها فساد هادي 
عدن الرجل اليافعي الذي فقد اسرته بسيول عدن امس رحمهم الله جميعا اعتقد هو مغترب اليس الاولي بشرعيه العار العائده غدا لعدن اخذه معها لالقاء الوداع الاخير علي اسرته اليس هناك رجال تساعد الرجل فقط لدفن اسرته بحضوره عدن يغرقها فساد هادي 
عدن يغرقها فساد هادي عندما تغيب الدوله يكون الشعب موجود للنقاذ المسنين اللهم احفظ هذا الشعب من اطيب الشعوب اهل عدن عدن يغرقها فساد هادي 78 
السعوديه الامارات فشلت الحكومه الشرعيه في كل الملفات التي سلمت اليها منذ العام 2015 رغم الدعم الكبير من السعوديه و الامارات وعودتها الي عدن يوم غدا وتسليمها ملف المساعدات الانسانيه للمتضررين كارثه اخري لا تقل عن كارثه السيول الاخيره عدن يغرقها فساد هادي 
عدن يغرقها فساد هادي عدن مدينه منكوبه ليس بالمطر بل بحكومه هادي اذ بمجرد نزول المطر تحولت الي مدينه خطره بانكشاف شبكتها الكهربائيه وتعرض السكان للموت واختلاط مياه الامطار بمياه المجاري واكوام القمامه المتراكمه في شوارعها ساعات من المطر كشفت حقيقه حال عدن وما خفي كان اعظم عدن يغرقها فساد هادي 
عدن الرجل اليافعي الذي فقد اسرته بسيول عدن امس رحمهم الله جميعا اعتقد هو مغترب اليس الاولي بشرعيه العار العائده غدا لعدن اخذه معها لالقاء الوداع الاخير علي اسرته اليس هناك رجال تساعد الرجل فقط لدفن اسرته بحضوره عدن يغرقها فساد هادي 
عدن الرجل اليافعي الذي فقد اسرته بسيول عدن امس رحمهم الله جميعا اعتقد هو مغترب اليس الاولي بشرعيه العار العائده غدا لعدن اخذه معها لالقاء الوداع الاخير علي اسرته اليس هناك رجال تساعد الرجل فقط لدفن اسرته بحضوره عدن يغرقها فساد هادي 
كلب البدو بيع عقارات للبيع في شقراء منزل دور ونص في حي الصفراء شارع 20 شرقي المساحه 400 متر العمر فوق 30 سنه كلب البدو بيع عقارات عدن يغرقها فساد هادي عيالك يطلبونك ياملك سلمان 
عدن يغرقها فساد هادي عمروا فادي المجلس عدن يغرقها فساد هادي سمعتوا اخر خبر عمروا فادي وشلت الحجريه وعرب 48 بيرفعوا قضيه علي المجلس ويوكلوا المدرعه البشريه الارهابيه عفرا صاحبه السجل النضيف والوطني تجيب لهم حقهم 
عدن يغرقها فساد هادي عرب 48 العجوز الشمطا مشعل الارهابيه عدن يغرقها فساد هادي عرب 48 ونا قول فين شفت العجوز الشمطا طلعت من ناشتات ابو مشعل وشلتها المدرعه البشريه الارهابيه عفراء ونقار الخشب ضيا ناشتات الثوره السلميه والخنجر المسموم 53 
عدن الرجل اليافعي الذي فقد اسرته بسيول عدن امس رحمهم الله جميعا اعتقد هو مغترب اليس الاولي بشرعيه العار العائده غدا لعدن اخذه معها لالقاء الوداع الاخير علي اسرته اليس هناك رجال تساعد الرجل فقط لدفن اسرته بحضوره عدن يغرقها فساد هادي 
عدن الرجل اليافعي الذي فقد اسرته بسيول عدن امس رحمهم الله جميعا اعتقد هو مغترب اليس الاولي بشرعيه العار العائده غدا لعدن اخذه معها لالقاء الوداع الاخير علي اسرته اليس هناك رجال تساعد الرجل فقط لدفن اسرته بحضوره عدن يغرقها فساد هادي 
عدن يغرقها فساد هادي لن تصلح عدن والجنوب الا بعوده دوله الجنوب غير كذا ضحك علي الدقون وضياع وقت عدن يغرقها فساد هادي 
عدن الرجل اليافعي الذي فقد اسرته بسيول عدن امس رحمهم الله جميعا اعتقد هو مغترب اليس الاولي بشرعيه العار العائده غدا لعدن اخذه معها لالقاء الوداع الاخير علي اسرته اليس هناك رجال تساعد الرجل فقط لدفن اسرته بحضوره عدن يغرقها فساد هادي 
عدن يغرقها فساد هادي خطوره الفساد لا تقل عن خطوره الارهاب عدن يغرقها فساد هادي 30 
عدن تنادي اليوم باعلي صوتها عدن يغرقها فساد هادي قصيده شعريه عدن تنادي اليوم باعلي صوتها لشاعر عبدالقوي محمد المفلحي عدن يغرقها فساد هادي 
 عدن مدينه منكوبه ليس بالمطر بل بحكومه هادي اذ بمجرد نزول المطر تحولت الي مدينه خطره بانكشاف شبكتها الكهربائيه وتعرض السكان للموت واختلاط مياه الامطار بمياه المجاري واكوام القمامه المتراكمه في شوارعها ساعات من المطر كشفت حقيقه حال عدن وما خفي كان اعظم عدن يغرقها فساد هادي 
عدن تنادي اليوم باعلي صوتها عدن يغرقها فساد هادي قصيده شعريه عدن تنادي اليوم باعلي صوتها لشاعر عبدالقوي محمد المفلحي عدن يغرقها فساد هادي 
عدن الرجل اليافعي الذي فقد اسرته بسيول عدن امس رحمهم الله جميعا اعتقد هو مغترب اليس الاولي بشرعيه العار العائده غدا لعدن اخذه معها لالقاء الوداع الاخير علي اسرته اليس هناك رجال تساعد الرجل فقط لدفن اسرته بحضوره عدن يغرقها فساد هادي 
 من يبيع النفط ويحول عائداته الي حسابات شخصيه هو هذا الكارثه من يستلم جميع ايرادات البلاد ويستلم المساعدات الدوليه ودعم التحالف والضرائب هو هذا الكارثه واولاده وعصابته عدن يغرقها فساد هادي 2 
عدن يغرقها فساد هادي عرب 48 العجوز الشمطا مشعل الارهابيه عدن يغرقها فساد هادي عرب 48 ونا قول فين شفت العجوز الشمطا طلعت من ناشتات ابو مشعل وشلتها المدرعه البشريه الارهابيه عفراء ونقار الخشب ضيا ناشتات الثوره السلميه والخنجر المسموم 53 
السعوديه الامارات فشلت الحكومه الشرعيه في كل الملفات التي سلمت اليها منذ العام 2015 رغم الدعم الكبير من السعوديه و الامارات وعودتها الي عدن يوم غدا وتسليمها ملف المساعدات الانسانيه للمتضررين كارثه اخري لا تقل عن كارثه السيول الاخيره عدن يغرقها فساد هادي 
اليمن يمنيون ضد فساد الاصلاح عدن يغرقها فساد هادي اليمن يمنيون ضد فساد الاصلاح احمد العيسي كشف جزء من كل وبعض من حجم الوضع المتدهور والمتصدع فيما بين الحكومه واعضائها والبرلمان ونزلائه وهذا مايسعي اليه الاخوانج عدن يغرقها فساد هادي 23 04 2020 00 16 46 
عدن الرجل اليافعي الذي فقد اسرته بسيول عدن امس رحمهم الله جميعا اعتقد هو مغترب اليس الاولي بشرعيه العار العائده غدا لعدن اخذه معها لالقاء الوداع الاخير علي اسرته اليس هناك رجال تساعد الرجل فقط لدفن اسرته بحضوره عدن يغرقها فساد هادي 
عدن الرجل اليافعي الذي فقد اسرته بسيول عدن امس رحمهم الله جميعا اعتقد هو مغترب اليس الاولي بشرعيه العار العائده غدا لعدن اخذه معها لالقاء الوداع الاخير علي اسرته اليس هناك رجال تساعد الرجل فقط لدفن اسرته بحضوره عدن يغرقها فساد هادي 
يافع عدن عدن يغرقها فساد هادي تصوير من اعلي جبال كلد يافع الي العاصمه عدن عدن يغرقها فساد هادي 2 
يافع عدن عدن يغرقها فساد هادي تصوير من اعلي جبال كلد يافع الي العاصمه عدن عدن يغرقها فساد هادي 2 
عدن يغرقها فساد هادي مهما تكالبت علينا نحن شعب الجنوب سنضل صامدون مرابطون حتي النصر ولا غير النصر واستعاده الدوله الجنوبيه عدن يغرقها فساد هادي 
عدن يغرقها فساد هادي عرب 48 العجوز الشمطا مشعل الارهابيه عدن يغرقها فساد هادي عرب 48 ونا قول فين شفت العجوز الشمطا طلعت من ناشتات ابو مشعل وشلتها المدرعه البشريه الارهابيه عفراء ونقار الخشب ضيا ناشتات الثوره السلميه والخنجر المسموم 53 
عدن يغرقها فساد هادي يافع شوكه الميزان وسيف الجنوب العربي عدن يغرقها فساد هادي 
عدن يغرقها فساد هادي رغم الظروف يبتسمون الله يحفظهم عدن يغرقها فساد هادي 3 
عدن الرجل اليافعي الذي فقد اسرته بسيول عدن امس رحمهم الله جميعا اعتقد هو مغترب اليس الاولي بشرعيه العار العائده غدا لعدن اخذه معها لالقاء الوداع الاخير علي اسرته اليس هناك رجال تساعد الرجل فقط لدفن اسرته بحضوره عدن يغرقها فساد هادي 
عدن الرجل اليافعي الذي فقد اسرته بسيول عدن امس رحمهم الله جميعا اعتقد هو مغترب اليس الاولي بشرعيه العار العائده غدا لعدن اخذه معها لالقاء الوداع الاخير علي اسرته اليس هناك رجال تساعد الرجل فقط لدفن اسرته بحضوره عدن يغرقها فساد هادي 
يافع عدن عدن يغرقها فساد هادي تصوير من اعلي جبال كلد يافع الي العاصمه عدن عدن يغرقها فساد هادي 2 
 مدير مديريه المعلا فهد المشبق يفجر مفاجاه المحافظ سالمين نهب مليار ونص ولما يعوض اي احد من المتظرريين المره الاول انقاذ عدن عدن يغرقها فساد هادي 
السعوديه الامارات فشلت الحكومه الشرعيه في كل الملفات التي سلمت اليها منذ العام 2015 رغم الدعم الكبير من السعوديه و الامارات وعودتها الي عدن يوم غدا وتسليمها ملف المساعدات الانسانيه للمتضررين كارثه اخري لا تقل عن كارثه السيول الاخيره عدن يغرقها فساد هادي 
عدن يغرقها فساد هادي عوده الحكومه الي عدن بهذا الوقت ليس لعمل شي غير الاستباق لاستلام اي معونات تاتي لضحايا الفيضانات وسرقتها عدن يغرقها فساد هادي 
تعميم عدن تعميم اي عائله متضرره في عدن ولم تجد مكان للسكن نرجو الاتصال علي الرقم 735628122 عبد العزيز المدوري 738330631 صالح الداوودي شاركوا المنشور لكي يصل لابناء عدن عدن يغرقها فساد هادي 
 اذا كان الانتقالي ملتزم مع التحالف بتعهدات فيجب علي المقاومه الجنوبيه وقائدها البطل ابوهمام بالسيطره علي ايرادات الجنوب والبنك المركزي وتشكيل حكومه ايرادات لان الاموال لم تعد تذهب لاي مشروع في الجنوب منذ 2015 بل لجيوب هادي وحاشيته الفاسدين عدن يغرقها فساد هادي 
 عدن مدينه منكوبه ليس بالمطر بل بحكومه هادي اذ بمجرد نزول المطر تحولت الي مدينه خطره بانكشاف شبكتها الكهربائيه وتعرض السكان للموت واختلاط مياه الامطار بمياه المجاري واكوام القمامه المتراكمه في شوارعها ساعات من المطر كشفت حقيقه حال عدن وما خفي كان اعظم عدن يغرقها فساد هادي 
عدن يغرقها فساد هادي معركه الملب الجديد اتفاق الرياض عدن يغرقها فساد هادي معركه الملب الجديد قلنا لهم تحي الحكومه وحراستها حسب ما نص عليه اتفاق الرياض قالو لا لازم نفتح خيبر ونجيب 15 لواء بعتادها وندخل الاهابيين الي عدن ولا بنسوي لكم معركه الفجر الجديد 542 
عدن الرجل اليافعي الذي فقد اسرته بسيول عدن امس رحمهم الله جميعا اعتقد هو مغترب اليس الاولي بشرعيه العار العائده غدا لعدن اخذه معها لالقاء الوداع الاخير علي اسرته اليس هناك رجال تساعد الرجل فقط لدفن اسرته بحضوره عدن يغرقها فساد هادي 
 عدن منكوبه بكارثه طبيعيه اسمها هادي مسكونه باحقاد الجنرال العجوز محاصره باللصوص وعديمي الضمير وتجار الازمات وامراء الحروب بالمهربين واولاد هادي بالخلايا النائمه والارهاب المتربص حول خصرها العائم مبتلاه مثل كل البلاد برئيس اصبح مشكلهوليس حلا عدن يغرقها فساد هادي 35 
عدن يغرقها فساد هادي عرب 48 العجوز الشمطا مشعل الارهابيه عدن يغرقها فساد هادي عرب 48 ونا قول فين شفت العجوز الشمطا طلعت من ناشتات ابو مشعل وشلتها المدرعه البشريه الارهابيه عفراء ونقار الخشب ضيا ناشتات الثوره السلميه والخنجر المسموم 53 
يافع عدن عدن يغرقها فساد هادي تصوير من اعلي جبال كلد يافع الي العاصمه عدن عدن يغرقها فساد هادي 2 
عدن الرجل اليافعي الذي فقد اسرته بسيول عدن امس رحمهم الله جميعا اعتقد هو مغترب اليس الاولي بشرعيه العار العائده غدا لعدن اخذه معها لالقاء الوداع الاخير علي اسرته اليس هناك رجال تساعد الرجل فقط لدفن اسرته بحضوره عدن يغرقها فساد هادي 
السعوديه الامارات فشلت الحكومه الشرعيه في كل الملفات التي سلمت اليها منذ العام 2015 رغم الدعم الكبير من السعوديه و الامارات وعودتها الي عدن يوم غدا وتسليمها ملف المساعدات الانسانيه للمتضررين كارثه اخري لا تقل عن كارثه السيول الاخيره عدن يغرقها فساد هادي 
اليمن يمنيون ضد فساد الاصلاح عدن يغرقها فساد هادي اليمن يمنيون ضد فساد الاصلاح استقالات لوزراء وعدم استيعاب لصلاحيه كل جهه وتصدع داخلي للسلطات التنفيذيه والتشريعيه كلها بفعل مشروع الفساد العام للاخوانج وهادي عدن يغرقها فساد هادي 22 04 2020 23 45 08 
السعوديه الامارات فشلت الحكومه الشرعيه في كل الملفات التي سلمت اليها منذ العام 2015 رغم الدعم الكبير من السعوديه و الامارات وعودتها الي عدن يوم غدا وتسليمها ملف المساعدات الانسانيه للمتضررين كارثه اخري لا تقل عن كارثه السيول الاخيره عدن يغرقها فساد هادي 
عدن يغرقها فساد هادي اذا نام الانتقالي و لم يعلن عن تشكيل لجنه اغاثه محليه اقليميه مشتركه لانقاذ عدن فانه الذي يتحمل في المقام الاول عمليه النصب و الاحتيال التي ستتم في اموال المتبرعين و الاضرار التي ستلحق بالشعب بسبب مستغلي الفرص و الكوارث عدن يغرقها فساد هادي 
السعوديه الامارات فشلت الحكومه الشرعيه في كل الملفات التي سلمت اليها منذ العام 2015 رغم الدعم الكبير من السعوديه و الامارات وعودتها الي عدن يوم غدا وتسليمها ملف المساعدات الانسانيه للمتضررين كارثه اخري لا تقل عن كارثه السيول الاخيره عدن يغرقها فساد هادي 
عدن تنادي اليوم باعلي صوتها عدن يغرقها فساد هادي قصيده شعريه عدن تنادي اليوم باعلي صوتها لشاعر عبدالقوي محمد المفلحي عدن يغرقها فساد هادي 
 اذا كان الانتقالي ملتزم مع التحالف بتعهدات فيجب علي المقاومه الجنوبيه وقائدها البطل ابوهمام بالسيطره علي ايرادات الجنوب والبنك المركزي وتشكيل حكومه ايرادات لان الاموال لم تعد تذهب لاي مشروع في الجنوب منذ 2015 بل لجيوب هادي وحاشيته الفاسدين عدن يغرقها فساد هادي 
السعوديه الامارات فشلت الحكومه الشرعيه في كل الملفات التي سلمت اليها منذ العام 2015 رغم الدعم الكبير من السعوديه و الامارات وعودتها الي عدن يوم غدا وتسليمها ملف المساعدات الانسانيه للمتضررين كارثه اخري لا تقل عن كارثه السيول الاخيره عدن يغرقها فساد هادي 
اليمن يمنيون ضد فساد الاصلاح اليمن يمنيون ضد فساد الاصلاح احمد العيسي كشف جزء من كل وبعض من حجم الوضع المتدهور والمتصدع فيما بين الحكومه واعضائها والبرلمان ونزلائه وهذا مايسعي اليه الاخوانج عدن يغرقها فساد هادي 22 04 2020 23 27 01 
عدن يغرقها فساد هادي عرب 48 العجوز الشمطا مشعل الارهابيه عدن يغرقها فساد هادي عرب 48 ونا قول فين شفت العجوز الشمطا طلعت من ناشتات ابو مشعل وشلتها المدرعه البشريه الارهابيه عفراء ونقار الخشب ضيا ناشتات الثوره السلميه والخنجر المسموم 53 
السعوديه الامارات فشلت الحكومه الشرعيه في كل الملفات التي سلمت اليها منذ العام 2015 رغم الدعم الكبير من السعوديه و الامارات وعودتها الي عدن يوم غدا وتسليمها ملف المساعدات الانسانيه للمتضررين كارثه اخري لا تقل عن كارثه السيول الاخيره عدن يغرقها فساد هادي 
عدن تنادي اليوم باعلي صوتها عدن يغرقها فساد هادي قصيده شعريه عدن تنادي اليوم باعلي صوتها لشاعر عبدالقوي محمد المفلحي عدن يغرقها فساد هادي 
السعوديه الامارات فشلت الحكومه الشرعيه في كل الملفات التي سلمت اليها منذ العام 2015 رغم الدعم الكبير من السعوديه و الامارات وعودتها الي عدن يوم غدا وتسليمها ملف المساعدات الانسانيه للمتضررين كارثه اخري لا تقل عن كارثه السيول الاخيره عدن يغرقها فساد هادي 
السعوديه الامارات فشلت الحكومه الشرعيه في كل الملفات التي سلمت اليها منذ العام 2015 رغم الدعم الكبير من السعوديه و الامارات وعودتها الي عدن يوم غدا وتسليمها ملف المساعدات الانسانيه للمتضررين كارثه اخري لا تقل عن كارثه السيول الاخيره عدن يغرقها فساد هادي 
عدن يغرقها فساد هادي من يبيع النفط ويحول عائداته الي حسابات شخصيه هو هذا الكارثه من يستلم جميع ايرادات البلاد ويستلم المساعدات الدوليه ودعم التحالف والضرائب هو هذا الكارثه واولاده وعصابته عدن يغرقها فساد هادي 9 
 اقسم بالله العظيم شخص موثوق يحدثني ان الهلال الاحمر سلم المعدات للسلطه المحليه والمحافظ سالمين وتم بيعها من قبل الفاسدين و لم تسلم للانتقالي عليكم لعنه الله ياسرق يافاسدين يالصوص عدن يغرقها فساد هادي عدن منكوبه 
عدن يغرقها فساد هادي معركه الملب الجديد اتفاق الرياض نفتح خيبر الاهابيين عدن معركه الفجر الجديد عدن يغرقها فساد هادي معركه الملب الجديد قلنا لهم تحي الحكومه وحراستها حسب ما نص عليه اتفاق الرياض قالو لا لازم نفتح خيبر ونجيب 15 لواء بعتادها وندخل الاهابيين الي عدن ولا بنسوي لكم معركه الفجر الجديد 542 
عدن عدن يغرقها فساد هادي انت خبير في الفرق الاعلاميه المموله وكيف تنتج الافلام بالطريقه اللتي توصل محتواك للقطعان ولكن دعني اخبر المتابعين عن سبب تغريدتك مهاجمتك للسفير ليس حب ل عدن انما السبب الحقيقي هو بداء تنفيذ اتفاق الرياض اللذي حلمتو بتعطيله عدن يغرقها فساد هادي 
عدن يغرقها فساد هادي يافع شوكه الميزان وسيف الجنوب العربي عدن يغرقها فساد هادي 
السعوديه الامارات فشلت الحكومه الشرعيه في كل الملفات التي سلمت اليها منذ العام 2015 رغم الدعم الكبير من السعوديه و الامارات وعودتها الي عدن يوم غدا وتسليمها ملف المساعدات الانسانيه للمتضررين كارثه اخري لا تقل عن كارثه السيول الاخيره عدن يغرقها فساد هادي 
 السؤال المحير هو اين ذهب كل هذا الدعم الذي قدمه الهلال الاحمر الاماراتي لمدينه عدن يا شرعيه الفساد عدن يغرقها فساد هادي 
اليمن يمنيون ضد فساد الاصلاح عدن يغرقها فساد هادي اليمن يمنيون ضد فساد الاصلاح احمد العيسي وبرسالته لهادي يذكره بصلاحياته وصلاحيه المجلس التشريعي التي لم يفقه لها هادي واغفلها الاصلاح لاجل مشروع الفساد العام عدن يغرقها فساد هادي 22 04 2020 23 40 37 
اليمن يمنيون ضد فساد الاصلاح اليمن يمنيون ضد فساد الاصلاح رغم المبالغ الهائله التي تملكها الشرعيه كموارد دوله لم تشفع تلك الاموال لعدن من الابحار وسط سيول الامطار التي اغرقت احياء عدن عدن يغرقها فساد هادي 22 04 2020 23 22 27 
تعميم عدن تعميم اي عائله متضرره في عدن ولم تجد مكان للسكن نرجو الاتصال علي الرقم 735628122 عبد العزيز المدوري 738330631 صالح الداوودي شاركوا المنشور لكي يصل لابناء عدن عدن يغرقها فساد هادي 
اليمن يمنيون ضد فساد الاصلاح عدن يغرقها فساد هادي اليمن يمنيون ضد فساد الاصلاح التصدع والتهالك الذي طال كل مفاصل شرعيه هادي اتضح نموذج منه في وضع عدن مع السيول التي عبثت بها كما يعبث فساد هادي عدن يغرقها فساد هادي 22 04 2020 23 49 39 
السعوديه الامارات فشلت الحكومه الشرعيه في كل الملفات التي سلمت اليها منذ العام 2015 رغم الدعم الكبير من السعوديه و الامارات وعودتها الي عدن يوم غدا وتسليمها ملف المساعدات الانسانيه للمتضررين كارثه اخري لا تقل عن كارثه السيول الاخيره عدن يغرقها فساد هادي 
السعوديه الامارات فشلت الحكومه الشرعيه في كل الملفات التي سلمت اليها منذ العام 2015 رغم الدعم الكبير من السعوديه و الامارات وعودتها الي عدن يوم غدا وتسليمها ملف المساعدات الانسانيه للمتضررين كارثه اخري لا تقل عن كارثه السيول الاخيره عدن يغرقها فساد هادي 
السعوديه الامارات فشلت الحكومه الشرعيه في كل الملفات التي سلمت اليها منذ العام 2015 رغم الدعم الكبير من السعوديه و الامارات وعودتها الي عدن يوم غدا وتسليمها ملف المساعدات الانسانيه للمتضررين كارثه اخري لا تقل عن كارثه السيول الاخيره عدن يغرقها فساد هادي 
السعوديه الامارات فشلت الحكومه الشرعيه في كل الملفات التي سلمت اليها منذ العام 2015 رغم الدعم الكبير من السعوديه و الامارات وعودتها الي عدن يوم غدا وتسليمها ملف المساعدات الانسانيه للمتضررين كارثه اخري لا تقل عن كارثه السيول الاخيره عدن يغرقها فساد هادي 
عدن الرجل اليافعي الذي فقد اسرته بسيول عدن امس رحمهم الله جميعا اعتقد هو مغترب اليس الاولي بشرعيه العار العائده غدا لعدن اخذه معها لالقاء الوداع الاخير علي اسرته اليس هناك رجال تساعد الرجل فقط لدفن اسرته بحضوره عدن يغرقها فساد هادي 
عدن يغرقها فساد هادي لن تصلح عدن والجنوب الا بعوده دوله الجنوب غير كذا ضحك علي الدقون وضياع وقت عدن يغرقها فساد هادي 
عدن تنادي اليوم باعلي صوتها عدن يغرقها فساد هادي قصيده شعريه عدن تنادي اليوم باعلي صوتها لشاعر عبدالقوي محمد المفلحي عدن يغرقها فساد هادي 
عدن يغرقها فساد هادي تدمير عدن سببها التحالف العربي رفض تسليم ادارت ملف الجنوب لاهله وسلمه لعصابات الشمال الاحتلاليه بلباس الشرعيه الوهميه تذبح شعبكم وتدمر المرافق الخدماتيه وتعيث فسادا وانتقاما عدن يغرقها فساد هادي 
السعوديه الامارات فشلت الحكومه الشرعيه في كل الملفات التي سلمت اليها منذ العام 2015 رغم الدعم الكبير من السعوديه و الامارات وعودتها الي عدن يوم غدا وتسليمها ملف المساعدات الانسانيه للمتضررين كارثه اخري لا تقل عن كارثه السيول الاخيره عدن يغرقها فساد هادي 
 لم يبق شيء للمواطن الا وعايشه بتفاصيله المره من وضع اقتصادي متردي وغلاء وفقر وانعدام ماء وكهرباء وغاز طبخ و بالطبع المسؤوليه اخلاقيه ووطنيه بحمايته من فساد المسئولين الذين يشكلون الوباء الاخطر الذي يحتاج الي ردع بالقوه بهذه المرحله الصعبه عدن يغرقها فساد هادي 2 
 اذا نام الانتقالي و لم يعلن عن تشكيل لجنه اغاثه محليه اقليميه مشتركه لانقاذ عدن فانه الذي يتحمل في المقام الاول عمليه النصب و الاحتيال التي ستتم في اموال المتبرعين و الاضرار التي ستلحق بالشعب بسبب مستغلي الفرص و الكوارث عدن يغرقها فساد هادي 
عدن يغرقها فساد هادي عمروا فادي المجلس عدن يغرقها فساد هادي سمعتوا اخر خبر عمروا فادي وشلت الحجريه وعرب 48 بيرفعوا قضيه علي المجلس ويوكلوا المدرعه البشريه الارهابيه عفرا صاحبه السجل النضيف والوطني تجيب لهم حقهم 
تعميم عدن تعميم اي عائله متضرره في عدن ولم تجد مكان للسكن نرجو الاتصال علي الرقم 735628122 عبد العزيز المدوري 738330631 صالح الداوودي شاركوا المنشور لكي يصل لابناء عدن عدن يغرقها فساد هادي 
عدن فيديو مؤثر عدن فيضانات الفساد والعجز لم نلاحظ دموع ابناء عدن علي صورهم لاندموعهم قد جرفها الطوفان حكومه تعرف كيف تشفط اموال المساعدات ولا تقوم بشفط مياه الامطار عدن يغرقها فساد هادي 6 
 مايحدث بالجنوب بعد خروج القوات الاماراتيه جرائم تفوق انتهاك حقوق الانسان وما شاهدناه اليوم بالعاصمه عدن والسكان والياتهم تغرق بالسيول الملوثه والنساء تحمل علي ضهور الرجال الي منازلهن خوفا من الغرق والموت جرائم تفوق جرائم الحرب بالاف المرات عدن يغرقها فساد هادي 
 عوده الحكومه الي عدن شيء طيب رغم اننا نعلم انهم لن يفعلون شيء سوي التصوير ونهب الاموال التي تم رصدها لمساعده المتضررين عدن يغرقها فساد هادي 
عدن يغرقها فساد هادي عدن مدينه منكوبه احذروا لصوص الشرعيه فهم قادمون علي نهب وفساد وهذا هو سلوكهم المعتاد يقتاتون علي اوجاع الناس ومصائبهم وحذار من السفن التركيه وكاتم الصوت عدن يغرقها فساد هادي عدن مدينه منكوبه 
عدن الرجل اليافعي الذي فقد اسرته بسيول عدن امس رحمهم الله جميعا اعتقد هو مغترب اليس الاولي بشرعيه العار العائده غدا لعدن اخذه معها لالقاء الوداع الاخير علي اسرته اليس هناك رجال تساعد الرجل فقط لدفن اسرته بحضوره عدن يغرقها فساد هادي 
 عندما يعيش المسوول خارج بلاده و يتغرغر باموال شعبه ويسرق حقوقهم يصبح المواطن ك هولاء الذين يحملون ابنتهم ولا ينظرون الي حالهم ان القلب ليحزن وانه يتالم و يبكي عليك يا مدينتي يا عدن عدن يغرقها فساد هادي عدن تغرق عدن يغرقها فساد الانتقالي 70 
السعوديه الامارات فشلت الحكومه الشرعيه في كل الملفات التي سلمت اليها منذ العام 2015 رغم الدعم الكبير من السعوديه و الامارات وعودتها الي عدن يوم غدا وتسليمها ملف المساعدات الانسانيه للمتضررين كارثه اخري لا تقل عن كارثه السيول الاخيره عدن يغرقها فساد هادي 
 احذروا لصوص الشرعيه فهم قادمون علي نهب وفساد وهذا هو سلوكهم المعتاد يقتاتون علي اوجاع الناس ومصائبهم وحذار من السفن التركيه وكاتم الصوت عدن يغرقها فساد هادي عدن مدينه منكوبه 
السعوديه الامارات فشلت الحكومه الشرعيه في كل الملفات التي سلمت اليها منذ العام 2015 رغم الدعم الكبير من السعوديه و الامارات وعودتها الي عدن يوم غدا وتسليمها ملف المساعدات الانسانيه للمتضررين كارثه اخري لا تقل عن كارثه السيول الاخيره عدن يغرقها فساد هادي 
عدن الرجل اليافعي الذي فقد اسرته بسيول عدن امس رحمهم الله جميعا اعتقد هو مغترب اليس الاولي بشرعيه العار العائده غدا لعدن اخذه معها لالقاء الوداع الاخير علي اسرته اليس هناك رجال تساعد الرجل فقط لدفن اسرته بحضوره عدن يغرقها فساد هادي 
عدن فيديو مؤثر عدن فيضانات الفساد والعجز لم نلاحظ دموع ابناء عدن علي صورهم لاندموعهم قد جرفها الطوفان حكومه تعرف كيف تشفط اموال المساعدات ولا تقوم بشفط مياه الامطار عدن يغرقها فساد هادي 6 
 عدن ليست فقيره يا معين بل هي من تمدد لكم الامكانيات تستغصرونها بايديكم الملوثه ان الاوان ان تتحدث الارض بازاله فساد مفتعل عدن يغرقها فساد هادي 
 نرجو من الاشقاء في المملكه وعلي راسهم مركز الملك سلمان بعدم تسليم المعونات للمتضررين للشرعيه حتي لايتم نهبها كسابقاتها عدن يغرقها فساد هادي 
عدن يغرقها فساد هادي استقبلوا وزراء الغفله والنهب بالاحذيه علي طول الطريق بين المطارومعاشيق كريتر واجب علي كل قادران يحمل احذيته عدن يغرقها فساد هادي 
 ابناء عدن هم طوق النجاه لمن جرفتهم السيول الذين تسابقو باجسادهم النحيله لانقاذ كبار السن وقامو بما لم تقوم به حكومه الفساد تقف الكلمات عاجزه عن وصف بطولاتكم عدن يغرقها فساد هادي 
عدن يغرقها فساد هادي هذا حجم التناقض وحجم التعامل من حكومتكم اللصوصيه بين التعامل مع مارب والتعامل مع عدن عدن يغرقها فساد هادي 8 
 مدير مديريه المعلا المشبق للمره الثانيه يناشد التحالف ضد فساد هوامير الشرعيه محافظ عدن سالمين استلم مليار ونصف من اجل الوقايه وحمايه عدن من مياه الامطار وتم تحويلها لحسابه الشخصي عدن يغرقها فساد هادي 3 
اليمن يمنيون ضد فساد الاصلاح عدن يغرقها فساد هادي اليمن يمنيون ضد فساد الاصلاح رغم المبالغ الهائله التي تملكها الشرعيه كموارد دوله لم تشفع تلك الاموال لعدن من الابحار وسط سيول الامطار التي اغرقت احياء عدن عدن يغرقها فساد هادي 23 04 2020 00 12 15 
عدن الرجل اليافعي الذي فقد اسرته بسيول عدن امس رحمهم الله جميعا اعتقد هو مغترب اليس الاولي بشرعيه العار العائده غدا لعدن اخذه معها لالقاء الوداع الاخير علي اسرته اليس هناك رجال تساعد الرجل فقط لدفن اسرته بحضوره عدن يغرقها فساد هادي 
عدن يغرقها فساد هادي عرب 48 العجوز الشمطا مشعل الارهابيه عدن يغرقها فساد هادي عرب 48 ونا قول فين شفت العجوز الشمطا طلعت من ناشتات ابو مشعل وشلتها المدرعه البشريه الارهابيه عفراء ونقار الخشب ضيا ناشتات الثوره السلميه والخنجر المسموم 53 
عدن تنادي اليوم باعلي صوتها عدن يغرقها فساد هادي قصيده شعريه عدن تنادي اليوم باعلي صوتها لشاعر عبدالقوي محمد المفلحي عدن يغرقها فساد هادي 
السعوديه الامارات فشلت الحكومه الشرعيه في كل الملفات التي سلمت اليها منذ العام 2015 رغم الدعم الكبير من السعوديه و الامارات وعودتها الي عدن يوم غدا وتسليمها ملف المساعدات الانسانيه للمتضررين كارثه اخري لا تقل عن كارثه السيول الاخيره عدن يغرقها فساد هادي 
عدن يغرقها فساد هادي رمضان مبارك يافع الجنوب والجنوب يافع عدن يغرقها فساد هادي رمضان مبارك 
السعوديه الامارات فشلت الحكومه الشرعيه في كل الملفات التي سلمت اليها منذ العام 2015 رغم الدعم الكبير من السعوديه و الامارات وعودتها الي عدن يوم غدا وتسليمها ملف المساعدات الانسانيه للمتضررين كارثه اخري لا تقل عن كارثه السيول الاخيره عدن يغرقها فساد هادي 
عدن يغرقها فساد هادي عمروا فادي المجلس عدن يغرقها فساد هادي سمعتوا اخر خبر عمروا فادي وشلت الحجريه وعرب 48 بيرفعوا قضيه علي المجلس ويوكلوا المدرعه البشريه الارهابيه عفرا صاحبه السجل النضيف والوطني تجيب لهم حقهم 
السعوديه الامارات فشلت الحكومه الشرعيه في كل الملفات التي سلمت اليها منذ العام 2015 رغم الدعم الكبير من السعوديه و الامارات وعودتها الي عدن يوم غدا وتسليمها ملف المساعدات الانسانيه للمتضررين كارثه اخري لا تقل عن كارثه السيول الاخيره عدن يغرقها فساد هادي 
اليمن يمنيون ضد فساد الاصلاح عدن يغرقها فساد هادي اليمن يمنيون ضد فساد الاصلاح اغدق عليهم الجنوب وعدن بالخيرات وتركوها وحدها في مواجهه السيول وهم نزلاء في اجنحه الفنادق الفخمه والمكيفات ووسائل الترفيه عدن يغرقها فساد هادي 23 04 2020 00 03 12 
عدن يغرقها فساد هادي لن تصلح عدن والجنوب الا بعوده دوله الجنوب غير كذا ضحك علي الدقون وضياع وقت عدن يغرقها فساد هادي 
عدن الرجل اليافعي الذي فقد اسرته بسيول عدن امس رحمهم الله جميعا اعتقد هو مغترب اليس الاولي بشرعيه العار العائده غدا لعدن اخذه معها لالقاء الوداع الاخير علي اسرته اليس هناك رجال تساعد الرجل فقط لدفن اسرته بحضوره عدن يغرقها فساد هادي 
 حالنا في الجنوب مع عصابات هادي والاخوان والتحالف من خلفهم كمثي هذا الرجل لوظل لاخر العمر لن يخلص من الترقيع عدن يغرقها فساد هادي 0 
اليمن يمنيون ضد فساد الاصلاح عدن يغرقها فساد هادي اليمن يمنيون ضد فساد الاصلاح لم يخصص اي مبلغ من ميزانيه دوله هادي لانقاذ شوارع عدن من كم السيول الجارفه التي الحقتها الامطار بمدينه عدن المنكوبه بالشرعيه عدن يغرقها فساد هادي 22 04 2020 23 58 41 
السعوديه الامارات فشلت الحكومه الشرعيه في كل الملفات التي سلمت اليها منذ العام 2015 رغم الدعم الكبير من السعوديه و الامارات وعودتها الي عدن يوم غدا وتسليمها ملف المساعدات الانسانيه للمتضررين كارثه اخري لا تقل عن كارثه السيول الاخيره عدن يغرقها فساد هادي 
اليمن يمنيون ضد فساد الاصلاح عدن يغرقها فساد هادي اليمن يمنيون ضد فساد الاصلاح حكومه هادي تتهالك من الداخل والفساد الذي يترائسه هادي ويديره الاخوانج جعل الشرعيه علي مهب الريح ومصدر للسخط العام عدن يغرقها فساد هادي 22 04 2020 23 54 10 
 من يبيع النفط ويحول عائداته الي حسابات شخصيه هو هذا الكارثه من يستلم جميع ايرادات البلاد ويستلم المساعدات الدوليه ودعم التحالف والضرائب هو هذا الكارثه واولاده وعصابته عدن يغرقها فساد هادي 2 
 احذروا لصوص الشرعيه فهم قادمون علي نهب وفساد وهذا هو سلوكهم المعتاد يقتاتون علي اوجاع الناس ومصائبهم وحذار من السفن التركيه وكاتم الصوت عدن يغرقها فساد هادي عدن مدينه منكوبه 
 لن تعود اللويه الحمايه الرئسيه الا بعد عوده القياده الجنوبيه وفي مقدمتهم اللوء شلال ويسران كلام وربطو عليه انتهي عدن يغرقها فساد هادي 
عدن يغرقها فساد هادي لن تعود عدن يغرقها فساد هادي 
 احيانا تراودني افكار محبطه تكاد تطفي شعله الامل في قلبي هل من فوضناهم ولم يستطيعوا العوده الي وطنهم هل سيعيدون لي وطني السليب منذو ثلاثه عقود كيف سيعيدونه وقرارهم ليس بيدهم تكالب عليك الطامعون ياوطني من عرب اشقاء وعجم حالمون في بابه ثرواته سواحله جزره عدن يغرقها فساد هادي 6 
السعوديه الامارات فشلت الحكومه الشرعيه في كل الملفات التي سلمت اليها منذ العام 2015 رغم الدعم الكبير من السعوديه و الامارات وعودتها الي عدن يوم غدا وتسليمها ملف المساعدات الانسانيه للمتضررين كارثه اخري لا تقل عن كارثه السيول الاخيره عدن يغرقها فساد هادي 
عدن تنادي اليوم باعلي صوتها عدن يغرقها فساد هادي قصيده شعريه عدن تنادي اليوم باعلي صوتها لشاعر عبدالقوي محمد المفلحي عدن يغرقها فساد هادي 
السعوديه الامارات فشلت الحكومه الشرعيه في كل الملفات التي سلمت اليها منذ العام 2015 رغم الدعم الكبير من السعوديه و الامارات وعودتها الي عدن يوم غدا وتسليمها ملف المساعدات الانسانيه للمتضررين كارثه اخري لا تقل عن كارثه السيول الاخيره عدن يغرقها فساد هادي 
عدن الرجل اليافعي الذي فقد اسرته بسيول عدن امس رحمهم الله جميعا اعتقد هو مغترب اليس الاولي بشرعيه العار العائده غدا لعدن اخذه معها لالقاء الوداع الاخير علي اسرته اليس هناك رجال تساعد الرجل فقط لدفن اسرته بحضوره عدن يغرقها فساد هادي 
عدن ابناء عدن هم الضحيه ابناء عدن ينادوا اغيثونا الشرعيين والانتقاليين بمنصات الاعلام يتبادلوا الاتهامات علي الاخر وضاعه القضيه بين الشرعيه و الانتقالي الشرعيه يقولوا الحاكم في عدن هو الانتقالي والمسئول عليكم وفارحين بالكارثه انها وقعت وهم مغتربين بالسعوديه عدن يغرقها فساد هادي 
 عادت خدمه التيار بشكل جزئي ببعض مديريات العاصمه عدن بينما بعض المناطق تجاوزت فيها ساعات الانطفاء 36 ساعه مع توقعات بعودتها خلال الساعات المقبله وسط محاولات من الفرق المختصه التي يقودها المجلس الانتقالي الجنوبي لاصلاح المنظومه بعد تعرضها لامطار وسيول حاده عدن يغرقها فساد هادي 
اليمن يمنيون ضد فساد الاصلاح عدن يغرقها فساد هادي اليمن يمنيون ضد فساد الاصلاح ازاحه رساله احمدالعيسي لهادي ازاحه جزء من كل حجم الفساد والفوضي التي تعصف بالحكومه الشرعيه شرعيه الفنادق التي يديرها الاصلاح عدن يغرقها فساد هادي 22 04 2020 23 31 33 
السعوديه الامارات فشلت الحكومه الشرعيه في كل الملفات التي سلمت اليها منذ العام 2015 رغم الدعم الكبير من السعوديه و الامارات وعودتها الي عدن يوم غدا وتسليمها ملف المساعدات الانسانيه للمتضررين كارثه اخري لا تقل عن كارثه السيول الاخيره عدن يغرقها فساد هادي 
السعوديه الامارات فشلت الحكومه الشرعيه في كل الملفات التي سلمت اليها منذ العام 2015 رغم الدعم الكبير من السعوديه و الامارات وعودتها الي عدن يوم غدا وتسليمها ملف المساعدات الانسانيه للمتضررين كارثه اخري لا تقل عن كارثه السيول الاخيره عدن يغرقها فساد هادي 
عدن يغرقها فساد هادي 
عدن الرجل اليافعي الذي فقد اسرته بسيول عدن امس رحمهم الله جميعا اعتقد هو مغترب اليس الاولي بشرعيه العار العائده غدا لعدن اخذه معها لالقاء الوداع الاخير علي اسرته اليس هناك رجال تساعد الرجل فقط لدفن اسرته بحضوره عدن يغرقها فساد هادي 
اليمن يمنيون ضد فساد الاصلاح عدن يغرقها فساد هادي اليمن يمنيون ضد فساد الاصلاح اغدق عليهم الجنوب وعدن بالخيرات وتركوها وحدها في مواجهه السيول وهم نزلاء في اجنحه الفنادق الفخمه والمكيفات ووسائل الترفيه عدن يغرقها فساد هادي 22 04 2020 23 13 20 
 من يبيع النفط ويحول عائداته الي حسابات شخصيه هو هذا الكارثه من يستلم جميع ايرادات البلاد ويستلم المساعدات الدوليه ودعم التحالف والضرائب هو هذا الكارثه واولاده وعصابته عدن يغرقها فساد هادي 2 
عدن الرجل اليافعي الذي فقد اسرته بسيول عدن امس رحمهم الله جميعا اعتقد هو مغترب اليس الاولي بشرعيه العار العائده غدا لعدن اخذه معها لالقاء الوداع الاخير علي اسرته اليس هناك رجال تساعد الرجل فقط لدفن اسرته بحضوره عدن يغرقها فساد هادي 
عدن يغرقها فساد هادي عرب 48 العجوز الشمطا مشعل الارهابيه عدن يغرقها فساد هادي عرب 48 ونا قول فين شفت العجوز الشمطا طلعت من ناشتات ابو مشعل وشلتها المدرعه البشريه الارهابيه عفراء ونقار الخشب ضيا ناشتات الثوره السلميه والخنجر المسموم 53 
السعوديه الامارات فشلت الحكومه الشرعيه في كل الملفات التي سلمت اليها منذ العام 2015 رغم الدعم الكبير من السعوديه و الامارات وعودتها الي عدن يوم غدا وتسليمها ملف المساعدات الانسانيه للمتضررين كارثه اخري لا تقل عن كارثه السيول الاخيره عدن يغرقها فساد هادي 
 صوره مؤلمه لعائله عدنيه جرف منزلهم السيول قد ترمز لكفاح المواطن الجنوبي وسيرهم في دروب الحياه الوعره تحاصرهم مستنقعات فساد حكومه الرئيس هادي والحرب والمجاعه والاوبئه والفساد عدن يغرقها فساد هادي 
عدن يغرقها فساد هادي عوده الحكومه الي عدن شيء طيب رغم اننا نعلم انهم لن يفعلون شيء سوي التصوير ونهب الاموال التي تم رصدها لمساعده المتضررين عدن يغرقها فساد هادي 
اليمن يمنيون ضد فساد الاصلاح عدن يغرقها فساد هادي اليمن يمنيون ضد فساد الاصلاح رغم المبالغ الهائله التي تملكها الشرعيه كموارد دوله لم تشفع تلك الاموال لعدن من الابحار وسط سيول الامطار التي اغرقت احياء عدن عدن يغرقها فساد هادي 22 04 2020 23 22 27 
 لم يبق شيء للمواطن الا وعايشه بتفاصيله المره من وضع اقتصادي متردي وغلاء وفقر وانعدام ماء وكهرباء وغاز طبخ و بالطبع المسؤوليه اخلاقيه ووطنيه بحمايته من فساد المسئولين الذين يشكلون الوباء الاخطر الذي يحتاج الي ردع بالقوه بهذه المرحله الصعبه عدن يغرقها فساد هادي 2 
اليمن يمنيون ضد فساد الاصلاح عدن يغرقها فساد هادي اليمن يمنيون ضد فساد الاصلاح لم يخصص اي مبلغ من ميزانيه دوله هادي لانقاذ شوارع عدن من كم السيول الجارفه التي الحقتها الامطار بمدينه عدن المنكوبه بالشرعيه عدن يغرقها فساد هادي 22 04 2020 23 08 46 
اليمن يمنيون ضد فساد الاصلاح عدن يغرقها فساد هادي اليمن يمنيون ضد فساد الاصلاح لا الثروه السمكيه ولا الجمارك ولا مصافي النفط ولا الضرائب ولا الجبايات ولا غيرها من موارد الدوله كفل بحمايه عدن من سيول الامطار عدن يغرقها فساد هادي 22 04 2020 23 17 54 
السعوديه الامارات فشلت الحكومه الشرعيه في كل الملفات التي سلمت اليها منذ العام 2015 رغم الدعم الكبير من السعوديه و الامارات وعودتها الي عدن يوم غدا وتسليمها ملف المساعدات الانسانيه للمتضررين كارثه اخري لا تقل عن كارثه السيول الاخيره عدن يغرقها فساد هادي 
 من يبيع النفط ويحول عائداته الي حسابات شخصيه هو هذا الكارثه من يستلم جميع ايرادات البلاد ويستلم المساعدات الدوليه ودعم التحالف والضرائب هو هذا الكارثه واولاده وعصابته عدن يغرقها فساد هادي 2 
عدن يغرقها فساد هادي عرب 48 العجوز الشمطا مشعل الارهابيه عدن يغرقها فساد هادي عرب 48 ونا قول فين شفت العجوز الشمطا طلعت من ناشتات ابو مشعل وشلتها المدرعه البشريه الارهابيه عفراء ونقار الخشب ضيا ناشتات الثوره السلميه والخنجر المسموم 53 
السعوديه الامارات فشلت الحكومه الشرعيه في كل الملفات التي سلمت اليها منذ العام 2015 رغم الدعم الكبير من السعوديه و الامارات وعودتها الي عدن يوم غدا وتسليمها ملف المساعدات الانسانيه للمتضررين كارثه اخري لا تقل عن كارثه السيول الاخيره عدن يغرقها فساد هادي 
عدن الرجل اليافعي الذي فقد اسرته بسيول عدن امس رحمهم الله جميعا اعتقد هو مغترب اليس الاولي بشرعيه العار العائده غدا لعدن اخذه معها لالقاء الوداع الاخير علي اسرته اليس هناك رجال تساعد الرجل فقط لدفن اسرته بحضوره عدن يغرقها فساد هادي 
عدن يغرقها فساد هادي لن تعود اللويه الحمايه الرئسيه الا بعد عوده القياده الجنوبيه وفي مقدمتهم اللوء شلال ويسران كلام وربطو عليه انتهي عدن يغرقها فساد هادي 
عدن يغرقها فساد هادي محافظ عدن احمد سالمين يجب القبض عليه وتحويله للمحاكمه الفوريه هو وطاقم المحافظه ومن يدافع عنهم عدن يغرقها فساد هادي 
 عوده الحكومه الي عدن شيء طيب رغم اننا نعلم انهم لن يفعلون شيء سوي التصوير ونهب الاموال التي تم رصدها لمساعده المتضررين عدن يغرقها فساد هادي 
عدن الرجل اليافعي الذي فقد اسرته بسيول عدن امس رحمهم الله جميعا اعتقد هو مغترب اليس الاولي بشرعيه العار العائده غدا لعدن اخذه معها لالقاء الوداع الاخير علي اسرته اليس هناك رجال تساعد الرجل فقط لدفن اسرته بحضوره عدن يغرقها فساد هادي 
عدن يغرقها فساد هادي عدن يغرقها فساد هادي لاول مره اشاهد جبال شاهقه تحيط في عدن من جهه لحج وابين جبال الصبيحه والعند وردفان وجبال الكور ابين تصويري من جعوله عدن محطه العبور مقطع رقم 1 
عدن الرجل اليافعي الذي فقد اسرته بسيول عدن امس رحمهم الله جميعا اعتقد هو مغترب اليس الاولي بشرعيه العار العائده غدا لعدن اخذه معها لالقاء الوداع الاخير علي اسرته اليس هناك رجال تساعد الرجل فقط لدفن اسرته بحضوره عدن يغرقها فساد هادي 
عدن تغرق بسيول الامطار عدن يغرقها فساد هادي عدن مدينه منكوبه 18 4729 لنتساءل لو لم يكن من الانتقالي هل سيحمل السلاح عدن تغرق بسيول الامطار عدن يغرقها فساد هادي عدن مدينه منكوبه 
عدن الرجل اليافعي الذي فقد اسرته بسيول عدن امس رحمهم الله جميعا اعتقد هو مغترب اليس الاولي بشرعيه العار العائده غدا لعدن اخذه معها لالقاء الوداع الاخير علي اسرته اليس هناك رجال تساعد الرجل فقط لدفن اسرته بحضوره عدن يغرقها فساد هادي 
عدن الرجل اليافعي الذي فقد اسرته بسيول عدن امس رحمهم الله جميعا اعتقد هو مغترب اليس الاولي بشرعيه العار العائده غدا لعدن اخذه معها لالقاء الوداع الاخير علي اسرته اليس هناك رجال تساعد الرجل فقط لدفن اسرته بحضوره عدن يغرقها فساد هادي 
عدن الرجل اليافعي الذي فقد اسرته بسيول عدن امس رحمهم الله جميعا اعتقد هو مغترب اليس الاولي بشرعيه العار العائده غدا لعدن اخذه معها لالقاء الوداع الاخير علي اسرته اليس هناك رجال تساعد الرجل فقط لدفن اسرته بحضوره عدن يغرقها فساد هادي 
 من يبيع النفط ويحول عائداته الي حسابات شخصيه هو هذا الكارثه من يستلم جميع ايرادات البلاد ويستلم المساعدات الدوليه ودعم التحالف والضرائب هو هذا الكارثه واولاده وعصابته عدن يغرقها فساد هادي 2 
السعوديه الامارات فشلت الحكومه الشرعيه في كل الملفات التي سلمت اليها منذ العام 2015 رغم الدعم الكبير من السعوديه و الامارات وعودتها الي عدن يوم غدا وتسليمها ملف المساعدات الانسانيه للمتضررين كارثه اخري لا تقل عن كارثه السيول الاخيره عدن يغرقها فساد هادي 
السعوديه الامارات فشلت الحكومه الشرعيه في كل الملفات التي سلمت اليها منذ العام 2015 رغم الدعم الكبير من السعوديه و الامارات وعودتها الي عدن يوم غدا وتسليمها ملف المساعدات الانسانيه للمتضررين كارثه اخري لا تقل عن كارثه السيول الاخيره عدن يغرقها فساد هادي 
عدن يغرقها فساد هادي عرب 48 العجوز الشمطا مشعل الارهابيه عدن يغرقها فساد هادي عرب 48 ونا قول فين شفت العجوز الشمطا طلعت من ناشتات ابو مشعل وشلتها المدرعه البشريه الارهابيه عفراء ونقار الخشب ضيا ناشتات الثوره السلميه والخنجر المسموم 53 
السعوديه الامارات فشلت الحكومه الشرعيه في كل الملفات التي سلمت اليها منذ العام 2015 رغم الدعم الكبير من السعوديه و الامارات وعودتها الي عدن يوم غدا وتسليمها ملف المساعدات الانسانيه للمتضررين كارثه اخري لا تقل عن كارثه السيول الاخيره عدن يغرقها فساد هادي 
السعوديه الامارات فشلت الحكومه الشرعيه في كل الملفات التي سلمت اليها منذ العام 2015 رغم الدعم الكبير من السعوديه و الامارات وعودتها الي عدن يوم غدا وتسليمها ملف المساعدات الانسانيه للمتضررين كارثه اخري لا تقل عن كارثه السيول الاخيره عدن يغرقها فساد هادي 
تعميم عدن تعميم اي عائله متضرره في عدن ولم تجد مكان للسكن نرجو الاتصال علي الرقم 735628122 عبد العزيز المدوري 738330631 صالح الداوودي شاركوا المنشور لكي يصل لابناء عدن عدن يغرقها فساد هادي 
السعوديه الامارات فشلت الحكومه الشرعيه في كل الملفات التي سلمت اليها منذ العام 2015 رغم الدعم الكبير من السعوديه و الامارات وعودتها الي عدن يوم غدا وتسليمها ملف المساعدات الانسانيه للمتضررين كارثه اخري لا تقل عن كارثه السيول الاخيره عدن يغرقها فساد هادي 
تعميم عدن عدن يغرقها فساد هادي تعميم اي عائله متضرره في عدن ولم تجد مكان للسكن نرجو الاتصال علي الرقم 735628122 عبد العزيز المدوري 738330631 صالح الداوودي شاركوا المنشور لكي يصل لابناء عدن عدن يغرقها فساد هادي 
السعوديه الامارات فشلت الحكومه الشرعيه في كل الملفات التي سلمت اليها منذ العام 2015 رغم الدعم الكبير من السعوديه و الامارات وعودتها الي عدن يوم غدا وتسليمها ملف المساعدات الانسانيه للمتضررين كارثه اخري لا تقل عن كارثه السيول الاخيره عدن يغرقها فساد هادي 
 لم يبق شيء للمواطن الا وعايشه بتفاصيله المره من وضع اقتصادي متردي وغلاء وفقر وانعدام ماء وكهرباء وغاز طبخ و بالطبع المسؤوليه اخلاقيه ووطنيه بحمايته من فساد المسئولين الذين يشكلون الوباء الاخطر الذي يحتاج الي ردع بالقوه بهذه المرحله الصعبه عدن يغرقها فساد هادي 2 
اليمن يمنيون ضد فساد الاصلاح عدن يغرقها فساد هادي اليمن يمنيون ضد فساد الاصلاح احمد العيسي كشف جزء من كل وبعض من حجم الوضع المتدهور والمتصدع فيما بين الحكومه واعضائها والبرلمان ونزلائه وهذا مايسعي اليه الاخوانج عدن يغرقها فساد هادي 22 04 2020 23 27 01 
 النكبه الحقيقيه هي استمرار التحالف في دعم وحمايه شرعيه الفساد وتمكينها من موارد الجنوب العربي ليعبث بها ثله من اللصوص ونراهم يتراقصون في فنادق التحالف علي دماء الابرياء ونجبر بهم حكومه علينا الي متي الحويرث عدن يغرقها فساد هادي 
 طبقوا اتفاق الرياض مثل ما ورد وعينوا محافظ مخلص وجدير بالمهمه بدل تركها للفساد والمفسدين يعبثوا بها عدن لا تحتمل المزيد من الانهيارات والفوضي عدن يغرقها فساد هادي 78 
عدن يغرقها فساد هادي محافظ عدن احمد سالمين يجب القبض عليه وتحويله للمحاكمه الفوريه هو وطاقم المحافظه ومن يدافع عنهم عدن يغرقها فساد هادي 
تعميم عدن تعميم اي عائله متضرره في عدن ولم تجد مكان للسكن نرجو الاتصال علي الرقم 735628122 عبد العزيز المدوري 738330631 صالح الداوودي شاركوا المنشور لكي يصل لابناء عدن عدن يغرقها فساد هادي 
عدن يغرقها فساد هادي محافظ عدن احمد سالمين يجب القبض عليه وتحويله للمحاكمه الفوريه هو وطاقم المحافظه ومن يدافع عنهم عدن يغرقها فساد هادي 
عدن الرجل اليافعي الذي فقد اسرته بسيول عدن امس رحمهم الله جميعا اعتقد هو مغترب اليس الاولي بشرعيه العار العائده غدا لعدن اخذه معها لالقاء الوداع الاخير علي اسرته اليس هناك رجال تساعد الرجل فقط لدفن اسرته بحضوره عدن يغرقها فساد هادي 
عدن يغرقها فساد هادي لن تعود عدن يغرقها فساد هادي 
عدن الرجل اليافعي الذي فقد اسرته بسيول عدن امس رحمهم الله جميعا اعتقد هو مغترب اليس الاولي بشرعيه العار العائده غدا لعدن اخذه معها لالقاء الوداع الاخير علي اسرته اليس هناك رجال تساعد الرجل فقط لدفن اسرته بحضوره عدن يغرقها فساد هادي 
عدن الرجل اليافعي الذي فقد اسرته بسيول عدن امس رحمهم الله جميعا اعتقد هو مغترب اليس الاولي بشرعيه العار العائده غدا لعدن اخذه معها لالقاء الوداع الاخير علي اسرته اليس هناك رجال تساعد الرجل فقط لدفن اسرته بحضوره عدن يغرقها فساد هادي 
السعوديه الامارات فشلت الحكومه الشرعيه في كل الملفات التي سلمت اليها منذ العام 2015 رغم الدعم الكبير من السعوديه و الامارات وعودتها الي عدن يوم غدا وتسليمها ملف المساعدات الانسانيه للمتضررين كارثه اخري لا تقل عن كارثه السيول الاخيره عدن يغرقها فساد هادي 
السعوديه علي دول التحالف وخاصه السعوديه ان تتدلخل بكل ثقلها لتنفيذ اتفاق الرياض مثل ما ورد في مسوده الاتفاق الموقع عليها وليس مثل ما يريد الاخوان وقوي النفوذ ومن ثم يتم تعيين محافظ للعاصمه عدن يكون بمقدرته النهوض بها واي تاخير يعني الجميع سيغرق وليس عدن فقط عدن يغرقها فساد هادي 
يافع عدن عدن يغرقها فساد هادي تصوير من اعلي جبال كلد يافع الي العاصمه عدن عدن يغرقها فساد هادي 2 
السعوديه الامارات فشلت الحكومه الشرعيه في كل الملفات التي سلمت اليها منذ العام 2015 رغم الدعم الكبير من السعوديه و الامارات وعودتها الي عدن يوم غدا وتسليمها ملف المساعدات الانسانيه للمتضررين كارثه اخري لا تقل عن كارثه السيول الاخيره عدن يغرقها فساد هادي 
عدن الرجل اليافعي الذي فقد اسرته بسيول عدن امس رحمهم الله جميعا اعتقد هو مغترب اليس الاولي بشرعيه العار العائده غدا لعدن اخذه معها لالقاء الوداع الاخير علي اسرته اليس هناك رجال تساعد الرجل فقط لدفن اسرته بحضوره عدن يغرقها فساد هادي 
عدن يغرقها فساد هادي عرب 48 العجوز الشمطا مشعل الارهابيه عدن يغرقها فساد هادي عرب 48 ونا قول فين شفت العجوز الشمطا طلعت من ناشتات ابو مشعل وشلتها المدرعه البشريه الارهابيه عفراء ونقار الخشب ضيا ناشتات الثوره السلميه والخنجر المسموم 53 
السعوديه الامارات فشلت الحكومه الشرعيه في كل الملفات التي سلمت اليها منذ العام 2015 رغم الدعم الكبير من السعوديه و الامارات وعودتها الي عدن يوم غدا وتسليمها ملف المساعدات الانسانيه للمتضررين كارثه اخري لا تقل عن كارثه السيول الاخيره عدن يغرقها فساد هادي 
السعوديه الامارات فشلت الحكومه الشرعيه في كل الملفات التي سلمت اليها منذ العام 2015 رغم الدعم الكبير من السعوديه و الامارات وعودتها الي عدن يوم غدا وتسليمها ملف المساعدات الانسانيه للمتضررين كارثه اخري لا تقل عن كارثه السيول الاخيره عدن يغرقها فساد هادي 
السعوديه الامارات فشلت الحكومه الشرعيه في كل الملفات التي سلمت اليها منذ العام 2015 رغم الدعم الكبير من السعوديه و الامارات وعودتها الي عدن يوم غدا وتسليمها ملف المساعدات الانسانيه للمتضررين كارثه اخري لا تقل عن كارثه السيول الاخيره عدن يغرقها فساد هادي 
 احمد سالمين اثبت انه ليس جدير باداره عدن ونعلم جميعا ان المتنفذين في سلطه هادي هم من يصر عليه وهو لا يملك من امره شي وهو مجرد واجهه فقط لتمرير اجنده قوي نفوذ سلطه هادي بالتالي يتحمل الرئيس هادي شخصيا ما يحدث في عدن من كوارث عدن يغرقها فساد هادي 96 
عدن عدن يغرقها فساد هادي الرجل اليافعي الذي فقد اسرته بسيول عدن امس رحمهم الله جميعا اعتقد هو مغترب اليس الاولي بشرعيه العار العائده غدا لعدن اخذه معها لالقاء الوداع الاخير علي اسرته اليس هناك رجال تساعد الرجل فقط لدفن اسرته بحضوره عدن يغرقها فساد هادي 
السعوديه الامارات فشلت الحكومه الشرعيه في كل الملفات التي سلمت اليها منذ العام 2015 رغم الدعم الكبير من السعوديه و الامارات وعودتها الي عدن يوم غدا وتسليمها ملف المساعدات الانسانيه للمتضررين كارثه اخري لا تقل عن كارثه السيول الاخيره عدن يغرقها فساد هادي 
السعوديه الامارات عدن عدن يغرقها فساد هادي فشلت الحكومه الشرعيه في كل الملفات التي سلمت اليها منذ العام 2015 رغم الدعم الكبير من السعوديه و الامارات وعودتها الي عدن يوم غدا وتسليمها ملف المساعدات الانسانيه للمتضررين كارثه اخري لا تقل عن كارثه السيول الاخيره عدن يغرقها فساد هادي 
السعوديه الامارات فشلت الحكومه الشرعيه في كل الملفات التي سلمت اليها منذ العام 2015 رغم الدعم الكبير من السعوديه و الامارات وعودتها الي عدن يوم غدا وتسليمها ملف المساعدات الانسانيه للمتضررين كارثه اخري لا تقل عن كارثه السيول الاخيره عدن يغرقها فساد هادي 
عدن يغرقها فساد هادي عدن يغرقها فساد هادي لاول مره اشاهد جبال شاهقه تحيط في عدن من جهه لحج وابين جبال الصبيحه والعند وردفان وجبال الكور ابين تصويري من جعوله عدن محطه العبور مقطع رقم 1 
 اسال الله العلي العظيم ان يشل اركانك ويجمد الدم في عروقك انت وكل مسؤولي و وزراء الشرعيه وكل من تامر علي عدن والجنوب نسيت وتكبرت ياخاين العروبه ولكن الحمد عدن بخير برجالها الذي رجعوا لك كرامتك والحمد الله القائد عيدروس حفظه الله خلاكم تحلمون فيه ليل ونهار عدن يغرقها فساد هادي 674 
عدن يغرقها فساد هادي عدن يغرقها فساد هادي يجب التخلص من عتاوله الفساد والافساد الذي يقودهم هادي وابناؤه الفاسدون بعد ان تفننوا في تعذيب شعب الجنوب واصبحوا عبئا ثقيلا علي التحالف العربي وعلي المجلس الانتقالي الجنوبي اخذ زمام المبادره فورا بالسيطره الكامله علي كل الموارد والايرادات الماليه 4 
عدن يغرقها فساد هادي خطوره الفساد لا تقل عن خطوره الارهاب عدن يغرقها فساد هادي 30 
 لم يبق شيء للمواطن الا وعايشه بتفاصيله المره من وضع اقتصادي متردي وغلاء وفقر وانعدام ماء وكهرباء وغاز طبخ و بالطبع المسؤوليه اخلاقيه ووطنيه بحمايته من فساد المسئولين الذين يشكلون الوباء الاخطر الذي يحتاج الي ردع بالقوه بهذه المرحله الصعبه عدن يغرقها فساد هادي 2 
عدن يغرقها فساد هادي خطوره الفساد لا تقل عن خطوره الارهاب عدن يغرقها فساد هادي 30 
هادي يجب التخلص من عتاوله الفساد والافساد الذي يقودهم هادي وابناؤه الفاسدون بعد ان تفننوا في تعذيب شعب الجنوب واصبحوا عبئا ثقيلا علي التحالف العربي وعلي المجلس الانتقالي الجنوبي اخذ زمام المبادره فورا بالسيطره الكامله علي كل الموارد والايرادات الماليه بالجنوب عدن يغرقها فساد هادي 2 
اليمن يمنيون ضد فساد الاصلاح عدن يغرقها فساد هادي اليمن يمنيون ضد فساد الاصلاح حكومه هادي تتهالك من الداخل والفساد الذي يترائسه هادي ويديره الاخوانج جعل الشرعيه علي مهب الريح ومصدر للسخط العام عدن يغرقها فساد هادي 22 04 2020 23 04 12 
مستشفي الجمهوريه عدن مستشفي الجمهوريه عدن قمامه ومستنقعات وكلاب وركام عار علي شعب لم ينتفض ولا يثور علي من يتعمد عقابه وحصاره عدن يغرقها فساد هادي عدن مدينه منكوبه 29 
عدن يغرقها فساد هادي عرب 48 العجوز الشمطا مشعل الارهابيه عدن يغرقها فساد هادي عرب 48 ونا قول فين شفت العجوز الشمطا طلعت من ناشتات ابو مشعل وشلتها المدرعه البشريه الارهابيه عفراء ونقار الخشب ضيا ناشتات الثوره السلميه والخنجر المسموم 53 
عدن يغرقها فساد هادي عدن يغرقها فساد هادي عدن تغرق بالسيول الرئيس اليمني في الرياض يصعد الي سطح الفندق يتفقد الميازيب ومصارف المطر 
هادي يجب التخلص من عتاوله الفساد والافساد الذي يقودهم هادي وابناؤه الفاسدون بعد ان تفننوا في تعذيب شعب الجنوب واصبحوا عبئا ثقيلا علي التحالف العربي وعلي المجلس الانتقالي الجنوبي اخذ زمام المبادره فورا بالسيطره الكامله علي كل الموارد والايرادات الماليه بالجنوب عدن يغرقها فساد هادي 2 
عدن التحالف من لعدن غير اهلها تقرير رائع ل ارم نيوز يظهر ماساه عدن في ظل حكم شرعيه الاحتلال اليمني البغيض وصمت التحالف المريب علي فساد هذه الشرعيه عدن يغرقها فساد هادي عدن تغرق 33 
 اذا كان الانتقالي ملتزم مع التحالف بتعهدات فيجب علي المقاومه الجنوبيه وقائدها البطل ابوهمام بالسيطره علي ايرادات الجنوب والبنك المركزي وتشكيل حكومه ايرادات لان الاموال لم تعد تذهب لاي مشروع في الجنوب منذ 2015 بل لجيوب هادي وحاشيته الفاسدين عدن يغرقها فساد هادي 
يافع عدن عدن يغرقها فساد هادي تصوير من اعلي جبال كلد يافع الي العاصمه عدن عدن يغرقها فساد هادي 2 
عدن عدن يغرقها فساد هادي ابناء عدن هم الضحيه ابناء عدن ينادوا اغيثونا الشرعيين والانتقاليين بمنصات الاعلام يتبادلوا الاتهامات علي الاخر وضاعه القضيه بين الشرعيه و الانتقالي الشرعيه يقولوا الحاكم في عدن هو الانتقالي والمسئول عليكم وفارحين بالكارثه انها وقعت وهم مغتربين بالسعوديه عدن يغرقها فساد هادي 
هادي يجب التخلص من عتاوله الفساد والافساد الذي يقودهم هادي وابناؤه الفاسدون بعد ان تفننوا في تعذيب شعب الجنوب واصبحوا عبئا ثقيلا علي التحالف العربي وعلي المجلس الانتقالي الجنوبي اخذ زمام المبادره فورا بالسيطره الكامله علي كل الموارد والايرادات الماليه بالجنوب عدن يغرقها فساد هادي 2 
عدن يغرقها فساد هادي عرب 48 العجوز الشمطا مشعل الارهابيه عدن يغرقها فساد هادي عرب 48 ونا قول فين شفت العجوز الشمطا طلعت من ناشتات ابو مشعل وشلتها المدرعه البشريه الارهابيه عفراء ونقار الخشب ضيا ناشتات الثوره السلميه والخنجر المسموم 53 
عدن يغرقها فساد هادي احيانا تراودني افكار محبطه تكاد تطفي شعله الامل في قلبي هل من فوضناهم ولم يستطيعوا العوده الي وطنهم هل سيعيدون لي وطني السليب منذو ثلاثه عقود كيف سيعيدونه وقرارهم ليس بيدهم تكالب عليك الطامعون ياوطني من عرب اشقاء وعجم حالمون في بابه ثرواته سواحله جزره عدن يغرقها فساد هادي 6 
عدن عدن يغرقها فساد هادي فيديو مؤثر عدن فيضانات الفساد والعجز لم نلاحظ دموع ابناء عدن علي صورهم لاندموعهم قد جرفها الطوفان حكومه تعرف كيف تشفط اموال المساعدات ولا تقوم بشفط مياه الامطار عدن يغرقها فساد هادي 6 
 من يبيع النفط ويحول عائداته الي حسابات شخصيه هو هذا الكارثه من يستلم جميع ايرادات البلاد ويستلم المساعدات الدوليه ودعم التحالف والضرائب هو هذا الكارثه واولاده وعصابته عدن يغرقها فساد هادي 2 
 مساء الخير يا مركوز هادي مساء العار يا شله سرابيت مساء الزفت يا ناصر وبادي مساء الخزي يا اولاد الهلافيت علي صوت الطرب شله هنادي تحرك خصرها والشعب بيموت عليكم لعنه الشعب المنادي بلا راتب ولا كهرب ولا بيت عدن مدينه منكوبه عدن يغرقها فساد هادي 
 لم يبق شيء للمواطن الا وعايشه بتفاصيله المره من وضع اقتصادي متردي وغلاء وفقر وانعدام ماء وكهرباء وغاز طبخ و بالطبع المسؤوليه اخلاقيه ووطنيه بحمايته من فساد المسئولين الذين يشكلون الوباء الاخطر الذي يحتاج الي ردع بالقوه بهذه المرحله الصعبه عدن يغرقها فساد هادي 2 
عدن احساس كبير عندي ان الذي حدث اليوم اخر احزان عدن الحمدلله علي كل شي قدر ولطف سبحانه وعسي ان تكرهوا شيئا وهو خيرا لكم ولن تضيق الا فرجت ان شاء الله الفرج قريب املنا في الله كبير نتفائل دايما خيرا اعانك الله يا عدن الله المستعان لاحول ولا قوه الا بالله عدن يغرقها فساد هادي 
عدن الانتقالي الشرعيه لك الله يا عدن يا ام المساكين الانتقالي هذه مشكله الشرعيه لانهم يمثلون الدوله الشرعيه هذه مشكله الانتقالي لانهم مسيطرين علي الارض عدن يغرقها فساد هادي عدن تغرق بسيول الامطار عدن تغرق عدن مدينه منكوبه عدن منكوبه 3 
عدن يغرقها فساد هادي يافع شوكه الميزان وسيف الجنوب العربي عدن يغرقها فساد هادي 
 من يبيع النفط ويحول عائداته الي حسابات شخصيه هو هذا الكارثه من يستلم جميع ايرادات البلاد ويستلم المساعدات الدوليه ودعم التحالف والضرائب هو هذا الكارثه واولاده وعصابته عدن يغرقها فساد هادي 2 
عدن يغرقها فساد هادي عرب 48 العجوز الشمطا مشعل الارهابيه عدن يغرقها فساد هادي عرب 48 ونا قول فين شفت العجوز الشمطا طلعت من ناشتات ابو مشعل وشلتها المدرعه البشريه الارهابيه عفراء ونقار الخشب ضيا ناشتات الثوره السلميه والخنجر المسموم 53 
 من يبيع النفط ويحول عائداته الي حسابات شخصيه هو هذا الكارثه من يستلم جميع ايرادات البلاد ويستلم المساعدات الدوليه ودعم التحالف والضرائب هو هذا الكارثه واولاده وعصابته عدن يغرقها فساد هادي 2 
عدن يغرقها فساد هادي عرب 48 العجوز الشمطا مشعل الارهابيه عدن يغرقها فساد هادي عرب 48 ونا قول فين شفت العجوز الشمطا طلعت من ناشتات ابو مشعل وشلتها المدرعه البشريه الارهابيه عفراء ونقار الخشب ضيا ناشتات الثوره السلميه والخنجر المسموم 53 
عدن يغرقها فساد هادي عرب 48 العجوز الشمطا مشعل الارهابيه عدن يغرقها فساد هادي عرب 48 ونا قول فين شفت العجوز الشمطا طلعت من ناشتات ابو مشعل وشلتها المدرعه البشريه الارهابيه عفراء ونقار الخشب ضيا ناشتات الثوره السلميه والخنجر المسموم 53 
عاجل عدن عاجل حكومه الفساد الاخوانيهستعود الي عدن الخميس لمزيد من النهب والسرقه علي ظهر شعب الجنوب المغلوب علي امره في كوارث طبيعيه وكورونا ولا كهرباء ولا مياه ولا رواتب والان مزيد من التعذيب بعوده السرق لينهبوا المساعدات والاغاثه الدوليه عدن يغرقها فساد هادي 
اليمن يمنيون ضد فساد الاصلاح عدن يغرقها فساد هادي اليمن يمنيون ضد فساد الاصلاح التخبط وسؤ استخدام وعدم فهم الصلاحيات بين فرقاء الشرعيه اليمنيه جعلت من هادي والاخوان عامل انهيار وتفشي للفساد عدن يغرقها فساد هادي 22 04 2020 22 45 56 
 صوره مؤلمه لعائله عدنيه جرف منزلهم السيول قد ترمز لكفاح المواطن الجنوبي وسيرهم في دروب الحياه الوعره تحاصرهم مستنقعات فساد حكومه الرئيس هادي والحرب والمجاعه والاوبئه والفساد عدن يغرقها فساد هادي 
يافع عدن عدن يغرقها فساد هادي تصوير من اعلي جبال كلد يافع الي العاصمه عدن عدن يغرقها فساد هادي 2 
التحالف اولا شكرا لقوات طارق عفاش ثانيا نكزه وتذكير للاخوه في التحالف قوات تملك الملايين للتبرع بها بينما هناك قوات في الضالع لا تجد قوت يومها ومع ذلك تلقن الحوثي الهزيمه تلو الاخري قوات طارق صالح تتبرع بـ 50 مليون للمتضررين من مياه السيول بعدن عدن يغرقها فساد هادي 08 
عدن يغرقها فساد هادي لن تصلح عدن والجنوب الا بعوده دوله الجنوب غير كذا ضحك علي الدقون وضياع وقت عدن يغرقها فساد هادي 
 عادت خدمه التيار بشكل جزئي ببعض مديريات العاصمه عدن بينما بعض المناطق تجاوزت فيها ساعات الانطفاء 36 ساعه مع توقعات بعودتها خلال الساعات المقبله وسط محاولات من الفرق المختصه التي يقودها المجلس الانتقالي الجنوبي لاصلاح المنظومه بعد تعرضها لامطار وسيول حاده عدن يغرقها فساد هادي 
عدن يغرقها فساد هادي شاهدوا كيف الفرق بين عدن ومارب عند رئيس حكومه السرق معين مخبازه عدن يغرقها فساد هادي 2 
عدن يغرقها فساد هادي شاهدوا كيف الفرق بين عدن ومارب عند رئيس حكومه السرق معين مخبازه عدن يغرقها فساد هادي 2 
 مساء الخير يا مركوز هادي مساء العار يا شله سرابيت مساء الزفت يا ناصر وبادي مساء الخزي يا اولاد الهلافيت علي صوت الطرب شله هنادي تحرك خصرها والشعب بيموت عليكم لعنه الشعب المنادي بلا راتب ولا كهرب ولا بيت عدن مدينه منكوبه عدن يغرقها فساد هادي 
عاجل عدن عدن يغرقها فساد هادي عاجل حكومه الفساد الاخوانيهستعود الي عدن الخميس لمزيد من النهب والسرقه علي ظهر شعب الجنوب المغلوب علي امره في كوارث طبيعيه وكورونا ولا كهرباء ولا مياه ولا رواتب والان مزيد من التعذيب بعوده السرق لينهبوا المساعدات والاغاثه الدوليه عدن يغرقها فساد هادي 
 عدن منكوبه بكارثه طبيعيه اسمها هادي مسكونه باحقاد الجنرال العجوز محاصره باللصوص وعديمي الضمير وتجار الازمات وامراء الحروب بالمهربين واولاد هادي بالخلايا النائمه والارهاب المتربص حول خصرها العائم مبتلاه مثل كل البلاد برئيس اصبح مشكلهوليس حلا عدن يغرقها فساد هادي 35 
 حرب اعلاميه واتهامات متبادله بين الانتقالي وشرعيه الدنبوع علي من بيده امور عدن بينما عدن تغرق والناس يموتون وتضررت بيوتهم واملاكهم واصابهم الياس من لامبالاه الجميع لو كانت الاموال تغرق في السيول لسبح كل المسؤلين بعدها عدن يغرقها فساد هادي 27 
عدن يغرقها فساد هادي عرب 48 العجوز الشمطا مشعل الارهابيه عدن يغرقها فساد هادي عرب 48 ونا قول فين شفت العجوز الشمطا طلعت من ناشتات ابو مشعل وشلتها المدرعه البشريه الارهابيه عفراء ونقار الخشب ضيا ناشتات الثوره السلميه والخنجر المسموم 53 
عاجل عدن عاجل حكومه الفساد الاخوانيهستعود الي عدن الخميس لمزيد من النهب والسرقه علي ظهر شعب الجنوب المغلوب علي امره في كوارث طبيعيه وكورونا ولا كهرباء ولا مياه ولا رواتب والان مزيد من التعذيب بعوده السرق لينهبوا المساعدات والاغاثه الدوليه عدن يغرقها فساد هادي 
عدن يغرقها فساد هادي محافظ عدن احمد سالمين يجب القبض عليه وتحويله للمحاكمه الفوريه هو وطاقم المحافظه ومن يدافع عنهم عدن يغرقها فساد هادي 
عدن يغرقها فساد هادي عرب 48 العجوز الشمطا مشعل الارهابيه عدن يغرقها فساد هادي عرب 48 ونا قول فين شفت العجوز الشمطا طلعت من ناشتات ابو مشعل وشلتها المدرعه البشريه الارهابيه عفراء ونقار الخشب ضيا ناشتات الثوره السلميه والخنجر المسموم 53 
عدن يغرقها فساد هادي عدن يغرقها فساد هادي عدن يغرقها فساد هادي اقسم بلله اني اكره هذا الاصلع مثل ما اكره شارون واسرئيل واطي واطي عدن يغرقها فساد هادي 
 لم يبق شيء للمواطن الا وعايشه بتفاصيله المره من وضع اقتصادي متردي وغلاء وفقر وانعدام ماء وكهرباء وغاز طبخ و بالطبع المسؤوليه اخلاقيه ووطنيه بحمايته من فساد المسئولين الذين يشكلون الوباء الاخطر الذي يحتاج الي ردع بالقوه بهذه المرحله الصعبه عدن يغرقها فساد هادي 2 
عدن يغرقها فساد هادي دام هادي يمنع المساعدات للمحافظات الجنوبيه لماذا المحافظات الجنوبيه لازالت معترفه بشرعيه هادي عدن يغرقها فساد هادي 
عدن يغرقها فساد هادي عدن مدينه منكوبه مصادر الحكومه اليمنيه سوف تعود الي العاصمه عدن يوم غدا الخميس عدن يغرقها فساد هادي عدن مدينه منكوبه 
عدن يغرقها فساد هادي شاهدوا كيف الفرق بين عدن ومارب عند رئيس حكومه السرق معين مخبازه عدن يغرقها فساد هادي 2 
 اقسم بالله العظيم شخص موثوق يحدثني ان الهلال الاحمر سلم المعدات للسلطه المحليه والمحافظ سالمين وتم بيعها من قبل الفاسدين و لم تسلم للانتقالي عليكم لعنه الله ياسرق يافاسدين يالصوص عدن يغرقها فساد هادي عدن منكوبه 
 اذا كان الانتقالي ملتزم مع التحالف بتعهدات فيجب علي المقاومه الجنوبيه وقائدها البطل ابوهمام بالسيطره علي ايرادات الجنوب والبنك المركزي وتشكيل حكومه ايرادات لان الاموال لم تعد تذهب لاي مشروع في الجنوب منذ 2015 بل لجيوب هادي وحاشيته الفاسدين عدن يغرقها فساد هادي 
عدن يغرقها فساد هادي عدن منكوبه مناشده الي زوجات المسئولين عدن يغرقها فساد هادي عدن منكوبه نناشد زوجه المحافظ وكل زوجات المسئولين في المحافظه ببذل جهودهن وطرد ازواجهن من تحت المكيفات ليتحركوا لانقاذ اهالي عدن 
عدن يغرقها فساد هادي عرب 48 العجوز الشمطا مشعل الارهابيه عدن يغرقها فساد هادي عرب 48 ونا قول فين شفت العجوز الشمطا طلعت من ناشتات ابو مشعل وشلتها المدرعه البشريه الارهابيه عفراء ونقار الخشب ضيا ناشتات الثوره السلميه والخنجر المسموم 53 
عاجل عدن عاجل حكومه الفساد الاخوانيهستعود الي عدن الخميس لمزيد من النهب والسرقه علي ظهر شعب الجنوب المغلوب علي امره في كوارث طبيعيه وكورونا ولا كهرباء ولا مياه ولا رواتب والان مزيد من التعذيب بعوده السرق لينهبوا المساعدات والاغاثه الدوليه عدن يغرقها فساد هادي 
عدن يغرقها فساد هادي لن تصلح عدن والجنوب الا بعوده دوله الجنوب غير كذا ضحك علي الدقون وضياع وقت عدن يغرقها فساد هادي 
عدن يغرقها فساد هادي لم يبق شيء للمواطن الا وعايشه بتفاصيله المره من وضع اقتصادي متردي وغلاء وفقر وانعدام ماء وكهرباء وغاز طبخ و بالطبع المسؤوليه اخلاقيه ووطنيه بحمايته من فساد المسئولين الذين يشكلون الوباء الاخطر الذي يحتاج الي ردع بالقوه بهذه المرحله الصعبه عدن يغرقها فساد هادي 2 
اليمن يمنيون ضد فساد الاصلاح عدن يغرقها فساد هادي اليمن يمنيون ضد فساد الاصلاح ازاحه رساله احمدالعيسي لهادي ازاحه جزء من كل حجم الفساد والفوضي التي تعصف بالحكومه الشرعيه شرعيه الفنادق التي يديرها الاصلاح عدن يغرقها فساد هادي 22 04 2020 22 41 23 
اليمن يمنيون ضد فساد الاصلاح عدن يغرقها فساد هادي اليمن يمنيون ضد فساد الاصلاح احمد العيسي كشف جزء من كل وبعض من حجم الوضع المتدهور والمتصدع فيما بين الحكومه واعضائها والبرلمان ونزلائه وهذا مايسعي اليه الاخوانج عدن يغرقها فساد هادي 22 04 2020 22 36 51 
يافع عدن عدن يغرقها فساد هادي تصوير من اعلي جبال كلد يافع الي العاصمه عدن عدن يغرقها فساد هادي 2 
عاجل عدن عاجل حكومه الفساد الاخوانيهستعود الي عدن الخميس لمزيد من النهب والسرقه علي ظهر شعب الجنوب المغلوب علي امره في كوارث طبيعيه وكورونا ولا كهرباء ولا مياه ولا رواتب والان مزيد من التعذيب بعوده السرق لينهبوا المساعدات والاغاثه الدوليه عدن يغرقها فساد هادي 
اليمن يمنيون ضد فساد الاصلاح عدن يغرقها فساد هادي اليمن يمنيون ضد فساد الاصلاح استقالات لوزراء وعدم استيعاب لصلاحيه كل جهه وتصدع داخلي للسلطات التنفيذيه والتشريعيه كلها بفعل مشروع الفساد العام للاخوانج وهادي عدن يغرقها فساد هادي 22 04 2020 22 55 04 
عاجل عدن عاجل حكومه الفساد الاخوانيهستعود الي عدن الخميس لمزيد من النهب والسرقه علي ظهر شعب الجنوب المغلوب علي امره في كوارث طبيعيه وكورونا ولا كهرباء ولا مياه ولا رواتب والان مزيد من التعذيب بعوده السرق لينهبوا المساعدات والاغاثه الدوليه عدن يغرقها فساد هادي 
 اذا كان الانتقالي ملتزم مع التحالف بتعهدات فيجب علي المقاومه الجنوبيه وقائدها البطل ابوهمام بالسيطره علي ايرادات الجنوب والبنك المركزي وتشكيل حكومه ايرادات لان الاموال لم تعد تذهب لاي مشروع في الجنوب منذ 2015 بل لجيوب هادي وحاشيته الفاسدين عدن يغرقها فساد هادي 
 النكبه الحقيقيه هي استمرار التحالف في دعم وحمايه شرعيه الفساد وتمكينها من موارد الجنوب العربي ليعبث بها ثله من اللصوص ونراهم يتراقصون في فنادق التحالف علي دماء الابرياء ونجبر بهم حكومه علينا الي متي الحويرث عدن يغرقها فساد هادي 
 عادت خدمه التيار بشكل جزئي ببعض مديريات العاصمه عدن بينما بعض المناطق تجاوزت فيها ساعات الانطفاء 36 ساعه مع توقعات بعودتها خلال الساعات المقبله وسط محاولات من الفرق المختصه التي يقودها المجلس الانتقالي الجنوبي لاصلاح المنظومه بعد تعرضها لامطار وسيول حاده عدن يغرقها فساد هادي 
اليمن يمنيون ضد فساد الاصلاح عدن يغرقها فساد هادي اليمن يمنيون ضد فساد الاصلاح احمد العيسي وبرسالته لهادي يذكره بصلاحياته وصلاحيه المجلس التشريعي التي لم يفقه لها هادي واغفلها الاصلاح لاجل مشروع الفساد العام عدن يغرقها فساد هادي 22 04 2020 22 50 30 
 قناعتي بان هادي اكبر نكبه حلت علي اليمن شماله وجنوبه وان لاخير فيه لاحد هنا اوهناك منذ اصعاده المسرحي للسلطه بمعيار مهين قائم علي اعتباره الشخصيه الاضعف التي يمكن للجميع ان يجعله مجرد واجهه لها وتيس محلل مده عامين بالنسبه لعفاش ولذا اقسم ان لاخيرلليمن بوجوده عدن يغرقها فساد هادي 
 صوره مؤلمه لعائله عدنيه جرف منزلهم السيول قد ترمز لكفاح المواطن الجنوبي وسيرهم في دروب الحياه الوعره تحاصرهم مستنقعات فساد حكومه الرئيس هادي والحرب والمجاعه والاوبئه والفساد عدن يغرقها فساد هادي 
عدن يغرقها فساد هادي لن تصلح عدن والجنوب الا بعوده دوله الجنوب غير كذا ضحك علي الدقون وضياع وقت عدن يغرقها فساد هادي 
رمضان مبارك عدن يغرقها فساد هادي عدن مدينه منكوبه 4729 من لا يخاف الله ولا يستحي منه بان يكذب ويدلس فلا ترتجي منه خيرا رمضان مبارك عدن يغرقها فساد هادي عدن مدينه منكوبه 
عدن يغرقها فساد هادي عرب 48 العجوز الشمطا مشعل الارهابيه عدن يغرقها فساد هادي عرب 48 ونا قول فين شفت العجوز الشمطا طلعت من ناشتات ابو مشعل وشلتها المدرعه البشريه الارهابيه عفراء ونقار الخشب ضيا ناشتات الثوره السلميه والخنجر المسموم 53 
هادي يجب التخلص من عتاوله الفساد والافساد الذي يقودهم هادي وابناؤه الفاسدون بعد ان تفننوا في تعذيب شعب الجنوب واصبحوا عبئا ثقيلا علي التحالف العربي وعلي المجلس الانتقالي الجنوبي اخذ زمام المبادره فورا بالسيطره الكامله علي كل الموارد والايرادات الماليه بالجنوب عدن يغرقها فساد هادي 2 
عدن يغرقها فساد هادي هل انتزع الظمير والانسانيه من حكومه الشرعيه بعيدا عن السياسه وهل لازالت هناك قلوب تنبض عدن يغرقها فساد هادي 5 
عدن يغرقها فساد هادي عرب 48 العجوز الشمطا مشعل الارهابيه عدن يغرقها فساد هادي عرب 48 ونا قول فين شفت العجوز الشمطا طلعت من ناشتات ابو مشعل وشلتها المدرعه البشريه الارهابيه عفراء ونقار الخشب ضيا ناشتات الثوره السلميه والخنجر المسموم 53 
 عندي سؤاليين اطرحه لمن يتكلم عن الانتقالي ويحمله مسؤؤليه كوارث عدن لانه مسيطر عليها وانه الشرعيه غير مسيطره علي عدن ايش قدمت الشرعيه لعدن خلال السنوات الماضيه في ضل وجودها في عدن ايرادات عدن والبنك المركزي ودعم التحالف والعالم بيد مين تحياتي عدن يغرقها فساد هادي 
يافع عدن عدن يغرقها فساد هادي تصوير من اعلي جبال كلد يافع الي العاصمه عدن عدن يغرقها فساد هادي 2 
يافع فيضانات عدن شكرا يافع المدد اهالي يافع مثل ما عهدناهم سابقا يفتحون فنادقهم امام الاسر المتضرره من فيضانات عدن ويمدونهم بالسلال الغذائيه شكرا يافع المدد عدن يغرقها فساد هادي عدن تغرق عدن منكوبه 
 قياده مجلسنا الانتقالي تقوم ب اجتماع طارئ وتناقش ثلاثه خيارات من ضمنها الخيار العسكري لتحرير عدن والاستيلاء علي الموارد وقواتنا المسلحه الجنوبيه في انتظار الاوامر عدن يغرقها فساد هادي 
كريتر اليافعي ضحايا الامطار اليوم في كريتر الام صباح عبدالحافظ اليافعي 30 عام الطفله سميه ياسر عبدالحكيم 6سنوات الطفل عمار ياسر عبدالحكيم 6سنوات الطفل ياسر يسري المطري 9اشهر فاطمه حسن ثابت 20 عام الله يرحمهم ويسكنهم الجنه عدن يغرقها فساد هادي عدن تغرق بسيول الامطار عدن تغرق عدن منكوبه 
عدن لن تمروا هل لازال هذا الشخص الدعشي في عدن تحميه ما يسمي الشرعيه من شله فتحي بن لزرق وصاحب ذمار عدن للدحابشه لن تمروا عدن يغرقها فساد هادي عدن يغرقها فساد الشرعيه 0115 
 اقسم بالله العظيم شخص موثوق يحدثني ان الهلال الاحمر سلم المعدات للسلطه المحليه والمحافظ سالمين وتم بيعها من قبل الفاسدين و لم تسلم للانتقالي عليكم لعنه الله ياسرق يافاسدين يالصوص عدن يغرقها فساد هادي عدن منكوبه 
عدن يغرقها فساد هادي خطوره الفساد لا تقل عن خطوره الارهاب عدن يغرقها فساد هادي 30 
عدن الانتقالي الشرعيه لك الله يا عدن يا ام المساكين الانتقالي هذه مشكله الشرعيه لانهم يمثلون الدوله الشرعيه هذه مشكله الانتقالي لانهم مسيطرين علي الارض عدن يغرقها فساد هادي عدن تغرق بسيول الامطار عدن تغرق عدن مدينه منكوبه عدن منكوبه 3 
 كانت ولازالت المقاومه الجنوبيه صوت الشعب فهي منا ونحن منها عشتم احرار ثوروا فخلفكم الشعب فوالله ليس لنا غير الله ولن ننتظر المزيد من الارواح والمزيد من الغدر والمزيد من النهب كفاايه ابوهمام علي درب النضال معاهدا ابو اليمامه بان النصر لامحال كلنا ابوهمام عدن يغرقها فساد هادي 2479 
عدن يغرقها فساد هادي محافظ عدن احمد سالمين يجب القبض عليه وتحويله للمحاكمه الفوريه هو وطاقم المحافظه ومن يدافع عنهم عدن يغرقها فساد هادي 
عاجل عاجل نشطاء المعونات التي جمعها ابناء يافع تجاوزت نصف مليون ريال سعودي لاغاثه متضرري السيول في العاصمه عدن عدن يغرقها فساد هادي شكرا يافع المدد 
عدن تغرق عدن منكوبه عدن يغرقها فساد هادي اذا سالوك عن مدينه عدن فقل هي لا تزال بجمال يوسف ولكن شعبها بحزن ابيه والواقع بفساد اخوته عدن تغرق عدن منكوبه عدن يغرقها فساد هادي 
عدن يغرقها فساد هادي خطوره الفساد لا تقل عن خطوره الارهاب عدن يغرقها فساد هادي 30 
عدن يغرقها فساد هادي عدن يغرقها فساد هادي التعامل مع اهله في الشمال غير تعامل مع عدن مش المشكله فيه انما في دنابيعنا 79 
التحالف اولا شكرا لقوات طارق عفاش ثانيا نكزه وتذكير للاخوه في التحالف قوات تملك الملايين للتبرع بها بينما هناك قوات في الضالع لا تجد قوت يومها ومع ذلك تلقن الحوثي الهزيمه تلو الاخري قوات طارق صالح تتبرع بـ 50 مليون للمتضررين من مياه السيول بعدن عدن يغرقها فساد هادي 08 
عدن يغرقها فساد هادي عرب 48 العجوز الشمطا مشعل الارهابيه ضيا عدن يغرقها فساد هادي عرب 48 ونا قول فين شفت العجوز الشمطا طلعت من ناشتات ابو مشعل وشلتها المدرعه البشريه الارهابيه عفراء ونقار الخشب ضيا ناشتات الثوره السلميه والخنجر المسموم 53 
عدن يغرقها فساد هادي عمروا فادي المجلس عدن يغرقها فساد هادي سمعتوا اخر خبر عمروا فادي وشلت الحجريه وعرب 48 بيرفعوا قضيه علي المجلس ويوكلوا المدرعه البشريه الارهابيه عفرا صاحبه السجل النضيف والوطني تجيب لهم حقهم 
 قناعتي بان هادي اكبر نكبه حلت علي اليمن شماله وجنوبه وان لاخير فيه لاحد هنا اوهناك منذ اصعاده المسرحي للسلطه بمعيار مهين قائم علي اعتباره الشخصيه الاضعف التي يمكن للجميع ان يجعله مجرد واجهه لها وتيس محلل مده عامين بالنسبه لعفاش ولذا اقسم ان لاخيرلليمن بوجوده عدن يغرقها فساد هادي 
 من يبيع النفط ويحول عائداته الي حسابات شخصيه هو هذا الكارثه من يستلم جميع ايرادات البلاد ويستلم المساعدات الدوليه ودعم التحالف والضرائب هو هذا الكارثه واولاده وعصابته عدن يغرقها فساد هادي 2 
هادي يجب التخلص من عتاوله الفساد والافساد الذي يقودهم هادي وابناؤه الفاسدون بعد ان تفننوا في تعذيب شعب الجنوب واصبحوا عبئا ثقيلا علي التحالف العربي وعلي المجلس الانتقالي الجنوبي اخذ زمام المبادره فورا بالسيطره الكامله علي كل الموارد والايرادات الماليه بالجنوب عدن يغرقها فساد هادي 2 
الهلال الاحمر الاماراتي عدن تغرق عدن مدينه منكوبه عدن يغرقها فساد هادي عدن منكوبه الهلال الاحمر الاماراتي سلام الله عليكم افتقدناكم عدن تغرق عدن مدينه منكوبه عدن يغرقها فساد هادي عدن منكوبه 
عدن يغرقها فساد هادي 4729 الا لعنه الله وملائكته وكتبه ورسله والناس اجمعين علي الكاذبين اللي ماعندهم شغله غير الدليس والتلفيق ونشر الشائعات والله وطلعت مدلس وكذوب هذا انسان مهرج من مهرجي الشر عيه عدن يغرقها فساد هادي 
عدن يغرقها فساد هادي عرب 48 العجوز الشمطا مشعل الارهابيه عدن يغرقها فساد هادي عرب 48 ونا قول فين شفت العجوز الشمطا طلعت من ناشتات ابو مشعل وشلتها المدرعه البشريه الارهابيه عفراء ونقار الخشب ضيا ناشتات الثوره السلميه والخنجر المسموم 53 
هادي يجب التخلص من عتاوله الفساد والافساد الذي يقودهم هادي وابناؤه الفاسدون بعد ان تفننوا في تعذيب شعب الجنوب واصبحوا عبئا ثقيلا علي التحالف العربي وعلي المجلس الانتقالي الجنوبي اخذ زمام المبادره فورا بالسيطره الكامله علي كل الموارد والايرادات الماليه بالجنوب عدن يغرقها فساد هادي 2 
 من يبيع النفط ويحول عائداته الي حسابات شخصيه هو هذا الكارثه من يستلم جميع ايرادات البلاد ويستلم المساعدات الدوليه ودعم التحالف والضرائب هو هذا الكارثه واولاده وعصابته عدن يغرقها فساد هادي 2 
سقطري تركيا قطر مازاله سقطري تنتفض ضد حزب الاصلاح الارهابي الدموي ويطالب باقاله واعتقال الخائن المحافظ الاصلاحي عميل تركيا و قطر الاصلاح عميل تركيا عدن يغرقها فساد هادي 
مستشفي الجمهوريه عدن عدن يغرقها فساد هادي عدن مدينه منكوبه مستشفي الجمهوريه عدن قمامه ومستنقعات وكلاب وركام عار علي شعب لم ينتفض ولا يثور علي من يتعمد عقابه وحصاره عدن يغرقها فساد هادي عدن مدينه منكوبه 29 
اليمن يمنيون ضد فساد الاصلاح عدن يغرقها فساد هادي اليمن يمنيون ضد فساد الاصلاح التخبط وسؤ استخدام وعدم فهم الصلاحيات بين فرقاء الشرعيه اليمنيه جعلت من هادي والاخوان عامل انهيار وتفشي للفساد عدن يغرقها فساد هادي 22 04 2020 20 45 39 
عدن الحل الوحيد السيطره علي ايرادات العاصمه عدن وكنس ما تبقي من شرعيه السرق الذي في عدن وفرض امر واقع نايف ابوالزعيم الحدي عدن يغرقها فساد هادي 
عدن يغرقها فساد هادي عمروا فادي المجلس الارهابيه عفرا عدن يغرقها فساد هادي سمعتوا اخر خبر عمروا فادي وشلت الحجريه وعرب 48 بيرفعوا قضيه علي المجلس ويوكلوا المدرعه البشريه الارهابيه عفرا صاحبه السجل النضيف والوطني تجيب لهم حقهم 
عدن يغرقها فساد هادي عرب 48 العجوز الشمطا مشعل الارهابيه عدن يغرقها فساد هادي عرب 48 ونا قول فين شفت العجوز الشمطا طلعت من ناشتات ابو مشعل وشلتها المدرعه البشريه الارهابيه عفراء ونقار الخشب ضيا ناشتات الثوره السلميه والخنجر المسموم 53 
عدن يغرقها فساد هادي عرب 48 العجوز الشمطا مشعل الارهابيه عدن يغرقها فساد هادي عرب 48 ونا قول فين شفت العجوز الشمطا طلعت من ناشتات ابو مشعل وشلتها المدرعه البشريه الارهابيه عفراء ونقار الخشب ضيا ناشتات الثوره السلميه والخنجر المسموم 53 
عدن مليار وثيقه رسميه تؤكد صرف البنك المركزي في عدن مبلغ مليار ريال يمني بعهده محافظ عدن جراء السيول التي حدثت في شهر مارس الماضي دون ان يستلم اي متضرر او يتم اصلاح ما افسدته السيول لتكون الكارثه بالامس اكثر ضررا نتيجه فساد الشرعيه ومحافظها عدن يغرقها فساد هادي عدن تغرق 50 
عدن يغرقها فساد هادي عدن يغرقها فساد هادي 1 سلام الله علي يافع المدد خلال ساعه واحده في مدينه شيكاغو الامريكيه تبرع ابناء يافع ب 100 الف دولار وفي عدن اجتمع اهل يافع وقرروا فتح فنادقهم وبيوتهم لايواء الاسر المتضرره حين تغيب دوله الحراميه تحضر يافع في المقدمه في السلم والحرب وفي المملكه بلغ 
عدن يغرقها فساد هادي خطوره الفساد لا تقل عن خطوره الارهاب عدن يغرقها فساد هادي 30 
 من يبيع النفط ويحول عائداته الي حسابات شخصيه هو هذا الكارثه من يستلم جميع ايرادات البلاد ويستلم المساعدات الدوليه ودعم التحالف والضرائب هو هذا الكارثه واولاده وعصابته عدن يغرقها فساد هادي 2 
عدن يغرقها فساد هادي يافع شوكه الميزان وسيف الجنوب العربي عدن يغرقها فساد هادي 
عدن يغرقها فساد هادي الرئيس هادي المعتوه وولي امر الاغبياء والفساد بينما يعاني الناس في عدن اضرار السيول يقف ولي امر الاغبياء والفساد المعتوه هادي مخزن بافخر انواع القات في فندق فخم محجوز بالكامل لحسابه عدن يغرقها فساد هادي 33 
عدن يغرقها فساد هادي قناعتي بان هادي اكبر نكبه حلت علي اليمن شماله وجنوبه وان لاخير فيه لاحد هنا اوهناك منذ اصعاده المسرحي للسلطه بمعيار مهين قائم علي اعتباره الشخصيه الاضعف التي يمكن للجميع ان يجعله مجرد واجهه لها وتيس محلل مده عامين بالنسبه لعفاش ولذا اقسم ان لاخيرلليمن بوجوده عدن يغرقها فساد هادي 
عدن نعم ياطفلتي فالمصاب كما يحدثنا ذهولك وعيناك جلل وكبير علي ان تستوعبه الطفوله بل هو عظيم وحين يلامس وجه عدن الطاهر غدرا فالادميون بما لديهم من شرعيه القانون يصبحون قتله يبدعون في انتزاع الابتسامه من وجه الطفوله ويتقنون قتلها وواد براءتها عدن يغرقها فساد هادي عدن منكوبه 9 
 صوره مؤلمه لعائله عدنيه جرف منزلهم السيول قد ترمز لكفاح المواطن الجنوبي وسيرهم في دروب الحياه الوعره تحاصرهم مستنقعات فساد حكومه الرئيس هادي والحرب والمجاعه والاوبئه والفساد عدن يغرقها فساد هادي 
عدن نعم ياطفلتي فالمصاب كما يحدثنا ذهولك وعيناك جلل وكبير علي ان تستوعبه الطفوله بل هو عظيم وحين يلامس وجه عدن الطاهر غدرا فالادميون بما لديهم من شرعيه القانون يصبحون قتله يبدعون في انتزاع الابتسامه من وجه الطفوله ويتقنون قتلها وواد براءتها عدن يغرقها فساد هادي عدن منكوبه 9 
عدن يغرقها فساد هادي عرب 48 العجوز الشمطا مشعل الارهابيه عدن يغرقها فساد هادي عرب 48 ونا قول فين شفت العجوز الشمطا طلعت من ناشتات ابو مشعل وشلتها المدرعه البشريه الارهابيه عفراء ونقار الخشب ضيا ناشتات الثوره السلميه والخنجر المسموم 53 
عدن التحالف من لعدن غير اهلها تقرير رائع ل ارم نيوز يظهر ماساه عدن في ظل حكم شرعيه الاحتلال اليمني البغيض وصمت التحالف المريب علي فساد هذه الشرعيه عدن يغرقها فساد هادي عدن تغرق 33 
فهد بن جعموم الفجر الجديد الشاعر فهد بن جعموم كان في طريقه يسلم علي الفجر الجديد قبل ان يرحل وياخذ معه سيلفي بس مثل ما انتم شايفن السيول عطلت الطريق بس نوعدكم لنا ظهور جديد في شقره ان شاء الله الفجر الجديد يجهز فراشه للرحيل من شقره وبدون قيدا او شرط والا سيتم قصفه بالطيران انتهي عدن يغرقها فساد هادي 6 
عدن يغرقها فساد هادي يافع شوكه الميزان وسيف الجنوب العربي عدن يغرقها فساد هادي 
عدن يغرقها فساد هادي النار ماتخلف الا رماد عدن لن تنسي من تخلي عنها عدن يغرقها فساد هادي 
عدن التحالف من لعدن غير اهلها تقرير رائع ل ارم نيوز يظهر ماساه عدن في ظل حكم شرعيه الاحتلال اليمني البغيض وصمت التحالف المريب علي فساد هذه الشرعيه عدن يغرقها فساد هادي عدن تغرق 33 
هادي يجب التخلص من عتاوله الفساد والافساد الذي يقودهم هادي وابناؤه الفاسدون بعد ان تفننوا في تعذيب شعب الجنوب واصبحوا عبئا ثقيلا علي التحالف العربي وعلي المجلس الانتقالي الجنوبي اخذ زمام المبادره فورا بالسيطره الكامله علي كل الموارد والايرادات الماليه بالجنوب عدن يغرقها فساد هادي 2 
عدن يغرقها فساد هادي شعور وقناعه الشرعيه ان عدن ليست منهم لذلك تجدهم غير مكترثين بها وليسحبها السيل الي البحر العربي لا يهتمون عدن يغرقها فساد هادي 
عدن يغرقها فساد هادي عرب 48 العجوز الشمطا مشعل الارهابيه عدن يغرقها فساد هادي عرب 48 ونا قول فين شفت العجوز الشمطا طلعت من ناشتات ابو مشعل وشلتها المدرعه البشريه الارهابيه عفراء ونقار الخشب ضيا ناشتات الثوره السلميه والخنجر المسموم 53 
عدن يغرقها فساد هادي لم يهدا اعلام التابع لحزب الاصلاح والموالين لهم والداعمين لتلك القنوات الفضائيه عن تحميل الانتقالي كل ماحصل وكل هذه البلبه جعلت من الكثير من المتابعين لهم ان يصدقون مايقولون رغم انه كذب وافتري فموارد الدوله في قبضت الشرعيه وهي من تتصرف فيه عدن يغرقها فساد هادي 
التحالف اولا شكرا لقوات طارق عفاش ثانيا نكزه وتذكير للاخوه في التحالف قوات تملك الملايين للتبرع بها بينما هناك قوات في الضالع لا تجد قوت يومها ومع ذلك تلقن الحوثي الهزيمه تلو الاخري قوات طارق صالح تتبرع بـ 50 مليون للمتضررين من مياه السيول بعدن عدن يغرقها فساد هادي 08 
 بعد تخلي هادي وحكومته اليمنيه عن واجباتها القياده المحليه للمجلس الانتقالي الجنوبي في العاصمه عدن تكلف رؤساء اللجان الاغاثيه في قيادات المديريات بسرعه اتخاذ ما يلزم لمعالجه اثار الامطار وبصوره عاجله ورفع التقارير والاحصائيات الدقيقه عن ما خلفته من اضرار عدن يغرقها فساد هادي 
هادي عدن يغرقها فساد هادي يجب التخلص من عتاوله الفساد والافساد الذي يقودهم هادي وابناؤه الفاسدون بعد ان تفننوا في تعذيب شعب الجنوب واصبحوا عبئا ثقيلا علي التحالف العربي وعلي المجلس الانتقالي الجنوبي اخذ زمام المبادره فورا بالسيطره الكامله علي كل الموارد والايرادات الماليه بالجنوب عدن يغرقها فساد هادي 2 
 لا رواتب لا ماء لا كهرباء لاخدمات لا طوارئ لا انقاذ لا راحه بالمختصر المواطن العدني عايش في هم وهرم بسبب فساد حكومه الشرعيه عدن يغرقها فساد هادي 7 
 اولويات هادي والاصلاح ليس عدن او الجنوب اولوياتهم تامين انفسهم وعوائلهم وزياده مكاسبهم وارصدتهم بالبنوك الخارجيه عدن يغرقها فساد هادي 
عدن يغرقها فساد هادي عدن يغرقها فساد هادي صح لسانه 83 
عدن يغرقها فساد هادي خطوره الفساد لا تقل عن خطوره الارهاب عدن يغرقها فساد هادي 30 
عدن يغرقها فساد هادي عدن مدينه منكوبه مصادر الحكومه اليمنيه سوف تعود الي العاصمه عدن يوم غدا الخميس عدن يغرقها فساد هادي عدن مدينه منكوبه 
عدن يغرقها فساد هادي عدن يغرقها فساد هادي 1 سلام الله علي يافع المدد خلال ساعه واحده في مدينه شيكاغو الامريكيه تبرع ابناء يافع ب 100 الف دولار وفي عدن اجتمع اهل يافع وقرروا فتح فنادقهم وبيوتهم لايواء الاسر المتضرره حين تغيب دوله الحراميه تحضر يافع في المقدمه في السلم والحرب وفي المملكه بلغ 
التحالف اولا شكرا لقوات طارق عفاش ثانيا نكزه وتذكير للاخوه في التحالف قوات تملك الملايين للتبرع بها بينما هناك قوات في الضالع لا تجد قوت يومها ومع ذلك تلقن الحوثي الهزيمه تلو الاخري قوات طارق صالح تتبرع بـ 50 مليون للمتضررين من مياه السيول بعدن عدن يغرقها فساد هادي 08 
 2 اجمالي حمله ابناء قبيله يافع لاغاثه عدن حتي اللحظه 476000 الف سعودي مايعادل 30مليون يمني وبلغ اجمالي حمله مؤسسه يافع للعمل والانجاز 122000 الف سعودي حفظ الله يافع واهلها الكرام حمله انقاذ عدن عدن يغرقها فساد هادي 
عدن يغرقها فساد هادي محافظ عدن احمد سالمين يجب القبض عليه وتحويله للمحاكمه الفوريه هو وطاقم المحافظه ومن يدافع عنهم عدن يغرقها فساد هادي 
عدن يغرقها فساد هادي عرب 48 العجوز الشمطا مشعل الارهابيه عدن يغرقها فساد هادي عرب 48 ونا قول فين شفت العجوز الشمطا طلعت من ناشتات ابو مشعل وشلتها المدرعه البشريه الارهابيه عفراء ونقار الخشب ضيا ناشتات الثوره السلميه والخنجر المسموم 53 
عدن يغرقها فساد هادي عرب 48 العجوز الشمطا مشعل الارهابيه عدن يغرقها فساد هادي عرب 48 ونا قول فين شفت العجوز الشمطا طلعت من ناشتات ابو مشعل وشلتها المدرعه البشريه الارهابيه عفراء ونقار الخشب ضيا ناشتات الثوره السلميه والخنجر المسموم 53 
عدن يغرقها فساد هادي عرب 48 العجوز الشمطا مشعل الارهابيه عدن يغرقها فساد هادي عرب 48 ونا قول فين شفت العجوز الشمطا طلعت من ناشتات ابو مشعل وشلتها المدرعه البشريه الارهابيه عفراء ونقار الخشب ضيا ناشتات الثوره السلميه والخنجر المسموم 53 
سقطري سقطري جنوبيه ترفض الاخوان عدن يغرقها فساد هادي تقرير قناه الغدالمشرق عن الوضع في سقطري سقطري جنوبيه ترفض الاخوان عدن يغرقها فساد هادي 27 
عدن يغرقها فساد هادي عدن يغرقها فساد هادي متي تنتهي ماسات مدينه عدن شرعيه الرئيس هادي واعوانه وباقي العصابه لهم اليد الطولي في تعذيب المواطن العدني اللعنه علي كل فاسد الي يوم الدين فساد الشرعيه يزكم الانوف وقد تجاوز حدود العقل الي الجنون 8 73 
اليمن يمنيون ضد فساد الاصلاح عدن يغرقها فساد هادي اليمن يمنيون ضد فساد الاصلاح احمد العيسي وبرسالته لهادي يذكره بصلاحياته وصلاحيه المجلس التشريعي التي لم يفقه لها هادي واغفلها الاصلاح لاجل مشروع الفساد العام عدن يغرقها فساد هادي 22 04 2020 20 50 12 
عدن يغرقها فساد هادي عرب 48 العجوز الشمطا مشعل الارهابيه عدن يغرقها فساد هادي عرب 48 ونا قول فين شفت العجوز الشمطا طلعت من ناشتات ابو مشعل وشلتها المدرعه البشريه الارهابيه عفراء ونقار الخشب ضيا ناشتات الثوره السلميه والخنجر المسموم 53 
عدن يغرقها فساد هادي لن تصلح عدن والجنوب الا بعوده دوله الجنوب غير كذا ضحك علي الدقون وضياع وقت عدن يغرقها فساد هادي 
عدن التحالف من لعدن غير اهلها تقرير رائع ل ارم نيوز يظهر ماساه عدن في ظل حكم شرعيه الاحتلال اليمني البغيض وصمت التحالف المريب علي فساد هذه الشرعيه عدن يغرقها فساد هادي عدن تغرق 33 
عدن الحل الوحيد السيطره علي ايرادات العاصمه عدن وكنس ما تبقي من شرعيه السرق الذي في عدن وفرض امر واقع نايف ابوالزعيم الحدي عدن يغرقها فساد هادي 
اليمن يمنيون ضد فساد الاصلاح عدن يغرقها فساد هادي اليمن يمنيون ضد فساد الاصلاح احمد العيسي كشف جزء من كل وبعض من حجم الوضع المتدهور والمتصدع فيما بين الحكومه واعضائها والبرلمان ونزلائه وهذا مايسعي اليه الاخوانج عدن يغرقها فساد هادي 22 04 2020 20 36 35 
 كانت ولازالت المقاومه الجنوبيه صوت الشعب فهي منا ونحن منها عشتم احرار ثوروا فخلفكم الشعب فوالله ليس لنا غير الله ولن ننتظر المزيد من الارواح والمزيد من الغدر والمزيد من النهب كفاايه ابوهمام علي درب النضال معاهدا ابو اليمامه بان النصر لامحال كلنا ابوهمام عدن يغرقها فساد هادي 2479 
عدن يغرقها فساد هادي شكرا دوله يافع علي ما تقوم به مع الاسف لاشرعيه ولا تحالف قدم لعدن جرا الكارثه الي حلت عليهم امس عدن يغرقها فساد هادي 
 من يبيع النفط ويحول عائداته الي حسابات شخصيه هو هذا الكارثه من يستلم جميع ايرادات البلاد ويستلم المساعدات الدوليه ودعم التحالف والضرائب هو هذا الكارثه واولاده وعصابته عدن يغرقها فساد هادي 2 
 عدن منكوبه بكارثه طبيعيه اسمها هادي مسكونه باحقاد الجنرال العجوز محاصره باللصوص وعديمي الضمير وتجار الازمات وامراء الحروب بالمهربين واولاد هادي بالخلايا النائمه والارهاب المتربص حول خصرها العائم مبتلاه مثل كل البلاد برئيس اصبح مشكلهوليس حلا عدن يغرقها فساد هادي 35 
اليمن يمنيون ضد فساد الاصلاح عدن يغرقها فساد هادي اليمن يمنيون ضد فساد الاصلاح لم يخصص اي مبلغ من ميزانيه دوله هادي لانقاذ شوارع عدن من كم السيول الجارفه التي الحقتها الامطار بمدينه عدن المنكوبه بالشرعيه عدن يغرقها فساد هادي 22 04 2020 20 18 28 
 من يبيع النفط ويحول عائداته الي حسابات شخصيه هو هذا الكارثه من يستلم جميع ايرادات البلاد ويستلم المساعدات الدوليه ودعم التحالف والضرائب هو هذا الكارثه واولاده وعصابته عدن يغرقها فساد هادي 2 
 اقسم بالله العظيم شخص موثوق يحدثني ان الهلال الاحمر سلم المعدات للسلطه المحليه والمحافظ سالمين وتم بيعها من قبل الفاسدين و لم تسلم للانتقالي عليكم لعنه الله ياسرق يافاسدين يالصوص عدن يغرقها فساد هادي عدن منكوبه 
عدن يغرقها فساد هادي عدن يغرقها فساد هادي 1 سلام الله علي يافع المدد خلال ساعه واحده في مدينه شيكاغو الامريكيه تبرع ابناء يافع ب 100 الف دولار وفي عدن اجتمع اهل يافع وقرروا فتح فنادقهم وبيوتهم لايواء الاسر المتضرره حين تغيب دوله الحراميه تحضر يافع في المقدمه في السلم والحرب وفي المملكه بلغ 
 في هذه الحاله المميته والممنهجه للشرعيه والتحالف الغرض منها اضعاف الانتقالي نحن كشعب نعلم من بيده جميع ايرادات الجنوب لذلك لن تنطوي علينا وصبرنا لن يطول وملفاتهم كبره وكروشهم في مخاض كبير ستكون نهايه الشرعيه والتحالف من انتفاضه الشعب فمن يستطيع اسكات الشعب عدن يغرقها فساد هادي 
التحالف اولا شكرا لقوات طارق عفاش ثانيا نكزه وتذكير للاخوه في التحالف قوات تملك الملايين للتبرع بها بينما هناك قوات في الضالع لا تجد قوت يومها ومع ذلك تلقن الحوثي الهزيمه تلو الاخري قوات طارق صالح تتبرع بـ 50 مليون للمتضررين من مياه السيول بعدن عدن يغرقها فساد هادي 08 
عدن يغرقها فساد هادي اولويات هادي والاصلاح ليس عدن او الجنوب اولوياتهم تامين انفسهم وعوائلهم وزياده مكاسبهم وارصدتهم بالبنوك الخارجيه عدن يغرقها فساد هادي 
 لن يكون الحال افضل في عدن من ما حصل في المهره اول ما تولي معين رئاسه الوزراء كانت اول مهمه له هي المهره التي دمرها اعصار لبان وجاء معين الي مهره ووضع عده مواعيد من تعويض وبناء مساكن والي الان لم يري متضررين المهره شيء لازالوا يسكنون الخيام منذ لبان عدن يغرقها فساد هادي 4 
اليمن يمنيون ضد فساد الاصلاح عدن يغرقها فساد هادي اليمن يمنيون ضد فساد الاصلاح التخبط وسؤ استخدام وعدم فهم الصلاحيات بين فرقاء الشرعيه اليمنيه جعلت من هادي والاخوان عامل انهيار وتفشي للفساد عدن يغرقها فساد هادي 22 04 2020 19 55 48 
 اظهرت ارقام ميزانيات محافظه عدن فساد عظيم تقوده عصابه مافيا باسم الشرعيه ابتداء بالرئيس وانتهاء بالمحافظ عدن يغرقها فساد هادي 
اليمن يمنيون ضد فساد الاصلاح عدن يغرقها فساد هادي اليمن يمنيون ضد فساد الاصلاح رغم المبالغ الهائله التي تملكها الشرعيه كموارد دوله لم تشفع تلك الاموال لعدن من الابحار وسط سيول الامطار التي اغرقت احياء عدن عدن يغرقها فساد هادي 22 04 2020 20 32 02 
 اقسم بالله العظيم شخص موثوق يحدثني ان الهلال الاحمر سلم المعدات للسلطه المحليه والمحافظ سالمين وتم بيعها من قبل الفاسدين و لم تسلم للانتقالي عليكم لعنه الله ياسرق يافاسدين يالصوص عدن يغرقها فساد هادي عدن منكوبه 
عدن يغرقها فساد هادي شاهدوا كيف الفرق بين عدن ومارب عند رئيس حكومه السرق معين مخبازه عدن يغرقها فساد هادي 2 
عدن يغرقها فساد هادي شاهدوا كيف الفرق بين عدن ومارب عند رئيس حكومه السرق معين مخبازه عدن يغرقها فساد هادي 2 
 من يبيع النفط ويحول عائداته الي حسابات شخصيه هو هذا الكارثه من يستلم جميع ايرادات البلاد ويستلم المساعدات الدوليه ودعم التحالف والضرائب هو هذا الكارثه واولاده وعصابته عدن يغرقها فساد هادي 2 
عدن التحالف الشرعيه عدن يغرقها فساد هادي عدن تغرق من لعدن غير اهلها تقرير رائع ل ارم نيوز يظهر ماساه عدن في ظل حكم شرعيه الاحتلال اليمني البغيض وصمت التحالف المريب علي فساد هذه الشرعيه عدن يغرقها فساد هادي عدن تغرق 33 
 اذا كان الانتقالي ملتزم مع التحالف بتعهدات فيجب علي المقاومه الجنوبيه وقائدها البطل ابوهمام بالسيطره علي ايرادات الجنوب والبنك المركزي وتشكيل حكومه ايرادات لان الاموال لم تعد تذهب لاي مشروع في الجنوب منذ 2015 بل لجيوب هادي وحاشيته الفاسدين عدن يغرقها فساد هادي 
عدن يغرقها فساد هادي عدن يغرقها فساد هادي 1 سلام الله علي يافع المدد خلال ساعه واحده في مدينه شيكاغو الامريكيه تبرع ابناء يافع ب 100 الف دولار وفي عدن اجتمع اهل يافع وقرروا فتح فنادقهم وبيوتهم لايواء الاسر المتضرره حين تغيب دوله الحراميه تحضر يافع في المقدمه في السلم والحرب وفي المملكه بلغ 
 2 اجمالي حمله ابناء قبيله يافع لاغاثه عدن حتي اللحظه 476000 الف سعودي مايعادل 30مليون يمني وبلغ اجمالي حمله مؤسسه يافع للعمل والانجاز 122000 الف سعودي حفظ الله يافع واهلها الكرام حمله انقاذ عدن عدن يغرقها فساد هادي 
عدن يغرقها فساد هادي التحالف يتبرع بمليارات الدولارات لمساعده دول عظمي مثل امريكا اذا حصلت عندهم اعاصير فماذا يقدم لعدن وهو الذي وقف رواتبهم وسلم ثرواتنا لخكومه الفساد وهادي وابناءه بحجه اتفاق الرياض عدن يغرقها فساد هادي 
اليمن يمنيون ضد فساد الاصلاح عدن يغرقها فساد هادي اليمن يمنيون ضد فساد الاصلاح اغدق عليهم الجنوب وعدن بالخيرات وتركوها وحدها في مواجهه السيول وهم نزلاء في اجنحه الفنادق الفخمه والمكيفات ووسائل الترفيه عدن يغرقها فساد هادي 22 04 2020 20 22 58 
يافع عدن عدن يغرقها فساد هادي تصوير من اعلي جبال كلد يافع الي العاصمه عدن عدن يغرقها فساد هادي 2 
عدن يغرقها فساد هادي الجنوب العربي لا باس من ان يكون ماضينا افضل من حاضرنا ولكن الشقاء الكامل ان يكون حاضرنا افضل من غدنا محمود درويش عدن يغرقها فساد هادي الجنوب العربي 4 
 رسالتي لشرعيه هادي الدنبوع وكلابه السرق الحراميه الفاسدين الله لا رحمك ولا غفر لكم يا عيال الكلب لا نفعتو المواطن ولا نفعتو المغتربين الذيهم في العزب الله يعذبكم بنار جنهم مثل ما تعذبو الشعب المسكين نايف ابوالزعيم الحدي عدن يغرقها فساد هادي 
 حرب اعلاميه واتهامات متبادله بين الانتقالي وشرعيه الدنبوع علي من بيده امور عدن بينما عدن تغرق والناس يموتون وتضررت بيوتهم واملاكهم واصابهم الياس من لامبالاه الجميع لو كانت الاموال تغرق في السيول لسبح كل المسؤلين بعدها عدن يغرقها فساد هادي 27 
عدن يغرقها فساد هادي 502 198411 36 71 706 123 123456 17 لقد لعبوها حتي في الهاشتاج لعنتي عليهم عدن يغرقها فساد هادي 
عدن يغرقها فساد هادي محافظ عدن احمد سالمين يجب القبض عليه وتحويله للمحاكمه الفوريه هو وطاقم المحافظه ومن يدافع عنهم عدن يغرقها فساد هادي 
اليمن يمنيون ضد فساد الاصلاح عدن يغرقها فساد هادي اليمن يمنيون ضد فساد الاصلاح لا الثروه السمكيه ولا الجمارك ولا مصافي النفط ولا الضرائب ولا الجبايات ولا غيرها من موارد الدوله كفل بحمايه عدن من سيول الامطار عدن يغرقها فساد هادي 22 04 2020 20 27 30 
 من ينقذ هذه المدينه المرهقه لطالما اتعبتها الحروب والصراعات لطالما ظلت وحيده وهاهي اليوم تواجه الكوارث الطبيعيه في اسوا صورها كم انتي عظيمه ي عدن كم انتي قويه حتي تتحملين وكم وكم حتي ضاع الكلام انقاذ عدن عدن يغرقها فساد هادي 0 
 502 198411 36 71 706 123 123456 17 لقد لعبوها حتي في الهاشتاج لعنتي عليهم عدن يغرقها فساد هادي 
عدن يغرقها فساد هادي هذا هي شرعيه الفنادق حق الدنبوع 9 عدن يغرقها فساد هادي 
 فيضانات مارب يتم التوجه العاجل و الفوري لتعويض المتضررين وفي عدن يناشد العالم لياتي بل مساعدات بعد مايموت الشعب والنفط والمليارات من ارضنا شفتم الفرق في التعامل عدن يغرقها فساد هادي 0 
عدن لن تمروا هل لازال هذا الشخص الدعشي في عدن تحميه ما يسمي الشرعيه من شله فتحي بن لزرق وصاحب ذمار عدن للدحابشه لن تمروا عدن يغرقها فساد هادي عدن يغرقها فساد الشرعيه 0115 
 عدن ليست فقيره يا معين بل هي من تمدد لكم الامكانيات تستغصرونها بايديكم الملوثه ان الاوان ان تتحدث الارض بازاله فساد مفتعل عدن يغرقها فساد هادي 
عدن التحالف من لعدن غير اهلها تقرير رائع ل ارم نيوز يظهر ماساه عدن في ظل حكم شرعيه الاحتلال اليمني البغيض وصمت التحالف المريب علي فساد هذه الشرعيه عدن يغرقها فساد هادي عدن تغرق 33 
 ازرع جميلا ولو في غير موضعه فلن يضيع جميل اينما صنع ان الجميل اذا طال الزمان به فليس يحصده الا الذي زرع منتسبو المقاومه الوطنيه يتبرعون ب50مليون لمتضرري السيول في عدن رد الجميل عدن يغرقها فساد هادي علي محسن يقتل الشعب 5 
عدن يغرقها فساد هادي عدن يغرقها فساد هادي هادي لا ظهر لا في سلم ولا في حرب ولا في كوراث تقولو في اي كوكب عايش 
عدن تغرق عدن يغرقها فساد هادي يالله سترك عدن تغرق عدن يغرقها فساد هادي 48 
عدن يغرقها فساد هادي عدن يغرقها فساد هادي 1 سلام الله علي يافع المدد خلال ساعه واحده في مدينه شيكاغو الامريكيه تبرع ابناء يافع ب 100 الف دولار وفي عدن اجتمع اهل يافع وقرروا فتح فنادقهم وبيوتهم لايواء الاسر المتضرره حين تغيب دوله الحراميه تحضر يافع في المقدمه في السلم والحرب وفي المملكه بلغ 
كريتر اليافعي ضحايا الامطار اليوم في كريتر الام صباح عبدالحافظ اليافعي 30 عام الطفله سميه ياسر عبدالحكيم 6سنوات الطفل عمار ياسر عبدالحكيم 6سنوات الطفل ياسر يسري المطري 9اشهر فاطمه حسن ثابت 20 عام الله يرحمهم ويسكنهم الجنه عدن يغرقها فساد هادي عدن تغرق بسيول الامطار عدن تغرق عدن منكوبه 
عدن يغرقها فساد هادي من يبيع النفط ويحول عائداته الي حسابات شخصيه هو هذا الكارثه من يستلم جميع ايرادات البلاد ويستلم المساعدات الدوليه ودعم التحالف والضرائب هو هذا الكارثه واولاده وعصابته عدن يغرقها فساد هادي 
عدن التحالف من لعدن غير اهلها تقرير رائع ل ارم نيوز يظهر ماساه عدن في ظل حكم شرعيه الاحتلال اليمني البغيض وصمت التحالف المريب علي فساد هذه الشرعيه عدن يغرقها فساد هادي عدن تغرق 33 
عدن الحل الوحيد السيطره علي ايرادات العاصمه عدن وكنس ما تبقي من شرعيه السرق الذي في عدن وفرض امر واقع نايف ابوالزعيم الحدي عدن يغرقها فساد هادي 
عدن يغرقها فساد هادي عدن يغرقها فساد هادي اركان الفساد الرباعي الذين حولوا الحرب في اليمن الي تجاره سرقوا مليارات الدولارات تاره باسم دعم الجيش الواطي وتاره باسم اعاده اعمار اليمن هؤلاء اللصوص هم سبب فشل السعوديه في اليمن يعملون لصالح المشروع التركي القطري باموال السعوديه قحبه وفرشها منها 9 
عدن التحالف من لعدن غير اهلها تقرير رائع ل ارم نيوز يظهر ماساه عدن في ظل حكم شرعيه الاحتلال اليمني البغيض وصمت التحالف المريب علي فساد هذه الشرعيه عدن يغرقها فساد هادي عدن تغرق 33 
عدن يغرقها فساد هادي شهيدان من قوات اللواء الرابع حزم في تجدد المواجهات مع مليشيا الحوثي بحيفان والصبيحي يطالب التحالف بدعم الجبهه صحيفه 4 مايو الالكترونيه عدن يغرقها فساد هادي 3 
عدن يغرقها فساد هادي شايل هم شيء دائما قول حسبي لا اله الا هو عليه توكلت و هو رب العرش العظيم عدن يغرقها فساد هادي 
اليمن يمنيون ضد فساد الاصلاح عدن يغرقها فساد هادي اليمن يمنيون ضد فساد الاصلاح حكومه هادي تتهالك من الداخل والفساد الذي يترائسه هادي ويديره الاخوانج جعل الشرعيه علي مهب الريح ومصدر للسخط العام عدن يغرقها فساد هادي 22 04 2020 20 13 56 
عدن تغرق عدن مدينه منكوبه عدن يغرقها فساد هادي 36 71 706 123 123456 17 لا اعتقد ان من تبرع بهذي المبالغ يعجز عن توزيعها او توصيلها المحتاجين عدن تغرق عدن مدينه منكوبه عدن يغرقها فساد هادي 
 محافظ حضرموت البحسني يوجهه بتجهيز وتسيير قافله اغاثيه بصوره عاجله الي محافظه عدن وتهدف تلك القافله الي مساعده سكان عدن جراء معاناتهم من الفيضانات التي شهدتها المحافظه ودعا البحسني ابناء المحافظه ورجال الاعمال الي تلبيه نداء الواجب وسرعه تقديم يد العون عدن يغرقها فساد هادي 4 
 اذا كان الانتقالي ملتزم مع التحالف بتعهدات فيجب علي المقاومه الجنوبيه وقائدها البطل ابوهمام بالسيطره علي ايرادات الجنوب والبنك المركزي وتشكيل حكومه ايرادات لان الاموال لم تعد تذهب لاي مشروع في الجنوب منذ 2015 بل لجيوب هادي وحاشيته الفاسدين عدن يغرقها فساد هادي 
عدن يغرقها فساد هادي عجبا لشعب لديه اهم مضيق بالعالم يقدر يخلي العالم كله يركع له وينتظر الدول تتصدق عليه بالمعونات والمساعدات ويصنع قراره السياسي اذا لم تصنع ارادتك بنفسك وتكون قويا لا تقبل الذل فلن تصبح دوله في يوم من الايام شعب اعتاد علي الاحتلال والتبعيات انتهي عدن يغرقها فساد هادي 
اليمن يمنيون ضد فساد الاصلاح عدن يغرقها فساد هادي اليمن يمنيون ضد فساد الاصلاح التصدع والتهالك الذي طال كل مفاصل شرعيه هادي اتضح نموذج منه في وضع عدن مع السيول التي عبثت بها كما يعبث فساد هادي عدن يغرقها فساد هادي 22 04 2020 20 09 24 
 اذا كان الانتقالي ملتزم مع التحالف بتعهدات فيجب علي المقاومه الجنوبيه وقائدها البطل ابوهمام بالسيطره علي ايرادات الجنوب والبنك المركزي وتشكيل حكومه ايرادات لان الاموال لم تعد تذهب لاي مشروع في الجنوب منذ 2015 بل لجيوب هادي وحاشيته الفاسدين عدن يغرقها فساد هادي 
 من يبيع النفط ويحول عائداته الي حسابات شخصيه هو هذا الكارثه من يستلم جميع ايرادات البلاد ويستلم المساعدات الدوليه ودعم التحالف والضرائب هو هذا الكارثه واولاده وعصابته عدن يغرقها فساد هادي 2 
اليمن يمنيون ضد فساد الاصلاح عدن يغرقها فساد هادي اليمن يمنيون ضد فساد الاصلاح احمد العيسي وبرسالته لهادي يذكره بصلاحياته وصلاحيه المجلس التشريعي التي لم يفقه لها هادي واغفلها الاصلاح لاجل مشروع الفساد العام عدن يغرقها فساد هادي 22 04 2020 20 00 19 
اليمن يمنيون ضد فساد الاصلاح عدن يغرقها فساد هادي اليمن يمنيون ضد فساد الاصلاح ازاحه رساله احمدالعيسي لهادي ازاحه جزء من كل حجم الفساد والفوضي التي تعصف بالحكومه الشرعيه شرعيه الفنادق التي يديرها الاصلاح عدن يغرقها فساد هادي 22 04 2020 20 41 07 
عدن يغرقها فساد هادي عدن يغرقها فساد هادي هذا الي يقولك نعطي لهم علبه فول وناخذ مقابلها قاطرات من النفط الخام مش برميل فقط 4 
 من يبيع النفط ويحول عائداته الي حسابات شخصيه هو هذا الكارثه من يستلم جميع ايرادات البلاد ويستلم المساعدات الدوليه ودعم التحالف والضرائب هو هذا الكارثه واولاده وعصابته عدن يغرقها فساد هادي 2 
 من يبيع النفط ويحول عائداته الي حسابات شخصيه هو هذا الكارثه من يستلم جميع ايرادات البلاد ويستلم المساعدات الدوليه ودعم التحالف والضرائب هو هذا الكارثه واولاده وعصابته عدن يغرقها فساد هادي 2 
عدن التحالف من لعدن غير اهلها تقرير رائع ل ارم نيوز يظهر ماساه عدن في ظل حكم شرعيه الاحتلال اليمني البغيض وصمت التحالف المريب علي فساد هذه الشرعيه عدن يغرقها فساد هادي عدن تغرق 33 
اليمن يمنيون ضد فساد الاصلاح عدن يغرقها فساد هادي اليمن يمنيون ضد فساد الاصلاح التصدع والتهالك الذي طال كل مفاصل شرعيه هادي اتضح نموذج منه في وضع عدن مع السيول التي عبثت بها كما يعبث فساد هادي عدن يغرقها فساد هادي 22 04 2020 19 19 16 
عدن يغرقها فساد هادي الاهم الي يد من تصل المساعدات اتمني ان لا تصل الي الايادي الملوثه بالفساد تشكل لجنه من ائمه المساجد والدكاتره والتجار ويختارون افضل شباب عدن لتوزيع المساعدات عدن يغرقها فساد هادي 
سقطري سقطري جنوبيه ترفض الاخوان عدن يغرقها فساد هادي تقرير قناه الغدالمشرق عن الوضع في سقطري سقطري جنوبيه ترفض الاخوان عدن يغرقها فساد هادي 27 
اليمن يمنيون ضد فساد الاصلاح عدن يغرقها فساد هادي اليمن يمنيون ضد فساد الاصلاح ازاحه رساله احمدالعيسي لهادي ازاحه جزء من كل حجم الفساد والفوضي التي تعصف بالحكومه الشرعيه شرعيه الفنادق التي يديرها الاصلاح عدن يغرقها فساد هادي 22 04 2020 19 51 15 
صباح الخير سلام الله علي عفاش عدن يغرقها فساد هادي الشمس لا تحجب بغربال ايها الانذال هذا زعيم النظال صباح الخير سلام الله علي عفاش عدن يغرقها فساد هادي 6 
عدن يغرقها فساد هادي فلسطين ليست قضيتي عدن يغرقها فساد هادي فلسطين ليست قضيتي هادي نايم لاكثر من خمسه اعوام وابناءه في حاله سكر ورقص وعربده وفساد وغسيل اموال مع العيسي تخيلوا ابن رئيس الدولهقبل علي نفسه ان يطلع وهو يتراقص علي الانغام والشعب يموت من الاوبئهوالجوع والصواريخ والمدافع والالغام 5715 02 
عدن يغرقها فساد هادي فلسطين ليست قضيتي عدن يغرقها فساد هادي فلسطين ليست قضيتي هادي نايم لاكثر من خمسه اعوام وابناءه في حاله سكر ورقص وعربده وفساد وغسيل اموال مع العيسي تخيلوا ابن رئيس الدولهقبل علي نفسه ان يطلع وهو يتراقص علي الانغام والشعب يموت من الاوبئهوالجوع والصواريخ والمدافع والالغام 5715 02 
عدن مليار وثيقه رسميه تؤكد صرف البنك المركزي في عدن مبلغ مليار ريال يمني بعهده محافظ عدن جراء السيول التي حدثت في شهر مارس الماضي دون ان يستلم اي متضرر او يتم اصلاح ما افسدته السيول لتكون الكارثه بالامس اكثر ضررا نتيجه فساد الشرعيه ومحافظها عدن يغرقها فساد هادي عدن تغرق 50 
فرج سالمين البحسني عدن عدن يغرقها فساد هادي عدن يغرقها فساد الشرعيه وقت الشدائد تظهر معادن الرجال محافظ حضرموت اللواء الركن فرج سالمين البحسني يوجه بسرعه تجهييز وتسيير قافله اغاثه لمساعده المواطنيين في العاصمه عدن عدن يغرقها فساد هادي عدن يغرقها فساد الشرعيه 
 وصمه عار ستلاحق الشرعيه والتحالف حيث كان سيطر الانتقالي بعد الاحداث علي الميناء والمصافي والبنك وسلمها للتحالف وبمعيه التحالف اعاد الشر اخوانيه الي عدن وسلمهم كل الموارد الانتقالي يحمل عبي ليس له دخل فيه والمتهم الشرعيه والتحالف المسيطرين علي كل الموارد عدن يغرقها فساد هادي 
 من يبيع النفط ويحول عائداته الي حسابات شخصيه هو هذا الكارثه من يستلم جميع ايرادات البلاد ويستلم المساعدات الدوليه ودعم التحالف والضرائب هو هذا الكارثه واولاده وعصابته عدن يغرقها فساد هادي 2 
اليمن يمنيون ضد فساد الاصلاح عدن يغرقها فساد هادي اليمن يمنيون ضد فساد الاصلاح لم يخصص اي مبلغ من ميزانيه دوله هادي لانقاذ شوارع عدن من كم السيول الجارفه التي الحقتها الامطار بمدينه عدن المنكوبه بالشرعيه عدن يغرقها فساد هادي 22 04 2020 19 28 20 
يافع فيضانات عدن شكرا يافع المدد اهالي يافع مثل ما عهدناهم سابقا يفتحون فنادقهم امام الاسر المتضرره من فيضانات عدن ويمدونهم بالسلال الغذائيه شكرا يافع المدد عدن يغرقها فساد هادي عدن تغرق عدن منكوبه 
يافع عدن عدن يغرقها فساد هادي تصوير من اعلي جبال كلد يافع الي العاصمه عدن عدن يغرقها فساد هادي 2 
 لن يكون الحال افضل في عدن من ما حصل في المهره اول ما تولي معين رئاسه الوزراء كانت اول مهمه له هي المهره التي دمرها اعصار لبان وجاء معين الي مهره ووضع عده مواعيد من تعويض وبناء مساكن والي الان لم يري متضررين المهره شيء لازالوا يسكنون الخيام منذ لبان عدن يغرقها فساد هادي 4 
اليمن يمنيون ضد فساد الاصلاح عدن يغرقها فساد هادي اليمن يمنيون ضد فساد الاصلاح احمد العيسي كشف جزء من كل وبعض من حجم الوضع المتدهور والمتصدع فيما بين الحكومه واعضائها والبرلمان ونزلائه وهذا مايسعي اليه الاخوانج عدن يغرقها فساد هادي 22 04 2020 19 46 41 
 من يبيع النفط ويحول عائداته الي حسابات شخصيه هو هذا الكارثه من يستلم جميع ايرادات البلاد ويستلم المساعدات الدوليه ودعم التحالف والضرائب هو هذا الكارثه واولاده وعصابته عدن يغرقها فساد هادي 2 
عدن يغرقها فساد هادي عدن يغرقها فساد هادي 1 سلام الله علي يافع المدد خلال ساعه واحده في مدينه شيكاغو الامريكيه تبرع ابناء يافع ب 100 الف دولار وفي عدن اجتمع اهل يافع وقرروا فتح فنادقهم وبيوتهم لايواء الاسر المتضرره حين تغيب دوله الحراميه تحضر يافع في المقدمه في السلم والحرب وفي المملكه بلغ 
عدن يغرقها فساد هادي فلسطين ليست قضيتي عدن يغرقها فساد هادي فلسطين ليست قضيتي هادي نايم لاكثر من خمسه اعوام وابناءه في حاله سكر ورقص وعربده وفساد وغسيل اموال مع العيسي تخيلوا ابن رئيس الدولهقبل علي نفسه ان يطلع وهو يتراقص علي الانغام والشعب يموت من الاوبئهوالجوع والصواريخ والمدافع والالغام 5715 02 
عدن عدن مدينه منكوبه عدن عدن ضحيه للصراعات السياسه والفسده عدن مدينه منكوبه وضحاياها يزيد عددهم والكهرباء موقوفه بشكل تام عدن بين الغرق والظلام والفساد عدن تغرق عدن منكوبه عدن يغرقها فساد هادي عدن تغرق بسيول الامطار 9 
اليمن يمنيون ضد فساد الاصلاح عدن يغرقها فساد هادي اليمن يمنيون ضد فساد الاصلاح حكومه هادي تتهالك من الداخل والفساد الذي يترائسه هادي ويديره الاخوانج جعل الشرعيه علي مهب الريح ومصدر للسخط العام عدن يغرقها فساد هادي 22 04 2020 19 23 48 
عدن تغرق عدن يغرقها فساد هادي عدن منكوبه ليت ابوك وامك تزاعلوا داك اليوم وكل واحد نام بغرفه ولا تحمسوا وفكروا يخلفوك عدن تغرق عدن يغرقها فساد هادي عدن منكوبه عدن مدينه منكوبه 
عدن حضرموت سيول عدن عدن يغرقها فساد هادي عدن مدينه منكوبه عدن تغرق عاجل محافظ حضرموت يوجه بسرعه تجهيز وتسيير قافله اغاثه لمساعده المواطنين في محافظه عدن جراء كارثه السيول اللتي المت بها يوم امس عدن و حضرموت تؤمان ومايصيب عدن يصيبنا سيول عدن عدن يغرقها فساد هادي عدن مدينه منكوبه عدن تغرق 
عدن يغرقها فساد هادي يافع شوكه الميزان وسيف الجنوب العربي عدن يغرقها فساد هادي 
 فصلتم عدن وجرعتم اهلها اسوا العذاب وعطلتم مؤسسات الدوله من القيام بواجباتها تجاه المواطنين وخاصه الخدميه وعملتم انقلاب علي الشرعيه وطردها من المدينه واليوم الانتعالي يلقي بفشله علي الشرعيه تجاه ما تعرض له المواطنين من سيول جارفه حركات مفضوحه شغل عصابات عدن يغرقها فساد هادي 
عدن يغرقها فساد هادي عدن يغرقها فساد هادي 1 سلام الله علي يافع المدد خلال ساعه واحده في مدينه شيكاغو الامريكيه تبرع ابناء يافع ب 100 الف دولار وفي عدن اجتمع اهل يافع وقرروا فتح فنادقهم وبيوتهم لايواء الاسر المتضرره حين تغيب دوله الحراميه تحضر يافع في المقدمه في السلم والحرب وفي المملكه بلغ 
عدن يغرقها فساد هادي محافظ عدن احمد سالمين يجب القبض عليه وتحويله للمحاكمه الفوريه هو وطاقم المحافظه ومن يدافع عنهم عدن يغرقها فساد هادي 
 كانت ولازالت المقاومه الجنوبيه صوت الشعب فهي منا ونحن منها عشتم احرار ثوروا فخلفكم الشعب فوالله ليس لنا غير الله ولن ننتظر المزيد من الارواح والمزيد من الغدر والمزيد من النهب كفاايه ابوهمام علي درب النضال معاهدا ابو اليمامه بان النصر لامحال كلنا ابوهمام عدن يغرقها فساد هادي 2479 
عدن يغرقها فساد هادي عدن يغرقها فساد هادي ماخلفه الفاسدين بعدن اكثر ضرر بمليون مره عما خلفته الامطار والسيول ثوره ضد المفسدين والفاسدين 4 
عدن يغرقها فساد هادي عدن يغرقها فساد هادي متي تنتهي ماسات مدينه عدن شرعيه الرئيس هادي واعوانه وباقي العصابه لهم اليد الطولي في تعذيب المواطن العدني اللعنه علي كل فاسد الي يوم الدين فساد الشرعيه يزكم الانوف وقد تجاوز حدود العقل الي الجنون 8 73 
عدن يغرقها فساد هادي الانتقالي يدعو المنظمات ورجال الاعمال وفاعلي الخير لتقديم يد العون لسكان العاصمه عدن صحيفه 4 مايو الالكترونيه عدن يغرقها فساد هادي 9 
عدن يغرقها فساد هادي بعض الكلام لايحتاج الي فهم بقدر مايحتاج الي احساس اللهم احفظ عدن عدن يغرقها فساد هادي 4 
 مساء الخير يا مركوز هادي مساء العار يا شله سرابيت مساء الزفت يا ناصر وبادي مساء الخزي يا اولاد الهلافيت علي صوت الطرب شله هنادي تحرك خصرها والشعب بيموت عليكم لعنه الشعب المنادي بلا راتب ولا كهرب ولا بيت عدن مدينه منكوبه عدن يغرقها فساد هادي 
عدن يغرقها فساد هادي يافع شوكه الميزان وسيف الجنوب العربي عدن يغرقها فساد هادي 
 من يبيع النفط ويحول عائداته الي حسابات شخصيه هو هذا الكارثه من يستلم جميع ايرادات البلاد ويستلم المساعدات الدوليه ودعم التحالف والضرائب هو هذا الكارثه واولاده وعصابته عدن يغرقها فساد هادي 2 
 من يبيع النفط ويحول عائداته الي حسابات شخصيه هو هذا الكارثه من يستلم جميع ايرادات البلاد ويستلم المساعدات الدوليه ودعم التحالف والضرائب هو هذا الكارثه واولاده وعصابته عدن يغرقها فساد هادي 2 
عدن يغرقها فساد هادي 4729 تم نسف جبهه الاخونجي التافه ممدوح الرفيد عدن يغرقها فساد هادي 46 
عدن يغرقها فساد هادي فلسطين ليست قضيتي عدن يغرقها فساد هادي فلسطين ليست قضيتي هادي نايم لاكثر من خمسه اعوام وابناءه في حاله سكر ورقص وعربده وفساد وغسيل اموال مع العيسي تخيلوا ابن رئيس الدولهقبل علي نفسه ان يطلع وهو يتراقص علي الانغام والشعب يموت من الاوبئهوالجوع والصواريخ والمدافع والالغام 5715 02 
عدن يغرقها فساد هادي متي تعرف معدن الرجال عندما يظهرون في الازمات عدن يغرقها فساد هادي 2 
 مساء الخير يا مركوز هادي مساء العار يا شله سرابيت مساء الزفت يا ناصر وبادي مساء الخزي يا اولاد الهلافيت علي صوت الطرب شله هنادي تحرك خصرها والشعب بيموت عليكم لعنه الشعب المنادي بلا راتب ولا كهرب ولا بيت عدن مدينه منكوبه عدن يغرقها فساد هادي 
عدن يغرقها فساد هادي لن تصلح عدن والجنوب الا بعوده دوله الجنوب غير كذا ضحك علي الدقون وضياع وقت عدن يغرقها فساد هادي 
عدن يغرقها فساد هادي اعلان تم اطلاق الهاشتاج التالي عدن يغرقها فساد هادي نظرا للظروف الانسانيه التي تمر بها محافظه عدن وتنصل حكومه الشرعيه عن اداء واجباتها وفساد السلطله المحليه نرجو منكم التغريد بهذا الهاشتاج علي نطاق واسع مودتي لكل من يشارك 
عدن يغرقها فساد هادي عدن يغرقها فساد هادي 1 سلام الله علي يافع المدد خلال ساعه واحده في مدينه شيكاغو الامريكيه تبرع ابناء يافع ب 100 الف دولار وفي عدن اجتمع اهل يافع وقرروا فتح فنادقهم وبيوتهم لايواء الاسر المتضرره حين تغيب دوله الحراميه تحضر يافع في المقدمه في السلم والحرب وفي المملكه بلغ 
 فيضانات مارب يتم التوجه العاجل و الفوري لتعويض المتضررين وفي عدن يناشد العالم لياتي بل مساعدات بعد مايموت الشعب والنفط والمليارات من ارضنا شفتم الفرق في التعامل عدن يغرقها فساد هادي 0 
 في هذه الحاله المميته والممنهجه للشرعيه والتحالف الغرض منها اضعاف الانتقالي نحن كشعب نعلم من بيده جميع ايرادات الجنوب لذلك لن تنطوي علينا وصبرنا لن يطول وملفاتهم كبره وكروشهم في مخاض كبير ستكون نهايه الشرعيه والتحالف من انتفاضه الشعب فمن يستطيع اسكات الشعب عدن يغرقها فساد هادي 
عدن المعلا كريتر عدن تغرق الطفلين تم علاجهم في خليج عدن ومازال طفل مفقود من نفس الاسره ربنا يلطف بالجميع المعلا و كريتر مديريات منكوبه عدن تغرق عدن منكوبه عدن يغرقها فساد هادي عدن تغرق بسيول الامطار 77 
كلب البدو بيع عقارات للبيع في شقراء منزل دور ونص في حي الصفراء شارع 20 شرقي المساحه 400 متر العمر فوق 30 سنه كلب البدو بيع عقارات عدن يغرقها فساد هادي عيالك يطلبونك ياملك سلمان 
عدن مدينه منكوبه عدن يغرقها فساد هادي عدن السياسي الوطني عدن مدينه منكوبه عدن يغرقها فساد هادي عدن غاب عنها اصحاب الضمير السياسي والضمير الوطني المزيف وحضر اصحاب الضمير الانساني والدم الوطني الخالص 5 
عاجل عاجل قرار اماراتي مفاجئ لحزب المؤتمر وصادم لـ عائله صالح ابو ظبي تعطي احمد علي مهله اسبوع لمغادره اراضيها وتوقف دعمها العسكري لابن عمه طارق صالح ومصادر تكشف الاسباب وتفصح عن الوجهه القادمه لنجل الرئيس السابق عدن يغرقها فساد هادي عدن مدينه منكوبه 
عدن يغرقها فساد هادي عدن مدينه منكوبه تقرير اميركي يتوقع نهايه الحرب في اليمن خلال ايام صحيفه 4 مايو الالكترونيه عدن يغرقها فساد هادي عدن مدينه منكوبه 
اليمن يمنيون ضد فساد الاصلاح عدن يغرقها فساد هادي اليمن يمنيون ضد فساد الاصلاح اغدق عليهم الجنوب وعدن بالخيرات وتركوها وحدها في مواجهه السيول وهم نزلاء في اجنحه الفنادق الفخمه والمكيفات ووسائل الترفيه عدن يغرقها فساد هادي 22 04 2020 19 32 52 
عدن يغرقها فساد هادي انتقالي الضالع يعزي ال مانع بوفاه المناضل البطل ناصر محمد مانع الشاعري صحيفه 4 مايو الالكترونيه عدن يغرقها فساد هادي 
 2 اجمالي حمله ابناء قبيله يافع لاغاثه عدن حتي اللحظه 476000 الف سعودي مايعادل 30مليون يمني وبلغ اجمالي حمله مؤسسه يافع للعمل والانجاز 122000 الف سعودي حفظ الله يافع واهلها الكرام حمله انقاذ عدن عدن يغرقها فساد هادي 
 2 اجمالي حمله ابناء قبيله يافع لاغاثه عدن حتي اللحظه 476000 الف سعودي مايعادل 30مليون يمني وبلغ اجمالي حمله مؤسسه يافع للعمل والانجاز 122000 الف سعودي حفظ الله يافع واهلها الكرام حمله انقاذ عدن عدن يغرقها فساد هادي 
 من يبيع النفط ويحول عائداته الي حسابات شخصيه هو هذا الكارثه من يستلم جميع ايرادات البلاد ويستلم المساعدات الدوليه ودعم التحالف والضرائب هو هذا الكارثه واولاده وعصابته عدن يغرقها فساد هادي 2 
 129 لا تامنوهم هذا تكتيك فهم اهل غدر والله لولا انهم يدرون ان الجنوبيين جاهزين لهم لكانو دخلوا الان يتم تبديل الخطه الثالثه الحذر الحذر عدن يغرقها فساد هادي عدن يغرقها فساد الشرعيه 6 
عدن يغرقها فساد هادي صوره معبره عن التحدي رغم الالم عدن يغرقها فساد هادي 
 129 لا تامنوهم هذا تكتيك فهم اهل غدر والله لولا انهم يدرون ان الجنوبيين جاهزين لهم لكانو دخلوا الان يتم تبديل الخطه الثالثه الحذر الحذر عدن يغرقها فساد هادي عدن يغرقها فساد الشرعيه 6 
عدن يغرقها فساد هادي عدن يغرقها فساد هادي اركان الفساد الرباعي الذين حولوا الحرب في اليمن الي تجاره سرقوا مليارات الدولارات تاره باسم دعم الجيش الواطي وتاره باسم اعاده اعمار اليمن هؤلاء اللصوص هم سبب فشل السعوديه في اليمن يعملون لصالح المشروع التركي القطري باموال السعوديه قحبه وفرشها منها 9 
عدن يغرقها فساد هادي علي المجلس الانتقالي السيطره علي الموارد لانقاذ عدن عدن يغرقها فساد هادي 
فهد بن جعموم الفجر الجديد الشاعر فهد بن جعموم كان في طريقه يسلم علي الفجر الجديد قبل ان يرحل وياخذ معه سيلفي بس مثل ما انتم شايفن السيول عطلت الطريق بس نوعدكم لنا ظهور جديد في شقره ان شاء الله الفجر الجديد يجهز فراشه للرحيل من شقره وبدون قيدا او شرط والا سيتم قصفه بالطيران انتهي عدن يغرقها فساد هادي 6 
 هادي كوز مركوز لا تمشي اوامره حتي علي اصغر موضف اخواني في مارب الفساد فساد اخواني وهادي مشارك فيه بسبب صمته عدن يغرقها فساد هادي 
عدن يغرقها فساد هادي فلسطين ليست قضيتي عدن يغرقها فساد هادي فلسطين ليست قضيتي هادي نايم لاكثر من خمسه اعوام وابناءه في حاله سكر ورقص وعربده وفساد وغسيل اموال مع العيسي تخيلوا ابن رئيس الدولهقبل علي نفسه ان يطلع وهو يتراقص علي الانغام والشعب يموت من الاوبئهوالجوع والصواريخ والمدافع والالغام 5715 02 
عدن عدن يغرقها فساد هادي منتسبو المقاومه الوطنيه يتبرعون بـ 50 مليون ريال لمتضرري السيول في عدن عدن يغرقها فساد هادي 026 
 من يبيع النفط ويحول عائداته الي حسابات شخصيه هو هذا الكارثه من يستلم جميع ايرادات البلاد ويستلم المساعدات الدوليه ودعم التحالف والضرائب هو هذا الكارثه واولاده وعصابته عدن يغرقها فساد هادي 2 
 مساء الخير يا مركوز هادي مساء العار يا شله سرابيت مساء الزفت يا ناصر وبادي مساء الخزي يا اولاد الهلافيت علي صوت الطرب شله هنادي تحرك خصرها والشعب بيموت عليكم لعنه الشعب المنادي بلا راتب ولا كهرب ولا بيت عدن مدينه منكوبه عدن يغرقها فساد هادي 
اليمن يمنيون ضد فساد الاصلاح عدن يغرقها فساد هادي اليمن يمنيون ضد فساد الاصلاح لا الثروه السمكيه ولا الجمارك ولا مصافي النفط ولا الضرائب ولا الجبايات ولا غيرها من موارد الدوله كفل بحمايه عدن من سيول الامطار عدن يغرقها فساد هادي 22 04 2020 19 37 38 
 من يبيع النفط ويحول عائداته الي حسابات شخصيه هو هذا الكارثه من يستلم جميع ايرادات البلاد ويستلم المساعدات الدوليه ودعم التحالف والضرائب هو هذا الكارثه واولاده وعصابته عدن يغرقها فساد هادي 2 
عدن يغرقها فساد هادي عدن يغرقها فساد هادي 1 سلام الله علي يافع المدد خلال ساعه واحده في مدينه شيكاغو الامريكيه تبرع ابناء يافع ب 100 الف دولار وفي عدن اجتمع اهل يافع وقرروا فتح فنادقهم وبيوتهم لايواء الاسر المتضرره حين تغيب دوله الحراميه تحضر يافع في المقدمه في السلم والحرب وفي المملكه بلغ 
 مدير مديريه المعلا المشبق للمره الثانيه يناشد التحالف ضد فساد هوامير الشرعيه محافظ عدن سالمين استلم مليار ونصف من اجل الوقايه وحمايه عدن من مياه الامطار وتم تحويلها لحسابه الشخصي عدن يغرقها فساد هادي 3 
 من يبيع النفط ويحول عائداته الي حسابات شخصيه هو هذا الكارثه من يستلم جميع ايرادات البلاد ويستلم المساعدات الدوليه ودعم التحالف والضرائب هو هذا الكارثه واولاده وعصابته عدن يغرقها فساد هادي 2 
 129 لا تامنوهم هذا تكتيك فهم اهل غدر والله لولا انهم يدرون ان الجنوبيين جاهزين لهم لكانو دخلوا الان يتم تبديل الخطه الثالثه الحذر الحذر عدن يغرقها فساد هادي عدن يغرقها فساد الشرعيه 6 
 الضرر اللي في حوافي كاسترو بالمعلا كبير جدا جدا ناس ماتت وبيوت عن بكره ابيها تحطمت ووضع سيئ للغايه وحاجه صعبه جدا كان الله في عونهم عدن يغرقها فساد هادي 
 يصادف هذا اليوم بيوم الارض وهنا اترك رساله الي ارضي الجنوب والذي لازالت ترزح تحت احتلال غاشم متخلف سياتي يوم ينزاح عنك هذا الاستعمار البغيض فنحن علي وشك النهايه نعم هي اذناب الاحتلال كانت عائقا في طريقنا لكن التاريخ سيضعهم في ذبالته المعفنه عدن يغرقها فساد هادي 57 
الانتقالي عدن يغرقها فساد هادي سكوت الانتقالي علي تعذيب الشرعيه للشعب يعد وصمه عار في جبين الانتقالي عدن يغرقها فساد هادي 
 عدن ليست فقيره يا معين بل هي من تمدد لكم الامكانيات تستغصرونها بايديكم الملوثه ان الاوان ان تتحدث الارض بازاله فساد مفتعل عدن يغرقها فساد هادي 
عدن مليار وثيقه رسميه تؤكد صرف البنك المركزي في عدن مبلغ مليار ريال يمني بعهده محافظ عدن جراء السيول التي حدثت في شهر مارس الماضي دون ان يستلم اي متضرر او يتم اصلاح ما افسدته السيول لتكون الكارثه بالامس اكثر ضررا نتيجه فساد الشرعيه ومحافظها عدن يغرقها فساد هادي عدن تغرق 50 
 يجب تقديم طلب الي الدول الشقيقه و الصديقه بحصر العقارات التي تم شرائها من قبل المتنفذين و الوزراء و وكلاء الوزارات والحاشيات والصديقات والمقربين لشرعيه الفنادق في الرياض والقاده العسكريين و اولادهم خلال الخمسهالاعوام الماضيه اعاده اموال الشعب المنهوبه عدن يغرقها فساد هادي 
سقطري سقطري جنوبيه ترفض الاخوان عدن يغرقها فساد هادي تقرير قناه الغدالمشرق عن الوضع في سقطري سقطري جنوبيه ترفض الاخوان عدن يغرقها فساد هادي 27 
تحذير عدن تحذير للجميع الي اهالي عدن صوره للسحابه المتماسكه المطله علي باب المندب المتجهه صوب عدن والمحافظات الجنوبيه محمله بامطار غزيره وعواصف رعديه اللهم احفظ عدن و اهل الجنوب كافه عدن يغرقها فساد هادي عدن تغرق عدن مدينه منكوبه عدن يغرقها فساد الشرعيه عدن منكوبه 2 
 من يبيع النفط ويحول عائداته الي حسابات شخصيه هو هذا الكارثه من يستلم جميع ايرادات البلاد ويستلم المساعدات الدوليه ودعم التحالف والضرائب هو هذا الكارثه واولاده وعصابته عدن يغرقها فساد هادي 2 
عدن يغرقها فساد هادي السيطره السيطره ياانتقالي والسيطره لا تكون الا علي كافه مؤسسسات الدوله وليس المعسكرات فقط عدن يغرقها فساد هادي 
اليمن يمنيون ضد فساد الاصلاح عدن يغرقها فساد هادي اليمن يمنيون ضد فساد الاصلاح لا الثروه السمكيه ولا الجمارك ولا مصافي النفط ولا الضرائب ولا الجبايات ولا غيرها من موارد الدوله كفل بحمايه عدن من سيول الامطار عدن يغرقها فساد هادي 22 04 2020 18 47 18 
عدن مدينه منكوبه عدن يغرقها فساد هادي عدن السياسي الوطني عدن مدينه منكوبه عدن يغرقها فساد هادي عدن غاب عنها اصحاب الضمير السياسي والضمير الوطني المزيف وحضر اصحاب الضمير الانساني والدم الوطني الخالص 5 
 قياده مجلسنا الانتقالي تقوم ب اجتماع طارئ وتناقش ثلاثه خيارات من ضمنها الخيار العسكري لتحرير عدن والاستيلاء علي الموارد وقواتنا المسلحه الجنوبيه في انتظار الاوامر عدن يغرقها فساد هادي 
 موقف مختلف علي النقيض بين كارثه امطار عدن ومارب كشف تعاطي رئيس الوزراء مع كارثه الامطار التي شهدتها العاصمه عدن امس الثلاثاء والامطار التي شهدتها مارب قبل اسابيع تناقض مخجل وتمييز في التعاطي مع الكوارث الطبيعيه بين الشمال والجنوب لك الله يا عدن التعليق لكم عدن يغرقها فساد هادي 166 
عدن يغرقها فساد هادي يافع عدن يغرقها فساد هادي وصلت تبرعات ابناء يافع لصالح المتضررين من الامطار في العاصمه عدن الي 150 مليون ريال يمني خلال يوم واحد فقط 8 
اليمن يمنيون ضد فساد الاصلاح عدن يغرقها فساد هادي اليمن يمنيون ضد فساد الاصلاح احمد العيسي كشف جزء من كل وبعض من حجم الوضع المتدهور والمتصدع فيما بين الحكومه واعضائها والبرلمان ونزلائه وهذا مايسعي اليه الاخوانج عدن يغرقها فساد هادي 22 04 2020 18 56 28 
عدن يغرقها فساد هادي يافع شوكه الميزان وسيف الجنوب العربي عدن يغرقها فساد هادي 
عدن يغرقها فساد هادي يافع عدن يغرقها فساد هادي وصلت تبرعات ابناء يافع لصالح المتضررين من الامطار في العاصمه عدن الي 150 مليون ريال يمني خلال يوم واحد فقط 8 
 قياده مجلسنا الانتقالي تقوم ب اجتماع طارئ وتناقش ثلاثه خيارات من ضمنها الخيار العسكري لتحرير عدن والاستيلاء علي الموارد وقواتنا المسلحه الجنوبيه في انتظار الاوامر عدن يغرقها فساد هادي 
عدن يغرقها فساد هادي النار ماتخلف الا رماد عدن لن تنسي من تخلي عنها عدن يغرقها فساد هادي 
التحالف اولا شكرا لقوات طارق عفاش ثانيا نكزه وتذكير للاخوه في التحالف قوات تملك الملايين للتبرع بها بينما هناك قوات في الضالع لا تجد قوت يومها ومع ذلك تلقن الحوثي الهزيمه تلو الاخري قوات طارق صالح تتبرع بـ 50 مليون للمتضررين من مياه السيول بعدن عدن يغرقها فساد هادي 08 
 129 لا تامنوهم هذا تكتيك فهم اهل غدر والله لولا انهم يدرون ان الجنوبيين جاهزين لهم لكانو دخلوا الان يتم تبديل الخطه الثالثه الحذر الحذر عدن يغرقها فساد هادي عدن يغرقها فساد الشرعيه 6 
عدن يغرقها فساد هادي يافع شوكه الميزان وسيف الجنوب العربي عدن يغرقها فساد هادي 
عدن يغرقها فساد هادي هناك علاقه وطيده ربطت حزب الاصلاح الاخواني مع حاشيه هادي والفاسدين واللجنه السعوديه هدفهم اطاله الحرب وكل طرف منهم له اهدافه من اطاله الحرب فالاخوان يريدون الانتقام وافشال التحالف وحاشيه هادي لكي يكسبون المال لان حسم المعركه تعني انتهاء مرحله هادي عدن يغرقها فساد هادي 
 من يبيع النفط ويحول عائداته الي حسابات شخصيه هو هذا الكارثه من يستلم جميع ايرادات البلاد ويستلم المساعدات الدوليه ودعم التحالف والضرائب هو هذا الكارثه واولاده وعصابته عدن يغرقها فساد هادي 2 
اليمن يمنيون ضد فساد الاصلاح عدن يغرقها فساد هادي اليمن يمنيون ضد فساد الاصلاح رغم المبالغ الهائله التي تملكها الشرعيه كموارد دوله لم تشفع تلك الاموال لعدن من الابحار وسط سيول الامطار التي اغرقت احياء عدن عدن يغرقها فساد هادي 22 04 2020 18 51 53 
المجلس الانتقالي الجنوبي عدن المجلس الانتقالي الجنوبي يبدا الان برفع مخلفات السيول من شوارع العاصمه عدن وكما يقوم الدفاع المدني بعمليه الشفط للمياه الراكده في شوارع المدينه عدن تغرق عدن منكوبه عدن يغرقها فساد هادي عدن يغرقها فساد الشرعيه عدن مدينه منكوبه 84 
 لو هذا المقطع في احد الدول لتم تكريمهم من قبل رئيس الدوله علي شجاعتهم نرجوا ايصال هذا المقطع لصناع القرار ليتم تكريمهم علي مابذلوه في انقاذ روح بشريه من الموت جراء المنخفض الجوي الذي شهدته عاصمتنا عدن خصوصا في ظل تخلي هادي وحكومته عن واجباتها عدن يغرقها فساد هادي 0 
عدن يغرقها فساد هادي علي المجلس الانتقالي السيطره علي الموارد لانقاذ عدن عدن يغرقها فساد هادي 
الهلال الاحمر الاماراتي عدن تغرق عدن مدينه منكوبه عدن يغرقها فساد هادي عدن منكوبه الهلال الاحمر الاماراتي سلام الله عليكم افتقدناكم عدن تغرق عدن مدينه منكوبه عدن يغرقها فساد هادي عدن منكوبه 
عدن يغرقها فساد هادي محافظ عدن احمد سالمين يجب القبض عليه وتحويله للمحاكمه الفوريه هو وطاقم المحافظه ومن يدافع عنهم عدن يغرقها فساد هادي 
 عادت خدمه التيار بشكل جزئي ببعض مديريات العاصمه عدن بينما بعض المناطق تجاوزت فيها ساعات الانطفاء 36 ساعه مع توقعات بعودتها خلال الساعات المقبله وسط محاولات من الفرق المختصه التي يقودها المجلس الانتقالي الجنوبي لاصلاح المنظومه بعد تعرضها لامطار وسيول حاده عدن يغرقها فساد هادي 
حضرموت الخير الجنوب العربي حضرموت عدن يغرقها فساد هادي عدن تغرق ليس بغريب علي حضرموت الخير قلب الجنوب العربي النابض محافظ حضرموت يوجه بسرعه تجهيز وتسيير قافله اغاثه لمساعده المواطنين في عدن عدن يغرقها فساد هادي عدن تغرق 
فهد بن جعموم الفجر الجديد الشاعر فهد بن جعموم كان في طريقه يسلم علي الفجر الجديد قبل ان يرحل وياخذ معه سيلفي بس مثل ما انتم شايفن السيول عطلت الطريق بس نوعدكم لنا ظهور جديد في شقره ان شاء الله الفجر الجديد يجهز فراشه للرحيل من شقره وبدون قيدا او شرط والا سيتم قصفه بالطيران انتهي عدن يغرقها فساد هادي 6 
الجسش الوطني عدن يغرقها فساد هادي معارك تدور بين الجيش الوطني من جهه والحوثيين من جهه في جبهه الفرضه لماذا دور الاعلام يختفي عن ذكر هذه الجبهه والتهميش الحاصل فيها لهم من الرواتب مده من الزمن اين رواتب الجسش الوطني الناس ورائهم اسر يافخامه قيادتنا الرشيده عدن يغرقها فساد هادي 
 وثيقه تؤكد عن ماكشفه مامور المعلا فهد المشبق عن استلام محافظ عدن مليار لمعالجه اضرار السيول التي شهدتها العاصمه عدن قبل شهر ولم يصرف منها ريال للمتضررين اما امطار امس والاضرار الكارثيه التي شهدتها عدن سيكون هناك توجيه جدبد باكثر من مليار والي المكان المعتاد عدن يغرقها فساد هادي 39 79 
عدن الحل الوحيد السيطره علي ايرادات العاصمه عدن وكنس ما تبقي من شرعيه السرق الذي في عدن وفرض امر واقع نايف ابوالزعيم الحدي عدن يغرقها فساد هادي 
عدن يغرقها فساد هادي الضالع عدن يغرقها فساد هادي ابناء الضالع في امريكاء 200 الف دولار والحمله مازالت مستمره تحيه للابطال وجزاكم الله خير 
 ولا زال مجلسنا الانتقالي المؤقر يؤمن بالشرعيه ويتمني يعمل تحت مظلت الشرعيه والله الي يحدث مهزله كونو متمردين كونو مافيا ليس عيب من اجل شعبكم حرام والله حرام عدن يغرقها فساد هادي 
التحالف اولا شكرا لقوات طارق عفاش ثانيا نكزه وتذكير للاخوه في التحالف قوات تملك الملايين للتبرع بها بينما هناك قوات في الضالع لا تجد قوت يومها ومع ذلك تلقن الحوثي الهزيمه تلو الاخري قوات طارق صالح تتبرع بـ 50 مليون للمتضررين من مياه السيول بعدن عدن يغرقها فساد هادي 08 
 من يبيع النفط ويحول عائداته الي حسابات شخصيه هو هذا الكارثه من يستلم جميع ايرادات البلاد ويستلم المساعدات الدوليه ودعم التحالف والضرائب هو هذا الكارثه واولاده وعصابته عدن يغرقها فساد هادي 2 
 من يبيع النفط ويحول عائداته الي حسابات شخصيه هو هذا الكارثه من يستلم جميع ايرادات البلاد ويستلم المساعدات الدوليه ودعم التحالف والضرائب هو هذا الكارثه واولاده وعصابته عدن يغرقها فساد هادي 2 
 هادي كوز مركوز لا تمشي اوامره حتي علي اصغر موضف اخواني في مارب الفساد فساد اخواني وهادي مشارك فيه بسبب صمته عدن يغرقها فساد هادي 
عدن يغرقها فساد هادي لن تصلح عدن والجنوب الا بعوده دوله الجنوب غير كذا ضحك علي الدقون وضياع وقت عدن يغرقها فساد هادي 
 تواصل ازمه انقطاع الكهرباء بالعاصمه عدن بسبب الامطار الغزيره والسيول التي شهدتها امس وتخطت ساعات الانقطاع بمعظم المديريات 25 ساعه بعدما عطلتها السيول وساهمت جهود الانتقالي بشفط وازاحه المياه ببعض المناطق لتسهيل عمل فرق الكهرباء لاصلاح الاعطال واعاده الخدمه عدن يغرقها فساد هادي 9 
 حمله تبرعات يافع لاغاثه متضرري عدن تقترب من كسر الواحد مليون ريال سعودي والحمله مستمره بارك الله في الجهود عدن يغرقها فساد هادي 4 
 ان الاوان لفتح ملف الفساد بمكتب المحافظ بعدن وايقافه عن العمل واستبداله بشخص شريف يعمل بجد لصالح النهوض بعدن الشعب يموت جوعا وغرقا عدن يغرقها فساد هادي 
 اظهرت ارقام ميزانيات محافظه عدن فساد عظيم تقوده عصابه مافيا باسم الشرعيه ابتداء بالرئيس وانتهاء بالمحافظ عدن يغرقها فساد هادي 
يافع عدن عدن يغرقها فساد هادي تصوير من اعلي جبال كلد يافع الي العاصمه عدن عدن يغرقها فساد هادي 2 
 اذا كان الانتقالي ملتزم مع التحالف بتعهدات فيجب علي المقاومه الجنوبيه وقائدها البطل ابوهمام بالسيطره علي ايرادات الجنوب والبنك المركزي وتشكيل حكومه ايرادات لان الاموال لم تعد تذهب لاي مشروع في الجنوب منذ 2015 بل لجيوب هادي وحاشيته الفاسدين عدن يغرقها فساد هادي 
 ستظل الشرعيه الثقب الاسود الذي يلتهم كل دعم يقدم للشعب وسيظل موضفيها يتسولون ويبتزون الدول باسم الشعب وسيظل الشعب منكوب ومحرج بسبب استرزاقهم واستخدام معاناتهم لمصالح افراد عدن يغرقها فساد هادي 
 لو لا الصهاريج التي خففت من تدفق السيول لكانت كريتر ومن فيها في خبر كان في ظل فساد محافظ عدن احمد سالمين وحكومه الشرعيه الاخوانيه عدن يغرقها فساد هادي اقاله سالمين مطلب شعبي 12 
اليمن يمنيون ضد فساد الاصلاح عدن يغرقها فساد هادي اليمن يمنيون ضد فساد الاصلاح التخبط وسؤ استخدام وعدم فهم الصلاحيات بين فرقاء الشرعيه اليمنيه جعلت من هادي والاخوان عامل انهيار وتفشي للفساد عدن يغرقها فساد هادي 22 04 2020 19 05 32 
 وان كـان لـي فخـر يمكـن ان اقولـه لهـؤلاء الشـباب الابطـال الذيـن يضحـون بارواحهـم لانقـاذ حيـاه المسـن اقبـل رؤوسهـم لا بـل اقبـل اقدامهـم ننحنـي لكـم فخـرا عدن يغرقها فساد هادي 
عدن يغرقها فساد هادي عدن يغرقها فساد الشرعيه 129 لا تامنوهم هذا تكتيك فهم اهل غدر والله لولا انهم يدرون ان الجنوبيين جاهزين لهم لكانو دخلوا الان يتم تبديل الخطه الثالثه الحذر الحذر عدن يغرقها فساد هادي عدن يغرقها فساد الشرعيه 6 
عدن مليار وثيقه رسميه تؤكد صرف البنك المركزي في عدن مبلغ مليار ريال يمني بعهده محافظ عدن جراء السيول التي حدثت في شهر مارس الماضي دون ان يستلم اي متضرر او يتم اصلاح ما افسدته السيول لتكون الكارثه بالامس اكثر ضررا نتيجه فساد الشرعيه ومحافظها عدن يغرقها فساد هادي عدن تغرق 50 
التحالف اولا شكرا لقوات طارق عفاش ثانيا نكزه وتذكير للاخوه في التحالف قوات تملك الملايين للتبرع بها بينما هناك قوات في الضالع لا تجد قوت يومها ومع ذلك تلقن الحوثي الهزيمه تلو الاخري قوات طارق صالح تتبرع بـ 50 مليون للمتضررين من مياه السيول بعدن عدن يغرقها فساد هادي 08 
 عادت خدمه التيار بشكل جزئي ببعض مديريات العاصمه عدن بينما بعض المناطق تجاوزت فيها ساعات الانطفاء 36 ساعه مع توقعات بعودتها خلال الساعات المقبله وسط محاولات من الفرق المختصه التي يقودها المجلس الانتقالي الجنوبي لاصلاح المنظومه بعد تعرضها لامطار وسيول حاده عدن يغرقها فساد هادي 
تحذير عدن تحذير للجميع الي اهالي عدن صوره للسحابه المتماسكه المطله علي باب المندب المتجهه صوب عدن والمحافظات الجنوبيه محمله بامطار غزيره وعواصف رعديه اللهم احفظ عدن و اهل الجنوب كافه عدن يغرقها فساد هادي عدن تغرق عدن مدينه منكوبه عدن يغرقها فساد الشرعيه عدن منكوبه 2 
تحالف تحالف دعم الشرعيه عن اي شرعيه يتحدثون الشرعيه انتهت يوم ماتت في صنعاء الشرعيه مجرد اسم للفساد والنهب والارهاب شرعيه اخوان اليمن مجموعه من اللصوص للسيطره علي موارد وثروات الجنوب يافع العظمي عدن يغرقها فساد هادي 
 ابناء عدن هم طوق النجاه لمن جرفتهم السيول الذين تسابقو باجسادهم النحيله لانقاذ كبار السن وقامو بما لم تقوم به حكومه الفساد تقف الكلمات عاجزه عن وصف بطولاتكم عدن يغرقها فساد هادي 
اليمن يمنيون ضد فساد الاصلاح عدن يغرقها فساد هادي اليمن يمنيون ضد فساد الاصلاح حكومه هادي تتهالك من الداخل والفساد الذي يترائسه هادي ويديره الاخوانج جعل الشرعيه علي مهب الريح ومصدر للسخط العام عدن يغرقها فساد هادي 22 04 2020 18 33 42 
 اظهرت ارقام ميزانيات محافظه عدن فساد عظيم تقوده عصابه مافيا باسم الشرعيه ابتداء بالرئيس وانتهاء بالمحافظ عدن يغرقها فساد هادي 
عدن يغرقها فساد هادي لن تصلح عدن والجنوب الا بعوده دوله الجنوب غير كذا ضحك علي الدقون وضياع وقت عدن يغرقها فساد هادي 
اليمن يمنيون ضد فساد الاصلاح عدن يغرقها فساد هادي اليمن يمنيون ضد فساد الاصلاح اغدق عليهم الجنوب وعدن بالخيرات وتركوها وحدها في مواجهه السيول وهم نزلاء في اجنحه الفنادق الفخمه والمكيفات ووسائل الترفيه عدن يغرقها فساد هادي 22 04 2020 18 42 47 
تحذير عدن تحذير اهالي عدن اصحاب الاداور الارضيه او البيوت اللي في مجري السيل الحل الامثل الاخلاء او تدبير احتياطات تمنع دخول الماء ابعاد السيارات من ممرات السيل خصوصا في المناطق القريبه للجبال عدن يغرقها فساد هادي عدن تغرق عدن منكوبه عدن مدينه منكوبه 99 
عدن يغرقها فساد هادي لن تصلح عدن والجنوب الا بعوده دوله الجنوب غير كذا ضحك علي الدقون وضياع وقت عدن يغرقها فساد هادي 
عدن عدن تغرق عدن منكوبه عدن الناس عالقين للان وقبل قليل تم اخراج طفله متوفيه تحت الانقاض بسبب البناء العشوائي عدن تغرق عدن منكوبه عدن يغرقها فساد هادي عدن يغرقها فساد الشرعيه عدن مدينه منكوبه 
يافع العظمي عدن يغرقها فساد هادي مليارات تنهب وملايين البشر يشردوا هذه هي الشرعيه يافع العظمي عدن يغرقها فساد هادي 
اليمن يمنيون ضد فساد الاصلاح عدن يغرقها فساد هادي اليمن يمنيون ضد فساد الاصلاح لم يخصص اي مبلغ من ميزانيه دوله هادي لانقاذ شوارع عدن من كم السيول الجارفه التي الحقتها الامطار بمدينه عدن المنكوبه بالشرعيه عدن يغرقها فساد هادي 22 04 2020 18 38 13 
عدن يغرقها فساد هادي محافظ عدن احمد سالمين يجب القبض عليه وتحويله للمحاكمه الفوريه هو وطاقم المحافظه ومن يدافع عنهم عدن يغرقها فساد هادي 
 4729 الاخونجي التافه ممدوح الرفيد والاخونجي الخضيري تركي القبلان اصبحوا مجرد ذياب الكتروني تابعيين لعصابه اخونج اليمن الخبيثه كل تغريداتهم ترسل لهم من جروبات الواتس حق عصابه اخونج اليمن الخبيثه واتحدي من يثبت غير ذالك عدن يغرقها فساد هادي 
 اظهرت ارقام ميزانيات محافظه عدن فساد عظيم تقوده عصابه مافيا باسم الشرعيه ابتداء بالرئيس وانتهاء بالمحافظ عدن يغرقها فساد هادي 
 معارك تدور بين الجيش الوطني من جهه والحوثيين من جهه في جبهه الفرضه لماذا دور الاعلام يختفي عن ذكر هذه الجبهه والتهميش الحاصل فيها لهم من الرواتب مده من الزمن اين رواتب الجسش الوطني الناس ورائهم اسر يافخامه قيادتنا الرشيده عدن يغرقها فساد هادي 
اليمن يمنيون ضد فساد الاصلاح عدن يغرقها فساد هادي اليمن يمنيون ضد فساد الاصلاح احمد العيسي وبرسالته لهادي يذكره بصلاحياته وصلاحيه المجلس التشريعي التي لم يفقه لها هادي واغفلها الاصلاح لاجل مشروع الفساد العام عدن يغرقها فساد هادي 22 04 2020 19 10 05 
عدن عدن تغرق عدن منكوبه عدن يغرقها فساد هادي هكذا كان صراخ امهات واطفال عدن بعد حصار السيول الجارفه لمنازلهم عدن تغرق عدن منكوبه عدن يغرقها فساد هادي عدن يغرقها فساد الشرعيه عدن مدينه منكوبه 16 
 مساء الخير يا مركوز هادي مساء العار يا شله سرابيت مساء الزفت يا ناصر وبادي مساء الخزي يا اولاد الهلافيت علي صوت الطرب شله هنادي تحرك خصرها والشعب بيموت عليكم لعنه الشعب المنادي بلا راتب ولا كهرب ولا بيت عدن مدينه منكوبه عدن يغرقها فساد هادي 
عدن يغرقها فساد هادي عدن يغرقها فساد هادي هادي غازي الجنوب في 94 هادي في ظل حكمه حدث الظلم والسرقه والاختلاس والفساد وكل هذا يدار بعلمه وتخطيطه هادي من اغرق الجنوب والشمال في حروب داخليه هادي واولاده من يتحكم في كل الموارد البعض يقول بان هادي لا يعلم مايحدث هذا من ضمن الابواق الماجوره لعنتي عليه 
عدن يغرقها فساد هادي هذا الخطاب الموجهه للبنك المركزي يثبت صحه ما قاله فهد المشبق بان المحافظ استلم مليار ونص ريال يمني من اجل تعويض اهل عدن بسبب الفيضانات السابقه ولم يعوض حد من المواطنين عدن يغرقها فساد هادي 70 
 الكارثه ان هادي حديث عهد بالفساد وكمان لم يسبق له التدرج فيه كما الجنرال العجوز وكل ماوقع تحت يده شفطه كما مثلث برمودا عدن يغرقها فساد هادي 
 كانت ولازالت المقاومه الجنوبيه صوت الشعب فهي منا ونحن منها عشتم احرار ثوروا فخلفكم الشعب فوالله ليس لنا غير الله ولن ننتظر المزيد من الارواح والمزيد من الغدر والمزيد من النهب كفاايه ابوهمام علي درب النضال معاهدا ابو اليمامه بان النصر لامحال كلنا ابوهمام عدن يغرقها فساد هادي 2479 
عدن يغرقها فساد هادي لن تصلح عدن والجنوب الا بعوده دوله الجنوب غير كذا ضحك علي الدقون وضياع وقت عدن يغرقها فساد هادي 
عدن يغرقها فساد هادي الكوارث صرفت والمرافق والاكادمين عدن يغرقها فساد هادي وقت الكوارث عدن وقت السلم عدن عاصمه الغنوب العربي لو كانت المبالغ التي صرفت من الامارات للبنيه التحتيه والمرافق الحكوميه بدل قتل الخطباء والاكادمين والمثقفين باوامر لهاني بن بريك واعوانه كانت كفيله بهذي الكارثه التي حصلت لااخواننا 
عدن يغرقها فساد هادي عدن يغرقها فساد الشرعيه كريتر شعب العيدروس عدن يغرقها فساد هادي عدن يغرقها فساد الشرعيه 8 
عدن يغرقها فساد هادي لن تصلح عدن والجنوب الا بعوده دوله الجنوب غير كذا ضحك علي الدقون وضياع وقت عدن يغرقها فساد هادي 
عدن يغرقها فساد هادي عدن يغرقها فساد هادي لو ان عدن تحصل علي ثلث مواردها لكانت عدن من اجمل المدن في ظل وجود الوزراء الفاسدين والمحافظ السارق والادارات الفاسده لو يقدم العالم ميزانيات دول سوف تختفي اغاثه عدن تبدا بتغيير كل الفاسدين وضاح بن عطيه 
عدن يغرقها فساد هادي النار ماتخلف الا رماد عدن لن تنسي من تخلي عنها عدن يغرقها فساد هادي 
 كانت ولازالت المقاومه الجنوبيه صوت الشعب فهي منا ونحن منها عشتم احرار ثوروا فخلفكم الشعب فوالله ليس لنا غير الله ولن ننتظر المزيد من الارواح والمزيد من الغدر والمزيد من النهب كفاايه ابوهمام علي درب النضال معاهدا ابو اليمامه بان النصر لامحال كلنا ابوهمام عدن يغرقها فساد هادي 2479 
عدن يغرقها فساد هادي لماذا لم نسمع كلمه او رساله مواساه من الرئيس عبدربه منصور لاهل عدن في نكبتهم اليس من واجبه الاخلاقي مواساه المواطنين في العاصمه عدن في مصابهم الجلل عدن يغرقها فساد هادي 1 
 ان الاوان لفتح ملف الفساد بمكتب المحافظ بعدن وايقافه عن العمل واستبداله بشخص شريف يعمل بجد لصالح النهوض بعدن الشعب يموت جوعا وغرقا عدن يغرقها فساد هادي 
 اقسم بالله العظيم شخص موثوق يحدثني ان الهلال الاحمر سلم المعدات للسلطه المحليه والمحافظ سالمين وتم بيعها من قبل الفاسدين و لم تسلم للانتقالي عليكم لعنه الله ياسرق يافاسدين يالصوص عدن يغرقها فساد هادي عدن منكوبه 
عدن يغرقها فساد هادي عدن يغرقها فساد هادي لو ان عدن تحصل علي ثلث مواردها لكانت عدن من اجمل المدن في ظل وجود الوزراء الفاسدين والمحافظ السارق والادارات الفاسده لو يقدم العالم ميزانيات دول سوف تختفي اغاثه عدن تبدا بتغيير كل الفاسدين وضاح بن عطيه 
عدن يغرقها فساد هادي محافظ عدن احمد سالمين يجب القبض عليه وتحويله للمحاكمه الفوريه هو وطاقم المحافظه ومن يدافع عنهم عدن يغرقها فساد هادي 
عدن يغرقها فساد هادي الكوارث صرفت والمرافق والاكادمين عدن يغرقها فساد هادي وقت الكوارث عدن وقت السلم عدن عاصمه الغنوب العربي لو كانت المبالغ التي صرفت من الامارات للبنيه التحتيه والمرافق الحكوميه بدل قتل الخطباء والاكادمين والمثقفين باوامر لهاني بن بريك واعوانه كانت كفيله بهذي الكارثه التي حصلت لااخواننا 
 اسال الله العلي العظيم ان يشل اركانك ويجمد الدم في عروقك انت وكل مسؤولي و وزراء الشرعيه وكل من تامر علي عدن والجنوب نسيت وتكبرت ياخاين العروبه ولكن الحمد عدن بخير برجالها الذي رجعوا لك كرامتك والحمد الله القائد عيدروس حفظه الله خلاكم تحلمون فيه ليل ونهار عدن يغرقها فساد هادي 674 
 صوره مؤلمه لعائله عدنيه جرف منزلهم السيول قد ترمز لكفاح المواطن الجنوبي وسيرهم في دروب الحياه الوعره تحاصرهم مستنقعات فساد حكومه الرئيس هادي والحرب والمجاعه والاوبئه والفساد عدن يغرقها فساد هادي 
عدن يغرقها فساد هادي تكاد تكون كارثه مارب مقاربه لكارثه عدن الا ان مارب ضمن نفوذ الدوله الشرعيه وعدن ضمن نفوذ المجلس الانتقالي وخلاياه الامنيه لم نري ذلك التخبط ورمي التهم في الهواء حين نري ونسمع عن مارب مارب بها دوله تخضع لحكومه شرعيه ان شاء الله يكونو بني كلب مش بس اخوان عدن يغرقها فساد هادي 
التحالف اولا شكرا لقوات طارق عفاش ثانيا نكزه وتذكير للاخوه في التحالف قوات تملك الملايين للتبرع بها بينما هناك قوات في الضالع لا تجد قوت يومها ومع ذلك تلقن الحوثي الهزيمه تلو الاخري قوات طارق صالح تتبرع بـ 50 مليون للمتضررين من مياه السيول بعدن عدن يغرقها فساد هادي 08 
اليمن يمنيون ضد فساد الاصلاح عدن يغرقها فساد هادي اليمن يمنيون ضد فساد الاصلاح استقالات لوزراء وعدم استيعاب لصلاحيه كل جهه وتصدع داخلي للسلطات التنفيذيه والتشريعيه كلها بفعل مشروع الفساد العام للاخوانج وهادي عدن يغرقها فساد هادي 22 04 2020 18 24 38 
 عادت خدمه التيار بشكل جزئي ببعض مديريات العاصمه عدن بينما بعض المناطق تجاوزت فيها ساعات الانطفاء 36 ساعه مع توقعات بعودتها خلال الساعات المقبله وسط محاولات من الفرق المختصه التي يقودها المجلس الانتقالي الجنوبي لاصلاح المنظومه بعد تعرضها لامطار وسيول حاده عدن يغرقها فساد هادي 
عدن يغرقها فساد هادي واخيرا صحي الرئيس الاخونجي هادي وسيوجه خطاب في تمام الساعه التاسعه مساء الي الشعب المتهالك المطحون الذي اتعبته الازمات والكوارث ومع ذالك لن يسمعه الشعب لعدم وجود التيار الكهربائي عجائب عدن يغرقها فساد هادي 318 
عدن يغرقها فساد هادي لن تصلح عدن والجنوب الا بعوده دوله الجنوب غير كذا ضحك علي الدقون وضياع وقت عدن يغرقها فساد هادي 
عدن يغرقها فساد هادي النار ماتخلف الا رماد عدن لن تنسي من تخلي عنها عدن يغرقها فساد هادي 
اليمن يمنيون ضد فساد الاصلاح عدن يغرقها فساد هادي اليمن يمنيون ضد فساد الاصلاح التصدع والتهالك الذي طال كل مفاصل شرعيه هادي اتضح نموذج منه في وضع عدن مع السيول التي عبثت بها كما يعبث فساد هادي عدن يغرقها فساد هادي 22 04 2020 18 29 10 
عدن تغرق عدن يغرقها فساد هادي عدن الجريحه عدن المنكوبه في عهد حكومه الشرعيه الاخوانيه عدن تغرق عدن يغرقها فساد هادي 70 
عدن يغرقها فساد هادي عدن يغرقها فساد هادي 1 سلام الله علي يافع المدد خلال ساعه واحده في مدينه شيكاغو الامريكيه تبرع ابناء يافع ب 100 الف دولار وفي عدن اجتمع اهل يافع وقرروا فتح فنادقهم وبيوتهم لايواء الاسر المتضرره حين تغيب دوله الحراميه تحضر يافع في المقدمه في السلم والحرب وفي المملكه بلغ 
يافع عدن عدن يغرقها فساد هادي تصوير من اعلي جبال كلد يافع الي العاصمه عدن عدن يغرقها فساد هادي 2 
عدن يغرقها فساد هادي يافع شوكه الميزان وسيف الجنوب العربي عدن يغرقها فساد هادي 
اعاده اموال الشعب المنهوبه عدن يغرقها فساد هادي يجب تقديم طلب الي الدول الشقيقه و الصديقه بحصر العقارات التي تم شرائها من قبل المتنفذين و الوزراء و وكلاء الوزارات والحاشيات والصديقات والمقربين لشرعيه الفنادق في الرياض والقاده العسكريين و اولادهم خلال الخمسهالاعوام الماضيه اعاده اموال الشعب المنهوبه عدن يغرقها فساد هادي 
عدن يغرقها فساد هادي 4729 الاخونجي التافه ممدوح الرفيد والاخونجي الخضيري تركي القبلان اصبحوا مجرد ذياب الكتروني تابعيين لعصابه اخونج اليمن الخبيثه كل تغريداتهم ترسل لهم من جروبات الواتس حق عصابه اخونج اليمن الخبيثه واتحدي من يثبت غير ذالك عدن يغرقها فساد هادي 
 انا بافهمك يا عادل الحسني اولا ادخلوا صنعاء لو كنتم صادقين وبعدين لكل حادثا حديث ثانيا عدن محرره وتنتظركم بعد تحرير صنعاء عدن يغرقها فساد هادي 56 
 عندما يعيش المسوول خارج بلاده و يتغرغر باموال شعبه ويسرق حقوقهم يصبح المواطن ك هولاء الذين يحملون ابنتهم ولا ينظرون الي حالهم ان القلب ليحزن وانه يتالم و يبكي عليك يا مدينتي يا عدن عدن يغرقها فساد هادي عدن تغرق عدن يغرقها فساد الانتقالي 70 
 قياده مجلسنا الانتقالي تقوم ب اجتماع طارئ وتناقش ثلاثه خيارات من ضمنها الخيار العسكري لتحرير عدن والاستيلاء علي الموارد وقواتنا المسلحه الجنوبيه في انتظار الاوامر عدن يغرقها فساد هادي 
 انهيار منازل عديده فوق ساكنيها وغرق اسر بكامل افرادها في مديريات عدن وجرف مئات السيارات والمحلات عدن تغرق بسيول الامطار الفرحه وشماته تعم كل شرعيه هادي واولاده واحزب الاصلاح ويتراقصون فرحا لما حل بعدن فمصائب الجنوبيين مكاسب عندهم عدن يغرقها فساد هادي 
عدن يغرقها فساد الانتقالي عدن يغرقها فساد هادي عدن تغرق نسال الله ان يتغمد بالرحمه من فقدناهم في عدن الحبيبه وان يعين من نعزهم من ابنائها الضعفاء مسلوبي الحيله والتحيه لابناء يافع وكل فرد من ابناء اليمن في الشمال والشرق والجنوب ممن يمدون يد العون في هذه الضروف عدن يغرقها فساد الانتقالي عدن يغرقها فساد هادي عدن تغرق 
 مساء الخير يا مركوز هادي مساء العار يا شله سرابيت مساء الزفت يا ناصر وبادي مساء الخزي يا اولاد الهلافيت علي صوت الطرب شله هنادي تحرك خصرها والشعب بيموت عليكم لعنه الشعب المنادي بلا راتب ولا كهرب ولا بيت عدن مدينه منكوبه عدن يغرقها فساد هادي 
 لن يكون الحال افضل في عدن من ما حصل في المهره اول ما تولي معين رئاسه الوزراء كانت اول مهمه له هي المهره التي دمرها اعصار لبان وجاء معين الي مهره ووضع عده مواعيد من تعويض وبناء مساكن والي الان لم يري متضررين المهره شيء لازالوا يسكنون الخيام منذ لبان عدن يغرقها فساد هادي 4 
لن يمروا المجلس الانتقالي الجنوبي 4700 العوده الي مارب من حيث اتت شغل الثلاث ورقات لن يمروا جربنا خداعهم المجلس الانتقالي الجنوبي القوات المسلحه الجنوبيه المقاومه الجنوبيه عدن يغرقها فساد هادي عدن يغرقها فساد الشرعيه 
عدن يغرقها فساد هادي يافع شوكه الميزان وسيف الجنوب العربي عدن يغرقها فساد هادي 
عدن يغرقها فساد هادي محافظ عدن احمد سالمين يجب القبض عليه وتحويله للمحاكمه الفوريه هو وطاقم المحافظه ومن يدافع عنهم عدن يغرقها فساد هادي 
التحالف اولا شكرا لقوات طارق عفاش ثانيا نكزه وتذكير للاخوه في التحالف قوات تملك الملايين للتبرع بها بينما هناك قوات في الضالع لا تجد قوت يومها ومع ذلك تلقن الحوثي الهزيمه تلو الاخري قوات طارق صالح تتبرع بـ 50 مليون للمتضررين من مياه السيول بعدن عدن يغرقها فساد هادي 08 
اليمن يمنيون ضد فساد الاصلاح عدن يغرقها فساد هادي اليمن يمنيون ضد فساد الاصلاح احمد العيسي كشف جزء من كل وبعض من حجم الوضع المتدهور والمتصدع فيما بين الحكومه واعضائها والبرلمان ونزلائه وهذا مايسعي اليه الاخوانج عدن يغرقها فساد هادي 22 04 2020 18 02 19 
اليمن يمنيون ضد فساد الاصلاح عدن يغرقها فساد هادي اليمن يمنيون ضد فساد الاصلاح التخبط وسؤ استخدام وعدم فهم الصلاحيات بين فرقاء الشرعيه اليمنيه جعلت من هادي والاخوان عامل انهيار وتفشي للفساد عدن يغرقها فساد هادي 22 04 2020 18 11 22 
 عندي سؤاليين اطرحه لمن يتكلم عن الانتقالي ويحمله مسؤؤليه كوارث عدن لانه مسيطر عليها وانه الشرعيه غير مسيطره علي عدن ايش قدمت الشرعيه لعدن خلال السنوات الماضيه في ضل وجودها في عدن ايرادات عدن والبنك المركزي ودعم التحالف والعالم بيد مين تحياتي عدن يغرقها فساد هادي 
التحالف اولا شكرا لقوات طارق عفاش ثانيا نكزه وتذكير للاخوه في التحالف قوات تملك الملايين للتبرع بها بينما هناك قوات في الضالع لا تجد قوت يومها ومع ذلك تلقن الحوثي الهزيمه تلو الاخري قوات طارق صالح تتبرع بـ 50 مليون للمتضررين من مياه السيول بعدن عدن يغرقها فساد هادي 08 
 الضرر اللي في حوافي كاسترو بالمعلا كبير جدا جدا ناس ماتت وبيوت عن بكره ابيها تحطمت ووضع سيئ للغايه وحاجه صعبه جدا كان الله في عونهم عدن يغرقها فساد هادي 
عدن الحل الوحيد السيطره علي ايرادات العاصمه عدن وكنس ما تبقي من شرعيه السرق الذي في عدن وفرض امر واقع نايف ابوالزعيم الحدي عدن يغرقها فساد هادي 
عدن يغرقها فساد هادي عدن مدينه منكوبه اوجز تعلق عما حل بعدن من كارثه عدن يغرقها فساد هادي عدن مدينه منكوبه 
التحالف الضالع الحوثي عدن يغرقها فساد هادي اولا شكرا لقوات طارق عفاش ثانيا نكزه وتذكير للاخوه في التحالف قوات تملك الملايين للتبرع بها بينما هناك قوات في الضالع لا تجد قوت يومها ومع ذلك تلقن الحوثي الهزيمه تلو الاخري قوات طارق صالح تتبرع بـ 50 مليون للمتضررين من مياه السيول بعدن عدن يغرقها فساد هادي 08 
عدن يغرقها فساد هادي الضالع عدن يغرقها فساد هادي ابناء الضالع في امريكاء 200 الف دولار والحمله مازالت مستمره تحيه للابطال وجزاكم الله خير 
 من يبيع النفط ويحول عائداته الي حسابات شخصيه هو هذا الكارثه من يستلم جميع ايرادات البلاد ويستلم المساعدات الدوليه ودعم التحالف والضرائب هو هذا الكارثه واولاده وعصابته عدن يغرقها فساد هادي 2 
 اسمعوا الشعر عندما يطلع من القلب للقلب وشوفوا ضحكه وابتسامه القائدعبداللطيف السيد وشعورهم تجاه بعض عدن يغرقها فساد هادي 285 
 من يبيع النفط ويحول عائداته الي حسابات شخصيه هو هذا الكارثه من يستلم جميع ايرادات البلاد ويستلم المساعدات الدوليه ودعم التحالف والضرائب هو هذا الكارثه واولاده وعصابته عدن يغرقها فساد هادي 2 
عدن يغرقها فساد هادي يافع شوكه الميزان وسيف الجنوب العربي عدن يغرقها فساد هادي 
عدن يغرقها فساد هادي تسرقون اموال النفط وايرادات الجنوب وتاكلوه كلام في كلام عدن يغرقها فساد هادي 
 من يبيع النفط ويحول عائداته الي حسابات شخصيه هو هذا الكارثه من يستلم جميع ايرادات البلاد ويستلم المساعدات الدوليه ودعم التحالف والضرائب هو هذا الكارثه واولاده وعصابته عدن يغرقها فساد هادي 2 
 من يبيع النفط ويحول عائداته الي حسابات شخصيه هو هذا الكارثه من يستلم جميع ايرادات البلاد ويستلم المساعدات الدوليه ودعم التحالف والضرائب هو هذا الكارثه واولاده وعصابته عدن يغرقها فساد هادي 2 
عدن يغرقها فساد هادي شكرا يافع المدد شكرا ضالع الامجــــاد شكرا علي وقوفكم مع اخوانكم المنهوبه ثرواتهم من قبل عصابه الاخوان والمتنفذين عدن يغرقها فساد هادي 
لن يمروا المجلس الانتقالي الجنوبي 4700 العوده الي مارب من حيث اتت شغل الثلاث ورقات لن يمروا جربنا خداعهم المجلس الانتقالي الجنوبي القوات المسلحه الجنوبيه المقاومه الجنوبيه عدن يغرقها فساد هادي عدن يغرقها فساد الشرعيه 
 اسال الله العلي العظيم ان يشل اركانك ويجمد الدم في عروقك انت وكل مسؤولي و وزراء الشرعيه وكل من تامر علي عدن والجنوب نسيت وتكبرت ياخاين العروبه ولكن الحمد عدن بخير برجالها الذي رجعوا لك كرامتك والحمد الله القائد عيدروس حفظه الله خلاكم تحلمون فيه ليل ونهار عدن يغرقها فساد هادي 674 
عدن مليار وثيقه رسميه تؤكد صرف البنك المركزي في عدن مبلغ مليار ريال يمني بعهده محافظ عدن جراء السيول التي حدثت في شهر مارس الماضي دون ان يستلم اي متضرر او يتم اصلاح ما افسدته السيول لتكون الكارثه بالامس اكثر ضررا نتيجه فساد الشرعيه ومحافظها عدن يغرقها فساد هادي عدن تغرق 50 
 يجب تقديم طلب الي الدول الشقيقه و الصديقه بحصر العقارات التي تم شرائها من قبل المتنفذين و الوزراء و وكلاء الوزارات والحاشيات والصديقات والمقربين لشرعيه الفنادق في الرياض والقاده العسكريين و اولادهم خلال الخمسهالاعوام الماضيه اعاده اموال الشعب المنهوبه عدن يغرقها فساد هادي 
يافع عدن عدن يغرقها فساد هادي تصوير من اعلي جبال كلد يافع الي العاصمه عدن عدن يغرقها فساد هادي 2 
 من يبيع النفط ويحول عائداته الي حسابات شخصيه هو هذا الكارثه من يستلم جميع ايرادات البلاد ويستلم المساعدات الدوليه ودعم التحالف والضرائب هو هذا الكارثه واولاده وعصابته عدن يغرقها فساد هادي 2 
 لن يكون الحال افضل في عدن من ما حصل في المهره اول ما تولي معين رئاسه الوزراء كانت اول مهمه له هي المهره التي دمرها اعصار لبان وجاء معين الي مهره ووضع عده مواعيد من تعويض وبناء مساكن والي الان لم يري متضررين المهره شيء لازالوا يسكنون الخيام منذ لبان عدن يغرقها فساد هادي 4 
عدن يغرقها فساد هادي لن تصلح عدن والجنوب الا بعوده دوله الجنوب غير كذا ضحك علي الدقون وضياع وقت عدن يغرقها فساد هادي 
عدن يغرقها فساد هادي محافظ عدن احمد سالمين يجب القبض عليه وتحويله للمحاكمه الفوريه هو وطاقم المحافظه ومن يدافع عنهم عدن يغرقها فساد هادي 
عدن يغرقها فساد هادي صوره معبره عن التحدي رغم الالم عدن يغرقها فساد هادي 
 التحالف يتبرع بمليارات الدولارات لمساعده دول عظمي مثل امريكا اذا حصلت عندهم اعاصير فماذا يقدم لعدن وهو الذي وقف رواتبهم وسلم ثرواتنا لخكومه الفساد وهادي وابناءه بحجه اتفاق الرياض عدن يغرقها فساد هادي 
اليمن يمنيون ضد فساد الاصلاح عدن يغرقها فساد هادي اليمن يمنيون ضد فساد الاصلاح حكومه هادي تتهالك من الداخل والفساد الذي يترائسه هادي ويديره الاخوانج جعل الشرعيه علي مهب الريح ومصدر للسخط العام عدن يغرقها فساد هادي 22 04 2020 17 39 38 
عدن يغرقها فساد هادي شاهدوا كيف الفرق بين عدن ومارب عند رئيس حكومه السرق معين مخبازه عدن يغرقها فساد هادي 2 
عدن يغرقها فساد هادي تتعمد حكومه الشرعيه افتعال الازمات الحياتيه والتي تعتبر احد صنوف الاعتداءات التي تمارسها المليشيات الاخوانيه التي تحتلها وتسيطر عليها هذه المليشيات التابعه للشرعيه في الجنوب والتي تعمل بالتضييق علي المواطنين عبر سلاح الخدمات من اجل التنغيص عليهم عدن يغرقها فساد هادي 
اليمن يمنيون ضد فساد الاصلاح عدن يغرقها فساد هادي اليمن يمنيون ضد فساد الاصلاح لم يخصص اي مبلغ من ميزانيه دوله هادي لانقاذ شوارع عدن من كم السيول الجارفه التي الحقتها الامطار بمدينه عدن المنكوبه بالشرعيه عدن يغرقها فساد هادي 22 04 2020 17 44 10 
 النكبه الحقيقيه هي استمرار التحالف في دعم وحمايه شرعيه الفساد وتمكينها من موارد الجنوب العربي ليعبث بها ثله من اللصوص ونراهم يتراقصون في فنادق التحالف علي دماء الابرياء ونجبر بهم حكومه علينا الي متي الحويرث عدن يغرقها فساد هادي 
عدن يغرقها فساد هادي عدن يغرقها فساد هادي وكل من يدعمه افزاد او احزاب او غيره عدن والجنوب لن يفرض عليها الفاسدون ابدا يا سيطروا ع الموارد سيطروا سيطروا سيطروا سيطروا 
 اقسم بالله العظيم شخص موثوق يحدثني ان الهلال الاحمر سلم المعدات للسلطه المحليه والمحافظ سالمين وتم بيعها من قبل الفاسدين و لم تسلم للانتقالي عليكم لعنه الله ياسرق يافاسدين يالصوص عدن يغرقها فساد هادي عدن منكوبه 
 من يبيع النفط ويحول عائداته الي حسابات شخصيه هو هذا الكارثه من يستلم جميع ايرادات البلاد ويستلم المساعدات الدوليه ودعم التحالف والضرائب هو هذا الكارثه واولاده وعصابته عدن يغرقها فساد هادي 2 
المجلس الانتقالي الجنوبي عدن الامانه العامه ل المجلس الانتقالي الجنوبي توجه بتكريم الشباب الابطال الذين ضحو بحياتهم لانقاذ مسن من السيول في عدن وهم ماجد علوان عزيز حامد جرجي مبجر فضل مجبر رافت فضل مجبر محمود بن وهاس عبدالرحمن مجيد جرجي عدن يغرقها فساد هادي عدن تغرق 
سلطان عمر حمادي ابن زايد سلطان عمر حمادي ابن زايد يفتح فندقه للمتضررين من سيول الامطار في العاصمه عدن لوجه الله تعالي ابن زيد الخير سباق في عمل الخير وهذه ليست اول مره فقد فتح الفندق مجانا للنازحين من اهل عدن في حرب 2015 شكرا لابن يافع الله يبارك لك في عمرك وصحتك ومالك واولادك عدن يغرقها فساد هادي 
اليمن يمنيون ضد فساد الاصلاح عدن يغرقها فساد هادي اليمن يمنيون ضد فساد الاصلاح لا الثروه السمكيه ولا الجمارك ولا مصافي النفط ولا الضرائب ولا الجبايات ولا غيرها من موارد الدوله كفل بحمايه عدن من سيول الامطار عدن يغرقها فساد هادي 22 04 2020 17 53 15 
 من يبيع النفط ويحول عائداته الي حسابات شخصيه هو هذا الكارثه من يستلم جميع ايرادات البلاد ويستلم المساعدات الدوليه ودعم التحالف والضرائب هو هذا الكارثه واولاده وعصابته عدن يغرقها فساد هادي 2 
لن يمروا المجلس الانتقالي الجنوبي 4700 العوده الي مارب من حيث اتت شغل الثلاث ورقات لن يمروا جربنا خداعهم المجلس الانتقالي الجنوبي القوات المسلحه الجنوبيه المقاومه الجنوبيه عدن يغرقها فساد هادي عدن يغرقها فساد الشرعيه 
 اقسم بالله العظيم شخص موثوق يحدثني ان الهلال الاحمر سلم المعدات للسلطه المحليه والمحافظ سالمين وتم بيعها من قبل الفاسدين و لم تسلم للانتقالي عليكم لعنه الله ياسرق يافاسدين يالصوص عدن يغرقها فساد هادي عدن منكوبه 
 هذا الطفل سقط من يد امه فذهب الي دكانت ابيه ينتظر اباه ليودعه لانه لم يري ابيه اللهم عليك بشرعيه الاخوان وهادي واولاده والعيسي عدن يغرقها فساد هادي 
عدن يغرقها فساد هادي طرد الشرعيه وزبايلها واجب وطني من عدن وتعيين شخصيه تهتم بالوطن والمواطن عدن يغرقها فساد هادي 
 من يبيع النفط ويحول عائداته الي حسابات شخصيه هو هذا الكارثه من يستلم جميع ايرادات البلاد ويستلم المساعدات الدوليه ودعم التحالف والضرائب هو هذا الكارثه واولاده وعصابته عدن يغرقها فساد هادي 2 
عدن يغرقها فساد هادي عدن يغرقها فساد هادي في مارب يعملون بكل جهد ويسخرون كل الامكانيات لاخراجها من نكبتها في عدن يتسولون باسمها وبكارثتها ويجتهدون علي تحقيق مكاسب سياسيه علي حساب دمارها ويجاهدون علي التهرب من واجبهم نحن انفصاليون وهم وحدويون بالاقوال بينما الواقع هم يطبقون الانفصال افعالا علي الارض 2531 
عدن مليار وثيقه رسميه تؤكد صرف البنك المركزي في عدن مبلغ مليار ريال يمني بعهده محافظ عدن جراء السيول التي حدثت في شهر مارس الماضي دون ان يستلم اي متضرر او يتم اصلاح ما افسدته السيول لتكون الكارثه بالامس اكثر ضررا نتيجه فساد الشرعيه ومحافظها عدن يغرقها فساد هادي عدن تغرق 50 
يافع عدن عدن يغرقها فساد هادي تصوير من اعلي جبال كلد يافع الي العاصمه عدن عدن يغرقها فساد هادي 2 
عدن حكومه ما تسمي الشرعيه تستلم كل الضرائب والمخصصات والمساعدات من الدول ونسمع عن تخصيص مليار وكلام كثير والواقع لا شيء عدن تغرق وبعض اهاليها صاروا في العراء بعدما فقدوا منازلهم او حاصرتها السيول الجارفه عدن يغرقها فساد هادي 
 من يبيع النفط ويحول عائداته الي حسابات شخصيه هو هذا الكارثه من يستلم جميع ايرادات البلاد ويستلم المساعدات الدوليه ودعم التحالف والضرائب هو هذا الكارثه واولاده وعصابته عدن يغرقها فساد هادي 2 
 تتعمد حكومه الشرعيه افتعال الازمات الحياتيه والتي تعتبر احد صنوف الاعتداءات التي تمارسها المليشيات الاخوانيه التي تحتلها وتسيطر عليها هذه المليشيات التابعه للشرعيه في الجنوب والتي تعمل بالتضييق علي المواطنين عبر سلاح الخدمات من اجل التنغيص عليهم عدن يغرقها فساد هادي 
لن يمروا المجلس الانتقالي الجنوبي القوات المسلحه الجنوبيه المقاومه الجنوبيه عدن يغرقها فساد هادي عدن يغرقها فساد الشرعيه 4700 العوده الي مارب من حيث اتت شغل الثلاث ورقات لن يمروا جربنا خداعهم المجلس الانتقالي الجنوبي القوات المسلحه الجنوبيه المقاومه الجنوبيه عدن يغرقها فساد هادي عدن يغرقها فساد الشرعيه 
سلطان عمر حمادي ابن زايد سلطان عمر حمادي ابن زايد يفتح فندقه للمتضررين من سيول الامطار في العاصمه عدن لوجه الله تعالي ابن زيد الخير سباق في عمل الخير وهذه ليست اول مره فقد فتح الفندق مجانا للنازحين من اهل عدن في حرب 2015 شكرا لابن يافع الله يبارك لك في عمرك وصحتك ومالك واولادك عدن يغرقها فساد هادي 
عدن يغرقها فساد هادي لن تصلح عدن والجنوب الا بعوده دوله الجنوب غير كذا ضحك علي الدقون وضياع وقت عدن يغرقها فساد هادي 
سقطري سقطري جنوبيه ترفض الاخوان عدن يغرقها فساد هادي تقرير قناه الغدالمشرق عن الوضع في سقطري سقطري جنوبيه ترفض الاخوان عدن يغرقها فساد هادي 27 
عدن يغرقها فساد هادي لن تصلح عدن والجنوب الا بعوده دوله الجنوب غير كذا ضحك علي الدقون وضياع وقت عدن يغرقها فساد هادي 
 من يبيع النفط ويحول عائداته الي حسابات شخصيه هو هذا الكارثه من يستلم جميع ايرادات البلاد ويستلم المساعدات الدوليه ودعم التحالف والضرائب هو هذا الكارثه واولاده وعصابته عدن يغرقها فساد هادي 2 
عدن يغرقها فساد هادي عدن مدينه منكوبه سؤال عدن يغرقها فساد هادي عدن مدينه منكوبه لماذا تتوفر الامكانيات عند التحالف والشرعيه والانتقالي باموال طائله للترسانات العسكريه والمتارس والاقتتال وسفك الدماء ولا تتوفر عند الكوارث الطبيعيه مثل ماهوا حاصل بعدن هذه الايام ولانشوف اي عمل سؤال هل جاتم لانقاذ المواطن ام لقتله 
 444 ويا معشر الاحزاب المتشاكسين في اليمن ان الامام المهدي ناصر محمد فيكم ويدعوكم عبر هذه الوسيله الي الاحتكام الي كتاب الله القران العظيم فيما اختلفتم فيه فيوحد صفكم ويجمع شملكم وشمل كافه المسلمين فيروس كورونا من العذاب الادني عدن يغرقها فساد هادي 6 
سلطان عمر حمادي ابن زايد سلطان عمر حمادي ابن زايد يفتح فندقه للمتضررين من سيول الامطار في العاصمه عدن لوجه الله تعالي ابن زيد الخير سباق في عمل الخير وهذه ليست اول مره فقد فتح الفندق مجانا للنازحين من اهل عدن في حرب 2015 شكرا لابن يافع الله يبارك لك في عمرك وصحتك ومالك واولادك عدن يغرقها فساد هادي 
عدن مليار الشرعيه عدن يغرقها فساد هادي عدن تغرق وثيقه رسميه تؤكد صرف البنك المركزي في عدن مبلغ مليار ريال يمني بعهده محافظ عدن جراء السيول التي حدثت في شهر مارس الماضي دون ان يستلم اي متضرر او يتم اصلاح ما افسدته السيول لتكون الكارثه بالامس اكثر ضررا نتيجه فساد الشرعيه ومحافظها عدن يغرقها فساد هادي عدن تغرق 50 
عدن يغرقها فساد هادي عدن يغرقها فساد هادي في مارب يعملون بكل جهد ويسخرون كل الامكانيات لاخراجها من نكبتها في عدن يتسولون باسمها وبكارثتها ويجتهدون علي تحقيق مكاسب سياسيه علي حساب دمارها ويجاهدون علي التهرب من واجبهم نحن انفصاليون وهم وحدويون بالاقوال بينما الواقع هم يطبقون الانفصال افعالا علي الارض 2531 
فهد بن جعموم الفجر الجديد الشاعر فهد بن جعموم كان في طريقه يسلم علي الفجر الجديد قبل ان يرحل وياخذ معه سيلفي بس مثل ما انتم شايفن السيول عطلت الطريق بس نوعدكم لنا ظهور جديد في شقره ان شاء الله الفجر الجديد يجهز فراشه للرحيل من شقره وبدون قيدا او شرط والا سيتم قصفه بالطيران انتهي عدن يغرقها فساد هادي 6 
اليمن يمنيون ضد فساد الاصلاح عدن يغرقها فساد هادي اليمن يمنيون ضد فساد الاصلاح التصدع والتهالك الذي طال كل مفاصل شرعيه هادي اتضح نموذج منه في وضع عدن مع السيول التي عبثت بها كما يعبث فساد هادي عدن يغرقها فساد هادي 22 04 2020 17 35 07 
 حمله تبرعات يافع لاغاثه متضرري عدن تقترب من كسر الواحد مليون ريال سعودي والحمله مستمره بارك الله في الجهود عدن يغرقها فساد هادي 4 
عدن يغرقها فساد هادي لن تصلح عدن والجنوب الا بعوده دوله الجنوب غير كذا ضحك علي الدقون وضياع وقت عدن يغرقها فساد هادي 
عدن يغرقها فساد هادي لن تصلح عدن والجنوب الا بعوده دوله الجنوب غير كذا ضحك علي الدقون وضياع وقت عدن يغرقها فساد هادي 
عدن يغرقها فساد هادي هذا هي شرعيه الفنادق حق الدنبوع 9 عدن يغرقها فساد هادي 
 اسمعوا الشعر عندما يطلع من القلب للقلب وشوفوا ضحكه وابتسامه القائدعبداللطيف السيد وشعورهم تجاه بعض عدن يغرقها فساد هادي 285 
عدن نعم ياطفلتي فالمصاب كما يحدثنا ذهولك وعيناك جلل وكبير علي ان تستوعبه الطفوله بل هو عظيم وحين يلامس وجه عدن الطاهر غدرا فالادميون بما لديهم من شرعيه القانون يصبحون قتله يبدعون في انتزاع الابتسامه من وجه الطفوله ويتقنون قتلها وواد براءتها عدن يغرقها فساد هادي عدن منكوبه 9 
عدن يغرقها فساد هادي يافع شوكه الميزان وسيف الجنوب العربي عدن يغرقها فساد هادي 
عدن مدينه منكوبه عدن يغرقها فساد هادي عدن السياسي الوطني عدن مدينه منكوبه عدن يغرقها فساد هادي عدن غاب عنها اصحاب الضمير السياسي والضمير الوطني المزيف وحضر اصحاب الضمير الانساني والدم الوطني الخالص 5 
عدن يغرقها فساد هادي فيضانات عدن كارثه تفضح الفساد وتكشف العجز عدن يغرقها فساد هادي 
عدن يغرقها فساد هادي عدن يغرقها فساد هادي في مارب يعملون بكل جهد ويسخرون كل الامكانيات لاخراجها من نكبتها في عدن يتسولون باسمها وبكارثتها ويجتهدون علي تحقيق مكاسب سياسيه علي حساب دمارها ويجاهدون علي التهرب من واجبهم نحن انفصاليون وهم وحدويون بالاقوال بينما الواقع هم يطبقون الانفصال افعالا علي الارض 2531 
جيش الجنوب الاكتروني عدن يغرقها فساد هادي عدن يغرقها فساد الشرعيه جيش الجنوب الاكتروني لا يستفزوكم حريم السلطان المبطوحين وكفي عدن يغرقها فساد هادي عدن يغرقها فساد الشرعيه 
 من يبيع النفط ويحول عائداته الي حسابات شخصيه هو هذا الكارثه من يستلم جميع ايرادات البلاد ويستلم المساعدات الدوليه ودعم التحالف والضرائب هو هذا الكارثه واولاده وعصابته عدن يغرقها فساد هادي 2 
عدن يغرقها فساد هادي عدن يغرقها فساد هادي لو ان عدن تحصل علي ثلث مواردها لكانت عدن من اجمل المدن في ظل وجود الوزراء الفاسدين والمحافظ السارق والادارات الفاسده لو يقدم العالم ميزانيات دول سوف تختفي اغاثه عدن تبدا بتغيير كل الفاسدين وضاح بن عطيه 
عدن يغرقها فساد هادي اما مناصري الاحزاب فلن يصمدوا بمجرد ضياع مصالحهم ومصدر دخلهم من داعميهم فمن يسمون انفسهم شرعيه اوهن من بيت العنكبوت حقيقه عدن يغرقها فساد هادي 
عدن مدينه منكوبه عدن يغرقها فساد هادي عدن السياسي الوطني عدن مدينه منكوبه عدن يغرقها فساد هادي عدن غاب عنها اصحاب الضمير السياسي والضمير الوطني المزيف وحضر اصحاب الضمير الانساني والدم الوطني الخالص 5 
 ان الاوان لفتح ملف الفساد بمكتب المحافظ بعدن وايقافه عن العمل واستبداله بشخص شريف يعمل بجد لصالح النهوض بعدن الشعب يموت جوعا وغرقا عدن يغرقها فساد هادي 
 اقسم بالله العظيم شخص موثوق يحدثني ان الهلال الاحمر سلم المعدات للسلطه المحليه والمحافظ سالمين وتم بيعها من قبل الفاسدين و لم تسلم للانتقالي عليكم لعنه الله ياسرق يافاسدين يالصوص عدن يغرقها فساد هادي عدن منكوبه 
عدن يغرقها فساد هادي عندما حدثت الكارثه في مارب تعامل بشكل فوري وعندما حصلت الكارثه في عدن اتخذ من كارثه عدن وسيله للتسول يتسولون باسم الجنوب ويعمرون الشمال علي حساب الجنوب عدن يغرقها فساد هادي 587 
عدن الانتقالي الشرعيه لك الله يا عدن يا ام المساكين الانتقالي هذه مشكله الشرعيه لانهم يمثلون الدوله الشرعيه هذه مشكله الانتقالي لانهم مسيطرين علي الارض عدن يغرقها فساد هادي عدن تغرق بسيول الامطار عدن تغرق عدن مدينه منكوبه عدن منكوبه 3 
عدن يغرقها فساد هادي العجوز الشمطا جماجم عدن يغرقها فساد هادي العجوز الشمطا حد يعرف عنها شي اما جماجم بسيطه فقط زميطه تزمط وتسكت 3873 
 حمله تبرعات يافع لاغاثه متضرري عدن تقترب من كسر الواحد مليون ريال سعودي والحمله مستمره بارك الله في الجهود عدن يغرقها فساد هادي 4 
عدن يغرقها فساد هادي انت من يستحق ان يكون حاكم ل عدن بل والله تستحق ان تكون قائد لهذه المرحله في الجنوب كامل الله يحفظك عدن يغرقها فساد هادي 
عدن يغرقها فساد هادي عدن يغرقها فساد هادي لك الله يا اصلع لو في انجاز بيقولو عيدروس المجد واذا في مشاكل قالو هادي 
عدن يغرقها فساد هادي لن تصلح عدن والجنوب الا بعوده دوله الجنوب غير كذا ضحك علي الدقون وضياع وقت عدن يغرقها فساد هادي 
 هادي كوز مركوز لا تمشي اوامره حتي علي اصغر موضف اخواني في مارب الفساد فساد اخواني وهادي مشارك فيه بسبب صمته عدن يغرقها فساد هادي 
عدن يغرقها فساد هادي النار ماتخلف الا رماد عدن لن تنسي من تخلي عنها عدن يغرقها فساد هادي 
 عادت خدمه التيار بشكل جزئي ببعض مديريات العاصمه عدن بينما بعض المناطق تجاوزت فيها ساعات الانطفاء 36 ساعه مع توقعات بعودتها خلال الساعات المقبله وسط محاولات من الفرق المختصه التي يقودها المجلس الانتقالي الجنوبي لاصلاح المنظومه بعد تعرضها لامطار وسيول حاده عدن يغرقها فساد هادي 
عدن عدن تغرق عدن منكوبه عدن يغرقها فساد هادي هكذا كان صراخ امهات واطفال عدن بعد حصار السيول الجارفه لمنازلهم عدن تغرق عدن منكوبه عدن يغرقها فساد هادي عدن يغرقها فساد الشرعيه عدن مدينه منكوبه 16 
 من يبيع النفط ويحول عائداته الي حسابات شخصيه هو هذا الكارثه من يستلم جميع ايرادات البلاد ويستلم المساعدات الدوليه ودعم التحالف والضرائب هو هذا الكارثه واولاده وعصابته عدن يغرقها فساد هادي 2 
اليمن يمنيون ضد فساد الاصلاح عدن يغرقها فساد هادي اليمن يمنيون ضد فساد الاصلاح اغدق عليهم الجنوب وعدن بالخيرات وتركوها وحدها في مواجهه السيول وهم نزلاء في اجنحه الفنادق الفخمه والمكيفات ووسائل الترفيه عدن يغرقها فساد هادي 22 04 2020 17 48 43 
عدن مدينه منكوبه عدن يغرقها فساد هادي عدن السياسي الوطني عدن مدينه منكوبه عدن يغرقها فساد هادي عدن غاب عنها اصحاب الضمير السياسي والضمير الوطني المزيف وحضر اصحاب الضمير الانساني والدم الوطني الخالص 5 
السعوديه عدن يغرقها فساد هادي حفظ الله المملكه وقيادتها وشعبها لا حرمنا الله منكم السعوديه عدن يغرقها فساد هادي 
عدن يغرقها فساد هادي اي نموذج قدمته الشرعيه حتي تكسب تعاطف الناس شمالا وجنوبا ماهي الا مجموعه لصوص ومرتزقه يقودهم المال المنهوب من ثروات الجنوب ودعم التحالف والمنظمات الدوليه وجماعه من العملاء لتركيا وايران وقطر وبعض الجنود اجبرتهم ضروفهم المعيشه للالتحاق بمعسكراتهم عدن يغرقها فساد هادي 
عدن يغرقها فساد هادي الضالع عدن يغرقها فساد هادي ابناء الضالع في امريكاء 200 الف دولار والحمله مازالت مستمره تحيه للابطال وجزاكم الله خير 
عدن يغرقها فساد هادي هذا هي شرعيه الفنادق حق الدنبوع 9 عدن يغرقها فساد هادي 
 من يبيع النفط ويحول عائداته الي حسابات شخصيه هو هذا الكارثه من يستلم جميع ايرادات البلاد ويستلم المساعدات الدوليه ودعم التحالف والضرائب هو هذا الكارثه واولاده وعصابته عدن يغرقها فساد هادي 2 
 من يبيع النفط ويحول عائداته الي حسابات شخصيه هو هذا الكارثه من يستلم جميع ايرادات البلاد ويستلم المساعدات الدوليه ودعم التحالف والضرائب هو هذا الكارثه واولاده وعصابته عدن يغرقها فساد هادي 2 
 عندي سؤاليين اطرحه لمن يتكلم عن الانتقالي ويحمله مسؤؤليه كوارث عدن لانه مسيطر عليها وانه الشرعيه غير مسيطره علي عدن ايش قدمت الشرعيه لعدن خلال السنوات الماضيه في ضل وجودها في عدن ايرادات عدن والبنك المركزي ودعم التحالف والعالم بيد مين تحياتي عدن يغرقها فساد هادي 
 عادت خدمه التيار بشكل جزئي ببعض مديريات العاصمه عدن بينما بعض المناطق تجاوزت فيها ساعات الانطفاء 36 ساعه مع توقعات بعودتها خلال الساعات المقبله وسط محاولات من الفرق المختصه التي يقودها المجلس الانتقالي الجنوبي لاصلاح المنظومه بعد تعرضها لامطار وسيول حاده عدن يغرقها فساد هادي 
عدن الحل الوحيد السيطره علي ايرادات العاصمه عدن وكنس ما تبقي من شرعيه السرق الذي في عدن وفرض امر واقع نايف ابوالزعيم الحدي عدن يغرقها فساد هادي 
 من يبيع النفط ويحول عائداته الي حسابات شخصيه هو هذا الكارثه من يستلم جميع ايرادات البلاد ويستلم المساعدات الدوليه ودعم التحالف والضرائب هو هذا الكارثه واولاده وعصابته عدن يغرقها فساد هادي 2 
 من يبيع النفط ويحول عائداته الي حسابات شخصيه هو هذا الكارثه من يستلم جميع ايرادات البلاد ويستلم المساعدات الدوليه ودعم التحالف والضرائب هو هذا الكارثه واولاده وعصابته عدن يغرقها فساد هادي 2 
عدن يغرقها فساد هادي ياشرعيه الفساد ايش منتظرين عدن يغرقها فساد هادي 46 
عدن يغرقها فساد هادي محافظ عدن احمد سالمين يجب القبض عليه وتحويله للمحاكمه الفوريه هو وطاقم المحافظه ومن يدافع عنهم عدن يغرقها فساد هادي 
عاجل عاجل قرار اماراتي مفاجئ لحزب المؤتمر وصادم لـ عائله صالح ابو ظبي تعطي احمد علي مهله اسبوع لمغادره اراضيها وتوقف دعمها العسكري لابن عمه طارق صالح ومصادر تكشف الاسباب وتفصح عن الوجهه القادمه لنجل الرئيس السابق عدن يغرقها فساد هادي عدن مدينه منكوبه 
عدن يغرقها فساد هادي محافظ عدن احمد سالمين يجب القبض عليه وتحويله للمحاكمه الفوريه هو وطاقم المحافظه ومن يدافع عنهم عدن يغرقها فساد هادي 
 عندي سؤاليين اطرحه لمن يتكلم عن الانتقالي ويحمله مسؤؤليه كوارث عدن لانه مسيطر عليها وانه الشرعيه غير مسيطره علي عدن ايش قدمت الشرعيه لعدن خلال السنوات الماضيه في ضل وجودها في عدن ايرادات عدن والبنك المركزي ودعم التحالف والعالم بيد مين تحياتي عدن يغرقها فساد هادي 
عدن يغرقها فساد هادي بررررع بررررع يا دحابيش عدن با نبنبي عدن من جديد اذا حد سمعته يتكلم علي عدن وعن الجنوب بقطب اذنه با يتنفذ اتفاق الرياض وقصبا عن اخشومكم 4729 5 عدن يغرقها فساد هادي 28 
 حمله تبرعات يافع لاغاثه متضرري عدن تقترب من كسر الواحد مليون ريال سعودي والحمله مستمره بارك الله في الجهود عدن يغرقها فساد هادي 4 
عدن يغرقها فساد هادي لن تصلح عدن والجنوب الا بعوده دوله الجنوب غير كذا ضحك علي الدقون وضياع وقت عدن يغرقها فساد هادي 
 من يبيع النفط ويحول عائداته الي حسابات شخصيه هو هذا الكارثه من يستلم جميع ايرادات البلاد ويستلم المساعدات الدوليه ودعم التحالف والضرائب هو هذا الكارثه واولاده وعصابته عدن يغرقها فساد هادي 2 
 عدن ليست فقيره يا معين بل هي من تمدد لكم الامكانيات تستغصرونها بايديكم الملوثه ان الاوان ان تتحدث الارض بازاله فساد مفتعل عدن يغرقها فساد هادي 
عدن البحسني محافظ حضرموت تم التبرع من قبله لما يشوفه مناسب للعاصمه الجنوبيه عدن رغم ضروف حضرموت رجال المثلث تم الدعم من قبلهم ولكن العله الكبري 2018 لماذا لم تطلع يابن عديو عدن تستغيث وانت ترسل مواردك الي اسيادك والي مارب والا تنفذ اوامر اسيادك سكوت عدن يغرقها فساد هادي 7 
 ازرع جميلا ولو في غير موضعه فلن يضيع جميل اينما صنع ان الجميل اذا طال الزمان به فليس يحصده الا الذي زرع منتسبو المقاومه الوطنيه يتبرعون ب50مليون لمتضرري السيول في عدن رد الجميل عدن يغرقها فساد هادي علي محسن يقتل الشعب 5 
يافع عدن عدن يغرقها فساد هادي تصوير من اعلي جبال كلد يافع الي العاصمه عدن عدن يغرقها فساد هادي 2 
 عادت خدمه التيار بشكل جزئي ببعض مديريات العاصمه عدن بينما بعض المناطق تجاوزت فيها ساعات الانطفاء 36 ساعه مع توقعات بعودتها خلال الساعات المقبله وسط محاولات من الفرق المختصه التي يقودها المجلس الانتقالي الجنوبي لاصلاح المنظومه بعد تعرضها لامطار وسيول حاده عدن يغرقها فساد هادي 
عدن لن تمروا هل لازال هذا الشخص الدعشي في عدن تحميه ما يسمي الشرعيه من شله فتحي بن لزرق وصاحب ذمار عدن للدحابشه لن تمروا عدن يغرقها فساد هادي عدن يغرقها فساد الشرعيه 0115 
عدن يغرقها فساد هادي يصادف هذا اليوم بيوم الارض وهنا اترك رساله الي ارضي الجنوب والذي لازالت ترزح تحت احتلال غاشم متخلف سياتي يوم ينزاح عنك هذا الاستعمار البغيض فنحن علي وشك النهايه نعم هي اذناب الاحتلال كانت عائقا في طريقنا لكن التاريخ سيضعهم في ذبالته المعفنه عدن يغرقها فساد هادي 57 
 من يبيع النفط ويحول عائداته الي حسابات شخصيه هو هذا الكارثه من يستلم جميع ايرادات البلاد ويستلم المساعدات الدوليه ودعم التحالف والضرائب هو هذا الكارثه واولاده وعصابته عدن يغرقها فساد هادي 2 
 عادت خدمه التيار بشكل جزئي ببعض مديريات العاصمه عدن بينما بعض المناطق تجاوزت فيها ساعات الانطفاء 36 ساعه مع توقعات بعودتها خلال الساعات المقبله وسط محاولات من الفرق المختصه التي يقودها المجلس الانتقالي الجنوبي لاصلاح المنظومه بعد تعرضها لامطار وسيول حاده عدن يغرقها فساد هادي 
عدن يغرقها فساد هادي لن تصلح عدن والجنوب الا بعوده دوله الجنوب غير كذا ضحك علي الدقون وضياع وقت عدن يغرقها فساد هادي 
سقطري تركيا قطر مازاله سقطري تنتفض ضد حزب الاصلاح الارهابي الدموي ويطالب باقاله واعتقال الخائن المحافظ الاصلاحي عميل تركيا و قطر الاصلاح عميل تركيا عدن يغرقها فساد هادي 
عدن يغرقها فساد هادي عدن يغرقها فساد هادي اللهم عليك بمن اغرق عدن بالفساد 1 
 الكارثه ان هادي حديث عهد بالفساد وكمان لم يسبق له التدرج فيه كما الجنرال العجوز وكل ماوقع تحت يده شفطه كما مثلث برمودا عدن يغرقها فساد هادي 
عدن يغرقها فساد هادي نرجو من الاشقاء في المملكه وعلي راسهم مركز الملك سلمان بعدم تسليم المعونات للمتضررين للشرعيه حتي لايتم نهبها كسابقاتها عدن يغرقها فساد هادي 
يافع عدن عدن يغرقها فساد هادي تصوير من اعلي جبال كلد يافع الي العاصمه عدن عدن يغرقها فساد هادي 2 
عدن يغرقها فساد هادي النار ماتخلف الا رماد عدن لن تنسي من تخلي عنها عدن يغرقها فساد هادي 
سلطان عمر حمادي ابن زايد سلطان عمر حمادي ابن زايد يفتح فندقه للمتضررين من سيول الامطار في العاصمه عدن لوجه الله تعالي ابن زيد الخير سباق في عمل الخير وهذه ليست اول مره فقد فتح الفندق مجانا للنازحين من اهل عدن في حرب 2015 شكرا لابن يافع الله يبارك لك في عمرك وصحتك ومالك واولادك عدن يغرقها فساد هادي 
عدن عدن تغرق عدن منكوبه عدن يغرقها فساد هادي هكذا كان صراخ امهات واطفال عدن بعد حصار السيول الجارفه لمنازلهم عدن تغرق عدن منكوبه عدن يغرقها فساد هادي عدن يغرقها فساد الشرعيه عدن مدينه منكوبه 16 
 من يبيع النفط ويحول عائداته الي حسابات شخصيه هو هذا الكارثه من يستلم جميع ايرادات البلاد ويستلم المساعدات الدوليه ودعم التحالف والضرائب هو هذا الكارثه واولاده وعصابته عدن يغرقها فساد هادي 2 
سلطان عمر حمادي ابن زايد سلطان عمر حمادي ابن زايد يفتح فندقه للمتضررين من سيول الامطار في العاصمه عدن لوجه الله تعالي ابن زيد الخير سباق في عمل الخير وهذه ليست اول مره فقد فتح الفندق مجانا للنازحين من اهل عدن في حرب 2015 شكرا لابن يافع الله يبارك لك في عمرك وصحتك ومالك واولادك عدن يغرقها فساد هادي 
عدن يغرقها فساد هادي عدن يغرقها فساد هادي منظومه فاسده تعمل علي دمار اليمن واخذ مواردها خارج اللبلاد ثم يتقاسمو ثروات المساكين الذي عرقت جبينهم علي لقمه العيش بينما هم يعيشو في رغد مترف لايعلمه الا الله وعلي راس هذه المنظومه هادي واولاده الذي تلطخ تاريخه بدماء منذو نعومت اضافره 
سقطري سقطري جنوبيه ترفض الاخوان عدن يغرقها فساد هادي تقرير قناه الغدالمشرق عن الوضع في سقطري سقطري جنوبيه ترفض الاخوان عدن يغرقها فساد هادي 27 
 نرجو من الاشقاء في المملكه وعلي راسهم مركز الملك سلمان بعدم تسليم المعونات للمتضررين للشرعيه حتي لايتم نهبها كسابقاتها عدن يغرقها فساد هادي 
 من يبيع النفط ويحول عائداته الي حسابات شخصيه هو هذا الكارثه من يستلم جميع ايرادات البلاد ويستلم المساعدات الدوليه ودعم التحالف والضرائب هو هذا الكارثه واولاده وعصابته عدن يغرقها فساد هادي 2 
 من يبيع النفط ويحول عائداته الي حسابات شخصيه هو هذا الكارثه من يستلم جميع ايرادات البلاد ويستلم المساعدات الدوليه ودعم التحالف والضرائب هو هذا الكارثه واولاده وعصابته عدن يغرقها فساد هادي 2 
عدن يغرقها فساد هادي عدن يغرقها فساد هادي 1 سلام الله علي يافع المدد خلال ساعه واحده في مدينه شيكاغو الامريكيه تبرع ابناء يافع ب 100 الف دولار وفي عدن اجتمع اهل يافع وقرروا فتح فنادقهم وبيوتهم لايواء الاسر المتضرره حين تغيب دوله الحراميه تحضر يافع في المقدمه في السلم والحرب وفي المملكه بلغ 
عدن يغرقها فساد هادي عدن يغرقها فساد هادي التحالف العربي والسعوديه هي راس كلا بلا هي من فرضه الحراميه واللصوص علي هذا الشعب حتي تتمكن من اجنداتها المشبوهه 
عدن يغرقها فساد هادي عدن يغرقها فساد هادي عدن من ايام بريطانيا الي العام 90 كانت من ارقي المدن قهري عليك ياعدن عندما كانت تهطل الامطار فيها سرعان مايخلص المطر ماتلاقيش قطره ماء علي الشوارع او الارصفه كله كان يروح البحر الان عدن افسدوها بتعمد سددوا مجاريها يتمنون لها الخراب ولشعبها الموت جعل لهم موت 4 
عدن يغرقها فساد هادي عدن يغرقها فساد هادي عدن مدينه منهوبه وليست منكوبه 
 من يبيع النفط ويحول عائداته الي حسابات شخصيه هو هذا الكارثه من يستلم جميع ايرادات البلاد ويستلم المساعدات الدوليه ودعم التحالف والضرائب هو هذا الكارثه واولاده وعصابته عدن يغرقها فساد هادي 2 
 من يبيع النفط ويحول عائداته الي حسابات شخصيه هو هذا الكارثه من يستلم جميع ايرادات البلاد ويستلم المساعدات الدوليه ودعم التحالف والضرائب هو هذا الكارثه واولاده وعصابته عدن يغرقها فساد هادي 2 
عدن يغرقها فساد هادي لن تصلح عدن والجنوب الا بعوده دوله الجنوب غير كذا ضحك علي الدقون وضياع وقت عدن يغرقها فساد هادي 
 عادت خدمه التيار بشكل جزئي ببعض مديريات العاصمه عدن بينما بعض المناطق تجاوزت فيها ساعات الانطفاء 36 ساعه مع توقعات بعودتها خلال الساعات المقبله وسط محاولات من الفرق المختصه التي يقودها المجلس الانتقالي الجنوبي لاصلاح المنظومه بعد تعرضها لامطار وسيول حاده عدن يغرقها فساد هادي 
 من يبيع النفط ويحول عائداته الي حسابات شخصيه هو هذا الكارثه من يستلم جميع ايرادات البلاد ويستلم المساعدات الدوليه ودعم التحالف والضرائب هو هذا الكارثه واولاده وعصابته عدن يغرقها فساد هادي 2 
عدن يغرقها فساد هادي نصيحه للشماليين الشرعيه لاتفرق عن الحوثي بشي فكلهم فاسدون لاتقتلوا انفسكم لاجل اعاده النسخه الثانيه من الحوثي لكم فماترونه اليوم بعدن في ظل تحكمها بالموارد هو نفس مايفعله الحوثي بكم عدن يغرقها فساد هادي 
عدن يغرقها فساد هادي شكرا للمواقف فهي تنزل الناس منازلهم في القلوب عدن يغرقها فساد هادي 41 
عدن يغرقها فساد هادي كان الله في عونكم يااهالي عدن متي ستنعمين كباقي محافظات الدول العاليمه ياعدن عدن يغرقها فساد هادي 4379 
 عدن منكوبه بكارثه طبيعيه اسمها هادي مسكونه باحقاد الجنرال العجوز محاصره باللصوص وعديمي الضمير وتجار الازمات وامراء الحروب بالمهربين واولاد هادي بالخلايا النائمه والارهاب المتربص حول خصرها العائم مبتلاه مثل كل البلاد برئيس اصبح مشكلهوليس حلا عدن يغرقها فساد هادي 35 
 من يبيع النفط ويحول عائداته الي حسابات شخصيه هو هذا الكارثه من يستلم جميع ايرادات البلاد ويستلم المساعدات الدوليه ودعم التحالف والضرائب هو هذا الكارثه واولاده وعصابته عدن يغرقها فساد هادي 2 
عدن يغرقها فساد هادي البلاء الذي وقع عليهم لم يربك فطره اي منهما الام ترقب ابنتها بكل حب لتطمئن عليها والاب مستعد لتحمل اي عبء اخر يضاف عليه ليحافظ علي زوايا اسرته واركانها فمن جانب يحمل ابنته علي ظهره وقابض علي يد زوجته باحكام خشيه افلاتها ليوصلهم جميعا الي بر الامان عدن يغرقها فساد هادي 6135 
 صوره مؤلمه لعائله عدنيه جرف منزلهم السيول قد ترمز لكفاح المواطن الجنوبي وسيرهم في دروب الحياه الوعره تحاصرهم مستنقعات فساد حكومه الرئيس هادي والحرب والمجاعه والاوبئه والفساد عدن يغرقها فساد هادي 
 من يبيع النفط ويحول عائداته الي حسابات شخصيه هو هذا الكارثه من يستلم جميع ايرادات البلاد ويستلم المساعدات الدوليه ودعم التحالف والضرائب هو هذا الكارثه واولاده وعصابته عدن يغرقها فساد هادي 2 
 من يبيع النفط ويحول عائداته الي حسابات شخصيه هو هذا الكارثه من يستلم جميع ايرادات البلاد ويستلم المساعدات الدوليه ودعم التحالف والضرائب هو هذا الكارثه واولاده وعصابته عدن يغرقها فساد هادي 2 
 عندي سؤاليين اطرحه لمن يتكلم عن الانتقالي ويحمله مسؤؤليه كوارث عدن لانه مسيطر عليها وانه الشرعيه غير مسيطره علي عدن ايش قدمت الشرعيه لعدن خلال السنوات الماضيه في ضل وجودها في عدن ايرادات عدن والبنك المركزي ودعم التحالف والعالم بيد مين تحياتي عدن يغرقها فساد هادي 
عدن يغرقها فساد هادي بعض الكلام لايحتاج الي فهم بقدر مايحتاج الي احساس اللهم احفظ عدن عدن يغرقها فساد هادي 4 
 اقسم بالله العظيم شخص موثوق يحدثني ان الهلال الاحمر سلم المعدات للسلطه المحليه والمحافظ سالمين وتم بيعها من قبل الفاسدين و لم تسلم للانتقالي عليكم لعنه الله ياسرق يافاسدين يالصوص عدن يغرقها فساد هادي عدن منكوبه 
عدن يغرقها فساد هادي يافع شوكه الميزان وسيف الجنوب العربي عدن يغرقها فساد هادي 
 من يبيع النفط ويحول عائداته الي حسابات شخصيه هو هذا الكارثه من يستلم جميع ايرادات البلاد ويستلم المساعدات الدوليه ودعم التحالف والضرائب هو هذا الكارثه واولاده وعصابته عدن يغرقها فساد هادي 2 
 في الوقت الذي كانت السيول تنهمر علي صنعاء كان الرئيس المشاط يطوف علي شوارع العاصمه ويسعي جاهدا لعمل الاجراءات اللازمه واليوم عدن تشهد سيول تجرف البيوت الدنبوع وحكومته نايمين في الفندق بالله عليكم من منهم الشرعي الذي سيرضي ورضي به الشعب عدن يغرقها فساد هادي عدن تغرق 
 فندق زايد الخير بالمنصوره يقدم للمتضررين السكن حتي تزول الغمه قام مالك هذا الفندق بما لم تقوم به ما تسمي شرعيه يمنيه عدن يغرقها فساد هادي عدن منكوبه 820 
عدن يغرقها فساد هادي لن تصلح عدن والجنوب الا بعوده دوله الجنوب غير كذا ضحك علي الدقون وضياع وقت عدن يغرقها فساد هادي 
 عادت خدمه التيار بشكل جزئي ببعض مديريات العاصمه عدن بينما بعض المناطق تجاوزت فيها ساعات الانطفاء 36 ساعه مع توقعات بعودتها خلال الساعات المقبله وسط محاولات من الفرق المختصه التي يقودها المجلس الانتقالي الجنوبي لاصلاح المنظومه بعد تعرضها لامطار وسيول حاده عدن يغرقها فساد هادي 
 عـدن تـنـادي ويـن راح الـمـعتصـم يـفـزع مـعـاهـا حــالـها يـرثـئ لـهـا لاكـهـربـه لا مـاء وحـاكـمـهـا صـنـم والـيـوم جـاهـا سـيل حـطـم دارها عدن يغرقها فساد هادي 9 
عدن يغرقها فساد هادي عدن تغرق عدن يغرقها فساد الانتقالي عندما يعيش المسوول خارج بلاده و يتغرغر باموال شعبه ويسرق حقوقهم يصبح المواطن ك هولاء الذين يحملون ابنتهم ولا ينظرون الي حالهم ان القلب ليحزن وانه يتالم و يبكي عليك يا مدينتي يا عدن عدن يغرقها فساد هادي عدن تغرق عدن يغرقها فساد الانتقالي 70 
عدن يغرقها فساد هادي لن تصلح عدن والجنوب الا بعوده دوله الجنوب غير كذا ضحك علي الدقون وضياع وقت عدن يغرقها فساد هادي 
عدن يغرقها فساد هادي النار ماتخلف الا رماد عدن لن تنسي من تخلي عنها عدن يغرقها فساد هادي 
 صوره مؤلمه لعائله عدنيه جرف منزلهم السيول قد ترمز لكفاح المواطن الجنوبي وسيرهم في دروب الحياه الوعره تحاصرهم مستنقعات فساد حكومه الرئيس هادي والحرب والمجاعه والاوبئه والفساد عدن يغرقها فساد هادي 
عدن يغرقها فساد هادي محافظ عدن احمد سالمين يجب القبض عليه وتحويله للمحاكمه الفوريه هو وطاقم المحافظه ومن يدافع عنهم عدن يغرقها فساد هادي 
 اقسم بالله العظيم شخص موثوق يحدثني ان الهلال الاحمر سلم المعدات للسلطه المحليه والمحافظ سالمين وتم بيعها من قبل الفاسدين و لم تسلم للانتقالي عليكم لعنه الله ياسرق يافاسدين يالصوص عدن يغرقها فساد هادي عدن منكوبه 
 صوره مؤلمه لعائله عدنيه جرف منزلهم السيول قد ترمز لكفاح المواطن الجنوبي وسيرهم في دروب الحياه الوعره تحاصرهم مستنقعات فساد حكومه الرئيس هادي والحرب والمجاعه والاوبئه والفساد عدن يغرقها فساد هادي 
 حمله تبرعات يافع لاغاثه متضرري عدن تقترب من كسر الواحد مليون ريال سعودي والحمله مستمره بارك الله في الجهود عدن يغرقها فساد هادي 4 
 من يبيع النفط ويحول عائداته الي حسابات شخصيه هو هذا الكارثه من يستلم جميع ايرادات البلاد ويستلم المساعدات الدوليه ودعم التحالف والضرائب هو هذا الكارثه واولاده وعصابته عدن يغرقها فساد هادي 2 
عدن يغرقها فساد هادي نتمني لكم التوفيق والسداد في مد يد العون لابناء عدن وكل من سكن فيها مدينه السلام عدن يغرقها فساد هادي 47 
سلطان عمر حمادي ابن زايد سلطان عمر حمادي ابن زايد يفتح فندقه للمتضررين من سيول الامطار في العاصمه عدن لوجه الله تعالي ابن زيد الخير سباق في عمل الخير وهذه ليست اول مره فقد فتح الفندق مجانا للنازحين من اهل عدن في حرب 2015 شكرا لابن يافع الله يبارك لك في عمرك وصحتك ومالك واولادك عدن يغرقها فساد هادي 
 من يبيع النفط ويحول عائداته الي حسابات شخصيه هو هذا الكارثه من يستلم جميع ايرادات البلاد ويستلم المساعدات الدوليه ودعم التحالف والضرائب هو هذا الكارثه واولاده وعصابته عدن يغرقها فساد هادي 2 
 حرب اعلاميه واتهامات متبادله بين الانتقالي وشرعيه الدنبوع علي من بيده امور عدن بينما عدن تغرق والناس يموتون وتضررت بيوتهم واملاكهم واصابهم الياس من لامبالاه الجميع لو كانت الاموال تغرق في السيول لسبح كل المسؤلين بعدها عدن يغرقها فساد هادي 27 
 قياده مجلسنا الانتقالي تقوم ب اجتماع طارئ وتناقش ثلاثه خيارات من ضمنها الخيار العسكري لتحرير عدن والاستيلاء علي الموارد وقواتنا المسلحه الجنوبيه في انتظار الاوامر عدن يغرقها فساد هادي 
عدن مدينه منكوبه عدن يغرقها فساد هادي عدن السياسي الوطني عدن مدينه منكوبه عدن يغرقها فساد هادي عدن غاب عنها اصحاب الضمير السياسي والضمير الوطني المزيف وحضر اصحاب الضمير الانساني والدم الوطني الخالص 5 
تحذير تحذير المنخفض لم ينتهي بعد نرجو اخذ كامل الحيطه والحذر ووضع كل الاحترازات التي قد تحد من اي كارثه لا سمح الله نسخه لقياده المجلس الانتقالي الجنوبي علاء عادل حنش 22 ابريل نيسان 2020م عدن يغرقها فساد هادي 
 من يبيع النفط ويحول عائداته الي حسابات شخصيه هو هذا الكارثه من يستلم جميع ايرادات البلاد ويستلم المساعدات الدوليه ودعم التحالف والضرائب هو هذا الكارثه واولاده وعصابته عدن يغرقها فساد هادي 2 
عدن يغرقها فساد هادي محافظ عدن احمد سالمين يجب القبض عليه وتحويله للمحاكمه الفوريه هو وطاقم المحافظه ومن يدافع عنهم عدن يغرقها فساد هادي 
عدن يغرقها فساد هادي ومن فلت علئ غفله سلاحه من يمانه تبع عقله تكئ ع شقه الايمن خلاص معد يتئمن عدن يغرقها فساد هادي 760 
 اقسم بالله العظيم شخص موثوق يحدثني ان الهلال الاحمر سلم المعدات للسلطه المحليه والمحافظ سالمين وتم بيعها من قبل الفاسدين و لم تسلم للانتقالي عليكم لعنه الله ياسرق يافاسدين يالصوص عدن يغرقها فساد هادي عدن منكوبه 
 عندي سؤاليين اطرحه لمن يتكلم عن الانتقالي ويحمله مسؤؤليه كوارث عدن لانه مسيطر عليها وانه الشرعيه غير مسيطره علي عدن ايش قدمت الشرعيه لعدن خلال السنوات الماضيه في ضل وجودها في عدن ايرادات عدن والبنك المركزي ودعم التحالف والعالم بيد مين تحياتي عدن يغرقها فساد هادي 
 عادت خدمه التيار بشكل جزئي ببعض مديريات العاصمه عدن بينما بعض المناطق تجاوزت فيها ساعات الانطفاء 36 ساعه مع توقعات بعودتها خلال الساعات المقبله وسط محاولات من الفرق المختصه التي يقودها المجلس الانتقالي الجنوبي لاصلاح المنظومه بعد تعرضها لامطار وسيول حاده عدن يغرقها فساد هادي 
 عادت خدمه التيار بشكل جزئي ببعض مديريات العاصمه عدن بينما بعض المناطق تجاوزت فيها ساعات الانطفاء 36 ساعه مع توقعات بعودتها خلال الساعات المقبله وسط محاولات من الفرق المختصه التي يقودها المجلس الانتقالي الجنوبي لاصلاح المنظومه بعد تعرضها لامطار وسيول حاده عدن يغرقها فساد هادي 
عدن يغرقها فساد هادي الدنبوع حمار الاخوان والزيود عدن يغرقها فساد هادي 2 
عدن يغرقها فساد هادي محافظ عدن احمد سالمين يجب القبض عليه وتحويله للمحاكمه الفوريه هو وطاقم المحافظه ومن يدافع عنهم عدن يغرقها فساد هادي 
 غلط الانتقالي الجنوبي السيطره عسكريا وامنيا علي عدن فقط بينما ترك الايرادات والاموال تذهب للعدو شرعيه الاخوان التي تستخدمها للتامر علي عدن والجنوب غير ابه بتقديم ابسط الخدمات للمواطن في الضروف العاديه اما عند الكوارث فلا وجود لها اصلا عدن يغرقها فساد هادي 
عدن يغرقها فساد هادي عدن يغرقها فساد هادي 1 سلام الله علي يافع المدد خلال ساعه واحده في مدينه شيكاغو الامريكيه تبرع ابناء يافع ب 100 الف دولار وفي عدن اجتمع اهل يافع وقرروا فتح فنادقهم وبيوتهم لايواء الاسر المتضرره حين تغيب دوله الحراميه تحضر يافع في المقدمه في السلم والحرب وفي المملكه بلغ 
 عادت خدمه التيار بشكل جزئي ببعض مديريات العاصمه عدن بينما بعض المناطق تجاوزت فيها ساعات الانطفاء 36 ساعه مع توقعات بعودتها خلال الساعات المقبله وسط محاولات من الفرق المختصه التي يقودها المجلس الانتقالي الجنوبي لاصلاح المنظومه بعد تعرضها لامطار وسيول حاده عدن يغرقها فساد هادي 
عدن يغرقها فساد هادي هذا هي شرعيه الفنادق حق الدنبوع 9 عدن يغرقها فساد هادي 
تحذير عدن تحذير للجميع الي اهالي عدن صوره للسحابه المتماسكه المطله علي باب المندب المتجهه صوب عدن والمحافظات الجنوبيه محمله بامطار غزيره وعواصف رعديه اللهم احفظ عدن و اهل الجنوب كافه عدن يغرقها فساد هادي عدن تغرق عدن مدينه منكوبه عدن يغرقها فساد الشرعيه عدن منكوبه 2 
 عدن منكوبه بكارثه طبيعيه اسمها هادي مسكونه باحقاد الجنرال العجوز محاصره باللصوص وعديمي الضمير وتجار الازمات وامراء الحروب بالمهربين واولاد هادي بالخلايا النائمه والارهاب المتربص حول خصرها العائم مبتلاه مثل كل البلاد برئيس اصبح مشكلهوليس حلا عدن يغرقها فساد هادي 35 
عدن يغرقها فساد هادي لن تصلح عدن والجنوب الا بعوده دوله الجنوب غير كذا ضحك علي الدقون وضياع وقت عدن يغرقها فساد هادي 
سقطري سقطري جنوبيه ترفض الاخوان عدن يغرقها فساد هادي تقرير قناه الغدالمشرق عن الوضع في سقطري سقطري جنوبيه ترفض الاخوان عدن يغرقها فساد هادي 27 
عدن يغرقها فساد هادي ان الاوان للمجلس الانتقالي الجنوبي ان يسيطر علي كل موارد وثروات الجنوب وعدم تركها للمفسدين والسرق في الشرعيه المهترئه التي تستخدام ثروات وموارد الجنوب للتحشيد وتمويل حرب الخدمات ضد الجنوبيين علي الانتقالي الجنوبي التحرك فورا عدن يغرقها فساد هادي 
 حمله تبرعات يافع لاغاثه متضرري عدن تقترب من كسر الواحد مليون ريال سعودي والحمله مستمره بارك الله في الجهود عدن يغرقها فساد هادي 4 
عدن يغرقها فساد هادي تحيه للجيش الجنوبي ولا عزاء للشرعيه الفاسده عدن يغرقها فساد هادي 5 
عدن يغرقها فساد هادي لن تصلح عدن والجنوب الا بعوده دوله الجنوب غير كذا ضحك علي الدقون وضياع وقت عدن يغرقها فساد هادي 
عدن يغرقها فساد هادي لاحول ولاقوه الا بالله ولا تحالف ينهصه هاذا المركب الدنبوعي علينا بالغصب ولا سعوديه تكلمه ولا تنصحه منوين يلاقيها شعب فرضت عليه حروب الاخرين ويتحمل نتايجها عدن يغرقها فساد هادي 2 
عدن يغرقها فساد هادي يجب علي كل محافظه من محافظات الجنوب ورجال الاعمال الجنوبيين تسيير قوافل اغاثه الي اهلنا في العاصمه الجنوبيه عدن الشعب الجنوبي كالجسد الواحد عدن يغرقها فساد هادي 
عدن يغرقها فساد هادي عادت خدمه التيار بشكل جزئي ببعض مديريات العاصمه عدن بينما بعض المناطق تجاوزت فيها ساعات الانطفاء 36 ساعه مع توقعات بعودتها خلال الساعات المقبله وسط محاولات من الفرق المختصه التي يقودها المجلس الانتقالي الجنوبي لاصلاح المنظومه بعد تعرضها لامطار وسيول حاده عدن يغرقها فساد هادي 
عدن يغرقها فساد هادي ياعدن ياتبن يا ابين تهاديياهل شبوه الشراقي والنجادي يامحبين في الغيظه وحصوين كل ما جاء به الله زين للقدر بافتح قلبي علي بابين كل ما جاء به الله زين لا تحزني ياعدن شعب الجنوب كله معاك عدن يغرقها فساد هادي 
عدن يغرقها فساد هادي اين الشرعيه ومسؤوليها والتحالف من كارثه عدن عدن يغرقها فساد هادي 54339 
عدن يغرقها فساد هادي عدن يغرقها فساد هادي صوت الشعب قائد المقاومه الجنوبيه ابو همام يبكي لما يحصل في عدن يا تحالـف يا شرعيه يا انتقالي من لا يحمل الخير لعدن فل يخرج منها والشعب سيبني عدن دون تحميل كل منكم الاخر من لا يحس في معانات الناس فل يسلم عدن ويخرج 7 
عدن يغرقها فساد هادي اذا عرف السبب بطل العجب عدن يغرقها فساد هادي وشرعيته الزائفه 81 
سلطان عمر حمادي ابن زايد سلطان عمر حمادي ابن زايد يفتح فندقه للمتضررين من سيول الامطار في العاصمه عدن لوجه الله تعالي ابن زيد الخير سباق في عمل الخير وهذه ليست اول مره فقد فتح الفندق مجانا للنازحين من اهل عدن في حرب 2015 شكرا لابن يافع الله يبارك لك في عمرك وصحتك ومالك واولادك عدن يغرقها فساد هادي 
سلطان عمر حمادي ابن زايد سلطان عمر حمادي ابن زايد يفتح فندقه للمتضررين من سيول الامطار في العاصمه عدن لوجه الله تعالي ابن زيد الخير سباق في عمل الخير وهذه ليست اول مره فقد فتح الفندق مجانا للنازحين من اهل عدن في حرب 2015 شكرا لابن يافع الله يبارك لك في عمرك وصحتك ومالك واولادك عدن يغرقها فساد هادي 
عدن يغرقها فساد هادي بعض الكلام لايحتاج الي فهم بقدر مايحتاج الي احساس اللهم احفظ عدن عدن يغرقها فساد هادي 4 
 من يبيع النفط ويحول عائداته الي حسابات شخصيه هو هذا الكارثه من يستلم جميع ايرادات البلاد ويستلم المساعدات الدوليه ودعم التحالف والضرائب هو هذا الكارثه واولاده وعصابته عدن يغرقها فساد هادي 2 
عدن يغرقها فساد هادي عدن يغرقها فساد هادي هل كهرباء شغال في عدن الان 
 مدير مديريه المعلا المشبق للمره الثانيه يناشد التحالف ضد فساد هوامير الشرعيه محافظ عدن سالمين استلم مليار ونصف من اجل الوقايه وحمايه عدن من مياه الامطار وتم تحويلها لحسابه الشخصي عدن يغرقها فساد هادي 3 
 عدن منكوبه بكارثه طبيعيه اسمها هادي مسكونه باحقاد الجنرال العجوز محاصره باللصوص وعديمي الضمير وتجار الازمات وامراء الحروب بالمهربين واولاد هادي بالخلايا النائمه والارهاب المتربص حول خصرها العائم مبتلاه مثل كل البلاد برئيس اصبح مشكلهوليس حلا عدن يغرقها فساد هادي 35 
عدن يغرقها فساد هادي عدن يغرقها فساد هادي والمحافظ الرخو 360 
عدن يغرقها فساد هادي لن تصلح عدن والجنوب الا بعوده دوله الجنوب غير كذا ضحك علي الدقون وضياع وقت عدن يغرقها فساد هادي 
 حمله تبرعات يافع لاغاثه متضرري عدن تقترب من كسر الواحد مليون ريال سعودي والحمله مستمره بارك الله في الجهود عدن يغرقها فساد هادي 4 
 من يبيع النفط ويحول عائداته الي حسابات شخصيه هو هذا الكارثه من يستلم جميع ايرادات البلاد ويستلم المساعدات الدوليه ودعم التحالف والضرائب هو هذا الكارثه واولاده وعصابته عدن يغرقها فساد هادي 2 
عدن يغرقها فساد هادي عندي سؤاليين اطرحه لمن يتكلم عن الانتقالي ويحمله مسؤؤليه كوارث عدن لانه مسيطر عليها وانه الشرعيه غير مسيطره علي عدن ايش قدمت الشرعيه لعدن خلال السنوات الماضيه في ضل وجودها في عدن ايرادات عدن والبنك المركزي ودعم التحالف والعالم بيد مين تحياتي عدن يغرقها فساد هادي 
 من يبيع النفط ويحول عائداته الي حسابات شخصيه هو هذا الكارثه من يستلم جميع ايرادات البلاد ويستلم المساعدات الدوليه ودعم التحالف والضرائب هو هذا الكارثه واولاده وعصابته عدن يغرقها فساد هادي 2 
 وثيقه تؤكد عن ماكشفه مامور المعلا فهد المشبق عن استلام محافظ عدن مليار لمعالجه اضرار السيول التي شهدتها العاصمه عدن قبل شهر ولم يصرف منها ريال للمتضررين اما امطار امس والاضرار الكارثيه التي شهدتها عدن سيكون هناك توجيه جدبد باكثر من مليار والي المكان المعتاد عدن يغرقها فساد هادي 39 79 
اليمن يمنيون ضد فساد الاصلاح عدن يغرقها فساد هادي اليمن يمنيون ضد فساد الاصلاح التخبط وسؤ استخدام وعدم فهم الصلاحيات بين فرقاء الشرعيه اليمنيه جعلت من هادي والاخوان عامل انهيار وتفشي للفساد عدن يغرقها فساد هادي 22 04 2020 15 51 39 
 مايحدث بالجنوب بعد خروج القوات الاماراتيه جرائم تفوق انتهاك حقوق الانسان وما شاهدناه اليوم بالعاصمه عدن والسكان والياتهم تغرق بالسيول الملوثه والنساء تحمل علي ضهور الرجال الي منازلهن خوفا من الغرق والموت جرائم تفوق جرائم الحرب بالاف المرات عدن يغرقها فساد هادي 
صباح الخير سلام الله علي عفاش عدن يغرقها فساد هادي الشمس لا تحجب بغربال ايها الانذال هذا زعيم النظال صباح الخير سلام الله علي عفاش عدن يغرقها فساد هادي 6 
رد الجميل عدن يغرقها فساد هادي علي محسن يقتل الشعب ازرع جميلا ولو في غير موضعه فلن يضيع جميل اينما صنع ان الجميل اذا طال الزمان به فليس يحصده الا الذي زرع منتسبو المقاومه الوطنيه يتبرعون ب50مليون لمتضرري السيول في عدن رد الجميل عدن يغرقها فساد هادي علي محسن يقتل الشعب 5 
 السؤال المحير هو اين ذهب كل هذا الدعم الذي قدمه الهلال الاحمر الاماراتي لمدينه عدن يا شرعيه الفساد عدن يغرقها فساد هادي 
 من يبيع النفط ويحول عائداته الي حسابات شخصيه هو هذا الكارثه من يستلم جميع ايرادات البلاد ويستلم المساعدات الدوليه ودعم التحالف والضرائب هو هذا الكارثه واولاده وعصابته عدن يغرقها فساد هادي 2 
عدن يغرقها فساد هادي لــــــ الــــلــــه يــــا عـــ ـدن عدن يغرقها فساد هادي 
 من يبيع النفط ويحول عائداته الي حسابات شخصيه هو هذا الكارثه من يستلم جميع ايرادات البلاد ويستلم المساعدات الدوليه ودعم التحالف والضرائب هو هذا الكارثه واولاده وعصابته عدن يغرقها فساد هادي 2 
 عدن منكوبه بكارثه طبيعيه اسمها هادي مسكونه باحقاد الجنرال العجوز محاصره باللصوص وعديمي الضمير وتجار الازمات وامراء الحروب بالمهربين واولاد هادي بالخلايا النائمه والارهاب المتربص حول خصرها العائم مبتلاه مثل كل البلاد برئيس اصبح مشكلهوليس حلا عدن يغرقها فساد هادي 35 
عدن يغرقها فساد هادي 198411 الصور هذه في عدن وليست في تعز عدن يغرقها فساد هادي 
يافع عدن عدن يغرقها فساد هادي تصوير من اعلي جبال كلد يافع الي العاصمه عدن عدن يغرقها فساد هادي 2 
 صباح الخير لا احد يعلم ما اصابك لا احد يعلم كيف هي معركتك الخاصه مع الحياه ماالذي زعزع امانك وقتل عفويتك كم كافحت و كم خسرت لا احد يعلم حقا من انت لذلك لاتتعب نفسك وافعل ماتحب التصوير من عدن اللهم احفظ عدن واهلها من كل شر عدن تغرق عدن يغرقها فساد هادي 9 
 اقسم بالله العظيم شخص موثوق يحدثني ان الهلال الاحمر سلم المعدات للسلطه المحليه والمحافظ سالمين وتم بيعها من قبل الفاسدين و لم تسلم للانتقالي عليكم لعنه الله ياسرق يافاسدين يالصوص عدن يغرقها فساد هادي عدن منكوبه 
جيش الجنوب الاكتروني عدن يغرقها فساد هادي عدن يغرقها فساد الشرعيه جيش الجنوب الاكتروني لا يستفزوكم حريم السلطان المبطوحين وكفي عدن يغرقها فساد هادي عدن يغرقها فساد الشرعيه 
سلطان عمر حمادي ابن زايد سلطان عمر حمادي ابن زايد يفتح فندقه للمتضررين من سيول الامطار في العاصمه عدن لوجه الله تعالي ابن زيد الخير سباق في عمل الخير وهذه ليست اول مره فقد فتح الفندق مجانا للنازحين من اهل عدن في حرب 2015 شكرا لابن يافع الله يبارك لك في عمرك وصحتك ومالك واولادك عدن يغرقها فساد هادي 
اليمن يمنيون ضد فساد الاصلاح عدن يغرقها فساد هادي اليمن يمنيون ضد فساد الاصلاح ازاحه رساله احمدالعيسي لهادي ازاحه جزء من كل حجم الفساد والفوضي التي تعصف بالحكومه الشرعيه شرعيه الفنادق التي يديرها الاصلاح عدن يغرقها فساد هادي 22 04 2020 15 47 07 
عدن يغرقها فساد هادي هذا حجم التناقض وحجم التعامل من حكومتكم اللصوصيه بين التعامل مع مارب والتعامل مع عدن عدن يغرقها فساد هادي 8 
 من يبيع النفط ويحول عائداته الي حسابات شخصيه هو هذا الكارثه من يستلم جميع ايرادات البلاد ويستلم المساعدات الدوليه ودعم التحالف والضرائب هو هذا الكارثه واولاده وعصابته عدن يغرقها فساد هادي 2 
عدن الحل الوحيد السيطره علي ايرادات العاصمه عدن وكنس ما تبقي من شرعيه السرق الذي في عدن وفرض امر واقع نايف ابوالزعيم الحدي عدن يغرقها فساد هادي 
 مساء الخير يا مركوز هادي مساء العار يا شله سرابيت مساء الزفت يا ناصر وبادي مساء الخزي يا اولاد الهلافيت علي صوت الطرب شله هنادي تحرك خصرها والشعب بيموت عليكم لعنه الشعب المنادي بلا راتب ولا كهرب ولا بيت عدن مدينه منكوبه عدن يغرقها فساد هادي 
عدن يغرقها فساد هادي عدن يغرقها فساد هادي يجب التخلص من عتاوله الفساد والافساد الذي يقودهم هادي وابناؤه الفاسدون بعد ان تفننوا في تعذيب شعب الجنوب واصبحوا عبئا ثقيلا علي التحالف العربي وعلي المجلس الانتقالي الجنوبي اخذ زمام المبادره فورا بالسيطره الكامله علي كل الموارد والايرادات الماليه 4 
 من يبيع النفط ويحول عائداته الي حسابات شخصيه هو هذا الكارثه من يستلم جميع ايرادات البلاد ويستلم المساعدات الدوليه ودعم التحالف والضرائب هو هذا الكارثه واولاده وعصابته عدن يغرقها فساد هادي 2 
 من يبيع النفط ويحول عائداته الي حسابات شخصيه هو هذا الكارثه من يستلم جميع ايرادات البلاد ويستلم المساعدات الدوليه ودعم التحالف والضرائب هو هذا الكارثه واولاده وعصابته عدن يغرقها فساد هادي 2 
 اظهرت ارقام ميزانيات محافظه عدن فساد عظيم تقوده عصابه مافيا باسم الشرعيه ابتداء بالرئيس وانتهاء بالمحافظ عدن يغرقها فساد هادي 
عدن يغرقها فساد هادي عدن تستغيث ويافع قالت لبيك عدن يغرقها فساد هادي 
عدن يغرقها فساد هادي شاهدوا كيف الفرق بين عدن ومارب عند رئيس حكومه السرق معين مخبازه عدن يغرقها فساد هادي 2 
عدن يغرقها فساد هادي محافظ عدن احمد سالمين يجب القبض عليه وتحويله للمحاكمه الفوريه هو وطاقم المحافظه ومن يدافع عنهم عدن يغرقها فساد هادي 
 ادعو عليه فان دعوه المضلومين ليس بينها وبين الله حجاب اللهم ارنا فيه قوتك اللهم سلط عليه لانه لم يرحم احياء ولا امراض ولا اموات كله مكسب عنده الكوارث مكسب والامراض مكسب اكلو مساعدات المساكين والمحتاجين واكلو خير البلد لهم وحاشيتهم عدن يغرقها فساد هادي 150 
عدن يغرقها فساد هادي النار ماتخلف الا رماد عدن لن تنسي من تخلي عنها عدن يغرقها فساد هادي 
 حمله تبرعات يافع لاغاثه متضرري عدن تقترب من كسر الواحد مليون ريال سعودي والحمله مستمره بارك الله في الجهود عدن يغرقها فساد هادي 4 
عدن يغرقها فساد هادي عدن يغرقها فساد هادي متي تنتهي ماسات مدينه عدن شرعيه الرئيس هادي واعوانه وباقي العصابه لهم اليد الطولي في تعذيب المواطن العدني اللعنه علي كل فاسد الي يوم الدين فساد الشرعيه يزكم الانوف وقد تجاوز حدود العقل الي الجنون 8 73 
 من يبيع النفط ويحول عائداته الي حسابات شخصيه هو هذا الكارثه من يستلم جميع ايرادات البلاد ويستلم المساعدات الدوليه ودعم التحالف والضرائب هو هذا الكارثه واولاده وعصابته عدن يغرقها فساد هادي 2 
 من يبيع النفط ويحول عائداته الي حسابات شخصيه هو هذا الكارثه من يستلم جميع ايرادات البلاد ويستلم المساعدات الدوليه ودعم التحالف والضرائب هو هذا الكارثه واولاده وعصابته عدن يغرقها فساد هادي 2 
سلطان عمر حمادي ابن زايد سلطان عمر حمادي ابن زايد يفتح فندقه للمتضررين من سيول الامطار في العاصمه عدن لوجه الله تعالي ابن زيد الخير سباق في عمل الخير وهذه ليست اول مره فقد فتح الفندق مجانا للنازحين من اهل عدن في حرب 2015 شكرا لابن يافع الله يبارك لك في عمرك وصحتك ومالك واولادك عدن يغرقها فساد هادي 
 من يبيع النفط ويحول عائداته الي حسابات شخصيه هو هذا الكارثه من يستلم جميع ايرادات البلاد ويستلم المساعدات الدوليه ودعم التحالف والضرائب هو هذا الكارثه واولاده وعصابته عدن يغرقها فساد هادي 2 
عدن يغرقها فساد هادي للمجلس الانتقالي للجنوبيين لعدن للتحالف كيف يرجا لك من ليس معك عدن يغرقها فساد هادي 
 لماذا لم نسمع كلمه او رساله مواساه من الرئيس عبدربه منصور لاهل عدن في نكبتهم اليس من واجبه الاخلاقي مواساه المواطنين في العاصمه عدن في مصابهم الجلل عدن يغرقها فساد هادي 8 
 حمله تبرعات يافع لاغاثه متضرري عدن تقترب من كسر الواحد مليون ريال سعودي والحمله مستمره بارك الله في الجهود عدن يغرقها فساد هادي 4 
 نفط وغاز شبوه وحضرموت يتقاسموه حزب الاصلاح والاخوان وال الاحمر وايرادات عدن من نصيب هادي واولاده يتقاسمون خيرات الجنوب وتاركين الشمال للحوثي يعبث بها وليس لديهم نيه بتحريرها المهم خيرات الجنوب تجلس تحت يداتهم فقط عدن يغرقها فساد هادي عدن يغرقها فساد هادي 1980 
 من يبيع النفط ويحول عائداته الي حسابات شخصيه هو هذا الكارثه من يستلم جميع ايرادات البلاد ويستلم المساعدات الدوليه ودعم التحالف والضرائب هو هذا الكارثه واولاده وعصابته عدن يغرقها فساد هادي 2 
يافع عدن عدن يغرقها فساد هادي تصوير من اعلي جبال كلد يافع الي العاصمه عدن عدن يغرقها فساد هادي 2 
عدن يغرقها فساد هادي زمان زمان كانت يد تبني ويد تحمي والحين حكومه تسرق وشعب يهشتق او يصفق عدن يغرقها فساد هادي 
 من يبيع النفط ويحول عائداته الي حسابات شخصيه هو هذا الكارثه من يستلم جميع ايرادات البلاد ويستلم المساعدات الدوليه ودعم التحالف والضرائب هو هذا الكارثه واولاده وعصابته عدن يغرقها فساد هادي 2 
عدن لن تمروا هل لازال هذا الشخص الدعشي في عدن تحميه ما يسمي الشرعيه من شله فتحي بن لزرق وصاحب ذمار عدن للدحابشه لن تمروا عدن يغرقها فساد هادي عدن يغرقها فساد الشرعيه 0115 
عدن مدينه منكوبه عدن يغرقها فساد هادي مساء الخير يا مركوز هادي مساء العار يا شله سرابيت مساء الزفت يا ناصر وبادي مساء الخزي يا اولاد الهلافيت علي صوت الطرب شله هنادي تحرك خصرها والشعب بيموت عليكم لعنه الشعب المنادي بلا راتب ولا كهرب ولا بيت عدن مدينه منكوبه عدن يغرقها فساد هادي 
 من يبيع النفط ويحول عائداته الي حسابات شخصيه هو هذا الكارثه من يستلم جميع ايرادات البلاد ويستلم المساعدات الدوليه ودعم التحالف والضرائب هو هذا الكارثه واولاده وعصابته عدن يغرقها فساد هادي 2 
يافع عدن عدن يغرقها فساد هادي تصوير من اعلي جبال كلد يافع الي العاصمه عدن عدن يغرقها فساد هادي 2 
عدن الانتقالي الشرعيه لك الله يا عدن يا ام المساكين الانتقالي هذه مشكله الشرعيه لانهم يمثلون الدوله الشرعيه هذه مشكله الانتقالي لانهم مسيطرين علي الارض عدن يغرقها فساد هادي عدن تغرق بسيول الامطار عدن تغرق عدن مدينه منكوبه عدن منكوبه 3 
 حمله تبرعات يافع لاغاثه متضرري عدن تقترب من كسر الواحد مليون ريال سعودي والحمله مستمره بارك الله في الجهود عدن يغرقها فساد هادي 4 
عدن يغرقها فساد هادي عدن يغرقها فساد هادي ويقتل اطفالها 70 
 مساء الخير يا مركوز هادي مساء العار يا شله سرابيت مساء الزفت يا ناصر وبادي مساء الخزي يا اولاد الهلافيت علي صوت الطرب شله هنادي تحرك خصرها والشعب بيموت عليكم لعنه الشعب المنادي بلا راتب ولا كهرب ولا بيت عدن مدينه منكوبه عدن يغرقها فساد هادي 
عدن يغرقها فساد هادي النار ماتخلف الا رماد عدن لن تنسي من تخلي عنها عدن يغرقها فساد هادي 
عدن عدن يغرقها فساد هادي عدن تغرق الطفل الذي جرفه السيل اليوم في عدن ووجدوه تحت السياره الله يعوض اهله خير ويرحم من مات عدن يغرقها فساد هادي عدن تغرق عدن منكوبه عدن تغرق بسيول الامطار عدن مدينه منكوبه فيضانات عدن 
عدن يغرقها فساد هادي عدن عدن يغرقها فساد هادي وثيقه تثبت استلام محافظ عدن مليار ريال لمعالجه كارثه السيول التي حدثت في شهر مارس الماضي المحافظ شفط المليار لحسابه الخاص 88 
 اسال الله العلي العظيم ان يشل اركانك ويجمد الدم في عروقك انت وكل مسؤولي و وزراء الشرعيه وكل من تامر علي عدن والجنوب نسيت وتكبرت ياخاين العروبه ولكن الحمد عدن بخير برجالها الذي رجعوا لك كرامتك والحمد الله القائد عيدروس حفظه الله خلاكم تحلمون فيه ليل ونهار عدن يغرقها فساد هادي 674 
عدن يغرقها فساد هادي معرف اغرد لمن وعلي من لك الله ياعدن قياده تسرق وشعب يهشتق عدن يغرقها فساد هادي 
عدن الحل الوحيد السيطره علي ايرادات العاصمه عدن وكنس ما تبقي من شرعيه السرق الذي في عدن وفرض امر واقع نايف ابوالزعيم الحدي عدن يغرقها فساد هادي 
اليمن يمنيون ضد فساد الاصلاح عدن يغرقها فساد هادي اليمن يمنيون ضد فساد الاصلاح استقالات لوزراء وعدم استيعاب لصلاحيه كل جهه وتصدع داخلي للسلطات التنفيذيه والتشريعيه كلها بفعل مشروع الفساد العام للاخوانج وهادي عدن يغرقها فساد هادي 22 04 2020 16 00 42 
عدن يغرقها فساد هادي عدن عدن يغرقها فساد هادي وثيقه تثبت استلام محافظ عدن مليار ريال لمعالجه كارثه السيول التي حدثت في شهر مارس الماضي المحافظ شفط المليار لحسابه الخاص 88 
 من يبيع النفط ويحول عائداته الي حسابات شخصيه هو هذا الكارثه من يستلم جميع ايرادات البلاد ويستلم المساعدات الدوليه ودعم التحالف والضرائب هو هذا الكارثه واولاده وعصابته عدن يغرقها فساد هادي 2 
جيش الجنوب الاكتروني عدن يغرقها فساد هادي عدن يغرقها فساد الشرعيه جيش الجنوب الاكتروني لا يستفزوكم حريم السلطان المبطوحين وكفي عدن يغرقها فساد هادي عدن يغرقها فساد الشرعيه 
اليمن يمنيون ضد فساد الاصلاح عدن يغرقها فساد هادي اليمن يمنيون ضد فساد الاصلاح احمد العيسي وبرسالته لهادي يذكره بصلاحياته وصلاحيه المجلس التشريعي التي لم يفقه لها هادي واغفلها الاصلاح لاجل مشروع الفساد العام عدن يغرقها فساد هادي 22 04 2020 15 56 10 
 اقسم بالله العظيم شخص موثوق يحدثني ان الهلال الاحمر سلم المعدات للسلطه المحليه والمحافظ سالمين وتم بيعها من قبل الفاسدين و لم تسلم للانتقالي عليكم لعنه الله ياسرق يافاسدين يالصوص عدن يغرقها فساد هادي عدن منكوبه 
عدن يغرقها فساد هادي في مارب اليمنيه سيعوضون في عدن الجنوبيه سيشحتون عدن يغرقها فساد هادي 
عدن يغرقها فساد هادي عدن يغرقها فساد هادي 1 سلام الله علي يافع المدد خلال ساعه واحده في مدينه شيكاغو الامريكيه تبرع ابناء يافع ب 100 الف دولار وفي عدن اجتمع اهل يافع وقرروا فتح فنادقهم وبيوتهم لايواء الاسر المتضرره حين تغيب دوله الحراميه تحضر يافع في المقدمه في السلم والحرب وفي المملكه بلغ 
عدن عدن يغرقها فساد هادي منتسبو المقاومه الوطنيه يتبرعون بـ 50 مليون ريال لمتضرري السيول في عدن عدن يغرقها فساد هادي 026 
عدن يغرقها فساد هادي 881 كفوو ابن شبوه والله بامثال هائولاء نعتز ونفخر عدن يغرقها فساد هادي 
 اظهرت ارقام ميزانيات محافظه عدن فساد عظيم تقوده عصابه مافيا باسم الشرعيه ابتداء بالرئيس وانتهاء بالمحافظ عدن يغرقها فساد هادي 
سقطري سقطري جنوبيه ترفض الاخوان عدن يغرقها فساد هادي تقرير قناه الغدالمشرق عن الوضع في سقطري سقطري جنوبيه ترفض الاخوان عدن يغرقها فساد هادي 27 
 من يبيع النفط ويحول عائداته الي حسابات شخصيه هو هذا الكارثه من يستلم جميع ايرادات البلاد ويستلم المساعدات الدوليه ودعم التحالف والضرائب هو هذا الكارثه واولاده وعصابته عدن يغرقها فساد هادي 2 
عدن البحسني محافظ حضرموت تم التبرع من قبله لما يشوفه مناسب للعاصمه الجنوبيه عدن رغم ضروف حضرموت رجال المثلث تم الدعم من قبلهم ولكن العله الكبري 2018 لماذا لم تطلع يابن عديو عدن تستغيث وانت ترسل مواردك الي اسيادك والي مارب والا تنفذ اوامر اسيادك سكوت عدن يغرقها فساد هادي 7 
 تواصل ازمه انقطاع الكهرباء بالعاصمه عدن بسبب الامطار الغزيره والسيول التي شهدتها امس وتخطت ساعات الانقطاع بمعظم المديريات 25 ساعه بعدما عطلتها السيول وساهمت جهود الانتقالي بشفط وازاحه المياه ببعض المناطق لتسهيل عمل فرق الكهرباء لاصلاح الاعطال واعاده الخدمه عدن يغرقها فساد هادي 9 
 عدن منكوبه بكارثه طبيعيه اسمها هادي مسكونه باحقاد الجنرال العجوز محاصره باللصوص وعديمي الضمير وتجار الازمات وامراء الحروب بالمهربين واولاد هادي بالخلايا النائمه والارهاب المتربص حول خصرها العائم مبتلاه مثل كل البلاد برئيس اصبح مشكلهوليس حلا عدن يغرقها فساد هادي 35 
 صوره مؤلمه لعائله عدنيه جرف منزلهم السيول قد ترمز لكفاح المواطن الجنوبي وسيرهم في دروب الحياه الوعره تحاصرهم مستنقعات فساد حكومه الرئيس هادي والحرب والمجاعه والاوبئه والفساد عدن يغرقها فساد هادي 
عدن يغرقها فساد هادي هذا هي شرعيه الفنادق حق الدنبوع 9 عدن يغرقها فساد هادي 
عدن يغرقها فساد هادي ادعو عليه فان دعوه المضلومين ليس بينها وبين الله حجاب اللهم ارنا فيه قوتك اللهم سلط عليه لانه لم يرحم احياء ولا امراض ولا اموات كله مكسب عنده الكوارث مكسب والامراض مكسب اكلو مساعدات المساكين والمحتاجين واكلو خير البلد لهم وحاشيتهم عدن يغرقها فساد هادي 150 
اليمن يمنيون ضد فساد الاصلاح عدن يغرقها فساد هادي اليمن يمنيون ضد فساد الاصلاح اغدق عليهم الجنوب وعدن بالخيرات وتركوها وحدها في مواجهه السيول وهم نزلاء في اجنحه الفنادق الفخمه والمكيفات ووسائل الترفيه عدن يغرقها فساد هادي 22 04 2020 15 28 59 
تحالف تحالف دعم الشرعيه عن اي شرعيه يتحدثون الشرعيه انتهت يوم ماتت في صنعاء الشرعيه مجرد اسم للفساد والنهب والارهاب شرعيه اخوان اليمن مجموعه من اللصوص للسيطره علي موارد وثروات الجنوب يافع العظمي عدن يغرقها فساد هادي 
عدن يغرقها فساد هادي يافع شوكه الميزان وسيف الجنوب العربي عدن يغرقها فساد هادي 
عدن يغرقها فساد هادي النار ماتخلف الا رماد عدن لن تنسي من تخلي عنها عدن يغرقها فساد هادي 
 من يبيع النفط ويحول عائداته الي حسابات شخصيه هو هذا الكارثه من يستلم جميع ايرادات البلاد ويستلم المساعدات الدوليه ودعم التحالف والضرائب هو هذا الكارثه واولاده وعصابته عدن يغرقها فساد هادي 2 
اليمن يمنيون ضد فساد الاصلاح عدن يغرقها فساد هادي اليمن يمنيون ضد فساد الاصلاح لا الثروه السمكيه ولا الجمارك ولا مصافي النفط ولا الضرائب ولا الجبايات ولا غيرها من موارد الدوله كفل بحمايه عدن من سيول الامطار عدن يغرقها فساد هادي 22 04 2020 15 33 31 
 ابناء عدن هم طوق النجاه لمن جرفتهم السيول الذين تسابقو باجسادهم النحيله لانقاذ كبار السن وقامو بما لم تقوم به حكومه الفساد تقف الكلمات عاجزه عن وصف بطولاتكم عدن يغرقها فساد هادي 
عدن يغرقها فساد هادي هذا هي شرعيه الفنادق حق الدنبوع 9 عدن يغرقها فساد هادي 
عدن يغرقها فساد هادي لن تصلح عدن والجنوب الا بعوده دوله الجنوب غير كذا ضحك علي الدقون وضياع وقت عدن يغرقها فساد هادي 
عدن يغرقها فساد هادي باذن الله ياعدن وياجنوبنا الحبيب سيبدل الله حزنك افراح فان مع العسر يسر وان الصبر اخره فرج فربناء وعد الصابرين وانتم منهم باذن الله ثقو بالله فربناء لا يخلف وعده عدن يغرقها فساد هادي 
اليمن يمنيون ضد فساد الاصلاح عدن يغرقها فساد هادي اليمن يمنيون ضد فساد الاصلاح لم يخصص اي مبلغ من ميزانيه دوله هادي لانقاذ شوارع عدن من كم السيول الجارفه التي الحقتها الامطار بمدينه عدن المنكوبه بالشرعيه عدن يغرقها فساد هادي 22 04 2020 15 24 28 
 من يبيع النفط ويحول عائداته الي حسابات شخصيه هو هذا الكارثه من يستلم جميع ايرادات البلاد ويستلم المساعدات الدوليه ودعم التحالف والضرائب هو هذا الكارثه واولاده وعصابته عدن يغرقها فساد هادي 2 
عدن يغرقها فساد هادي لن تصلح عدن والجنوب الا بعوده دوله الجنوب غير كذا ضحك علي الدقون وضياع وقت عدن يغرقها فساد هادي 
 من يبيع النفط ويحول عائداته الي حسابات شخصيه هو هذا الكارثه من يستلم جميع ايرادات البلاد ويستلم المساعدات الدوليه ودعم التحالف والضرائب هو هذا الكارثه واولاده وعصابته عدن يغرقها فساد هادي 2 
عدن مدينه منكوبه عدن يغرقها فساد هادي عدن السياسي الوطني الانساني الوطني عدن مدينه منكوبه عدن يغرقها فساد هادي عدن غاب عنها اصحاب الضمير السياسي والضمير الوطني المزيف وحضر اصحاب الضمير الانساني والدم الوطني الخالص 5 
 قياده مجلسنا الانتقالي تقوم ب اجتماع طارئ وتناقش ثلاثه خيارات من ضمنها الخيار العسكري لتحرير عدن والاستيلاء علي الموارد وقواتنا المسلحه الجنوبيه في انتظار الاوامر عدن يغرقها فساد هادي 
اليمن يمنيون ضد فساد الاصلاح عدن يغرقها فساد هادي اليمن يمنيون ضد فساد الاصلاح حكومه هادي تتهالك من الداخل والفساد الذي يترائسه هادي ويديره الاخوانج جعل الشرعيه علي مهب الريح ومصدر للسخط العام عدن يغرقها فساد هادي 22 04 2020 15 19 56 
 هادي كوز مركوز لا تمشي اوامره حتي علي اصغر موضف اخواني في مارب الفساد فساد اخواني وهادي مشارك فيه بسبب صمته عدن يغرقها فساد هادي 
عدن يغرقها فساد هادي لن تصلح عدن والجنوب الا بعوده دوله الجنوب غير كذا ضحك علي الدقون وضياع وقت عدن يغرقها فساد هادي 
عدن يغرقها فساد هادي محافظ عدن احمد سالمين يجب القبض عليه وتحويله للمحاكمه الفوريه هو وطاقم المحافظه ومن يدافع عنهم عدن يغرقها فساد هادي 
عدن يغرقها فساد هادي يافع شوكه الميزان وسيف الجنوب العربي عدن يغرقها فساد هادي 
 من يبيع النفط ويحول عائداته الي حسابات شخصيه هو هذا الكارثه من يستلم جميع ايرادات البلاد ويستلم المساعدات الدوليه ودعم التحالف والضرائب هو هذا الكارثه واولاده وعصابته عدن يغرقها فساد هادي 2 
عدن يغرقها فساد هادي حمله تبرعات يافع لاغاثه متضرري عدن تقترب من كسر الواحد مليون ريال سعودي والحمله مستمره بارك الله في الجهود عدن يغرقها فساد هادي 4 
عدن يغرقها فساد هادي دعم التحالف العربي المالي يذهب للشراء العقارات في اسطنبول والقاهره وبنوك اوربا لصالح عيال شحيبير دعم التحالف العربي العسكري يذهب للحوثيين لتنويع عتادهم العسكري بحجه انسحاب مسعده تكتيكيا عدن بابنائها وابناء الجنوبي ستخرج من عدن يغرقها فساد هادي 
 حمله تبرعات يافع لاغاثه متضرري عدن تقترب من كسر الواحد مليون ريال سعودي والحمله مستمره بارك الله في الجهود عدن يغرقها فساد هادي 4 
عدن يغرقها فساد هادي لن تصلح عدن والجنوب الا بعوده دوله الجنوب غير كذا ضحك علي الدقون وضياع وقت عدن يغرقها فساد هادي 
عدن عدن يغرقها فساد هادي منتسبو المقاومه الوطنيه يتبرعون بـ 50 مليون ريال لمتضرري السيول في عدن عدن يغرقها فساد هادي 026 
سقطري سقطري جنوبيه ترفض الاخوان عدن يغرقها فساد هادي تقرير قناه الغدالمشرق عن الوضع في سقطري سقطري جنوبيه ترفض الاخوان عدن يغرقها فساد هادي 27 
عدن مدينه منكوبه عدن يغرقها فساد هادي عدن السياسي الوطني عدن مدينه منكوبه عدن يغرقها فساد هادي عدن غاب عنها اصحاب الضمير السياسي والضمير الوطني المزيف وحضر اصحاب الضمير الانساني والدم الوطني الخالص 5 
 اقسم بالله العظيم شخص موثوق يحدثني ان الهلال الاحمر سلم المعدات للسلطه المحليه والمحافظ سالمين وتم بيعها من قبل الفاسدين و لم تسلم للانتقالي عليكم لعنه الله ياسرق يافاسدين يالصوص عدن يغرقها فساد هادي عدن منكوبه 
عدن يغرقها فساد هادي النار ماتخلف الا رماد عدن لن تنسي من تخلي عنها عدن يغرقها فساد هادي 
عدن عدن تغرق عدن منكوبه عدن الناس عالقين للان وقبل قليل تم اخراج طفله متوفيه تحت الانقاض بسبب البناء العشوائي عدن تغرق عدن منكوبه عدن يغرقها فساد هادي عدن يغرقها فساد الشرعيه عدن مدينه منكوبه 
يافع عدن عدن يغرقها فساد هادي تصوير من اعلي جبال كلد يافع الي العاصمه عدن عدن يغرقها فساد هادي 2 
اليمن يمنيون ضد فساد الاصلاح عدن يغرقها فساد هادي اليمن يمنيون ضد فساد الاصلاح رغم المبالغ الهائله التي تملكها الشرعيه كموارد دوله لم تشفع تلك الاموال لعدن من الابحار وسط سيول الامطار التي اغرقت احياء عدن عدن يغرقها فساد هادي 22 04 2020 15 38 03 
عدن نعم ياطفلتي فالمصاب كما يحدثنا ذهولك وعيناك جلل وكبير علي ان تستوعبه الطفوله بل هو عظيم وحين يلامس وجه عدن الطاهر غدرا فالادميون بما لديهم من شرعيه القانون يصبحون قتله يبدعون في انتزاع الابتسامه من وجه الطفوله ويتقنون قتلها وواد براءتها عدن يغرقها فساد هادي عدن منكوبه 9 
 من يبيع النفط ويحول عائداته الي حسابات شخصيه هو هذا الكارثه من يستلم جميع ايرادات البلاد ويستلم المساعدات الدوليه ودعم التحالف والضرائب هو هذا الكارثه واولاده وعصابته عدن يغرقها فساد هادي 2 
 تواصل ازمه انقطاع الكهرباء بالعاصمه عدن بسبب الامطار الغزيره والسيول التي شهدتها امس وتخطت ساعات الانقطاع بمعظم المديريات 25 ساعه بعدما عطلتها السيول وساهمت جهود الانتقالي بشفط وازاحه المياه ببعض المناطق لتسهيل عمل فرق الكهرباء لاصلاح الاعطال واعاده الخدمه عدن يغرقها فساد هادي 9 
عدن يغرقها فساد هادي عدن يغرقها فساد هادي يالطيف الطف بالعباد والبلاد 8 
عدن يغرقها فساد هادي هادي فاسد عشان كذا يختار كل فاسد بشرعيته كافي فساد ياهادي عدن تغرق الله ينتقم منك ومن شرعيتك الفاسده عدن يغرقها فساد هادي 
 من يبيع النفط ويحول عائداته الي حسابات شخصيه هو هذا الكارثه من يستلم جميع ايرادات البلاد ويستلم المساعدات الدوليه ودعم التحالف والضرائب هو هذا الكارثه واولاده وعصابته عدن يغرقها فساد هادي 2 
 من يبيع النفط ويحول عائداته الي حسابات شخصيه هو هذا الكارثه من يستلم جميع ايرادات البلاد ويستلم المساعدات الدوليه ودعم التحالف والضرائب هو هذا الكارثه واولاده وعصابته عدن يغرقها فساد هادي 2 
يافع عدن عدن يغرقها فساد هادي تصوير من اعلي جبال كلد يافع الي العاصمه عدن عدن يغرقها فساد هادي 2 
اليمن يمنيون ضد فساد الاصلاح عدن يغرقها فساد هادي اليمن يمنيون ضد فساد الاصلاح احمد العيسي كشف جزء من كل وبعض من حجم الوضع المتدهور والمتصدع فيما بين الحكومه واعضائها والبرلمان ونزلائه وهذا مايسعي اليه الاخوانج عدن يغرقها فساد هادي 22 04 2020 15 42 35 
سقطري سقطري جنوبيه ترفض الاخوان عدن يغرقها فساد هادي تقرير قناه الغدالمشرق عن الوضع في سقطري سقطري جنوبيه ترفض الاخوان عدن يغرقها فساد هادي 27 
عدن مدينه منكوبه عدن يغرقها فساد هادي عدن السياسي الوطني عدن مدينه منكوبه عدن يغرقها فساد هادي عدن غاب عنها اصحاب الضمير السياسي والضمير الوطني المزيف وحضر اصحاب الضمير الانساني والدم الوطني الخالص 5 
عدن نعم ياطفلتي فالمصاب كما يحدثنا ذهولك وعيناك جلل وكبير علي ان تستوعبه الطفوله بل هو عظيم وحين يلامس وجه عدن الطاهر غدرا فالادميون بما لديهم من شرعيه القانون يصبحون قتله يبدعون في انتزاع الابتسامه من وجه الطفوله ويتقنون قتلها وواد براءتها عدن يغرقها فساد هادي عدن منكوبه 9 
يافع عدن عدن يغرقها فساد هادي تصوير من اعلي جبال كلد يافع الي العاصمه عدن عدن يغرقها فساد هادي 2 
 من يبيع النفط ويحول عائداته الي حسابات شخصيه هو هذا الكارثه من يستلم جميع ايرادات البلاد ويستلم المساعدات الدوليه ودعم التحالف والضرائب هو هذا الكارثه واولاده وعصابته عدن يغرقها فساد هادي 2 
يافع عدن عدن يغرقها فساد هادي تصوير من اعلي جبال كلد يافع الي العاصمه عدن عدن يغرقها فساد هادي 2 
 دعم التحالف العربي المالي يذهب للشراء العقارات في اسطنبول والقاهره وبنوك اوربا لصالح عيال شحيبير دعم التحالف العربي العسكري يذهب للحوثيين لتنويع عتادهم العسكري بحجه انسحاب مسعده تكتيكيا عدن بابنائها وابناء الجنوبي ستخرج من عدن يغرقها فساد هادي 
عدن يغرقها فساد هادي النار ماتخلف الا رماد عدن لن تنسي من تخلي عنها عدن يغرقها فساد هادي 
عدن يغرقها فساد هادي لن تصلح عدن والجنوب الا بعوده دوله الجنوب غير كذا ضحك علي الدقون وضياع وقت عدن يغرقها فساد هادي 
عدن يغرقها فساد هادي عدن يغرقها فساد هادي 1 سلام الله علي يافع المدد خلال ساعه واحده في مدينه شيكاغو الامريكيه تبرع ابناء يافع ب 100 الف دولار وفي عدن اجتمع اهل يافع وقرروا فتح فنادقهم وبيوتهم لايواء الاسر المتضرره حين تغيب دوله الحراميه تحضر يافع في المقدمه في السلم والحرب وفي المملكه بلغ 
 من يبيع النفط ويحول عائداته الي حسابات شخصيه هو هذا الكارثه من يستلم جميع ايرادات البلاد ويستلم المساعدات الدوليه ودعم التحالف والضرائب هو هذا الكارثه واولاده وعصابته عدن يغرقها فساد هادي 2 
 اقسم بالله العظيم شخص موثوق يحدثني ان الهلال الاحمر سلم المعدات للسلطه المحليه والمحافظ سالمين وتم بيعها من قبل الفاسدين و لم تسلم للانتقالي عليكم لعنه الله ياسرق يافاسدين يالصوص عدن يغرقها فساد هادي عدن منكوبه 
 قياده مجلسنا الانتقالي تقوم ب اجتماع طارئ وتناقش ثلاثه خيارات من ضمنها الخيار العسكري لتحرير عدن والاستيلاء علي الموارد وقواتنا المسلحه الجنوبيه في انتظار الاوامر عدن يغرقها فساد هادي 
سقطري سقطري جنوبيه ترفض الاخوان عدن يغرقها فساد هادي تقرير قناه الغدالمشرق عن الوضع في سقطري سقطري جنوبيه ترفض الاخوان عدن يغرقها فساد هادي 27 
عدن يغرقها فساد هادي محافظ عدن احمد سالمين يجب القبض عليه وتحويله للمحاكمه الفوريه هو وطاقم المحافظه ومن يدافع عنهم عدن يغرقها فساد هادي 
عدن يغرقها فساد هادي عدن يغرقها فساد هادي 1 سلام الله علي يافع المدد خلال ساعه واحده في مدينه شيكاغو الامريكيه تبرع ابناء يافع ب 100 الف دولار وفي عدن اجتمع اهل يافع وقرروا فتح فنادقهم وبيوتهم لايواء الاسر المتضرره حين تغيب دوله الحراميه تحضر يافع في المقدمه في السلم والحرب وفي المملكه بلغ 
اليمن يمنيون ضد فساد الاصلاح عدن يغرقها فساد هادي اليمن يمنيون ضد فساد الاصلاح استقالات لوزراء وعدم استيعاب لصلاحيه كل جهه وتصدع داخلي للسلطات التنفيذيه والتشريعيه كلها بفعل مشروع الفساد العام للاخوانج وهادي عدن يغرقها فساد هادي 22 04 2020 15 10 51 
عدن يغرقها فساد هادي نعم هذي يافع هذا جزء من المثلث هذي يافع في الحرب والسلم موجوده دعم لامحدود عدن يغرقها فساد هادي 
 نفط وغاز شبوه وحضرموت يتقاسموه حزب الاصلاح والاخوان وال الاحمر وايرادات عدن من نصيب هادي واولاده يتقاسمون خيرات الجنوب وتاركين الشمال للحوثي يعبث بها وليس لديهم نيه بتحريرها المهم خيرات الجنوب تجلس تحت يداتهم فقط عدن يغرقها فساد هادي عدن يغرقها فساد هادي 1980 
عدن عدن يغرقها فساد هادي اللهم سترك ولطفك ورضاك وعافيتك اللهم احفظ عدن واهل عدن عدن يغرقها فساد هادي 74 
 القلق يهدر ويستنزف كميه هائله من وقتك وطاقتك ولا يغير اي شيء في نهايه الامر كل ما يفعله انه يسرق فرحتك ويعيقك اهلا رمضان عدن يغرقها فساد هادي مجنون من يعاديك ياوطن قابوس بن سعيد سفيره الوقاحه الامريكيه السعوديه العظمي الجواز السعودي السعوديه الرياض محلات 
 من المؤسف اننا في الجنوب وكشعب اكتفينا فقط بعد الكوارث والشهداء والاوبئه وساعات انقطاع الكهرباء لن يتغير الحال ولن ينتزع الشعب حقه في الخدمات والرواتب الا في حال مارس الغضب الشعبي المشروع واستعاد مؤسساته من يد وكلاء وعملا عتاوله الفساد عدن يغرقها فساد هادي 69 
عدن يغرقها فساد هادي عدن يغرقها فساد هادي 1 سلام الله علي يافع المدد خلال ساعه واحده في مدينه شيكاغو الامريكيه تبرع ابناء يافع ب 100 الف دولار وفي عدن اجتمع اهل يافع وقرروا فتح فنادقهم وبيوتهم لايواء الاسر المتضرره حين تغيب دوله الحراميه تحضر يافع في المقدمه في السلم والحرب وفي المملكه بلغ 
 مدير مديريه المعلا المشبق للمره الثانيه يناشد التحالف ضد فساد هوامير الشرعيه محافظ عدن سالمين استلم مليار ونصف من اجل الوقايه وحمايه عدن من مياه الامطار وتم تحويلها لحسابه الشخصي عدن يغرقها فساد هادي 3 
عدن منكوبه عدن عدن يغرقها فساد هادي الجنوب العربي اليمن عدن منكوبه سيول الامطار تحول عدن الي مدينه منكوبه عدن يغرقها فساد هادي الجنوب العربي اليمن 2 
عدن الله يجعلك شفيع لاهلك وخصيم من عذب اهلك وعذبك في معشتكم والخدمات عن مليك مقتدر ضحيه السيول في عدن اليوم بعد تهدم منزلهم شرعيه الاخوان التكفيريه عدن يغرقها فساد هادي 05 
اليمن يمنيون ضد فساد الاصلاح عدن يغرقها فساد هادي اليمن يمنيون ضد فساد الاصلاح احمد العيسي وبرسالته لهادي يذكره بصلاحياته وصلاحيه المجلس التشريعي التي لم يفقه لها هادي واغفلها الاصلاح لاجل مشروع الفساد العام عدن يغرقها فساد هادي 22 04 2020 15 06 19 
يافع عدن عدن يغرقها فساد هادي تصوير من اعلي جبال كلد يافع الي العاصمه عدن عدن يغرقها فساد هادي 2 
يافع عدن عدن يغرقها فساد هادي تصوير من اعلي جبال كلد يافع الي العاصمه عدن عدن يغرقها فساد هادي 2 
عدن يغرقها فساد هادي عدن بحاجه الي بحسني اخر عطوا للحضارم مهمه العاصمه عدن وهم قد المسؤوليه عدن يغرقها فساد هادي 
سقطري سقطري جنوبيه ترفض الاخوان عدن يغرقها فساد هادي تقرير قناه الغدالمشرق عن الوضع في سقطري سقطري جنوبيه ترفض الاخوان عدن يغرقها فساد هادي 27 
 رسالتي لشرعيه هادي الدنبوع وكلابه السرق الحراميه الفاسدين الله لا رحمك ولا غفر لكم يا عيال الكلب لا نفعتو المواطن ولا نفعتو المغتربين الذيهم في العزب الله يعذبكم بنار جنهم مثل ما تعذبو الشعب المسكين نايف ابوالزعيم الحدي عدن يغرقها فساد هادي 
عاجل عاجل قرار اماراتي مفاجئ لحزب المؤتمر وصادم لـ عائله صالح ابو ظبي تعطي احمد علي مهله اسبوع لمغادره اراضيها وتوقف دعمها العسكري لابن عمه طارق صالح ومصادر تكشف الاسباب وتفصح عن الوجهه القادمه لنجل الرئيس السابق عدن يغرقها فساد هادي عدن مدينه منكوبه 
عدن نعم ياطفلتي فالمصاب كما يحدثنا ذهولك وعيناك جلل وكبير علي ان تستوعبه الطفوله بل هو عظيم وحين يلامس وجه عدن الطاهر غدرا فالادميون بما لديهم من شرعيه القانون يصبحون قتله يبدعون في انتزاع الابتسامه من وجه الطفوله ويتقنون قتلها وواد براءتها عدن يغرقها فساد هادي عدن منكوبه 9 
سقطري سقطري جنوبيه ترفض الاخوان عدن يغرقها فساد هادي تقرير قناه الغدالمشرق عن الوضع في سقطري سقطري جنوبيه ترفض الاخوان عدن يغرقها فساد هادي 27 
السعوديه علي دول التحالف وخاصه السعوديه ان تتدلخل بكل ثقلها لتنفيذ اتفاق الرياض مثل ما ورد في مسوده الاتفاق الموقع عليها وليس مثل ما يريد الاخوان وقوي النفوذ ومن ثم يتم تعيين محافظ للعاصمه عدن يكون بمقدرته النهوض بها واي تاخير يعني الجميع سيغرق وليس عدن فقط عدن يغرقها فساد هادي 
عدن يغرقها فساد هادي شكرا للمواقف فهي تنزل الناس منازلهم في القلوب عدن يغرقها فساد هادي 41 
عدن يغرقها فساد هادي هذا هي شرعيه الفنادق حق الدنبوع 9 عدن يغرقها فساد هادي 
عدن يغرقها فساد هادي خيرات اليمن عدن يغرقها فساد هادي 08 
 اذا كان الانتقالي ملتزم مع التحالف بتعهدات فيجب علي المقاومه الجنوبيه وقائدها البطل ابوهمام بالسيطره علي ايرادات الجنوب والبنك المركزي وتشكيل حكومه ايرادات لان الاموال لم تعد تذهب لاي مشروع في الجنوب منذ 2015 بل لجيوب هادي وحاشيته الفاسدين عدن يغرقها فساد هادي 
 من يبيع النفط ويحول عائداته الي حسابات شخصيه هو هذا الكارثه من يستلم جميع ايرادات البلاد ويستلم المساعدات الدوليه ودعم التحالف والضرائب هو هذا الكارثه واولاده وعصابته عدن يغرقها فساد هادي 2 
 من يبيع النفط ويحول عائداته الي حسابات شخصيه هو هذا الكارثه من يستلم جميع ايرادات البلاد ويستلم المساعدات الدوليه ودعم التحالف والضرائب هو هذا الكارثه واولاده وعصابته عدن يغرقها فساد هادي 2 
 لاتصورون لنا كم شيول مستاجره تخرجونها للشوار فان ام تلمعون صورتكم بها وايجارها لخرج مالكوها بتنظيف الشوارع بالمجان وقد اعلن مكاتب يافع بفتح الفنادق الخاصه بهم بالمجان للاسر المتظرره هكذاء هي دوله يارعاه الفساد ولن يكتب لكم الا الخزي والعار وسيلعنكم التاريخ عدن يغرقها فساد هادي 
عدن يغرقها فساد هادي محافظ عدن احمد سالمين يجب القبض عليه وتحويله للمحاكمه الفوريه هو وطاقم المحافظه ومن يدافع عنهم عدن يغرقها فساد هادي 
عدن يغرقها فساد هادي محافظ عدن احمد سالمين يجب القبض عليه وتحويله للمحاكمه الفوريه هو وطاقم المحافظه ومن يدافع عنهم عدن يغرقها فساد هادي 
 رسالتي لشرعيه هادي الدنبوع وكلابه السرق الحراميه الفاسدين الله لا رحمك ولا غفر لكم يا عيال الكلب لا نفعتو المواطن ولا نفعتو المغتربين الذيهم في العزب الله يعذبكم بنار جنهم مثل ما تعذبو الشعب المسكين نايف ابوالزعيم الحدي عدن يغرقها فساد هادي 
سقطري سقطري جنوبيه ترفض الاخوان عدن يغرقها فساد هادي تقرير قناه الغدالمشرق عن الوضع في سقطري سقطري جنوبيه ترفض الاخوان عدن يغرقها فساد هادي 27 
عدن يغرقها فساد هادي التحالف يتبرع بمليارات الدولارات لمساعده دول عظمي مثل امريكا اذا حصلت عندهم اعاصير فماذا يقدم لعدن وهو الذي وقف رواتبهم وسلم ثرواتنا لخكومه الفساد وهادي وابناءه بحجه اتفاق الرياض عدن يغرقها فساد هادي 
عدن يغرقها فساد هادي شاهدوا كيف الفرق بين عدن ومارب عند رئيس حكومه السرق معين مخبازه عدن يغرقها فساد هادي 2 
عدن محافظات الجنوب لايوجد فيها حوثي لماذا عدن والجنوب يعيش وضع كارثي افهم ياشعب اليمن اهداف العدوان هل تفهموا معني تحالف العدوان افهموها صح ووحدوا صفوفكم ضد تحالف العدوان لان اهدافه يريد تدمير اليمن واضعاف قدراته وقتل شعبنا واحتلال ارضنا وتقسيمها عدن يغرقها فساد هادي عدن تغرق 
عدن يغرقها فساد هادي عدن يغرقها فساد هادي 1 سلام الله علي يافع المدد خلال ساعه واحده في مدينه شيكاغو الامريكيه تبرع ابناء يافع ب 100 الف دولار وفي عدن اجتمع اهل يافع وقرروا فتح فنادقهم وبيوتهم لايواء الاسر المتضرره حين تغيب دوله الحراميه تحضر يافع في المقدمه في السلم والحرب وفي المملكه بلغ 
المجلس الانتقالي الجنوبي عدن الشرعيه يجب ع المجلس الانتقالي الجنوبي السيطره ع ايرادات العاصمه عدن وتوفير العيشه الكريمه للاهالي وطرد كل من تبقي من حثالات الشرعيه واولهم ابو سكسوكه لاعذر لكم بعد اليوم اما ان تكونوا او لا عدن يغرقها فساد هادي عدن مدينه منكوبه عدن تغرق بسيول الامطار عدن تغرق عدن منكوبه 11 
يافع عدن عدن يغرقها فساد هادي تصوير من اعلي جبال كلد يافع الي العاصمه عدن عدن يغرقها فساد هادي 2 
 رسالتي لشرعيه هادي الدنبوع وكلابه السرق الحراميه الفاسدين الله لا رحمك ولا غفر لكم يا عيال الكلب لا نفعتو المواطن ولا نفعتو المغتربين الذيهم في العزب الله يعذبكم بنار جنهم مثل ما تعذبو الشعب المسكين نايف ابوالزعيم الحدي عدن يغرقها فساد هادي 
عدن يغرقها فساد هادي عدن اليمن عدن يغرقها فساد هادي ليس عدن بل اليمن كاملا هادي هو العميل البريطاني في البلاد رقم 1 و قد زرعته بريطانياء حين غادرت و هوه لا يزال جندي في صفوف الجيش الذي كانت تديره قبل التحرير ليس غريب عنه السكوت علي مايحدث الان في البلاد لانه هدفه تفكيكها و تمزيقها حتي تعود لاستعمارنا 
يافع عدن عدن يغرقها فساد هادي تصوير من اعلي جبال كلد يافع الي العاصمه عدن عدن يغرقها فساد هادي 2 
 من يبيع النفط ويحول عائداته الي حسابات شخصيه هو هذا الكارثه من يستلم جميع ايرادات البلاد ويستلم المساعدات الدوليه ودعم التحالف والضرائب هو هذا الكارثه واولاده وعصابته عدن يغرقها فساد هادي 2 
 من يبيع النفط ويحول عائداته الي حسابات شخصيه هو هذا الكارثه من يستلم جميع ايرادات البلاد ويستلم المساعدات الدوليه ودعم التحالف والضرائب هو هذا الكارثه واولاده وعصابته عدن يغرقها فساد هادي 2 
فهد بن جعموم الفجر الجديد الشاعر فهد بن جعموم كان في طريقه يسلم علي الفجر الجديد قبل ان يرحل وياخذ معه سيلفي بس مثل ما انتم شايفن السيول عطلت الطريق بس نوعدكم لنا ظهور جديد في شقره ان شاء الله الفجر الجديد يجهز فراشه للرحيل من شقره وبدون قيدا او شرط والا سيتم قصفه بالطيران انتهي عدن يغرقها فساد هادي 6 
يافع عدن عدن يغرقها فساد هادي تصوير من اعلي جبال كلد يافع الي العاصمه عدن عدن يغرقها فساد هادي 2 
اليمن يمنيون ضد فساد الاصلاح عدن يغرقها فساد هادي اليمن يمنيون ضد فساد الاصلاح التخبط وسؤ استخدام وعدم فهم الصلاحيات بين فرقاء الشرعيه اليمنيه جعلت من هادي والاخوان عامل انهيار وتفشي للفساد عدن يغرقها فساد هادي 22 04 2020 15 01 46 
 عدن منكوبه بكارثه طبيعيه اسمها هادي مسكونه باحقاد الجنرال العجوز محاصره باللصوص وعديمي الضمير وتجار الازمات وامراء الحروب بالمهربين واولاد هادي بالخلايا النائمه والارهاب المتربص حول خصرها العائم مبتلاه مثل كل البلاد برئيس اصبح مشكلهوليس حلا عدن يغرقها فساد هادي 35 
يافع عدن عدن يغرقها فساد هادي تصوير من اعلي جبال كلد يافع الي العاصمه عدن عدن يغرقها فساد هادي 2 
 عدن منكوبه بكارثه طبيعيه اسمها هادي مسكونه باحقاد الجنرال العجوز محاصره باللصوص وعديمي الضمير وتجار الازمات وامراء الحروب بالمهربين واولاد هادي بالخلايا النائمه والارهاب المتربص حول خصرها العائم مبتلاه مثل كل البلاد برئيس اصبح مشكلهوليس حلا عدن يغرقها فساد هادي 35 
 رسالتي لشرعيه هادي الدنبوع وكلابه السرق الحراميه الفاسدين الله لا رحمك ولا غفر لكم يا عيال الكلب لا نفعتو المواطن ولا نفعتو المغتربين الذيهم في العزب الله يعذبكم بنار جنهم مثل ما تعذبو الشعب المسكين نايف ابوالزعيم الحدي عدن يغرقها فساد هادي 
عدن يغرقها فساد هادي لن تصلح عدن والجنوب الا بعوده دوله الجنوب غير كذا ضحك علي الدقون وضياع وقت عدن يغرقها فساد هادي 
المجلس الانتقالي الجنوبي عدن الامانه العامه ل المجلس الانتقالي الجنوبي توجه بتكريم الشباب الابطال الذين ضحو بحياتهم لانقاذ مسن من السيول في عدن وهم ماجد علوان عزيز حامد جرجي مبجر فضل مجبر رافت فضل مجبر محمود بن وهاس عبدالرحمن مجيد جرجي عدن يغرقها فساد هادي عدن تغرق 
 من يبيع النفط ويحول عائداته الي حسابات شخصيه هو هذا الكارثه من يستلم جميع ايرادات البلاد ويستلم المساعدات الدوليه ودعم التحالف والضرائب هو هذا الكارثه واولاده وعصابته عدن يغرقها فساد هادي 2 
 من يبيع النفط ويحول عائداته الي حسابات شخصيه هو هذا الكارثه من يستلم جميع ايرادات البلاد ويستلم المساعدات الدوليه ودعم التحالف والضرائب هو هذا الكارثه واولاده وعصابته عدن يغرقها فساد هادي 2 
اليمن يمنيون ضد فساد الاصلاح عدن يغرقها فساد هادي اليمن يمنيون ضد فساد الاصلاح التصدع والتهالك الذي طال كل مفاصل شرعيه هادي اتضح نموذج منه في وضع عدن مع السيول التي عبثت بها كما يعبث فساد هادي عدن يغرقها فساد هادي 22 04 2020 15 15 24 
 في هذه الحاله المميته والممنهجه للشرعيه والتحالف الغرض منها اضعاف الانتقالي نحن كشعب نعلم من بيده جميع ايرادات الجنوب لذلك لن تنطوي علينا وصبرنا لن يطول وملفاتهم كبره وكروشهم في مخاض كبير ستكون نهايه الشرعيه والتحالف من انتفاضه الشعب فمن يستطيع اسكات الشعب عدن يغرقها فساد هادي 
 صوره مؤلمه لعائله عدنيه جرف منزلهم السيول قد ترمز لكفاح المواطن الجنوبي وسيرهم في دروب الحياه الوعره تحاصرهم مستنقعات فساد حكومه الرئيس هادي والحرب والمجاعه والاوبئه والفساد عدن يغرقها فساد هادي 
يافع عدن عدن يغرقها فساد هادي تصوير من اعلي جبال كلد يافع الي العاصمه عدن عدن يغرقها فساد هادي 2 
عدن الحل الوحيد السيطره علي ايرادات العاصمه عدن وكنس ما تبقي من شرعيه السرق الذي في عدن وفرض امر واقع نايف ابوالزعيم الحدي عدن يغرقها فساد هادي 
عدن يغرقها فساد هادي عدن يغرقها فساد هادي هذه هي الشرعيه شوفوا كيف تتعامل مع عدن ومارب يامن عادكم تؤيدوا الوحده مع الزيود 04 
سلطان عمر حمادي ابن زايد سلطان عمر حمادي ابن زايد يفتح فندقه للمتضررين من سيول الامطار في العاصمه عدن لوجه الله تعالي ابن زيد الخير سباق في عمل الخير وهذه ليست اول مره فقد فتح الفندق مجانا للنازحين من اهل عدن في حرب 2015 شكرا لابن يافع الله يبارك لك في عمرك وصحتك ومالك واولادك عدن يغرقها فساد هادي 
عدن يغرقها فساد هادي لن تصلح عدن والجنوب الا بعوده دوله الجنوب غير كذا ضحك علي الدقون وضياع وقت عدن يغرقها فساد هادي 
عدن يغرقها فساد هادي عندما حصلت امطار في مارب قامه حكومه الشرعيه الفاسده بتعويض المتضررين بنفس الوقت وعندما غرقه عدن حكومه الشرعيه الفاسده تطلب العون من الخارج من اجل نهب المساعدات اذا تم دفع اي مساعدات ان كان هناك في مساعدات لابد تسليمها الي جهه شريفه توصلها لاصحابها عدن يغرقها فساد هادي 
عدن يغرقها فساد هادي عدن يغرقها فساد هادي 1 سلام الله علي يافع المدد خلال ساعه واحده في مدينه شيكاغو الامريكيه تبرع ابناء يافع ب 100 الف دولار وفي عدن اجتمع اهل يافع وقرروا فتح فنادقهم وبيوتهم لايواء الاسر المتضرره حين تغيب دوله الحراميه تحضر يافع في المقدمه في السلم والحرب وفي المملكه بلغ 
 لاتصورون لنا كم شيول مستاجره تخرجونها للشوار فان ام تلمعون صورتكم بها وايجارها لخرج مالكوها بتنظيف الشوارع بالمجان وقد اعلن مكاتب يافع بفتح الفنادق الخاصه بهم بالمجان للاسر المتظرره هكذاء هي دوله يارعاه الفساد ولن يكتب لكم الا الخزي والعار وسيلعنكم التاريخ عدن يغرقها فساد هادي 
عدن يغرقها فساد هادي لن تصلح عدن والجنوب الا بعوده دوله الجنوب غير كذا ضحك علي الدقون وضياع وقت عدن يغرقها فساد هادي 
حضرموت الخير الجنوب العربي حضرموت ليس بغريب علي حضرموت الخير قلب الجنوب العربي النابض محافظ حضرموت يوجه بسرعه تجهيز وتسيير قافله اغاثه لمساعده المواطنين في عدن عدن يغرقها فساد هادي عدن تغرق 4 
عدن يغرقها فساد هادي المعاناه الوطني عدن يغرقها فساد هادي ولانها لا تهمهم معاناه الناس سيظهر اشباه الرجال والمتغمسين رداء المعاناه والضمير الوطني بعد زوال الكارثه لياخذوا الصور التذكاريه بعد جفاف دموع الوطن 825 
 هادي كوز مركوز لا تمشي اوامره حتي علي اصغر موضف اخواني في مارب الفساد فساد اخواني وهادي مشارك فيه بسبب صمته عدن يغرقها فساد هادي 
 غلط الانتقالي الجنوبي السيطره عسكريا وامنيا علي عدن فقط بينما ترك الايرادات والاموال تذهب للعدو شرعيه الاخوان التي تستخدمها للتامر علي عدن والجنوب غير ابه بتقديم ابسط الخدمات للمواطن في الضروف العاديه اما عند الكوارث فلا وجود لها اصلا عدن يغرقها فساد هادي 
صنعاء عدن الحوثي عندما سيطر علي صنعاء تحمل المسؤليه كامله يشيل الايرادات ويوفر الخدمات والرواتب والانتقالي لم يسيطر علي عدن وجعل من نفسه شماعه تعلق عليه اخطاء وفساد وكوارث الشرعيه عدن يغرقها فساد هادي عدن مدينه منكوبه 
 صوره مؤلمه لعائله عدنيه جرف منزلهم السيول قد ترمز لكفاح المواطن الجنوبي وسيرهم في دروب الحياه الوعره تحاصرهم مستنقعات فساد حكومه الرئيس هادي والحرب والمجاعه والاوبئه والفساد عدن يغرقها فساد هادي 
المجلس الانتقالي الجنوبي عدن الشرعيه يجب ع المجلس الانتقالي الجنوبي السيطره ع ايرادات العاصمه عدن وتوفير العيشه الكريمه للاهالي وطرد كل من تبقي من حثالات الشرعيه واولهم ابو سكسوكه لاعذر لكم بعد اليوم اما ان تكونوا او لا عدن يغرقها فساد هادي عدن مدينه منكوبه عدن تغرق بسيول الامطار عدن تغرق عدن منكوبه 11 
المجلس الانتقالي الجنوبي عدن الامانه العامه ل المجلس الانتقالي الجنوبي توجه بتكريم الشباب الابطال الذين ضحو بحياتهم لانقاذ مسن من السيول في عدن وهم ماجد علوان عزيز حامد جرجي مبجر فضل مجبر رافت فضل مجبر محمود بن وهاس عبدالرحمن مجيد جرجي عدن يغرقها فساد هادي عدن تغرق 
سقطري سقطري جنوبيه ترفض الاخوان عدن يغرقها فساد هادي تقرير قناه الغدالمشرق عن الوضع في سقطري سقطري جنوبيه ترفض الاخوان عدن يغرقها فساد هادي 27 
 من يبيع النفط ويحول عائداته الي حسابات شخصيه هو هذا الكارثه من يستلم جميع ايرادات البلاد ويستلم المساعدات الدوليه ودعم التحالف والضرائب هو هذا الكارثه واولاده وعصابته عدن يغرقها فساد هادي 2 
 من يبيع النفط ويحول عائداته الي حسابات شخصيه هو هذا الكارثه من يستلم جميع ايرادات البلاد ويستلم المساعدات الدوليه ودعم التحالف والضرائب هو هذا الكارثه واولاده وعصابته عدن يغرقها فساد هادي 2 
عدن يغرقها فساد هادي عدن يغرقها فساد هادي 1 سلام الله علي يافع المدد خلال ساعه واحده في مدينه شيكاغو الامريكيه تبرع ابناء يافع ب 100 الف دولار وفي عدن اجتمع اهل يافع وقرروا فتح فنادقهم وبيوتهم لايواء الاسر المتضرره حين تغيب دوله الحراميه تحضر يافع في المقدمه في السلم والحرب وفي المملكه بلغ 
 في هذه الحاله المميته والممنهجه للشرعيه والتحالف الغرض منها اضعاف الانتقالي نحن كشعب نعلم من بيده جميع ايرادات الجنوب لذلك لن تنطوي علينا وصبرنا لن يطول وملفاتهم كبره وكروشهم في مخاض كبير ستكون نهايه الشرعيه والتحالف من انتفاضه الشعب فمن يستطيع اسكات الشعب عدن يغرقها فساد هادي 
عدن يغرقها فساد هادي عدن غارقه منذ صيف 94 ولن ينقذها سوي عوده الدوله الجنوبيه وستعود بفضل الله وبفضل سواعد ابنائها اما التحالف فهو احول لا يستطيع ان يري الحقيقه لايري سوا الاماكن التي يري فيها مصلحته جيراننا عميان طيله ثلاثون عام عدن يغرقها فساد هادي 
 سلام الله علي روحه الطاهره ورحمه الله عليه بعد ساعه فقط واثناء المطر في حضرموت نزل الي المكلاء والوادي والصحراء ليتفقد حجم الاضرار ومواسات المواطن الصوره من زياره الزعيم رحمه الله عليه لحضرموت بعد الامطار اللتي تسببت باضرار ماديه كبيره عدن يغرقها فساد هادي 44 
عدن عدن يغرقها فساد هادي عدن يغرقها فساد الشرعيه عدن تغرق اغيثنا يا الله اغيثنا يا الله ملجانا اليك يا الله اللهم يا حي يا قيوم برحمتك استغيث عدن عدن يغرقها فساد هادي عدن يغرقها فساد الشرعيه عدن تغرق 
سقطري سقطري جنوبيه ترفض الاخوان عدن يغرقها فساد هادي تقرير قناه الغدالمشرق عن الوضع في سقطري سقطري جنوبيه ترفض الاخوان عدن يغرقها فساد هادي 27 
سقطري سقطري جنوبيه ترفض الاخوان عدن يغرقها فساد هادي تقرير قناه الغدالمشرق عن الوضع في سقطري سقطري جنوبيه ترفض الاخوان عدن يغرقها فساد هادي 27 
اليمن يمنيون ضد فساد الاصلاح عدن يغرقها فساد هادي اليمن يمنيون ضد فساد الاصلاح اغدق عليهم الجنوب وعدن بالخيرات وتركوها وحدها في مواجهه السيول وهم نزلاء في اجنحه الفنادق الفخمه والمكيفات ووسائل الترفيه عدن يغرقها فساد هادي 22 04 2020 14 39 05 
عدن يغرقها فساد هادي عدن يغرقها فساد هادي صوت الشعب قائد المقاومه الجنوبيه ابو همام يبكي لما يحصل في عدن يا تحالـف يا شرعيه يا انتقالي من لا يحمل الخير لعدن فل يخرج منها والشعب سيبني عدن دون تحميل كل منكم الاخر من لا يحس في معانات الناس فل يسلم عدن ويخرج 7 
سقطري سقطري جنوبيه ترفض الاخوان عدن يغرقها فساد هادي تقرير قناه الغدالمشرق عن الوضع في سقطري سقطري جنوبيه ترفض الاخوان عدن يغرقها فساد هادي 27 
 صوره مؤلمه لعائله عدنيه جرف منزلهم السيول قد ترمز لكفاح المواطن الجنوبي وسيرهم في دروب الحياه الوعره تحاصرهم مستنقعات فساد حكومه الرئيس هادي والحرب والمجاعه والاوبئه والفساد عدن يغرقها فساد هادي 
 قياده مجلسنا الانتقالي تقوم ب اجتماع طارئ وتناقش ثلاثه خيارات من ضمنها الخيار العسكري لتحرير عدن والاستيلاء علي الموارد وقواتنا المسلحه الجنوبيه في انتظار الاوامر عدن يغرقها فساد هادي 
 تواصل ازمه انقطاع الكهرباء بالعاصمه عدن بسبب الامطار الغزيره والسيول التي شهدتها امس وتخطت ساعات الانقطاع بمعظم المديريات 25 ساعه بعدما عطلتها السيول وساهمت جهود الانتقالي بشفط وازاحه المياه ببعض المناطق لتسهيل عمل فرق الكهرباء لاصلاح الاعطال واعاده الخدمه عدن يغرقها فساد هادي 9 
 عدن تغرق هكذا يصرخون جعاربه العصر بعد ان دمروها بالعشوائيات ونهب الممتلكات وتعطيل الحكومه اما ان ان تعلنوا فشلكم قبل قيام دولت جعربستان المزعومه لايمكن لاهل القريه ان يقيموا دوله يجب ان يعترفوا بالواقع مهما حاولوتم عدن يغرقها فساد هادي 
عدن يغرقها فساد هادي محافظ عدن احمد سالمين يجب القبض عليه وتحويله للمحاكمه الفوريه هو وطاقم المحافظه ومن يدافع عنهم عدن يغرقها فساد هادي 
 قبيلهتقف مقابل دولهفي كل مواقفها الانسانيهفلما وجود من لاينفع عدن عليه مغادرتها فعدن ارض السلام والتعايش وشبابها قادر علي ادارتها برع شراخوانيه برع هادي وعياله برع تحالف خاين للامانه والعهد تركيع عدن يخرج من مكتب التحالف بعدن من يدخل عدن بحترمها او عدن يغرقها فساد هادي 
عدن يغرقها فساد هادي المعاناه الوطني عدن يغرقها فساد هادي ولانها لا تهمهم معاناه الناس سيظهر اشباه الرجال والمتغمسين رداء المعاناه والضمير الوطني بعد زوال الكارثه لياخذوا الصور التذكاريه بعد جفاف دموع الوطن 825 
عدن يغرقها فساد هادي عدن يغرقها فساد هادي حكومه هادي لم تستجيب لمناشده الناس في عدن لاغاثتهم جراء سيول الامطار التي تسببت بالكثير من الاضرار فليتها فقط فزعت لشفط المياه من الشوارع كما فزعت لشفط دهون الناشتات 
عدن يغرقها فساد هادي عدن يغرقها فساد هادي 1 سلام الله علي يافع المدد خلال ساعه واحده في مدينه شيكاغو الامريكيه تبرع ابناء يافع ب 100 الف دولار وفي عدن اجتمع اهل يافع وقرروا فتح فنادقهم وبيوتهم لايواء الاسر المتضرره حين تغيب دوله الحراميه تحضر يافع في المقدمه في السلم والحرب وفي المملكه بلغ 
عدن يغرقها فساد هادي لن تصلح عدن والجنوب الا بعوده دوله الجنوب غير كذا ضحك علي الدقون وضياع وقت عدن يغرقها فساد هادي 
 تواصل ازمه انقطاع الكهرباء بالعاصمه عدن بسبب الامطار الغزيره والسيول التي شهدتها امس وتخطت ساعات الانقطاع بمعظم المديريات 25 ساعه بعدما عطلتها السيول وساهمت جهود الانتقالي بشفط وازاحه المياه ببعض المناطق لتسهيل عمل فرق الكهرباء لاصلاح الاعطال واعاده الخدمه عدن يغرقها فساد هادي 9 
سلطان عمر حمادي ابن زايد سلطان عمر حمادي ابن زايد يفتح فندقه للمتضررين من سيول الامطار في العاصمه عدن لوجه الله تعالي ابن زيد الخير سباق في عمل الخير وهذه ليست اول مره فقد فتح الفندق مجانا للنازحين من اهل عدن في حرب 2015 شكرا لابن يافع الله يبارك لك في عمرك وصحتك ومالك واولادك عدن يغرقها فساد هادي 
 وثيقه تؤكد عن ماكشفه مامور المعلا فهد المشبق عن استلام محافظ عدن مليار لمعالجه اضرار السيول التي شهدتها العاصمه عدن قبل شهر ولم يصرف منها ريال للمتضررين اما امطار امس والاضرار الكارثيه التي شهدتها عدن سيكون هناك توجيه جدبد باكثر من مليار والي المكان المعتاد عدن يغرقها فساد هادي 39 79 
 من يبيع النفط ويحول عائداته الي حسابات شخصيه هو هذا الكارثه من يستلم جميع ايرادات البلاد ويستلم المساعدات الدوليه ودعم التحالف والضرائب هو هذا الكارثه واولاده وعصابته عدن يغرقها فساد هادي 2 
حضرموت الخير الجنوب العربي حضرموت ليس بغريب علي حضرموت الخير قلب الجنوب العربي النابض محافظ حضرموت يوجه بسرعه تجهيز وتسيير قافله اغاثه لمساعده المواطنين في عدن عدن يغرقها فساد هادي عدن تغرق 4 
اليمن يمنيون ضد فساد الاصلاح عدن يغرقها فساد هادي اليمن يمنيون ضد فساد الاصلاح احمد العيسي كشف جزء من كل وبعض من حجم الوضع المتدهور والمتصدع فيما بين الحكومه واعضائها والبرلمان ونزلائه وهذا مايسعي اليه الاخوانج عدن يغرقها فساد هادي 22 04 2020 14 52 41 
حضرموت الخير الجنوب العربي حضرموت ليس بغريب علي حضرموت الخير قلب الجنوب العربي النابض محافظ حضرموت يوجه بسرعه تجهيز وتسيير قافله اغاثه لمساعده المواطنين في عدن عدن يغرقها فساد هادي عدن تغرق 4 
عدن يغرقها فساد هادي هادي الله لا وفقك ياهادي عدن يغرقها فساد هادي 90 
 لو لا الصهاريج التي خففت من تدفق السيول لكانت كريتر ومن فيها في خبر كان في ظل فساد محافظ عدن احمد سالمين وحكومه الشرعيه الاخوانيه عدن يغرقها فساد هادي اقاله سالمين مطلب شعبي 12 
 اذا كان الانتقالي ملتزم مع التحالف بتعهدات فيجب علي المقاومه الجنوبيه وقائدها البطل ابوهمام بالسيطره علي ايرادات الجنوب والبنك المركزي وتشكيل حكومه ايرادات لان الاموال لم تعد تذهب لاي مشروع في الجنوب منذ 2015 بل لجيوب هادي وحاشيته الفاسدين عدن يغرقها فساد هادي 
 من يبيع النفط ويحول عائداته الي حسابات شخصيه هو هذا الكارثه من يستلم جميع ايرادات البلاد ويستلم المساعدات الدوليه ودعم التحالف والضرائب هو هذا الكارثه واولاده وعصابته عدن يغرقها فساد هادي 2 
عدن يغرقها فساد هادي عدن يغرقها فساد هادي المحافظات الجنوبيه مابين 2015 2020 اكبر كارثه تعانيها هو تسابق هادي ورئيس ووزراء حكومته الفاسده علي اعتلاء منصه التتويج واحتلال المراكز الاولي في تصنيف موسوعه الفساد دون خجل او استحياء في استمرار الحرب وما نعانيه من سوء الخدمات وغلاء الاسعار وانقطاع المرتبات 
 صوره مؤلمه لعائله عدنيه جرف منزلهم السيول قد ترمز لكفاح المواطن الجنوبي وسيرهم في دروب الحياه الوعره تحاصرهم مستنقعات فساد حكومه الرئيس هادي والحرب والمجاعه والاوبئه والفساد عدن يغرقها فساد هادي 
 من يبيع النفط ويحول عائداته الي حسابات شخصيه هو هذا الكارثه من يستلم جميع ايرادات البلاد ويستلم المساعدات الدوليه ودعم التحالف والضرائب هو هذا الكارثه واولاده وعصابته عدن يغرقها فساد هادي 2 
سقطري سقطري جنوبيه ترفض الاخوان عدن يغرقها فساد هادي تقرير قناه الغدالمشرق عن الوضع في سقطري سقطري جنوبيه ترفض الاخوان عدن يغرقها فساد هادي 27 
عدن يغرقها فساد هادي لن تصلح عدن والجنوب الا بعوده دوله الجنوب غير كذا ضحك علي الدقون وضياع وقت عدن يغرقها فساد هادي 
اليمن يمنيون ضد فساد الاصلاح عدن يغرقها فساد هادي اليمن يمنيون ضد فساد الاصلاح رغم المبالغ الهائله التي تملكها الشرعيه كموارد دوله لم تشفع تلك الاموال لعدن من الابحار وسط سيول الامطار التي اغرقت احياء عدن عدن يغرقها فساد هادي 22 04 2020 14 48 09 
اليمن يمنيون ضد فساد الاصلاح عدن يغرقها فساد هادي اليمن يمنيون ضد فساد الاصلاح لم يخصص اي مبلغ من ميزانيه دوله هادي لانقاذ شوارع عدن من كم السيول الجارفه التي الحقتها الامطار بمدينه عدن المنكوبه بالشرعيه عدن يغرقها فساد هادي 22 04 2020 14 34 33 
 الكلام المعسول والتلميع والتصبير ليس مكانه الحين فالموت عشعش واري اجساد قد حان ازالتها من الشاشه فلن ننتظر الموت فان لم نمت بالخدمات وكرونا سنموت بالسيول والامطار وهجمات الارهاب الاخونجي الممنهج بتعطيل الخدمات والحياه عدن يغرقها فساد هادي 
عدن يغرقها فساد هادي لن تصلح عدن والجنوب الا بعوده دوله الجنوب غير كذا ضحك علي الدقون وضياع وقت عدن يغرقها فساد هادي 
الجنوب عدن للعلم فقط بعد الامطار الغزيره التي شهدتها عاصمه الجنوب الحبيبه عدن وتعرض الاهالي لماساه كارثيه توقفت عن الكتابه في السياسه وسنكرس الجهود لتجاوز ما حل باهالي الجنوب في عدن سنتجاوز المحنه وكل المحن باذن الله تعالي ثقوا بالله عدن يغرقها فساد هادي 9 
اليمن عدن يغرقها فساد هادي اليمن سؤال قبل النوم من يسيطر علي ايرادات عدن والمحافظات المحرره من يستلم المنح والمساعدات الانسانيه والاغاثيه هل المجلس الانتقالي الجنوبي ام شرعيه الاصلاح الاخوانيه عدن يغرقها فساد هادي 
 من يبيع النفط ويحول عائداته الي حسابات شخصيه هو هذا الكارثه من يستلم جميع ايرادات البلاد ويستلم المساعدات الدوليه ودعم التحالف والضرائب هو هذا الكارثه واولاده وعصابته عدن يغرقها فساد هادي 2 
اليمن يمنيون ضد فساد الاصلاح عدن يغرقها فساد هادي اليمن يمنيون ضد فساد الاصلاح لا الثروه السمكيه ولا الجمارك ولا مصافي النفط ولا الضرائب ولا الجبايات ولا غيرها من موارد الدوله كفل بحمايه عدن من سيول الامطار عدن يغرقها فساد هادي 22 04 2020 14 43 37 
عدن يغرقها فساد هادي لن تصلح عدن والجنوب الا بعوده دوله الجنوب غير كذا ضحك علي الدقون وضياع وقت عدن يغرقها فساد هادي 
فهد بن جعموم الفجر الجديد الشاعر فهد بن جعموم كان في طريقه يسلم علي الفجر الجديد قبل ان يرحل وياخذ معه سيلفي بس مثل ما انتم شايفن السيول عطلت الطريق بس نوعدكم لنا ظهور جديد في شقره ان شاء الله الفجر الجديد يجهز فراشه للرحيل من شقره وبدون قيدا او شرط والا سيتم قصفه بالطيران انتهي عدن يغرقها فساد هادي 6 
عدن الحل الوحيد السيطره علي ايرادات العاصمه عدن وكنس ما تبقي من شرعيه السرق الذي في عدن وفرض امر واقع نايف ابوالزعيم الحدي عدن يغرقها فساد هادي 
عدن يغرقها فساد هادي لن تصلح عدن والجنوب الا بعوده دوله الجنوب غير كذا ضحك علي الدقون وضياع وقت عدن يغرقها فساد هادي 
سقطري سقطري جنوبيه ترفض الاخوان عدن يغرقها فساد هادي تقرير قناه الغدالمشرق عن الوضع في سقطري سقطري جنوبيه ترفض الاخوان عدن يغرقها فساد هادي 27 
عدن يغرقها فساد هادي عدن يغرقها فساد هادي السيل النازل من جبل شمسان اغرق منزل عبدالله صالح الديواني اليافعي في الطويله بكريتر عدد الضحايا اربعه ام وطفليها وبنت ولا حول ولا قوه الا با الله العلي العظيم 
المجلس الانتقالي الجنوبي عدن الشرعيه يجب ع المجلس الانتقالي الجنوبي السيطره ع ايرادات العاصمه عدن وتوفير العيشه الكريمه للاهالي وطرد كل من تبقي من حثالات الشرعيه واولهم ابو سكسوكه لاعذر لكم بعد اليوم اما ان تكونوا او لا عدن يغرقها فساد هادي عدن مدينه منكوبه عدن تغرق بسيول الامطار عدن تغرق عدن منكوبه 11 
حضرموت الخير الجنوب العربي حضرموت ليس بغريب علي حضرموت الخير قلب الجنوب العربي النابض محافظ حضرموت يوجه بسرعه تجهيز وتسيير قافله اغاثه لمساعده المواطنين في عدن عدن يغرقها فساد هادي عدن تغرق 4 
الجنوب ولعنه الدنبوع الجنوب ولعنه الدنبوع منذ حرب 94 وحتي يومنا هذا هادي يكون هو سبب او طرف من الكوارث علي الجنوب يكون عصاء الاعداء التي لا تعصي لضرب الجنوبيين يكون الخنجر المسموم الذي يضرب خاصره الجنوب عدن يغرقها فساد هادي بقلم علي الحمري الشعيبي 38059 3 
 تواصل ازمه انقطاع الكهرباء بالعاصمه عدن بسبب الامطار الغزيره والسيول التي شهدتها امس وتخطت ساعات الانقطاع بمعظم المديريات 25 ساعه بعدما عطلتها السيول وساهمت جهود الانتقالي بشفط وازاحه المياه ببعض المناطق لتسهيل عمل فرق الكهرباء لاصلاح الاعطال واعاده الخدمه عدن يغرقها فساد هادي 9 
عدن يغرقها فساد هادي اظهرت ارقام ميزانيات محافظه عدن فساد عظيم تقوده عصابه مافيا باسم الشرعيه ابتداء بالرئيس وانتهاء بالمحافظ عدن يغرقها فساد هادي 
اليمن يمنيون ضد فساد الاصلاح عدن يغرقها فساد هادي اليمن يمنيون ضد فساد الاصلاح حكومه هادي تتهالك من الداخل والفساد الذي يترائسه هادي ويديره الاخوانج جعل الشرعيه علي مهب الريح ومصدر للسخط العام عدن يغرقها فساد هادي 22 04 2020 14 30 02 
عدن يغرقها فساد هادي اللهم عليك بالشقيقه الكوبرا فانهم لا يعجزونك اللهم انهم عاثوا في الارض فسادا وسلموا حياه اهلنا لثله من اللصوص لا يرحموننا عدن يغرقها فساد هادي 0 
 اقسم بالله العظيم شخص موثوق يحدثني ان الهلال الاحمر سلم المعدات للسلطه المحليه والمحافظ سالمين وتم بيعها من قبل الفاسدين و لم تسلم للانتقالي عليكم لعنه الله ياسرق يافاسدين يالصوص عدن يغرقها فساد هادي عدن منكوبه 
 اظهرت ارقام ميزانيات محافظه عدن فساد عظيم تقوده عصابه مافيا باسم الشرعيه ابتداء بالرئيس وانتهاء بالمحافظ عدن يغرقها فساد هادي 
 ابناء عدن هم طوق النجاه لمن جرفتهم السيول الذين تسابقو باجسادهم النحيله لانقاذ كبار السن وقامو بما لم تقوم به حكومه الفساد تقف الكلمات عاجزه عن وصف بطولاتكم عدن يغرقها فساد هادي 
 من يبيع النفط ويحول عائداته الي حسابات شخصيه هو هذا الكارثه من يستلم جميع ايرادات البلاد ويستلم المساعدات الدوليه ودعم التحالف والضرائب هو هذا الكارثه واولاده وعصابته عدن يغرقها فساد هادي 2 
عدن يغرقها فساد هادي عدن يغرقها فساد هادي 1 سلام الله علي يافع المدد خلال ساعه واحده في مدينه شيكاغو الامريكيه تبرع ابناء يافع ب 100 الف دولار وفي عدن اجتمع اهل يافع وقرروا فتح فنادقهم وبيوتهم لايواء الاسر المتضرره حين تغيب دوله الحراميه تحضر يافع في المقدمه في السلم والحرب وفي المملكه بلغ 
 تواصل ازمه انقطاع الكهرباء بالعاصمه عدن بسبب الامطار الغزيره والسيول التي شهدتها امس وتخطت ساعات الانقطاع بمعظم المديريات 25 ساعه بعدما عطلتها السيول وساهمت جهود الانتقالي بشفط وازاحه المياه ببعض المناطق لتسهيل عمل فرق الكهرباء لاصلاح الاعطال واعاده الخدمه عدن يغرقها فساد هادي 9 
المجلس الانتقالي الجنوبي عدن عدن يغرقها فساد هادي عدن تغرق الامانه العامه ل المجلس الانتقالي الجنوبي توجه بتكريم الشباب الابطال الذين ضحو بحياتهم لانقاذ مسن من السيول في عدن وهم ماجد علوان عزيز حامد جرجي مبجر فضل مجبر رافت فضل مجبر محمود بن وهاس عبدالرحمن مجيد جرجي عدن يغرقها فساد هادي عدن تغرق 
عدن يغرقها فساد هادي يافع عدن يغرقها فساد هادي اخر تحديث لحمله ابناء قبيله يافع للمتضررين جراء سيول عدن بلغت حتي اللحظه 764000 ر س سبع مائه وثمانيه وستين الف ريال سعودي 18000000 ر ي ثمانيه عشر مليون ريال يمني ربنا يتقبل منهم ويجعلها في ميزان حسناتهم 
 من يبيع النفط ويحول عائداته الي حسابات شخصيه هو هذا الكارثه من يستلم جميع ايرادات البلاد ويستلم المساعدات الدوليه ودعم التحالف والضرائب هو هذا الكارثه واولاده وعصابته عدن يغرقها فساد هادي 2 
عدن يغرقها فساد هادي تواصل ازمه انقطاع الكهرباء بالعاصمه عدن بسبب الامطار الغزيره والسيول التي شهدتها امس وتخطت ساعات الانقطاع بمعظم المديريات 25 ساعه بعدما عطلتها السيول وساهمت جهود الانتقالي بشفط وازاحه المياه ببعض المناطق لتسهيل عمل فرق الكهرباء لاصلاح الاعطال واعاده الخدمه عدن يغرقها فساد هادي 9 
عدن يغرقها فساد هادي من يبيع النفط ويحول عائداته الي حسابات شخصيه هو هذا الكارثه من يستلم جميع ايرادات البلاد ويستلم المساعدات الدوليه ودعم التحالف والضرائب هو هذا الكارثه واولاده وعصابته عدن يغرقها فساد هادي 851 عدن يغرقها فساد هادي 
عدن يغرقها فساد هادي عدن بحاجه الي بحسني اخر عطوا للحضارم مهمه العاصمه عدن وهم قد المسؤوليه عدن يغرقها فساد هادي 
 من يبيع النفط ويحول عائداته الي حسابات شخصيه هو هذا الكارثه من يستلم جميع ايرادات البلاد ويستلم المساعدات الدوليه ودعم التحالف والضرائب هو هذا الكارثه واولاده وعصابته عدن يغرقها فساد هادي 2 
 نفط وغاز شبوه وحضرموت يتقاسموه حزب الاصلاح والاخوان وال الاحمر وايرادات عدن من نصيب هادي واولاده يتقاسمون خيرات الجنوب وتاركين الشمال للحوثي يعبث بها وليس لديهم نيه بتحريرها المهم خيرات الجنوب تجلس تحت يداتهم فقط عدن يغرقها فساد هادي عدن يغرقها فساد هادي 1980 
 من يبيع النفط ويحول عائداته الي حسابات شخصيه هو هذا الكارثه من يستلم جميع ايرادات البلاد ويستلم المساعدات الدوليه ودعم التحالف والضرائب هو هذا الكارثه واولاده وعصابته عدن يغرقها فساد هادي 2 
اليمن يمنيون ضد فساد الاصلاح عدن يغرقها فساد هادي اليمن يمنيون ضد فساد الاصلاح التصدع والتهالك الذي طال كل مفاصل شرعيه هادي اتضح نموذج منه في وضع عدن مع السيول التي عبثت بها كما يعبث فساد هادي عدن يغرقها فساد هادي 22 04 2020 14 25 31 
 عدن منكوبه بكارثه طبيعيه اسمها هادي مسكونه باحقاد الجنرال العجوز محاصره باللصوص وعديمي الضمير وتجار الازمات وامراء الحروب بالمهربين واولاد هادي بالخلايا النائمه والارهاب المتربص حول خصرها العائم مبتلاه مثل كل البلاد برئيس اصبح مشكلهوليس حلا عدن يغرقها فساد هادي 35 
 تواصل ازمه انقطاع الكهرباء بالعاصمه عدن بسبب الامطار الغزيره والسيول التي شهدتها امس وتخطت ساعات الانقطاع بمعظم المديريات 25 ساعه بعدما عطلتها السيول وساهمت جهود الانتقالي بشفط وازاحه المياه ببعض المناطق لتسهيل عمل فرق الكهرباء لاصلاح الاعطال واعاده الخدمه عدن يغرقها فساد هادي 9 
حضرموت الخير الجنوب العربي حضرموت ليس بغريب علي حضرموت الخير قلب الجنوب العربي النابض محافظ حضرموت يوجه بسرعه تجهيز وتسيير قافله اغاثه لمساعده المواطنين في عدن عدن يغرقها فساد هادي عدن تغرق 4 
عدن يغرقها فساد هادي لن تصلح عدن والجنوب الا بعوده دوله الجنوب غير كذا ضحك علي الدقون وضياع وقت عدن يغرقها فساد هادي 
عدن يغرقها فساد هادي عدن يغرقها فساد هادي يجب التخلص من عتاوله الفساد والافساد الذي يقودهم هادي وابناؤه الفاسدون بعد ان تفننوا في تعذيب شعب الجنوب واصبحوا عبئا ثقيلا علي التحالف العربي وعلي المجلس الانتقالي الجنوبي اخذ زمام المبادره فورا بالسيطره الكامله علي كل الموارد والايرادات الماليه 4 
عدن يغرقها فساد هادي لن تصلح عدن والجنوب الا بعوده دوله الجنوب غير كذا ضحك علي الدقون وضياع وقت عدن يغرقها فساد هادي 
يافع فيضانات عدن شكرا يافع المدد اهالي يافع مثل ما عهدناهم سابقا يفتحون فنادقهم امام الاسر المتضرره من فيضانات عدن ويمدونهم بالسلال الغذائيه شكرا يافع المدد عدن يغرقها فساد هادي عدن تغرق عدن منكوبه 
عدن يغرقها فساد هادي المعاناه الوطني الوطن عدن يغرقها فساد هادي ولانها لا تهمهم معاناه الناس سيظهر اشباه الرجال والمتغمسين رداء المعاناه والضمير الوطني بعد زوال الكارثه لياخذوا الصور التذكاريه بعد جفاف دموع الوطن 825 
عدن عدن تغرق عدن منكوبه عدن الناس عالقين للان وقبل قليل تم اخراج طفله متوفيه تحت الانقاض بسبب البناء العشوائي عدن تغرق عدن منكوبه عدن يغرقها فساد هادي عدن يغرقها فساد الشرعيه عدن مدينه منكوبه 
المجلس الانتقالي الجنوبي عدن الامانه العامه ل المجلس الانتقالي الجنوبي توجه بتكريم الشباب الابطال الذين ضحو بحياتهم لانقاذ مسن من السيول في عدن وهم ماجد علوان عزيز حامد جرجي مبجر فضل مجبر رافت فضل مجبر محمود بن وهاس عبدالرحمن مجيد جرجي عدن يغرقها فساد هادي عدن تغرق 
عدن يغرقها فساد هادي عدن يغرقها فساد هادي الدجال هاني بن بريك في اغسطس 2019 يدعوا عصابه التمرد لاسقاط القصر الجمهوري ومؤسسات الدوله في عدن وطرد ما اسماها بشرعيه الاخوانج هاني بن بريك التحديث الجديد في 2020 يناشد الحكومه الشرعيه الذي انقلب وتمردعليها بانقاذ عدن ويحملها المسؤوليه هل هناك بجاحه وو 6 
عدن يغرقها فساد هادي عدن غارقه منذ صيف 94 ولن ينقذها سوي عوده الدوله الجنوبيه وستعود بفضل الله وبفضل سواعد ابنائها اما التحالف فهو احول لا يستطيع ان يري الحقيقه لايري سوا الاماكن التي يري فيها مصلحته جيراننا عميان طيله ثلاثون عام عدن يغرقها فساد هادي 
عدن عدن يغرقها فساد هادي دوله يافع العظمئ تتبرع ل عدن الحبيبه واللص بن سالمين ينهب مليار ونص عدن يغرقها فساد هادي 
 تواصل ازمه انقطاع الكهرباء بالعاصمه عدن بسبب الامطار الغزيره والسيول التي شهدتها امس وتخطت ساعات الانقطاع بمعظم المديريات 25 ساعه بعدما عطلتها السيول وساهمت جهود الانتقالي بشفط وازاحه المياه ببعض المناطق لتسهيل عمل فرق الكهرباء لاصلاح الاعطال واعاده الخدمه عدن يغرقها فساد هادي 9 
عدن يغرقها فساد هادي 198411 الصور هذه في عدن وليست في تعز عدن يغرقها فساد هادي 
اليمن يمنيون ضد فساد الاصلاح عدن يغرقها فساد هادي اليمن يمنيون ضد فساد الاصلاح استقالات لوزراء وعدم استيعاب لصلاحيه كل جهه وتصدع داخلي للسلطات التنفيذيه والتشريعيه كلها بفعل مشروع الفساد العام للاخوانج وهادي عدن يغرقها فساد هادي 22 04 2020 14 20 50 
اليمن يمنيون ضد فساد الاصلاح عدن يغرقها فساد هادي اليمن يمنيون ضد فساد الاصلاح التخبط وسؤ استخدام وعدم فهم الصلاحيات بين فرقاء الشرعيه اليمنيه جعلت من هادي والاخوان عامل انهيار وتفشي للفساد عدن يغرقها فساد هادي 22 04 2020 14 11 42 
عدن يغرقها فساد هادي فساد هادي وحكومته الاخونجيه وحاشيتهم خلال 6 سنوات تجاوز فساد مسؤل واحد ايام حكم علي صالح طيلت 33 عام هذا الشله تستمر في التلاعب بهذا الشعب وبابسط حقوقه الاخطر من الفساد الفتنه التي اصبحت تغذيها الشرعيه في المحافظات الجنوبيه عدن يغرقها فساد هادي 531 
 قياده مجلسنا الانتقالي تقوم ب اجتماع طارئ وتناقش ثلاثه خيارات من ضمنها الخيار العسكري لتحرير عدن والاستيلاء علي الموارد وقواتنا المسلحه الجنوبيه في انتظار الاوامر عدن يغرقها فساد هادي 
 قياده مجلسنا الانتقالي تقوم ب اجتماع طارئ وتناقش ثلاثه خيارات من ضمنها الخيار العسكري لتحرير عدن والاستيلاء علي الموارد وقواتنا المسلحه الجنوبيه في انتظار الاوامر عدن يغرقها فساد هادي 
فهد بن جعموم الفجر الجديد الشاعر فهد بن جعموم كان في طريقه يسلم علي الفجر الجديد قبل ان يرحل وياخذ معه سيلفي بس مثل ما انتم شايفن السيول عطلت الطريق بس نوعدكم لنا ظهور جديد في شقره ان شاء الله الفجر الجديد يجهز فراشه للرحيل من شقره وبدون قيدا او شرط والا سيتم قصفه بالطيران انتهي عدن يغرقها فساد هادي 6 
حضرموت الخير الجنوب العربي حضرموت ليس بغريب علي حضرموت الخير قلب الجنوب العربي النابض محافظ حضرموت يوجه بسرعه تجهيز وتسيير قافله اغاثه لمساعده المواطنين في عدن عدن يغرقها فساد هادي عدن تغرق 4 
عدن يغرقها فساد هادي عدن يغرقها فساد هادي 1 سلام الله علي يافع المدد خلال ساعه واحده في مدينه شيكاغو الامريكيه تبرع ابناء يافع ب 100 الف دولار وفي عدن اجتمع اهل يافع وقرروا فتح فنادقهم وبيوتهم لايواء الاسر المتضرره حين تغيب دوله الحراميه تحضر يافع في المقدمه في السلم والحرب وفي المملكه بلغ 
 من يبيع النفط ويحول عائداته الي حسابات شخصيه هو هذا الكارثه من يستلم جميع ايرادات البلاد ويستلم المساعدات الدوليه ودعم التحالف والضرائب هو هذا الكارثه واولاده وعصابته عدن يغرقها فساد هادي 2 
عدن يغرقها فساد هادي اللهم الطف بعدن واهلها واهلك هادي وحاشيته عدن يغرقها فساد هادي 
اليمن يمنيون ضد فساد الاصلاح عدن يغرقها فساد هادي اليمن يمنيون ضد فساد الاصلاح ازاحه رساله احمدالعيسي لهادي ازاحه جزء من كل حجم الفساد والفوضي التي تعصف بالحكومه الشرعيه شرعيه الفنادق التي يديرها الاصلاح عدن يغرقها فساد هادي 22 04 2020 14 07 11 
عدن عدن يغرقها فساد هادي البحسني محافظ حضرموت تم التبرع من قبله لما يشوفه مناسب للعاصمه الجنوبيه عدن رغم ضروف حضرموت رجال المثلث تم الدعم من قبلهم ولكن العله الكبري 2018 لماذا لم تطلع يابن عديو عدن تستغيث وانت ترسل مواردك الي اسيادك والي مارب والا تنفذ اوامر اسيادك سكوت عدن يغرقها فساد هادي 7 
 السؤال المحير هو اين ذهب كل هذا الدعم الذي قدمه الهلال الاحمر الاماراتي لمدينه عدن يا شرعيه الفساد عدن يغرقها فساد هادي 
عدن يغرقها فساد هادي نعم عدن يغرقها فساد الحكومه ولكن كان بلامكان للمجلس الانتقالي ان يواجه هاذا الفساد لانه هوا من لديه القوه وهوا الباسط علي الارض يحاسب ويحاكم من يثبت تورطه بالفساد بلمختصر علي الانتقالي مصارحه الشعب يا اخي خمس سنوات لم تكفيهم لاعلان دوله كم يريدو الف عام عدن يغرقها فساد هادي 
 قياده مجلسنا الانتقالي تقوم ب اجتماع طارئ وتناقش ثلاثه خيارات من ضمنها الخيار العسكري لتحرير عدن والاستيلاء علي الموارد وقواتنا المسلحه الجنوبيه في انتظار الاوامر عدن يغرقها فساد هادي 
 من يبيع النفط ويحول عائداته الي حسابات شخصيه هو هذا الكارثه من يستلم جميع ايرادات البلاد ويستلم المساعدات الدوليه ودعم التحالف والضرائب هو هذا الكارثه واولاده وعصابته عدن يغرقها فساد هادي 2 
عدن يغرقها فساد هادي لن تصلح عدن والجنوب الا بعوده دوله الجنوب غير كذا ضحك علي الدقون وضياع وقت عدن يغرقها فساد هادي 
 مدير مديريه المعلا المشبق للمره الثانيه يناشد التحالف ضد فساد هوامير الشرعيه محافظ عدن سالمين استلم مليار ونصف من اجل الوقايه وحمايه عدن من مياه الامطار وتم تحويلها لحسابه الشخصي عدن يغرقها فساد هادي 3 
حضرموت الخير الجنوب العربي حضرموت ليس بغريب علي حضرموت الخير قلب الجنوب العربي النابض محافظ حضرموت يوجه بسرعه تجهيز وتسيير قافله اغاثه لمساعده المواطنين في عدن عدن يغرقها فساد هادي عدن تغرق 4 
عدن يغرقها فساد هادي محافظ عدن احمد سالمين يجب القبض عليه وتحويله للمحاكمه الفوريه هو وطاقم المحافظه ومن يدافع عنهم عدن يغرقها فساد هادي 
 شاهدو متارس مرتزقه الانتقالي وسط مدينه عدن من اهم الاسباب لزياده اغراق مدينه عدن وتجمع لسيول الامطار ابناء الضالع ولحج وبقيه مثلث الدوم ليس لهم رؤيه مستقبليه غير تدمير عدن وقتل اهلها بحجه الحكم والتلسط علي المدنيين عدن يغرقها فساد هادي عدن مدينه منكوبه 8 
 من يبيع النفط ويحول عائداته الي حسابات شخصيه هو هذا الكارثه من يستلم جميع ايرادات البلاد ويستلم المساعدات الدوليه ودعم التحالف والضرائب هو هذا الكارثه واولاده وعصابته عدن يغرقها فساد هادي 2 
 من يبيع النفط ويحول عائداته الي حسابات شخصيه هو هذا الكارثه من يستلم جميع ايرادات البلاد ويستلم المساعدات الدوليه ودعم التحالف والضرائب هو هذا الكارثه واولاده وعصابته عدن يغرقها فساد هادي 2 
عدن يغرقها فساد هادي ياجماعه كل يوم يطلع لص جديد ايش ذا ناس تاكل سحت وحرام وعايشين ايش صار للناس ماعاد في خوف من الله عدن يغرقها فساد هادي 5 
حضرموت الخير الجنوب العربي حضرموت ليس بغريب علي حضرموت الخير قلب الجنوب العربي النابض محافظ حضرموت يوجه بسرعه تجهيز وتسيير قافله اغاثه لمساعده المواطنين في عدن عدن يغرقها فساد هادي عدن تغرق 4 
عدن تغرق عدن يغرقها فساد هادي عدن يغرقها فساد الشرعيه عدن مدينه منكوبه عدن تغرق بسيول الامطار عدن يا رمز عزتنا عدن تغرق عدن يغرقها فساد هادي عدن يغرقها فساد الشرعيه عدن مدينه منكوبه عدن تغرق بسيول الامطار عدن تغرق يد تنقد ويد تدافع 8580 
 من يبيع النفط ويحول عائداته الي حسابات شخصيه هو هذا الكارثه من يستلم جميع ايرادات البلاد ويستلم المساعدات الدوليه ودعم التحالف والضرائب هو هذا الكارثه واولاده وعصابته عدن يغرقها فساد هادي 2 
عدن يغرقها فساد هادي علي الانتقالي انتخذ قرارت جريئه وعين محافظ لاعدن عدن يغرقها فساد هادي 
 تواصل ازمه انقطاع الكهرباء بالعاصمه عدن بسبب الامطار الغزيره والسيول التي شهدتها امس وتخطت ساعات الانقطاع بمعظم المديريات 25 ساعه بعدما عطلتها السيول وساهمت جهود الانتقالي بشفط وازاحه المياه ببعض المناطق لتسهيل عمل فرق الكهرباء لاصلاح الاعطال واعاده الخدمه عدن يغرقها فساد هادي 9 
كلب البدو بيع عقارات للبيع في شقراء منزل دور ونص في حي الصفراء شارع 20 شرقي المساحه 400 متر العمر فوق 30 سنه كلب البدو بيع عقارات عدن يغرقها فساد هادي عيالك يطلبونك ياملك سلمان 
 هادي كوز مركوز لا تمشي اوامره حتي علي اصغر موضف اخواني في مارب الفساد فساد اخواني وهادي مشارك فيه بسبب صمته عدن يغرقها فساد هادي 
 اذا كان الانتقالي ملتزم مع التحالف بتعهدات فيجب علي المقاومه الجنوبيه وقائدها البطل ابوهمام بالسيطره علي ايرادات الجنوب والبنك المركزي وتشكيل حكومه ايرادات لان الاموال لم تعد تذهب لاي مشروع في الجنوب منذ 2015 بل لجيوب هادي وحاشيته الفاسدين عدن يغرقها فساد هادي 
 قياده مجلسنا الانتقالي تقوم ب اجتماع طارئ وتناقش ثلاثه خيارات من ضمنها الخيار العسكري لتحرير عدن والاستيلاء علي الموارد وقواتنا المسلحه الجنوبيه في انتظار الاوامر عدن يغرقها فساد هادي 
 من يبيع النفط ويحول عائداته الي حسابات شخصيه هو هذا الكارثه من يستلم جميع ايرادات البلاد ويستلم المساعدات الدوليه ودعم التحالف والضرائب هو هذا الكارثه واولاده وعصابته عدن يغرقها فساد هادي 2 
عدن تغرق عدن يغرقها فساد هادي عدن منكوبه ليت ابوك وامك تزاعلوا داك اليوم وكل واحد نام بغرفه ولا تحمسوا وفكروا يخلفوك عدن تغرق عدن يغرقها فساد هادي عدن منكوبه عدن مدينه منكوبه 
 من يبيع النفط ويحول عائداته الي حسابات شخصيه هو هذا الكارثه من يستلم جميع ايرادات البلاد ويستلم المساعدات الدوليه ودعم التحالف والضرائب هو هذا الكارثه واولاده وعصابته عدن يغرقها فساد هادي 2 
 هادي كوز مركوز لا تمشي اوامره حتي علي اصغر موضف اخواني في مارب الفساد فساد اخواني وهادي مشارك فيه بسبب صمته عدن يغرقها فساد هادي 
 من يبيع النفط ويحول عائداته الي حسابات شخصيه هو هذا الكارثه من يستلم جميع ايرادات البلاد ويستلم المساعدات الدوليه ودعم التحالف والضرائب هو هذا الكارثه واولاده وعصابته عدن يغرقها فساد هادي 2 
 اصحاب تعز يناشدون المنظمات الدوليه لمساعدتهم تعز لو تضررت عدن هي لازم تتضرر وتوصلها المساعدات قبل عدن عدن يغرقها فساد هادي 0 
 من يبيع النفط ويحول عائداته الي حسابات شخصيه هو هذا الكارثه من يستلم جميع ايرادات البلاد ويستلم المساعدات الدوليه ودعم التحالف والضرائب هو هذا الكارثه واولاده وعصابته عدن يغرقها فساد هادي 2 
عدن يغرقها فساد هادي ماهو لا يهش ولا ينش فساد عياله والاخونجيه الي حولهم عدن يغرقها فساد هادي 
عدن يغرقها فساد هادي قتلنا فساد هاد وشرعيته الله يقتلهم هاذول تجارالحروب ولمصالح الضيقه ولحقد الدفين عدن يغرقها فساد هادي 
عدن يغرقها فساد هادي يافع عدن يغرقها فساد هادي اخر تحديث لحمله ابناء قبيله يافع للمتضررين جراء سيول عدن بلغت حتي اللحظه 764000 ر س سبع مائه وثمانيه وستين الف ريال سعودي 18000000 ر ي ثمانيه عشر مليون ريال يمني ربنا يتقبل منهم ويجعلها في ميزان حسناتهم جمال بن عطاف 
 مدير مديريه المعلا المشبق للمره الثانيه يناشد التحالف ضد فساد هوامير الشرعيه محافظ عدن سالمين استلم مليار ونصف من اجل الوقايه وحمايه عدن من مياه الامطار وتم تحويلها لحسابه الشخصي عدن يغرقها فساد هادي 3 
 قياده مجلسنا الانتقالي تقوم ب اجتماع طارئ وتناقش ثلاثه خيارات من ضمنها الخيار العسكري لتحرير عدن والاستيلاء علي الموارد وقواتنا المسلحه الجنوبيه في انتظار الاوامر عدن يغرقها فساد هادي 
عدن يغرقها فساد هادي اجتثاث الفاسدين بايديكم عدن يغرقها فساد هادي 1879 
حضرموت الخير الجنوب العربي حضرموت ليس بغريب علي حضرموت الخير قلب الجنوب العربي النابض محافظ حضرموت يوجه بسرعه تجهيز وتسيير قافله اغاثه لمساعده المواطنين في عدن عدن يغرقها فساد هادي عدن تغرق 4 
 من يبيع النفط ويحول عائداته الي حسابات شخصيه هو هذا الكارثه من يستلم جميع ايرادات البلاد ويستلم المساعدات الدوليه ودعم التحالف والضرائب هو هذا الكارثه واولاده وعصابته عدن يغرقها فساد هادي 2 
عدن يغرقها فساد هادي عدن يغرقها فساد هادي يجب التخلص من عتاوله الفساد والافساد الذي يقودهم هادي وابناؤه الفاسدون بعد ان تفننوا في تعذيب شعب الجنوب واصبحوا عبئا ثقيلا علي التحالف العربي وعلي المجلس الانتقالي الجنوبي اخذ زمام المبادره فورا بالسيطره الكامله علي كل الموارد والايرادات الماليه 4 
 نفط وغاز شبوه وحضرموت يتقاسموه حزب الاصلاح والاخوان وال الاحمر وايرادات عدن من نصيب هادي واولاده يتقاسمون خيرات الجنوب وتاركين الشمال للحوثي يعبث بها وليس لديهم نيه بتحريرها المهم خيرات الجنوب تجلس تحت يداتهم فقط عدن يغرقها فساد هادي عدن يغرقها فساد هادي 1980 
عدن الله يجعلك شفيع لاهلك وخصيم من عذب اهلك وعذبك في معشتكم والخدمات عن مليك مقتدر ضحيه السيول في عدن اليوم بعد تهدم منزلهم شرعيه الاخوان التكفيريه عدن يغرقها فساد هادي 05 
عدن يغرقها فساد هادي يافع شوكه الميزان وسيف الجنوب العربي عدن يغرقها فساد هادي 
فهد بن جعموم الفجر الجديد الشاعر فهد بن جعموم كان في طريقه يسلم علي الفجر الجديد قبل ان يرحل وياخذ معه سيلفي بس مثل ما انتم شايفن السيول عطلت الطريق بس نوعدكم لنا ظهور جديد في شقره ان شاء الله الفجر الجديد يجهز فراشه للرحيل من شقره وبدون قيدا او شرط والا سيتم قصفه بالطيران انتهي عدن يغرقها فساد هادي 6 
عدن يغرقها فساد هادي لن تصلح عدن والجنوب الا بعوده دوله الجنوب غير كذا ضحك علي الدقون وضياع وقت عدن يغرقها فساد هادي 
عدن يغرقها فساد هادي حال هذه الطفله ونظراتها تقول لماذا عدن تعاني الويلات لماذا عدن تعذب عدن يغرقها فساد هادي 2 
اليمن يمنيون ضد فساد الاصلاح عدن يغرقها فساد هادي اليمن يمنيون ضد فساد الاصلاح اغدق عليهم الجنوب وعدن بالخيرات وتركوها وحدها في مواجهه السيول وهم نزلاء في اجنحه الفنادق الفخمه والمكيفات ووسائل الترفيه عدن يغرقها فساد هادي 22 04 2020 13 49 02 
عدن يغرقها فساد هادي هادي الله لا وفقك ياهادي عدن يغرقها فساد هادي 90 
عدن يغرقها فساد هادي كل الكوارث وتدمير الخدمات بالعاصمه عدن يتحملها هذا الشيبه عدن يغرقها فساد هادي 6182 
عدن يغرقها فساد هادي لا زال التحالف مصر الي هذه اللحظه علي منع قيادات الانتقالي من العوده الي العاصمه عدن رغم ما حل بعدن من بلاء يستحق عوده القياده ووقوفهم بجانب شعبهم و طمانتهم و محاوله اغاثتهم بما هو متاح و متوفر عدن يغرقها فساد هادي 
 اذا كان الانتقالي ملتزم مع التحالف بتعهدات فيجب علي المقاومه الجنوبيه وقائدها البطل ابوهمام بالسيطره علي ايرادات الجنوب والبنك المركزي وتشكيل حكومه ايرادات لان الاموال لم تعد تذهب لاي مشروع في الجنوب منذ 2015 بل لجيوب هادي وحاشيته الفاسدين عدن يغرقها فساد هادي 
عدن عدن تغرق عدن منكوبه عدن الناس عالقين للان وقبل قليل تم اخراج طفله متوفيه تحت الانقاض بسبب البناء العشوائي عدن تغرق عدن منكوبه عدن يغرقها فساد هادي عدن يغرقها فساد الشرعيه عدن مدينه منكوبه 
عدن يغرقها فساد هادي بارك الله في يافع واهلها ومالها الولايات المتحده اليافعيه عدن يغرقها فساد هادي 14 
الشرعيه طرد الشرعيه الاخوانيه ومليشياتها من الجنوب مطلب شعبي جنوبي والذي يعترف بها او يدعمها فهو شريك لها بكل جرائمها فسادها وارهابها عدن يغرقها فساد هادي 0 
 حان الوقت لشكيل حكومه جديده وتغيير محافظين ومدراء امن للمحافظات الجنوبيه حسب اتفاق الرياض ووضع حد لفساد هادي واولاده عدن يغرقها فساد هادي 9 
سلطان عمر حمادي ابن زايد سلطان عمر حمادي ابن زايد يفتح فندقه للمتضررين من سيول الامطار في العاصمه عدن لوجه الله تعالي ابن زيد الخير سباق في عمل الخير وهذه ليست اول مره فقد فتح الفندق مجانا للنازحين من اهل عدن في حرب 2015 شكرا لابن يافع الله يبارك لك في عمرك وصحتك ومالك واولادك عدن يغرقها فساد هادي 
عدن الحل الوحيد السيطره علي ايرادات العاصمه عدن وكنس ما تبقي من شرعيه السرق الذي في عدن وفرض امر واقع نايف ابوالزعيم الحدي عدن يغرقها فساد هادي 
 مدير مديريه المعلا المشبق للمره الثانيه يناشد التحالف ضد فساد هوامير الشرعيه محافظ عدن سالمين استلم مليار ونصف من اجل الوقايه وحمايه عدن من مياه الامطار وتم تحويلها لحسابه الشخصي عدن يغرقها فساد هادي 3 
 من يبيع النفط ويحول عائداته الي حسابات شخصيه هو هذا الكارثه من يستلم جميع ايرادات البلاد ويستلم المساعدات الدوليه ودعم التحالف والضرائب هو هذا الكارثه واولاده وعصابته عدن يغرقها فساد هادي 2 
اليمن يمنيون ضد فساد الاصلاح عدن يغرقها فساد هادي اليمن يمنيون ضد فساد الاصلاح لا الثروه السمكيه ولا الجمارك ولا مصافي النفط ولا الضرائب ولا الجبايات ولا غيرها من موارد الدوله كفل بحمايه عدن من سيول الامطار عدن يغرقها فساد هادي 22 04 2020 13 53 34 
 من يبيع النفط ويحول عائداته الي حسابات شخصيه هو هذا الكارثه من يستلم جميع ايرادات البلاد ويستلم المساعدات الدوليه ودعم التحالف والضرائب هو هذا الكارثه واولاده وعصابته عدن يغرقها فساد هادي 2 
 من يبيع النفط ويحول عائداته الي حسابات شخصيه هو هذا الكارثه من يستلم جميع ايرادات البلاد ويستلم المساعدات الدوليه ودعم التحالف والضرائب هو هذا الكارثه واولاده وعصابته عدن يغرقها فساد هادي 2 
عدن الحل الوحيد السيطره علي ايرادات العاصمه عدن وكنس ما تبقي من شرعيه السرق الذي في عدن وفرض امر واقع نايف ابوالزعيم الحدي عدن يغرقها فساد هادي 
عدن يغرقها فساد هادي عدن يغرقها فساد هادي 1 سلام الله علي يافع المدد خلال ساعه واحده في مدينه شيكاغو الامريكيه تبرع ابناء يافع ب 100 الف دولار وفي عدن اجتمع اهل يافع وقرروا فتح فنادقهم وبيوتهم لايواء الاسر المتضرره حين تغيب دوله الحراميه تحضر يافع في المقدمه في السلم والحرب وفي المملكه بلغ 
عدن يغرقها فساد هادي الدنبوع حمار الاخوان والزيود عدن يغرقها فساد هادي 2 
عدن يغرقها فساد هادي الاخونثيين ارهابيين جماعه الاخوان المفلسين الارهابيه هي العدو الخفي للمسلمين وللعرب بالنسبه لجماعه الحوثي باينه وواضحه في عقيدتها انها عدو اساسي لكن المشكله بالذي يتقمص باسم الشرعيه المزعومه وهم عصابات ارهابيه من القاعده وداعش عدن يغرقها فساد هادي الاخونثيين ارهابيين عصابات ارهابيه 
 لو لا الصهاريج التي خففت من تدفق السيول لكانت كريتر ومن فيها في خبر كان في ظل فساد محافظ عدن احمد سالمين وحكومه الشرعيه الاخوانيه عدن يغرقها فساد هادي اقاله سالمين مطلب شعبي 12 
 هادي كوز مركوز لا تمشي اوامره حتي علي اصغر موضف اخواني في مارب الفساد فساد اخواني وهادي مشارك فيه بسبب صمته عدن يغرقها فساد هادي 
 هادي زيدي وصهيره علي محسن الاحمر زيدي اتي الي الجنوب اجداده الدنابيع زمان الله يرحم زهره الجنوب جابه تاريخهم لذلك ارسل لها اولاد هادي الارهابيين لاغتيالها لانها فضحتهم مع احترامي للمحترمين الذي تعايشوا مع وضعهم الجديد في الجنوب عدن يغرقها فساد هادي 9 
 اذا كان الانتقالي ملتزم مع التحالف بتعهدات فيجب علي المقاومه الجنوبيه وقائدها البطل ابوهمام بالسيطره علي ايرادات الجنوب والبنك المركزي وتشكيل حكومه ايرادات لان الاموال لم تعد تذهب لاي مشروع في الجنوب منذ 2015 بل لجيوب هادي وحاشيته الفاسدين عدن يغرقها فساد هادي 
الشرعيه عدن يغرقها فساد هادي اشتي لحم من كبشي واشتي كبشي يمشي هكذا وضع الشرعيه في عدن ابغي الايرادات والمسؤوليه يتحملها الانتقالي عدن يغرقها فساد هادي فيضانات عدن عدن مدينه منكوبه 
حضرموت الخير الجنوب العربي حضرموت عدن يغرقها فساد هادي عدن تغرق ليس بغريب علي حضرموت الخير قلب الجنوب العربي النابض محافظ حضرموت يوجه بسرعه تجهيز وتسيير قافله اغاثه لمساعده المواطنين في عدن عدن يغرقها فساد هادي عدن تغرق 4 
 اذا كان الانتقالي ملتزم مع التحالف بتعهدات فيجب علي المقاومه الجنوبيه وقائدها البطل ابوهمام بالسيطره علي ايرادات الجنوب والبنك المركزي وتشكيل حكومه ايرادات لان الاموال لم تعد تذهب لاي مشروع في الجنوب منذ 2015 بل لجيوب هادي وحاشيته الفاسدين عدن يغرقها فساد هادي 
 لو لا الصهاريج التي خففت من تدفق السيول لكانت كريتر ومن فيها في خبر كان في ظل فساد محافظ عدن احمد سالمين وحكومه الشرعيه الاخوانيه عدن يغرقها فساد هادي اقاله سالمين مطلب شعبي 12 
 من يبيع النفط ويحول عائداته الي حسابات شخصيه هو هذا الكارثه من يستلم جميع ايرادات البلاد ويستلم المساعدات الدوليه ودعم التحالف والضرائب هو هذا الكارثه واولاده وعصابته عدن يغرقها فساد هادي 2 
اليمن يمنيون ضد فساد الاصلاح عدن يغرقها فساد هادي اليمن يمنيون ضد فساد الاصلاح لم يخصص اي مبلغ من ميزانيه دوله هادي لانقاذ شوارع عدن من كم السيول الجارفه التي الحقتها الامطار بمدينه عدن المنكوبه بالشرعيه عدن يغرقها فساد هادي 22 04 2020 13 44 31 
السعوديه علي دول التحالف وخاصه السعوديه ان تتدلخل بكل ثقلها لتنفيذ اتفاق الرياض مثل ما ورد في مسوده الاتفاق الموقع عليها وليس مثل ما يريد الاخوان وقوي النفوذ ومن ثم يتم تعيين محافظ للعاصمه عدن يكون بمقدرته النهوض بها واي تاخير يعني الجميع سيغرق وليس عدن فقط عدن يغرقها فساد هادي 
عدن يغرقها فساد هادي عدن يغرقها فساد هادي ويقتل اطفالها 70 
 من يبيع النفط ويحول عائداته الي حسابات شخصيه هو هذا الكارثه من يستلم جميع ايرادات البلاد ويستلم المساعدات الدوليه ودعم التحالف والضرائب هو هذا الكارثه واولاده وعصابته عدن يغرقها فساد هادي 2 
عدن يغرقها فساد هادي عدن يغرقها فساد هادي التحالف العربي والسعوديه هي راس كلا بلا هي من فرضه الحراميه واللصوص علي هذا الشعب حتي تتمكن من اجنداتها المشبوهه 
عدن يغرقها فساد هادي عيالك يطلبونك ياملك سلمان2 الحظر بكلمه الجواز السعودي لا اله الا انت سبحانك اني كنت من الظالمين عدن يغرقها فساد هادي عيالك يطلبونك ياملك سلمان2 الحظر بكلمه الجواز السعودي الخنيزي النصر النادي الجماهيري الاول الاكتفاء ببحث لسنوات التخرج اهلا رمضان تم القبض ملتزمين بتغريدات عسكر الميموني 61 
عدن يغرقها فساد هادي عدن يغرقها فساد هادي عن ابي هريره رضي الله عنه قال اوصاني خليلي صلي الله عليه وسلم بثلاث صيام ثلاثه ايام من كل شهر وركعتي الضحي وان اوتر قبل ان انام متفق عليه 
 السؤال المحير هو اين ذهب كل هذا الدعم الذي قدمه الهلال الاحمر الاماراتي لمدينه عدن يا شرعيه الفساد عدن يغرقها فساد هادي
[truncated: 46,639,838 more chars]
